# Supplementary material for: Deep learning-based approach for Arabic open domain question answering
Source: PeerJ Comput Sci. 2022 May 4;8:e952. doi: 10.7717/peerj-cs.952 (PMC9138168; doi:10.7717/peerj-cs.952)
Supplement: Supplemental Information 1 [file peerj-cs-08-952-s001.json]

{"data": [{"title": "\u062c\u0645\u0627\u0644 \u062e\u0627\u0634\u0642\u062c\u064a", "paragraphs": [{"context": "\u062c\u0645\u0627\u0644 \u0623\u062d\u0645\u062f \u062d\u0645\u0632\u0629 \u062e\u0627\u0634\u0642\u062c\u064a (13 \u0623\u0643\u062a\u0648\u0628\u0631 1958\u060c \u0627\u0644\u0645\u062f\u064a\u0646\u0629 \u0627\u0644\u0645\u0646\u0648\u0631\u0629 - 2 \u0623\u0643\u062a\u0648\u0628\u0631 2018)\u060c \u0635\u062d\u0641\u064a \u0648\u0625\u0639\u0644\u0627\u0645\u064a \u0633\u0639\u0648\u062f\u064a\u060c \u0631\u0623\u0633 \u0639\u062f\u0651\u0629 \u0645\u0646\u0627\u0635\u0628 \u0644\u0639\u062f\u062f \u0645\u0646 \u0627\u0644\u0635\u062d\u0641 \u0641\u064a \u0627\u0644\u0633\u0639\u0648\u062f\u064a\u0629\u060c \u0648\u062a\u0642\u0644\u0651\u062f \u0645\u0646\u0635\u0628 \u0645\u0633\u062a\u0634\u0627\u0631\u060c \u0643\u0645\u0627 \u0623\u0646\u0651\u0647 \u0645\u062f\u064a\u0631 \u0639\u0627\u0645 \u0642\u0646\u0627\u0629 \u0627\u0644\u0639\u0631\u0628 \u0627\u0644\u0625\u062e\u0628\u0627\u0631\u064a\u0629 \u0633\u0627\u0628\u0642\u064b\u0627.", "qas": [{"question": " - \u0645\u0646 \u0647\u0648 \u062c\u0645\u0627\u0644 \u0623\u062d\u0645\u062f \u062d\u0645\u0632\u0629 \u062e\u0627\u0634\u0642\u062c\u064a\u061f ", "id": "969331847966", "answers": [{"text": "\u0635\u062d\u0641\u064a \u0648\u0625\u0639\u0644\u0627\u0645\u064a", "answer_start": 73}]}, {"question": " - \u0645\u062a\u0649 \u0648\u0644\u062f \u062c\u0645\u0627\u0644 \u0623\u062d\u0645\u062f \u062d\u0645\u0632\u0629 \u062e\u0627\u0634\u0642\u062c\u064a \u0648\u062a\u0648\u0641\u064a\u061f \u0627\u0644", "id": "115150665555", "answers": [{"text": "\u062d\u0645\u0632\u0629 \u062e\u0627\u0634\u0642\u062c\u064a (13 \u0623\u0643\u062a\u0648\u0628\u0631 1958\u060c \u0627\u0644\u0645\u062f\u064a\u0646\u0629 \u0627\u0644\u0645\u0646\u0648\u0631\u0629 - 2 \u0623\u0643\u062a\u0648\u0628\u0631 2018)\u060c", "answer_start": 10}]}, {"question": " - \u0641\u064a \u0623\u064a \u0645\u062f\u064a\u0646\u0629 \u0648\u0644\u062f \u062c\u0645\u0627\u0644 \u0623\u062d\u0645\u062f \u062d\u0645\u0632\u0629 \u062e\u0627\u0634\u0642\u062c\u064a\u061f \u0627\u0644", "id": "74212080718", "answers": [{"text": "\u0627\u0644\u0645\u062f\u064a\u0646\u0629 \u0627\u0644\u0645\u0646\u0648\u0631\u0629", "answer_start": 39}]}]}, {"context": "\u062c\u0645\u0627\u0644 \u0623\u062d\u0645\u062f \u062d\u0645\u0632\u0629 \u062e\u0627\u0634\u0642\u062c\u064a (13 \u0623\u0643\u062a\u0648\u0628\u0631 1958\u060c \u0627\u0644\u0645\u062f\u064a\u0646\u0629 \u0627\u0644\u0645\u0646\u0648\u0631\u0629 - 2 \u0623\u0643\u062a\u0648\u0628\u0631 2018)\u060c \u0635\u062d\u0641\u064a \u0648\u0625\u0639\u0644\u0627\u0645\u064a \u0633\u0639\u0648\u062f\u064a\u060c \u0631\u0623\u0633 \u0639\u062f\u0651\u0629 \u0645\u0646\u0627\u0635\u0628 \u0644\u0639\u062f\u062f \u0645\u0646 \u0627\u0644\u0635\u062d\u0641 \u0641\u064a \u0627\u0644\u0633\u0639\u0648\u062f\u064a\u0629\u060c \u0648\u062a\u0642\u0644\u0651\u062f \u0645\u0646\u0635\u0628 \u0645\u0633\u062a\u0634\u0627\u0631\u060c \u0643\u0645\u0627 \u0623\u0646\u0651\u0647 \u0645\u062f\u064a\u0631 \u0639\u0627\u0645 \u0642\u0646\u0627\u0629 \u0627\u0644\u0639\u0631\u0628 \u0627\u0644\u0625\u062e\u0628\u0627\u0631\u064a\u0629 \u0633\u0627\u0628\u0642\u064b\u0627. \u0648\u064a\u0643\u062a\u0628 \u0639\u0645\u0648\u062f\u0627\u064b \u0641\u064a \u0635\u062d\u064a\u0641\u0629 \u0648\u0627\u0634\u0646\u0637\u0646 \u0628\u0648\u0633\u062a \u0645\u0646\u0630 2017\u060c \u0648\u064f\u0635\u0641 \u0641\u064a \u0627\u0644\u0635\u062d\u0641 \u0648\u0623\u062c\u0647\u0632\u0629 \u0627\u0644\u0627\u0639\u0644\u0627\u0645 \u0627\u0644\u0639\u0627\u0644\u0645\u064a\u0629 \u0628\u0623\u0646\u0647 \"\u0648\u0641\u064a\u0651 \u0644\u0644\u062f\u0648\u0644\u0629 \u0627\u0644\u0633\u0639\u0648\u062f\u064a\u0629\" \u0648\"\u0645\u0646\u062a\u0642\u062f \u0644\u0633\u064a\u0627\u0633\u0627\u062a\u0647\u0627\".", "qas": [{"question": " - \u0641\u064a \u0623\u064a \u0635\u062d\u064a\u0641\u0629 \u0642\u0627\u0645 \u0628\u0643\u062a\u0627\u0628\u0629 \u0639\u0645\u0648\u062f \u0645\u0646\u0630 \u0639\u0627\u0645 2017\u061f \u0627\u0644", "id": "465699296586", "answers": [{"text": "\u0648\u0627\u0634\u0646\u0637\u0646 \u0628\u0648\u0633\u062a", "answer_start": 224}]}, {"question": " - \u0643\u064a\u0641 \u0648\u0635\u0641\u0647\u0627 \u0641\u064a \u0627\u0644\u0635\u062d\u0641 \u0648\u0648\u0633\u0627\u0626\u0644 \u0627\u0644\u0625\u0639\u0644\u0627\u0645 \u0627\u0644\u062f\u0648\u0644\u064a\u0629\u061f \u0627\u0644", "id": "564177542570", "answers": [{"text": "\u0648\u064f\u0635\u0641 \u0641\u064a \u0627\u0644\u0635\u062d\u0641 \u0648\u0623\u062c\u0647\u0632\u0629 \u0627\u0644\u0627\u0639\u0644\u0627\u0645 \u0627\u0644\u0639\u0627\u0644\u0645\u064a\u0629 \u0628\u0623\u0646\u0647 \"\u0648\u0641\u064a\u0651 \u0644\u0644\u062f\u0648\u0644\u0629 \u0627\u0644\u0633\u0639\u0648\u062f\u064a\u0629\" \u0648\"\u0645\u0646\u062a\u0642\u062f \u0644\u0633\u064a\u0627\u0633\u0627\u062a\u0647\u0627\".", "answer_start": 246}]}, {"question": " - \u0641\u064a \u0623\u064a \u0645\u0646\u0635\u0628 \u0634\u063a\u0644 \u0641\u064a \u0627\u0644\u062c\u0631\u064a\u062f\u0629\u061f \u0627\u0644", "id": "98945395462", "answers": [{"text": "\u0648\u062a\u0642\u0644\u0651\u062f \u0645\u0646\u0635\u0628 \u0645\u0633\u062a\u0634\u0627\u0631\u060c", "answer_start": 135}]}]}, {"context": "\u063a\u0627\u062f\u0631 \u062e\u0627\u0634\u0642\u062c\u064a \u0627\u0644\u0633\u0639\u0648\u062f\u064a\u0629 \u0641\u064a \u0633\u0628\u062a\u0645\u0628\u0631 2017\u060c \u0648\u0643\u062a\u0628 \u0628\u0639\u062f \u0630\u0644\u0643 \u0645\u0642\u0627\u0644\u0627\u062a \u0635\u062d\u0641\u064a\u0629 \u0627\u0646\u062a\u0642\u062f \u0641\u064a\u0647\u0627 \u0627\u0644\u062d\u0643\u0648\u0645\u0629 \u0627\u0644\u0633\u0639\u0648\u062f\u064a\u0629. \u0627\u0646\u062a\u0642\u062f \u062e\u0627\u0634\u0642\u062c\u064a \u0628\u0635\u0648\u0631\u0629 \u0643\u0628\u064a\u0631\u0629 \u0648\u0644\u064a \u0627\u0644\u0639\u0647\u062f \u0627\u0644\u0633\u0639\u0648\u062f\u064a \u0645\u062d\u0645\u062f \u0628\u0646 \u0633\u0644\u0645\u0627\u0646\u060c \u0648\u0627\u0644\u0645\u0644\u0643 \u0633\u0644\u0645\u0627\u0646 \u0628\u0646 \u0639\u0628\u062f \u0627\u0644\u0639\u0632\u064a\u0632. \u0648\u0643\u0630\u0644\u0643 \u0639\u0627\u0631\u0636 \u0627\u0644\u062a\u062f\u062e\u0644 \u0627\u0644\u0639\u0633\u0643\u0631\u064a \u0641\u064a \u0627\u0644\u064a\u0645\u0646.", "qas": [{"question": " - \u0645\u062a\u0649 \u063a\u0627\u062f\u0631 \u062e\u0627\u0634\u0642\u062c\u064a \u0627\u0644\u0633\u0639\u0648\u062f\u064a\u0629\u061f \u0627\u0644", "id": "838329318053", "answers": [{"text": "\u0641\u064a \u0633\u0628\u062a\u0645\u0628\u0631 2017\u060c", "answer_start": 21}]}, {"question": " - \u0644\u0645\u0646 \u064a\u0646\u062a\u0642\u062f\u0647 \u0641\u064a \u0645\u0642\u0627\u0644\u0627\u062a\u0647 \u0627\u0644\u0625\u062e\u0628\u0627\u0631\u064a\u0629\u061f \u0627\u0644", "id": "432910739583", "answers": [{"text": "\u0627\u0644\u062d\u0643\u0648\u0645\u0629 \u0627\u0644\u0633\u0639\u0648\u062f\u064a\u0629.", "answer_start": 74}]}, {"question": " - \u0644\u0645\u0646 \u0627\u0646\u062a\u0642\u062f \u062e\u0627\u0634\u0642\u062c\u064a \u0628\u0634\u062f\u0629 \u0641\u064a \u0645\u0642\u0627\u0644\u0627\u062a\u0647 \u0627\u0644\u0625\u062e\u0628\u0627\u0631\u064a\u0629\u061f \u0627\u0644", "id": "619452973730", "answers": [{"text": "\u0648\u0644\u064a \u0627\u0644\u0639\u0647\u062f \u0627\u0644\u0633\u0639\u0648\u062f\u064a \u0645\u062d\u0645\u062f \u0628\u0646 \u0633\u0644\u0645\u0627\u0646\u060c \u0648\u0627\u0644\u0645\u0644\u0643 \u0633\u0644\u0645\u0627\u0646 \u0628\u0646 \u0639\u0628\u062f \u0627\u0644\u0639\u0632\u064a\u0632.", "answer_start": 117}]}]}]}, {"title": "\u0627\u0644\u0633\u0639\u0648\u062f\u064a\u0629", "paragraphs": [{"context": "\u0627\u0644\u0633\u0639\u0648\u062f\u064a\u0629 \u0623\u0648 (\u0631\u0633\u0645\u064a\u064b\u0627: \u0627\u0644\u0645\u0645\u0644\u0643\u0629 \u0627\u0644\u0639\u0631\u0628\u064a\u0629 \u0627\u0644\u0633\u0639\u0648\u062f\u064a\u0629) \u0647\u064a \u062f\u0648\u0644\u0629 \u0639\u0631\u0628\u064a\u0629\u060c \u0648\u062a\u0639\u062f \u0623\u0643\u0628\u0631 \u062f\u0648\u0644\u0629 \u0641\u064a \u0627\u0644\u0634\u0631\u0642 \u0627\u0644\u0623\u0648\u0633\u0637 \u0648\u062a\u0642\u0639 \u062a\u062d\u062f\u064a\u062f\u064b\u0627 \u0641\u064a \u0627\u0644\u062c\u0646\u0648\u0628 \u0627\u0644\u063a\u0631\u0628\u064a \u0645\u0646 \u0642\u0627\u0631\u0629 \u0622\u0633\u064a\u0627 \u0648\u062a\u0634\u0643\u0644 \u0627\u0644\u062c\u0632\u0621 \u0627\u0644\u0623\u0643\u0628\u0631 \u0645\u0646 \u0634\u0628\u0647 \u0627\u0644\u062c\u0632\u064a\u0631\u0629 \u0627\u0644\u0639\u0631\u0628\u064a\u0629 \u0625\u0630 \u062a\u0628\u0644\u063a \u0645\u0633\u0627\u062d\u062a\u0647\u0627 \u062d\u0648\u0627\u0644\u064a \u0645\u0644\u064a\u0648\u0646\u064a \u0643\u064a\u0644\u0648\u0645\u062a\u0631 \u0645\u0631\u0628\u0639.", "qas": [{"question": " - \u0623\u064a \u062f\u0648\u0644\u0629 \u0647\u064a \u0623\u0643\u0628\u0631 \u062f\u0648\u0644\u0629 \u0641\u064a \u0627\u0644\u0634\u0631\u0642 \u0627\u0644\u0623\u0648\u0633\u0637\u061f \u0627\u0644", "id": "333772766499", "answers": [{"text": "\u0627\u0644\u0645\u0645\u0644\u0643\u0629 \u0627\u0644\u0639\u0631\u0628\u064a\u0629 \u0627\u0644\u0633\u0639\u0648\u062f\u064a\u0629)", "answer_start": 21}]}, {"question": " - \u0623\u064a\u0646 \u062a\u0642\u0639 \u0627\u0644\u0645\u0645\u0644\u0643\u0629 \u0627\u0644\u0639\u0631\u0628\u064a\u0629 \u0627\u0644\u0633\u0639\u0648\u062f\u064a\u0629 \u0641\u064a \u0622\u0633\u064a\u0627\u061f \u0627\u0644", "id": "262204981583", "answers": [{"text": "\u0627\u0644\u062c\u0646\u0648\u0628 \u0627\u0644\u063a\u0631\u0628\u064a", "answer_start": 109}]}, {"question": " - \u0645\u0627 \u0647\u064a \u0645\u0633\u0627\u062d\u0629 \u0627\u0644\u062c\u0632\u0621 \u0627\u0644\u0623\u0643\u0628\u0631 \u0645\u0646 \u0634\u0628\u0647 \u0627\u0644\u062c\u0632\u064a\u0631\u0629 \u0627\u0644\u0639\u0631\u0628\u064a\u0629\u061f \u0627\u0644", "id": "809283218984", "answers": [{"text": "\u062d\u0648\u0627\u0644\u064a \u0645\u0644\u064a\u0648\u0646\u064a \u0643\u064a\u0644\u0648\u0645\u062a\u0631 \u0645\u0631\u0628\u0639.", "answer_start": 194}]}]}, {"context": "\u0627\u0644\u0633\u0639\u0648\u062f\u064a\u0629 \u0648\u0631\u0633\u0645\u064a\u064b\u0627 \u0627\u0644\u0645\u0645\u0644\u0643\u0629 \u0627\u0644\u0639\u0631\u0628\u064a\u0629 \u0627\u0644\u0633\u0639\u0648\u062f\u064a\u0629 \u0647\u064a \u0623\u0643\u0628\u0631 \u062f\u0648\u0644\u0629 \u0641\u064a \u0627\u0644\u0634\u0631\u0642 \u0627\u0644\u0623\u0648\u0633\u0637 \u0648\u062a\u0642\u0639 \u062a\u062d\u062f\u064a\u062f\u064b\u0627 \u0641\u064a \u0627\u0644\u062c\u0646\u0648\u0628 \u0627\u0644\u063a\u0631\u0628\u064a \u0645\u0646 \u0642\u0627\u0631\u0629 \u0622\u0633\u064a\u0627 \u0648\u062a\u0634\u0643\u0644 \u0627\u0644\u062c\u0632\u0621 \u0627\u0644\u0623\u0643\u0628\u0631 \u0645\u0646 \u0634\u0628\u0647 \u0627\u0644\u062c\u0632\u064a\u0631\u0629 \u0627\u0644\u0639\u0631\u0628\u064a\u0629 \u0625\u0630 \u062a\u0628\u0644\u063a \u0645\u0633\u0627\u062d\u062a\u0647\u0627 \u062d\u0648\u0627\u0644\u064a \u0645\u0644\u064a\u0648\u0646\u064a \u0643\u064a\u0644\u0648\u0645\u062a\u0631 \u0645\u0631\u0628\u0639. \u064a\u062d\u062f\u0647\u0627 \u0645\u0646 \u0627\u0644\u0634\u0645\u0627\u0644 \u0627\u0644\u0639\u0631\u0627\u0642 \u0648\u0627\u0644\u0623\u0631\u062f\u0646 \u0648\u062a\u062d\u062f\u0647\u0627 \u0627\u0644\u0643\u0648\u064a\u062a \u0645\u0646 \u0627\u0644\u0634\u0645\u0627\u0644 \u0627\u0644\u0634\u0631\u0642\u064a\u060c \u0648\u0645\u0646 \u0627\u0644\u0634\u0631\u0642 \u062a\u062d\u062f\u0647\u0627 \u0643\u0644 \u0645\u0646 \u0642\u0637\u0631 \u0648\u0627\u0644\u0625\u0645\u0627\u0631\u0627\u062a \u0627\u0644\u0639\u0631\u0628\u064a\u0629 \u0627\u0644\u0645\u062a\u062d\u062f\u0629 \u0628\u0627\u0644\u0625\u0636\u0627\u0641\u0629 \u0625\u0644\u0649 \u0627\u0644\u0628\u062d\u0631\u064a\u0646 \u0627\u0644\u062a\u064a \u062a\u0631\u062a\u0628\u0637 \u0628\u0627\u0644\u0633\u0639\u0648\u062f\u064a\u0629 \u0645\u0646 \u062e\u0644\u0627\u0644 \u062c\u0633\u0631 \u0627\u0644\u0645\u0644\u0643 \u0641\u0647\u062f \u0627\u0644\u0648\u0627\u0642\u0639 \u0639\u0644\u0649 \u0627\u0644\u062e\u0644\u064a\u062c \u0627\u0644\u0639\u0631\u0628\u064a\u060c \u0648\u0645\u0646 \u0627\u0644\u062c\u0646\u0648\u0628 \u062a\u062d\u062f\u0647\u0627 \u0627\u0644\u064a\u0645\u0646\u060c \u0648\u0639\u064f\u0645\u0627\u0646 \u0645\u0646 \u0627\u0644\u062c\u0646\u0648\u0628 \u0627\u0644\u0634\u0631\u0642\u064a\u060c \u0643\u0645\u0627 \u064a\u062d\u062f\u0647\u0627 \u0627\u0644\u0628\u062d\u0631 \u0627\u0644\u0623\u062d\u0645\u0631 \u0645\u0646 \u062c\u0647\u0629 \u0627\u0644\u063a\u0631\u0628.", "qas": [{"question": " - \u0645\u0627 \u0647\u064a \u0627\u0644\u062d\u062f\u0648\u062f \u0641\u064a \u0627\u0644\u0634\u0645\u0627\u0644\u061f \u0627\u0644", "id": "130251388427", "answers": [{"text": "\u064a\u062d\u062f\u0647\u0627 \u0645\u0646 \u0627\u0644\u0634\u0645\u0627\u0644 \u0627\u0644\u0639\u0631\u0627\u0642 \u0648\u0627\u0644\u0623\u0631\u062f\u0646", "answer_start": 199}]}, {"question": " - \u0645\u0627 \u0647\u064a \u0627\u0644\u062d\u062f\u0648\u062f \u0641\u064a \u0627\u0644\u0634\u0645\u0627\u0644 \u0627\u0644\u0634\u0631\u0642\u064a\u061f \u0627\u0644", "id": "791276760553", "answers": [{"text": "\u0627\u0644\u0643\u0648\u064a\u062a", "answer_start": 237}]}, {"question": " - \u0645\u0627 \u0647\u064a \u0627\u0644\u062d\u062f\u0648\u062f \u0641\u064a \u0627\u0644\u0634\u0631\u0642\u061f ", "id": "824672697075", "answers": [{"text": "\u0642\u0637\u0631 \u0648\u0627\u0644\u0625\u0645\u0627\u0631\u0627\u062a \u0627\u0644\u0639\u0631\u0628\u064a\u0629 \u0627\u0644\u0645\u062a\u062d\u062f\u0629 \u0628\u0627\u0644\u0625\u0636\u0627\u0641\u0629 \u0625\u0644\u0649 \u0627\u0644\u0628\u062d\u0631\u064a\u0646 \u0627\u0644\u062a\u064a \u062a\u0631\u062a\u0628\u0637 \u0628\u0627\u0644\u0633\u0639\u0648\u062f\u064a\u0629 \u0645\u0646 \u062e\u0644\u0627\u0644 \u062c\u0633\u0631 \u0627\u0644\u0645\u0644\u0643", "answer_start": 284}]}]}, {"context": "\u062d\u0643\u0645 \u0622\u0644 \u0633\u0639\u0648\u062f \u062a\u0627\u0631\u064a\u062e\u064a\u0627 \u0641\u064a \u0646\u062c\u062f \u0648\u0645\u0646\u0627\u0637\u0642 \u0648\u0627\u0633\u0639\u0629 \u0645\u0646 \u0627\u0644\u062c\u0632\u064a\u0631\u0629 \u0627\u0644\u0639\u0631\u0628\u064a\u0629 \u0623\u0643\u062b\u0631 \u0645\u0646 \u0645\u0631\u0629\u060c \u0648\u062a\u0639\u062a\u0628\u0631 \u0627\u0644\u0645\u0645\u0644\u0643\u0629 \u0627\u0644\u0633\u0639\u0648\u062f\u064a\u0629 \u0627\u0644\u062d\u0627\u0644\u064a\u0629 \u0646\u062a\u0627\u062c\u064b\u0627 \u0648\u0648\u0627\u0631\u062b\u0629 \u0644\u062a\u0644\u0643 \u0627\u0644\u0643\u064a\u0627\u0646\u0627\u062a \u0627\u0644\u062a\u0627\u0631\u064a\u062e\u064a\u0629\u060c \u0623\u0648\u0644 \u062a\u0644\u0643 \u0627\u0644\u0643\u064a\u0627\u0646\u0627\u062a \u0625\u0645\u0627\u0631\u0629 \u0627\u0644\u062f\u0631\u0639\u064a\u0629 \u0627\u0644\u062a\u064a \u0623\u0633\u0633\u0647\u0627 \u0645\u062d\u0645\u062f \u0628\u0646 \u0633\u0639\u0648\u062f \u0633\u0646\u0629 1157 \u0647\u0640 / 1744 \u0648\u0638\u0644\u062a \u062d\u062a\u0649 \u0642\u0627\u062f \u0625\u0628\u0631\u0627\u0647\u064a\u0645 \u0628\u0627\u0634\u0627 \u062c\u064a\u0634 \u0648\u0627\u0644\u064a \u0645\u0635\u0631 \u0627\u0644\u0639\u062b\u0645\u0627\u0646\u064a \u0641\u064a \u062d\u0645\u0644\u0629 \u0644\u0644\u0642\u0636\u0627\u0621 \u0639\u0644\u064a\u0647\u0627 \u0639\u0627\u0645 1233 \u0647\u0640 / 1818\u0645\u060c \u0648\u064a\u0634\u0627\u0631 \u0625\u0644\u0649 \u062a\u0644\u0643 \u0627\u0644\u0645\u0631\u062d\u0644\u0629 \u0628\u0627\u0633\u0645 \"\u0627\u0644\u062f\u0648\u0644\u0629 \u0627\u0644\u0633\u0639\u0648\u062f\u064a\u0629 \u0627\u0644\u0623\u0648\u0644\u0649\"\u060c \u0648\u0644\u0643\u0646 \u0644\u0645 \u064a\u0637\u0644 \u0627\u0644\u0648\u0642\u062a \u0628\u0639\u062f \u0633\u0642\u0648\u0637 \u0627\u0644\u062f\u0648\u0644\u0629 \u0627\u0644\u0623\u0648\u0644\u0649 \u062d\u062a\u0649 \u0623\u0642\u0627\u0645 \u062a\u0631\u0643\u064a \u0628\u0646 \u0639\u0628\u062f \u0627\u0644\u0644\u0647 \u0628\u0646 \u0645\u062d\u0645\u062f \u0625\u0645\u0627\u0631\u0629 \u062c\u062f\u064a\u062f\u0629 \u0644\u0622\u0644 \u0633\u0639\u0648\u062f \u0641\u064a \u0646\u062c\u062f\u060c \u0627\u062a\u062e\u0630\u062a \u0645\u0646 \u0627\u0644\u0631\u064a\u0627\u0636 \u0639\u0627\u0635\u0645\u0629 \u0648\u0627\u0633\u062a\u0645\u0631\u062a \u062d\u062a\u0649 \u0627\u0646\u062a\u0632\u0639 \u062d\u0643\u0627\u0645 \u0625\u0645\u0627\u0631\u0629 \u062d\u0627\u0626\u0644 \u0625\u0645\u0627\u0631\u0629 \u0627\u0644\u0631\u064a\u0627\u0636 \u0645\u0646 \u0622\u0644 \u0633\u0639\u0648\u062f \u0633\u0646\u0629 1308 \u0647\u0640 / 1891\u060c \u0648\u064a\u0634\u0627\u0631 \u0625\u0644\u0649 \u062a\u0644\u0643 \u0627\u0644\u0645\u0631\u062d\u0644\u0629 \u0628\u0640\"\u0627\u0644\u062f\u0648\u0644\u0629 \u0627\u0644\u0633\u0639\u0648\u062f\u064a\u0629 \u0627\u0644\u062b\u0627\u0646\u064a\u0629\". \u0644\u0627\u062d\u0642\u064b\u0627 \u0627\u0633\u062a\u0631\u062f \u0639\u0628\u062f \u0627\u0644\u0639\u0632\u064a\u0632 \u0622\u0644 \u0633\u0639\u0648\u062f \u0627\u0644\u0634\u0627\u0628 \u0633\u0646\u0629 1319 \u0647\u0640 / 1902 \u0625\u0645\u0627\u0631\u0629 \u0627\u0644\u0631\u064a\u0627\u0636 \u0645\u0646 \u064a\u062f \u0622\u0644 \u0631\u0634\u064a\u062f\u060c \u0648\u062a\u0648\u0633\u0639 \u0645\u0633\u064a\u0637\u0631\u0627 \u0639\u0644\u0649 \u0643\u0627\u0645\u0644 \u0646\u062c\u062f 1921 \u0648\u062a\u0633\u0645\u062a \u0628\u0633\u0644\u0637\u0646\u0629 \u0646\u062c\u062f \u062d\u062a\u0649 \u0646\u062c\u062d \u0639\u0628\u062f \u0627\u0644\u0639\u0632\u064a\u0632 \u0628\u0627\u0646\u062a\u0632\u0627\u0639 \u0645\u0645\u0644\u0643\u0629 \u0627\u0644\u062d\u062c\u0627\u0632 \u0645\u0646 \u064a\u062f \u0627\u0644\u0647\u0627\u0634\u0645\u064a\u064a\u0646\u060c \u0641\u0646\u0635\u0628 \u0645\u0644\u0643\u0627 \u0639\u0644\u0649 \u0627\u0644\u062d\u062c\u0627\u0632 \u0641\u064a \u064a\u0646\u0627\u064a\u0631 \u0645\u0646 \u0639\u0627\u0645 1926\u060c \u0648\u0628\u0639\u062f\u0647\u0627 \u0628\u0639\u0627\u0645 \u063a\u064a\u0651\u0631 \u0644\u0642\u0628\u0647 \u0645\u0646 \u0633\u0644\u0637\u0627\u0646 \u0646\u062c\u062f \u0625\u0644\u0649 \u0645\u0644\u0643 \u0646\u062c\u062f\u060c \u0648\u0633\u0645\u064a\u062a \u0627\u0644\u0645\u0646\u0627\u0637\u0642 \u0627\u0644\u062a\u064a \u064a\u0633\u064a\u0637\u0631 \u0639\u0644\u064a\u0647\u0627 \u0645\u0645\u0644\u0643\u0629 \u0627\u0644\u062d\u062c\u0627\u0632 \u0648\u0646\u062c\u062f \u0648\u0645\u0644\u062d\u0642\u0627\u062a\u0647\u0627\u060c \u0648\u0638\u0644\u062a \u0628\u0630\u0644\u0643 \u0627\u0644\u0627\u0633\u0645 \u062d\u062a\u0649 \u0648\u062d\u062f \u0639\u0628\u062f \u0627\u0644\u0639\u0632\u064a\u0632 \u062c\u0645\u064a\u0639 \u0627\u0644\u0645\u0646\u0627\u0637\u0642 \u0627\u0644\u062a\u064a \u064a\u0633\u064a\u0637\u0631 \u0639\u0644\u064a\u0647\u0627 \u0641\u064a \u0643\u064a\u0627\u0646 \u0648\u0627\u062d\u062f\u060c \u0648\u0643\u0627\u0646 \u0630\u0644\u0643 \u0641\u064a 1351 \u0647\u0640 / 23 \u0633\u0628\u062a\u0645\u0628\u0631 1932 \u0648\u0623\u064f\u0639\u0644\u0646 \u0627\u0633\u0645\u0647\u0627 \"\u0627\u0644\u0645\u0645\u0644\u0643\u0629 \u0627\u0644\u0639\u0631\u0628\u064a\u0629 \u0627\u0644\u0633\u0639\u0648\u062f\u064a\u0629\".", "qas": [{"question": " - \u0645\u0627 \u0647\u064a \u0627\u0644\u0643\u064a\u0627\u0646\u0627\u062a \u0627\u0644\u0623\u0648\u0644\u0649 \u0641\u064a \u0627\u0644\u0645\u0645\u0644\u0643\u0629 \u0627\u0644\u0639\u0631\u0628\u064a\u0629 \u0627\u0644\u0633\u0639\u0648\u062f\u064a\u0629\u061f ", "id": "418674635417", "answers": [{"text": "\u0623\u0648\u0644 \u062a\u0644\u0643 \u0627\u0644\u0643\u064a\u0627\u0646\u0627\u062a \u0625\u0645\u0627\u0631\u0629 \u0627\u0644\u062f\u0631\u0639\u064a\u0629", "answer_start": 143}]}, {"question": " - \u0645\u0646 \u0627\u0644\u0630\u064a \u0623\u0633\u0633 \u0627\u0644\u0643\u064a\u0627\u0646\u0627\u062a \u0627\u0644\u0623\u0648\u0644\u0649 \u0641\u064a \u0627\u0644\u0645\u0645\u0644\u0643\u0629 \u0627\u0644\u0639\u0631\u0628\u064a\u0629 \u0627\u0644\u0633\u0639\u0648\u062f\u064a\u0629\u061f \u0627\u0644", "id": "102112416036", "answers": [{"text": "\u0645\u062d\u0645\u062f \u0628\u0646 \u0633\u0639\u0648\u062f", "answer_start": 185}]}, {"question": " - \u0645\u062a\u0649 \u0623\u0633\u0633 \u0645\u062d\u0645\u062f \u0628\u0646 \u0633\u0639\u0648\u062f \u0623\u0648\u0644 \u0643\u064a\u0627\u0646\u0627\u062a \u0641\u064a \u0627\u0644\u0645\u0645\u0644\u0643\u0629 \u0627\u0644\u0639\u0631\u0628\u064a\u0629 \u0627\u0644\u0633\u0639\u0648\u062f\u064a\u0629\u061f \u0627\u0644", "id": "869350323465", "answers": [{"text": "\u0633\u0646\u0629 1157 \u0647\u0640 / 1744", "answer_start": 198}]}]}]}, {"title": "\u0645\u0635\u0631", "paragraphs": [{"context": "\u0645\u0650\u0635\u0631\u064e \u0623\u0648 (\u0631\u0633\u0645\u064a\u0627\u064b: \u062c\u064f\u0645\u0647\u0648\u0631\u0650\u064a\u0651\u0629\u064f \u0645\u0650\u0635\u0631\u064e \u0627\u0644\u0639\u064e\u0631\u064e\u0628\u064a\u0651\u0629\u0650) \u0647\u064a \u062f\u0648\u0644\u0629 \u0639\u0631\u0628\u064a\u0629 \u062a\u0642\u0639 \u0641\u064a \u0627\u0644\u0631\u0643\u0646 \u0627\u0644\u0634\u0645\u0627\u0644\u064a \u0627\u0644\u0634\u0631\u0642\u064a \u0645\u0646 \u0642\u0627\u0631\u0629 \u0623\u0641\u0631\u064a\u0642\u064a\u0627\u060c \u0648\u0644\u062f\u064a\u0647\u0627 \u0627\u0645\u062a\u062f\u0627\u062f \u0622\u0633\u064a\u0648\u064a\u060c \u062d\u064a\u062b \u062a\u0642\u0639 \u0634\u0628\u0647 \u062c\u0632\u064a\u0631\u0629 \u0633\u064a\u0646\u0627\u0621 \u062f\u0627\u062e\u0644 \u0642\u0627\u0631\u0629 \u0622\u0633\u064a\u0627 \u0641\u0647\u064a \u062f\u0648\u0644\u0629 \u0639\u0627\u0628\u0631\u0629 \u0644\u0644\u0642\u0627\u0631\u0627\u062a\u060c \u0642\u064f\u062f\u0651\u0631 \u0639\u062f\u062f \u0633\u0643\u0627\u0646\u0647\u0627 \u0628\u0640104 \u0645\u0644\u064a\u0648\u0646 \u0646\u0633\u0645\u0629\u060c \u0644\u064a\u0643\u0648\u0646 \u062a\u0631\u062a\u064a\u0628\u0647\u0627 \u0627\u0644\u062b\u0627\u0644\u062b\u0629 \u0639\u0634\u0631 \u0628\u064a\u0646 \u062f\u0648\u0644 \u0627\u0644\u0639\u0627\u0644\u0645 \u0628\u0639\u062f\u062f \u0627\u0644\u0633\u0643\u0627\u0646 \u0648\u0627\u0644\u0623\u0643\u062b\u0631 \u0633\u0643\u0627\u0646\u0627 \u0639\u0631\u0628\u064a\u0627.", "qas": [{"question": " - \u0623\u064a\u0646 \u062a\u0642\u0639 \u0645\u0635\u0631\u061f \u0627\u0644", "id": "762977773921", "answers": [{"text": "\u062a\u0642\u0639 \u0641\u064a \u0627\u0644\u0631\u0643\u0646 \u0627\u0644\u0634\u0645\u0627\u0644\u064a \u0627\u0644\u0634\u0631\u0642\u064a \u0645\u0646 \u0642\u0627\u0631\u0629 \u0623\u0641\u0631\u064a\u0642\u064a\u0627\u060c", "answer_start": 63}]}, {"question": " - \u0623\u064a\u0646 \u062a\u0642\u0639 \u0634\u0628\u0647 \u062c\u0632\u064a\u0631\u0629 \u0633\u064a\u0646\u0627\u0621\u061f \u0627\u0644", "id": "419960949713", "answers": [{"text": "\u062d\u064a\u062b \u062a\u0642\u0639 \u0634\u0628\u0647 \u062c\u0632\u064a\u0631\u0629 \u0633\u064a\u0646\u0627\u0621 \u062f\u0627\u062e\u0644", "answer_start": 129}]}, {"question": " - \u0645\u0627 \u0647\u0648 \u0639\u062f\u062f \u0633\u0643\u0627\u0646 \u0634\u0628\u0647 \u062c\u0632\u064a\u0631\u0629 \u0633\u064a\u0646\u0627\u0621\u061f \u0627\u0644", "id": "325649609032", "answers": [{"text": "\u0642\u064f\u062f\u0651\u0631 \u0639\u062f\u062f \u0633\u0643\u0627\u0646\u0647\u0627 \u0628\u0640104 \u0645\u0644\u064a\u0648\u0646 \u0646\u0633\u0645\u0629\u060c", "answer_start": 192}]}]}, {"context": "\u0645\u0650\u0635\u0631\u064e \u0623\u0648 \u0631\u0633\u0645\u064a\u0627\u064b \u062c\u064f\u0645\u0647\u0648\u0631\u0650\u064a\u0629\u064f \u0645\u0650\u0635\u0631\u064e \u0627\u0644\u0639\u064e\u0631\u064e\u0628\u064a\u0629\u0650 \u0647\u064a \u062f\u0648\u0644\u0629 \u0639\u0631\u0628\u064a\u0629 \u062a\u0642\u0639 \u0641\u064a \u0627\u0644\u0631\u0643\u0646 \u0627\u0644\u0634\u0645\u0627\u0644\u064a \u0627\u0644\u0634\u0631\u0642\u064a \u0645\u0646 \u0642\u0627\u0631\u0629 \u0623\u0641\u0631\u064a\u0642\u064a\u0627\u060c \u0648\u0644\u062f\u064a\u0647\u0627 \u0627\u0645\u062a\u062f\u0627\u062f \u0622\u0633\u064a\u0648\u064a\u060c \u062d\u064a\u062b \u062a\u0642\u0639 \u0634\u0628\u0647 \u062c\u0632\u064a\u0631\u0629 \u0633\u064a\u0646\u0627\u0621 \u062f\u0627\u062e\u0644 \u0642\u0627\u0631\u0629 \u0622\u0633\u064a\u0627 \u0641\u0647\u064a \u062f\u0648\u0644\u0629 \u0639\u0627\u0628\u0631\u0629 \u0644\u0644\u0642\u0627\u0631\u0627\u062a\u060c \u0642\u064f\u062f\u0651\u0631 \u0639\u062f\u062f \u0633\u0643\u0627\u0646\u0647\u0627 \u0628\u0640104 \u0645\u0644\u064a\u0648\u0646 \u0646\u0633\u0645\u0629\u060c \u0644\u064a\u0643\u0648\u0646 \u062a\u0631\u062a\u064a\u0628\u0647\u0627 \u0627\u0644\u062b\u0627\u0644\u062b\u0629 \u0639\u0634\u0631 \u0628\u064a\u0646 \u062f\u0648\u0644 \u0627\u0644\u0639\u0627\u0644\u0645 \u0628\u0639\u062f\u062f \u0627\u0644\u0633\u0643\u0627\u0646 \u0648\u0627\u0644\u0623\u0643\u062b\u0631 \u0633\u0643\u0627\u0646\u0627 \u0639\u0631\u0628\u064a\u0627. \u0648\u0644\u062c\u0645\u0647\u0648\u0631\u064a\u0629 \u0645\u0635\u0631 \u0627\u0644\u0639\u0631\u0628\u064a\u0629 \u0633\u0648\u0627\u062d\u0644 \u0637\u0648\u064a\u0644\u0629 \u0639\u0644\u0649 \u0627\u0644\u0628\u062d\u0631\u064a\u0646 \u0627\u0644\u0623\u0628\u064a\u0636 \u0648\u0627\u0644\u0623\u062d\u0645\u0631\u060c \u0648\u062a\u0634\u062a\u0631\u0643 \u0628\u062d\u062f\u0648\u062f \u0645\u0639 \u0633\u0628\u0639\u0629 \u062f\u0648\u0644 \u0648\u0643\u064a\u0627\u0646\u0627\u062a \u0641\u064a\u062d\u062f\u0647\u0627 \u0641\u064a \u0627\u0644\u0634\u0645\u0627\u0644 \u0627\u0644\u0634\u0631\u0642\u064a \u0645\u0646\u0637\u0642\u0629 \u0641\u0644\u0633\u0637\u064a\u0646 (\u0625\u0633\u0631\u0627\u0626\u064a\u0644 \u0648\u0642\u0637\u0627\u0639 \u063a\u0632\u0629) \u0628\u0637\u0648\u0644 265 \u0643\u0645\u060c \u0648\u064a\u062d\u062f\u0647\u0627 \u0645\u0646 \u0627\u0644\u063a\u0631\u0628 \u0644\u064a\u0628\u064a\u0627 \u0639\u0644\u0649 \u0627\u0645\u062a\u062f\u0627\u062f \u062e\u0637 \u0628\u0637\u0648\u0644 1115 \u0643\u0645\u060c \u0643\u0645\u0627 \u062a\u0634\u062a\u0631\u0643 \u0645\u0639 \u0627\u0644\u0633\u0648\u062f\u0627\u0646 \u0628\u0623\u0637\u0648\u0644 \u062d\u062f\u0648\u062f \u0628\u0631\u064a\u0629 \u0644\u0647\u0627 \u0628\u0637\u0648\u0644 1280 \u0643\u0645. \u0628\u0627\u0644\u0625\u0636\u0627\u0641\u0629 \u0625\u0644\u0649 \u062d\u062f\u0648\u062f\u0647\u0627 \u0627\u0644\u0628\u062d\u0631\u064a\u0629 \u0645\u0639 \u0627\u0644\u0633\u0639\u0648\u062f\u064a\u0629 \u0634\u0631\u0642\u0627 \u0648\u0642\u0628\u0631\u0635 \u0648\u0627\u0644\u064a\u0648\u0646\u0627\u0646 \u0634\u0645\u0627\u0644\u0627. \u062a\u0628\u0644\u063a \u0645\u0633\u0627\u062d\u0629 \u062c\u0645\u0647\u0648\u0631\u064a\u0629 \u0645\u0635\u0631 \u0627\u0644\u0639\u0631\u0628\u064a\u0629 \u062d\u0648\u0627\u0644\u064a 1.002.000 \u0643\u064a\u0644\u0648\u0645\u062a\u0631 \u0645\u0631\u0628\u0639 \u0648\u0627\u0644\u0645\u0633\u0627\u062d\u0629 \u0627\u0644\u0645\u0623\u0647\u0648\u0644\u0629 \u062a\u0628\u0644\u063a 78990 \u0643\u06452 \u0628\u0646\u0633\u0628\u0629 7.8 % \u0645\u0646 \u0627\u0644\u0645\u0633\u0627\u062d\u0629 \u0627\u0644\u0643\u0644\u064a\u0629. \u0648\u062a\u064f\u0642\u0633\u0645 \u0645\u0635\u0631 \u0625\u062f\u0627\u0631\u064a\u0627\u064b \u0625\u0644\u0649 27 \u0645\u062d\u0627\u0641\u0638\u0629\u060c \u0648\u062a\u0646\u0642\u0633\u0645 \u0643\u0644 \u0645\u062d\u0627\u0641\u0638\u0629 \u0625\u0644\u0649 \u062a\u0642\u0633\u064a\u0645\u0627\u062a \u0625\u062f\u0627\u0631\u064a\u0629 \u0623\u0635\u063a\u0631 \u0648\u0647\u064a \u0627\u0644\u0645\u0631\u0627\u0643\u0632 \u0623\u0648 \u0627\u0644\u0623\u0642\u0633\u0627\u0645.", "qas": [{"question": " - \u0645\u0627 \u0637\u0648\u0644 \u0627\u0644\u062d\u062f\u0648\u062f \u0627\u0644\u0644\u064a\u0628\u064a\u0629\u061f \u0627\u0644", "id": "370964338820", "answers": [{"text": "1115 \u0643\u0645\u060c", "answer_start": 502}]}, {"question": " - \u0645\u0627 \u0647\u064a \u0623\u0637\u0648\u0644 \u062d\u062f\u0648\u062f \u0628\u0631\u064a\u0629\u061f \u0627\u0644", "id": "29552156539", "answers": [{"text": "\u0645\u0639 \u0627\u0644\u0633\u0648\u062f\u0627\u0646", "answer_start": 521}]}, {"question": " - \u0645\u0627 \u0647\u064a \u0645\u0633\u0627\u062d\u0629 \u062c\u0645\u0647\u0648\u0631\u064a\u0629 \u0645\u0635\u0631 \u0627\u0644\u0639\u0631\u0628\u064a\u0629\u061f \u0627\u0644", "id": "71045458517", "answers": [{"text": "\u062d\u0648\u0627\u0644\u064a 1.002.000 \u0643\u064a\u0644\u0648\u0645\u062a\u0631 \u0645\u0631\u0628\u0639", "answer_start": 664}]}]}, {"context": "\u0648\u064a\u062a\u0631\u0643\u0632 \u0623\u063a\u0644\u0628 \u0633\u0643\u0627\u0646 \u0645\u0635\u0631 \u0641\u064a \u0648\u0627\u062f\u064a \u0627\u0644\u0646\u064a\u0644 \u0648\u0641\u064a \u0627\u0644\u062d\u0636\u0631 \u0648\u064a\u0634\u0643\u0644 \u0648\u0627\u062f\u064a \u0627\u0644\u0646\u064a\u0644 \u0648\u0627\u0644\u062f\u0644\u062a\u0627 \u0623\u0642\u0644 \u0645\u0646 4% \u0645\u0646 \u0627\u0644\u0645\u0633\u0627\u062d\u0629 \u0627\u0644\u0643\u0644\u064a\u0629 \u0644\u0644\u0628\u0644\u0627\u062f \u0623\u064a \u062d\u0648\u0627\u0644\u064a 33000 \u0643\u06452\u060c \u0648\u0623\u0643\u0628\u0631 \u0627\u0644\u0643\u062a\u0644 \u0627\u0644\u0633\u0643\u0627\u0646\u064a\u0629 \u0647\u064a \u0627\u0644\u0642\u0627\u0647\u0631\u0629 \u0627\u0644\u0643\u0628\u0631\u0649 \u0627\u0644\u062a\u064a \u0628\u0647\u0627 \u062a\u0642\u0631\u064a\u0628\u0627\u064b \u0631\u0628\u0639 \u0627\u0644\u0633\u0643\u0627\u0646\u060c \u062a\u0644\u064a\u0647\u0627 \u0627\u0644\u0625\u0633\u0643\u0646\u062f\u0631\u064a\u0629\u061b \u0643\u0645\u0627 \u064a\u0639\u064a\u0634 \u0623\u063a\u0644\u0628 \u0627\u0644\u0633\u0643\u0627\u0646 \u0627\u0644\u0628\u0627\u0642\u064a\u0646 \u0641\u064a \u0627\u0644\u062f\u0644\u062a\u0627 \u0648\u0639\u0644\u0649 \u0633\u0627\u062d\u0644\u064a \u0627\u0644\u0628\u062d\u0631 \u0627\u0644\u0645\u062a\u0648\u0633\u0637 \u0648\u0627\u0644\u0628\u062d\u0631 \u0627\u0644\u0623\u062d\u0645\u0631 \u0648\u0645\u062f\u0646 \u0642\u0646\u0627\u0629 \u0627\u0644\u0633\u0648\u064a\u0633\u060c \u0648\u062a\u0634\u063a\u0644 \u0647\u0630\u0647 \u0627\u0644\u0623\u0645\u0627\u0643\u0646 \u0645\u0627 \u0645\u0633\u0627\u062d\u062a\u0647 40 \u0623\u0644\u0641 \u0643\u064a\u0644\u0648\u0645\u062a\u0631 \u0645\u0631\u0628\u0639. \u0628\u064a\u0646\u0645\u0627 \u062a\u0634\u0643\u0644 \u0627\u0644\u0635\u062d\u0631\u0627\u0621 \u063a\u064a\u0631 \u0627\u0644\u0645\u0639\u0645\u0648\u0631\u0629 \u063a\u0627\u0644\u0628\u064a\u0629 \u0645\u0633\u0627\u062d\u0629 \u0627\u0644\u0628\u0644\u0627\u062f.", "qas": [{"question": " - \u0623\u064a\u0646 \u062a\u062a\u0631\u0643\u0632 \u0627\u0644\u063a\u0627\u0644\u0628\u064a\u0629 \u0627\u0644\u0639\u0638\u0645\u0649 \u0645\u0646 \u0633\u0643\u0627\u0646 \u0645\u0635\u0631\u061f \u0627\u0644", "id": "582957197938", "answers": [{"text": "\u0645\u0635\u0631 \u0641\u064a \u0648\u0627\u062f\u064a \u0627\u0644\u0646\u064a\u0644 \u0648\u0641\u064a \u0627\u0644\u062d\u0636\u0631", "answer_start": 17}]}, {"question": " - \u0645\u0627 \u0627\u0644\u0645\u0633\u0627\u062d\u0629 \u0627\u0644\u062a\u064a \u064a\u0634\u0643\u0644\u0647\u0627 \u0648\u0627\u062f\u064a \u0627\u0644\u0646\u064a\u0644 \u0648\u0627\u0644\u062f\u0644\u062a\u0627\u061f \u0627\u0644", "id": "975525193864", "answers": [{"text": "\u0623\u0642\u0644 \u0645\u0646 4% \u0645\u0646 \u0627\u0644\u0645\u0633\u0627\u062d\u0629 \u0627\u0644\u0643\u0644\u064a\u0629 \u0644\u0644\u0628\u0644\u0627\u062f \u0623\u064a \u062d\u0648\u0627\u0644\u064a 33000 \u0643\u06452\u060c", "answer_start": 70}]}, {"question": " - \u0645\u0627 \u0627\u0644\u0645\u062f\u064a\u0646\u0629 \u0627\u0644\u062a\u064a \u0628\u0647\u0627 \u0623\u0643\u0628\u0631 \u0639\u062f\u062f \u0645\u0646 \u0627\u0644\u0633\u0643\u0627\u0646\u061f \u0627\u0644", "id": "632274937099", "answers": [{"text": "\u0647\u064a \u0627\u0644\u0642\u0627\u0647\u0631\u0629 \u0627\u0644\u0643\u0628\u0631\u0649", "answer_start": 146}]}]}]}, {"title": "\u0645\u062d\u0645\u062f", "paragraphs": [{"context": "\u0623\u064e\u0628\u064f\u0648 \u0627\u0644\u0642\u064e\u0627\u0633\u0650\u0645 \u0645\u064f\u062d\u064e\u0645\u064e\u0651\u062f \u0628\u0646\u0650 \u0639\u064e\u0628\u062f \u0627\u0644\u0644\u0647 \u0628\u0646\u0650 \u0639\u064e\u0628\u062f\u0650 \u0627\u0644\u0645\u064f\u0637\u064e\u0651\u0644\u0650\u0628 (22 \u0623\u0628\u0631\u064a\u0644 571 - 8 \u064a\u0648\u0646\u064a\u0648 632) \u064a\u064f\u0624\u0645\u0646 \u0627\u0644\u0645\u0633\u0644\u0645\u0648\u0646 \u0628\u0623\u0646\u064e\u0651\u0647 \u0631\u0633\u0648\u0644 \u0627\u0644\u0644\u0647 \u0625\u0644\u0649 \u0627\u0644\u0625\u0646\u0633 \u0648\u0627\u0644\u062c\u0646\u061b \u0644\u064a\u0639\u064a\u062f\u0647\u0645 \u0625\u0644\u0649 \u062a\u0648\u062d\u064a\u062f \u0627\u0644\u0644\u0647 \u0648\u0639\u0628\u0627\u062f\u062a\u0647 \u0634\u0623\u0646\u0647 \u0634\u0623\u0646 \u0643\u0644 \u0627\u0644\u0623\u0646\u0628\u064a\u0627\u0621 \u0648\u0627\u0644\u0645\u064f\u0631\u0633\u064e\u0644\u064a\u0646\u060c \u0648\u0647\u0648 \u062e\u0627\u062a\u0645\u0647\u0645\u060c \u0648\u0623\u064f\u0631\u0633\u0650\u0644 \u0644\u0644\u0646\u064e\u0651\u0627\u0633 \u0643\u0627\u0641\u064e\u0651\u0629\u060c \u0648\u064a\u0624\u0645\u0646\u0648\u0646 \u0623\u064a\u0636\u0627 \u0628\u0623\u0646\u0651\u0647 \u0623\u0634\u0631\u0641 \u0627\u0644\u0645\u062e\u0644\u0648\u0642\u0627\u062a \u0648\u0633\u064a\u0651\u062f \u0627\u0644\u0628\u0634\u0631\u060c \u0643\u0645\u0627 \u064a\u0639\u062a\u0642\u062f\u0648\u0646 \u0641\u064a\u0647 \u0627\u0644\u0639\u0650\u0635\u0645\u0629.", "qas": [{"question": " - \u0645\u0646 \u0647\u0648 \u0631\u0633\u0648\u0644 \u0627\u0644\u0644\u0647\u061f \u0627\u0644", "id": "39922158955", "answers": [{"text": "\u0623\u064e\u0628\u064f\u0648 \u0627\u0644\u0642\u064e\u0627\u0633\u0650\u0645 \u0645\u064f\u062d\u064e\u0645\u064e\u0651\u062f \u0628\u0646\u0650 \u0639\u064e\u0628\u062f \u0627\u0644\u0644\u0647 \u0628\u0646\u0650 \u0639\u064e\u0628\u062f\u0650 \u0627\u0644\u0645\u064f\u0637\u064e\u0651\u0644\u0650\u0628", "answer_start": 0}]}, {"question": " - \u0644\u0645\u0627\u0630\u0627 \u064a\u0631\u0633\u0644 \u0627\u0644\u0644\u0647 \u0631\u0633\u0648\u0644\u0647\u061f \u0627\u0644", "id": "689197844378", "answers": [{"text": "\u0644\u064a\u0639\u064a\u062f\u0647\u0645 \u0625\u0644\u0649 \u062a\u0648\u062d\u064a\u062f \u0627\u0644\u0644\u0647", "answer_start": 137}]}, {"question": " - \u0645\u0646 \u0647\u0648 \u0633\u064a\u062f \u0627\u0644\u0631\u062c\u0627\u0644\u061f \u0627\u0644", "id": "658610206269", "answers": [{"text": "\u0623\u064e\u0628\u064f\u0648 \u0627\u0644\u0642\u064e\u0627\u0633\u0650\u0645 \u0645\u064f\u062d\u064e\u0645\u064e\u0651\u062f \u0628\u0646\u0650 \u0639\u064e\u0628\u062f \u0627\u0644\u0644\u0647 \u0628\u0646\u0650 \u0639\u064e\u0628\u062f\u0650 \u0627\u0644\u0645\u064f\u0637\u064e\u0651\u0644\u0650\u0628", "answer_start": 0}]}]}, {"context": "\u0623\u064e\u0628\u064f\u0648 \u0627\u0644\u0642\u064e\u0627\u0633\u0650\u0645 \u0645\u064f\u062d\u064e\u0645\u064e\u0651\u062f \u0628\u0646\u0650 \u0639\u064e\u0628\u062f \u0627\u0644\u0644\u0647 \u0628\u0646\u0650 \u0639\u064e\u0628\u062f\u0650 \u0627\u0644\u0645\u064f\u0637\u064e\u0651\u0644\u0650\u0628 (22 \u0623\u0628\u0631\u064a\u0644 571 - 8 \u064a\u0648\u0646\u064a\u0648 632) \u064a\u064f\u0624\u0645\u0646 \u0627\u0644\u0645\u0633\u0644\u0645\u0648\u0646 \u0628\u0623\u0646\u064e\u0651\u0647 \u0631\u0633\u0648\u0644 \u0627\u0644\u0644\u0647 \u0625\u0644\u0649 \u0627\u0644\u0625\u0646\u0633 \u0648\u0627\u0644\u062c\u0646\u061b \u0644\u064a\u0639\u064a\u062f\u0647\u0645 \u0625\u0644\u0649 \u062a\u0648\u062d\u064a\u062f \u0627\u0644\u0644\u0647 \u0648\u0639\u0628\u0627\u062f\u062a\u0647 \u0634\u0623\u0646\u0647 \u0634\u0623\u0646 \u0643\u0644 \u0627\u0644\u0623\u0646\u0628\u064a\u0627\u0621 \u0648\u0627\u0644\u0645\u064f\u0631\u0633\u064e\u0644\u064a\u0646\u060c \u0648\u0647\u0648 \u062e\u0627\u062a\u0645\u0647\u0645\u060c \u0648\u0623\u064f\u0631\u0633\u0650\u0644 \u0644\u0644\u0646\u064e\u0651\u0627\u0633 \u0643\u0627\u0641\u064e\u0651\u0629\u060c \u0648\u064a\u0624\u0645\u0646\u0648\u0646 \u0623\u064a\u0636\u0627 \u0628\u0623\u0646\u0651\u0647 \u0623\u0634\u0631\u0641 \u0627\u0644\u0645\u062e\u0644\u0648\u0642\u0627\u062a \u0648\u0633\u064a\u0651\u062f \u0627\u0644\u0628\u0634\u0631\u060c \u0643\u0645\u0627 \u064a\u0639\u062a\u0642\u062f\u0648\u0646 \u0641\u064a\u0647 \u0627\u0644\u0639\u0650\u0635\u0645\u0629. \u0639\u0646\u062f \u0630\u0643\u0631 \u0627\u0633\u0645\u0647\u060c \u064a\u064f\u0644\u062d\u0650\u0642 \u0627\u0644\u0645\u0633\u0644\u0645\u0648\u0646 \u0639\u0628\u0627\u0631\u0629 \u00ab\u0635\u0644\u0649 \u0627\u0644\u0644\u0647 \u0639\u0644\u064a\u0647 \u0648\u0633\u0644\u0645\u00bb \u0645\u0639 \u0625\u0636\u0627\u0641\u0629 \u00ab\u0648\u0622\u0644\u0647\u00bb \u0648\u00ab\u0648\u0635\u062d\u0628\u0647\u00bb \u0641\u064a \u0628\u0639\u0636 \u0627\u0644\u0623\u062d\u064a\u0627\u0646\u060c \u0644\u0650\u0645\u064e\u0627 \u062c\u0627\u0621 \u0641\u064a \u0627\u0644\u0642\u0631\u0622\u0646 \u0648\u0627\u0644\u0633\u0646\u0629 \u0627\u0644\u0646\u0628\u0648\u064a\u0629 \u0645\u0645\u0627 \u064a\u062d\u062b\u0647\u0645 \u0639\u0644\u0649 \u0627\u0644\u0635\u0644\u0627\u0629 \u0639\u0644\u064a\u0647. .\u062a\u0631\u0643 \u0645\u062d\u0645\u062f \u0623\u062b\u0631\u064b\u0627 \u0643\u0628\u064a\u0631\u064b\u0627 \u0641\u064a \u0646\u0641\u0648\u0633 \u0627\u0644\u0645\u0633\u0644\u0645\u064a\u0646\u060c \u0648\u0643\u062b\u0631\u062a \u0645\u0638\u0627\u0647\u0631 \u0645\u062d\u0628\u0651\u062a\u0647\u0645 \u0648\u062a\u0639\u0638\u064a\u0645\u0647\u0645 \u0644\u0647 \u0628\u0627\u062a\u0628\u0627\u0639\u0647\u0645 \u0644\u0623\u0645\u0631\u0647 \u0648\u0623\u0633\u0644\u0648\u0628 \u062d\u064a\u0627\u062a\u0647 \u0648\u062a\u0639\u0628\u062f\u0647 \u0644\u0644\u0647\u060c \u0648\u0627\u062d\u062a\u0641\u0627\u0644\u0647\u0645 \u0628\u0645\u0648\u0644\u062f\u0647 \u0641\u064a \u0634\u0647\u0631 \u0631\u0628\u064a\u0639 \u0627\u0644\u0623\u0648\u0644\u060c \u0648\u0642\u064a\u0627\u0645\u0647\u0645 \u0628\u062d\u0641\u0638 \u0623\u0642\u0648\u0627\u0644\u0647 \u0648\u0623\u0641\u0639\u0627\u0644\u0647 \u0648\u0635\u0641\u0627\u062a\u0647 \u0648\u062c\u0645\u0639 \u0630\u0644\u0643 \u0641\u064a \u0643\u062a\u0628 \u0639\u064f\u0631\u0641\u062a \u0628\u0643\u062a\u0628 \u0627\u0644\u0633\u0651\u064a\u0631\u0629 \u0648\u0627\u0644\u062d\u062f\u064a\u062b \u0627\u0644\u0646\u0628\u0648\u064a. \u0627\u0639\u062a\u0628\u0631\u0647 \u0627\u0644\u0643\u0627\u062a\u0628 \u0627\u0644\u064a\u0647\u0648\u062f\u064a \u0645\u0627\u064a\u0643\u0644 \u0647\u0627\u0631\u062a \u0623\u0639\u0638\u0645 \u0627\u0644\u0634\u062e\u0635\u064a\u0651\u0627\u062a \u0623\u062b\u0631\u064b\u0627 \u0641\u064a \u062a\u0627\u0631\u064a\u062e \u0627\u0644\u0625\u0646\u0633\u0627\u0646\u064a\u0629 \u0643\u0644\u0651\u0647\u0627 \u0628\u0627\u0639\u062a\u0628\u0627\u0631\u0647 \u00ab\u0627\u0644\u0625\u0646\u0633\u0627\u0646 \u0627\u0644\u0648\u062d\u064a\u062f \u0641\u064a \u0627\u0644\u062a\u0627\u0631\u064a\u062e \u0627\u0644\u0630\u064a \u0646\u062c\u062d \u0646\u062c\u0627\u062d\u064b\u0627 \u0645\u0637\u0644\u0642\u064b\u0627 \u0639\u0644\u0649 \u0627\u0644\u0645\u0633\u062a\u0648\u0649 \u0627\u0644\u062f\u064a\u0646\u064a \u0648\u0627\u0644\u062f\u0646\u064a\u0648\u064a\u00bb.", "qas": [{"question": " - \u0645\u0627 \u0647\u064a \u0627\u0644\u0639\u0628\u0627\u0631\u0629 \u0627\u0644\u062a\u064a \u064a\u0644\u062d\u0642\u0647\u0627 \u0627\u0644\u0645\u0633\u0644\u0645\u0648\u0646 \u0639\u0646\u062f \u0630\u0643\u0631 \u0627\u0644\u0627\u0633\u0645\u061f \u0627\u0644", "id": "302814191437", "answers": [{"text": "\u00ab\u0635\u0644\u0649 \u0627\u0644\u0644\u0647 \u0639\u0644\u064a\u0647 \u0648\u0633\u0644\u0645\u00bb", "answer_start": 346}]}, {"question": " - \u0623\u064a\u0646 \u0623\u0639\u0637\u0649 \u0645\u062d\u0645\u062f (\u0635\u0644\u0649 \u0627\u0644\u0644\u0647 \u0639\u0644\u064a\u0647 \u0648\u0633\u0644\u0645) \u062a\u0623\u062b\u064a\u0631\u0627 \u0643\u0628\u064a\u0631\u0627\u061f \u0627\u0644", "id": "654759686732", "answers": [{"text": "\u0641\u064a \u0646\u0641\u0648\u0633 \u0627\u0644\u0645\u0633\u0644\u0645\u064a\u0646\u060c", "answer_start": 493}]}, {"question": " - \u0645\u0627\u0630\u0627 \u0642\u0627\u0644 \u0627\u0644\u0643\u0627\u062a\u0628 \u0627\u0644\u064a\u0647\u0648\u062f\u064a \u0645\u0627\u064a\u0643\u0644 \u0647\u0627\u0631\u062a \u0639\u0646 \u0645\u062d\u0645\u062f (\u0635\u0644\u0649 \u0627\u0644\u0644\u0647 \u0639\u0644\u064a\u0647 \u0648\u0633\u0644\u0645)\u061f \u0627\u0644", "id": "206288435294", "answers": [{"text": "\u00ab\u0627\u0644\u0625\u0646\u0633\u0627\u0646 \u0627\u0644\u0648\u062d\u064a\u062f \u0641\u064a \u0627\u0644\u062a\u0627\u0631\u064a\u062e \u0627\u0644\u0630\u064a \u0646\u062c\u062d \u0646\u062c\u0627\u062d\u064b\u0627 \u0645\u0637\u0644\u0642\u064b\u0627 \u0639\u0644\u0649", "answer_start": 793}]}]}, {"context": "\u0648\u064f\u0644\u062f \u0641\u064a \u0645\u0643\u0629 \u0641\u064a \u0634\u0647\u0631 \u0631\u0628\u064a\u0639 \u0627\u0644\u0623\u0648\u0644 \u0645\u0646 \u0639\u0627\u0645 \u0627\u0644\u0641\u064a\u0644 \u0642\u0628\u0644 \u062b\u0644\u0627\u062b \u0648\u062e\u0645\u0633\u064a\u0646 \u0633\u0646\u0629 \u0645\u0646 \u0627\u0644\u0647\u062c\u0631\u0629 (\u0647\u062c\u0631\u062a\u0647 \u0645\u0646 \u0645\u0643\u0629 \u0625\u0644\u0649 \u0627\u0644\u0645\u062f\u064a\u0646\u0629)\u060c \u0645\u0627 \u064a\u0648\u0627\u0641\u0642 \u0633\u0646\u0629 570 \u0623\u0648 571 \u0645\u064a\u0644\u0627\u062f\u064a\u0627\u064b \u064852 \u0642 \u0647\u0640. \u0648\u0644\u062f \u064a\u062a\u064a\u0645 \u0627\u0644\u0623\u0628\u060c \u0648\u0641\u0642\u062f \u0623\u0645\u0647 \u0641\u064a \u0633\u0646\u0651 \u0645\u0628\u0643\u0631\u0629 \u0641\u062a\u0631\u0628\u0649 \u0641\u064a \u0643\u0646\u0641 \u062c\u062f\u0647 \u0639\u0628\u062f \u0627\u0644\u0645\u0637\u0644\u0628\u060c \u062b\u0645 \u0645\u0646 \u0628\u0639\u062f\u0647 \u0639\u0645\u0647 \u0623\u0628\u064a \u0637\u0627\u0644\u0628 \u062d\u064a\u062b \u062a\u0631\u0639\u0631\u0639\u060c \u0648\u0643\u0627\u0646 \u0641\u064a \u062a\u0644\u0643 \u0627\u0644\u0641\u062a\u0631\u0629 \u064a\u0639\u0645\u0644 \u0628\u0627\u0644\u0631\u0639\u064a \u062b\u0645 \u0628\u0627\u0644\u062a\u062c\u0627\u0631\u0629. \u062a\u0632\u0648\u062c \u0641\u064a \u0633\u0646\u0650\u0651 \u0627\u0644\u062e\u0627\u0645\u0633\u0629 \u0648\u0627\u0644\u0639\u0634\u0631\u064a\u0646 \u0645\u0646 \u062e\u062f\u064a\u062c\u0629 \u0628\u0646\u062a \u062e\u0648\u064a\u0644\u062f \u0648\u0623\u0646\u062c\u0628 \u0645\u0646\u0647\u0627 \u0643\u0644 \u0623\u0648\u0644\u0627\u062f\u0647 \u0628\u0627\u0633\u062a\u062b\u0646\u0627\u0621 \u0625\u0628\u0631\u0627\u0647\u064a\u0645. \u0643\u0627\u0646 \u0642\u0628\u0644 \u0627\u0644\u0625\u0633\u0644\u0627\u0645 \u064a\u0631\u0641\u0636 \u0639\u0628\u0627\u062f\u0629 \u0627\u0644\u0623\u0648\u062b\u0627\u0646 \u0648\u0627\u0644\u0645\u0645\u0627\u0631\u0633\u0627\u062a \u0627\u0644\u0648\u062b\u0646\u064a\u0629 \u0627\u0644\u062a\u064a \u0643\u0627\u0646\u062a \u0645\u0646\u062a\u0634\u0631\u0629 \u0641\u064a \u0645\u0643\u0629. \u0648\u064a\u0624\u0645\u0646 \u0627\u0644\u0645\u0633\u0644\u0645\u0648\u0646 \u0623\u0646 \u0627\u0644\u0648\u062d\u064a \u0646\u0632\u0644 \u0639\u0644\u064a\u0647 \u0648\u0643\u064f\u0644\u0651\u0641 \u0628\u0627\u0644\u0631\u0633\u0627\u0644\u0629 \u0648\u0647\u0648 \u0630\u0648 \u0623\u0631\u0628\u0639\u064a\u0646 \u0633\u0646\u0629\u060c \u0623\u0645\u0631 \u0628\u0627\u0644\u062f\u0639\u0648\u0629 \u0633\u0631\u064b\u0627 \u0644\u062b\u0644\u0627\u062b \u0633\u0646\u0648\u0627\u062a\u060c \u0642\u0636\u0649 \u0628\u0639\u062f\u0647\u0646\u0651 \u0639\u0634\u0631 \u0633\u0646\u0648\u0627\u062a \u0623\u064f\u062e\u064e\u0631 \u0641\u064a \u0645\u0643\u0629 \u0645\u062c\u0627\u0647\u0631\u064b\u0627 \u0628\u062f\u0639\u0648\u0629 \u0623\u0647\u0644\u0647\u0627\u060c \u0648\u0643\u0644 \u0645\u0646 \u064a\u0631\u062f \u0625\u0644\u064a\u0647\u0627 \u0645\u0646 \u0627\u0644\u062a\u062c\u0627\u0631 \u0648\u0627\u0644\u062d\u062c\u064a\u062c \u0648\u063a\u064a\u0631\u0647\u0645. \u0647\u0627\u062c\u0631 \u0625\u0644\u0649 \u0627\u0644\u0645\u062f\u064a\u0646\u0629 \u0627\u0644\u0645\u0646\u0648\u0631\u0629 \u0648\u0627\u0644\u0645\u0633\u0645\u0627\u0629 \u064a\u062b\u0631\u0628 \u0622\u0646\u0630\u0627\u0643 \u0639\u0627\u0645 622\u0645 \u0648\u0647\u0648 \u0641\u064a \u0627\u0644\u062b\u0627\u0644\u062b\u0629 \u0648\u0627\u0644\u062e\u0645\u0633\u064a\u0646 \u0645\u0646 \u0639\u0645\u0631\u0647 \u0628\u0639\u062f \u0623\u0646 \u062a\u0622\u0645\u0631 \u0639\u0644\u064a\u0647 \u0633\u0627\u062f\u0627\u062a \u0642\u0631\u064a\u0634 \u0645\u0645\u0646 \u0639\u0627\u0631\u0636\u0648\u0627 \u062f\u0639\u0648\u062a\u0647 \u0648\u0633\u0639\u0648\u0627 \u0625\u0644\u0649 \u0642\u062a\u0644\u0647\u060c \u0641\u0639\u0627\u0634 \u0641\u064a\u0647\u0627 \u0639\u0634\u0631 \u0633\u0646\u064a\u0646 \u0623\u064f\u062e\u0631 \u062f\u0627\u0639\u064a\u064b\u0627 \u0625\u0644\u0649 \u0627\u0644\u0625\u0633\u0644\u0627\u0645\u060c \u0648\u0623\u0633\u0633 \u0628\u0647\u0627 \u0646\u0648\u0627\u0629 \u0627\u0644\u062d\u0636\u0627\u0631\u0629 \u0627\u0644\u0625\u0633\u0644\u0627\u0645\u064a\u0629\u060c \u0627\u0644\u062a\u064a \u062a\u0648\u0633\u0639\u062a \u0644\u0627\u062d\u0642\u064b\u0627 \u0648\u0634\u0645\u0644\u062a \u0645\u0643\u0629 \u0648\u0643\u0644 \u0627\u0644\u0645\u062f\u0646 \u0648\u0627\u0644\u0642\u0628\u0627\u0626\u0644 \u0627\u0644\u0639\u0631\u0628\u064a\u0629\u060c \u062d\u064a\u062b \u0648\u062d\u064e\u0651\u062f \u0627\u0644\u0639\u0631\u0628 \u0644\u0623\u0648\u0644 \u0645\u0631\u0629 \u0639\u0644\u0649 \u062f\u064a\u0627\u0646\u0629 \u062a\u0648\u062d\u064a\u062f\u064a\u0629 \u0648\u062f\u0648\u0644\u0629 \u0645\u0648\u062d\u062f\u0629\u060c \u0648\u062f\u0639\u0627 \u0644\u0646\u0628\u0630 \u0627\u0644\u0639\u0646\u0635\u0631\u064a\u0629 \u0648\u0627\u0644\u0639\u0635\u0628\u064a\u0629 \u0627\u0644\u0642\u0628\u0644\u064a\u0629.", "qas": [{"question": " - \u0623\u064a\u0646 \u0648\u0644\u062f\u061f \u0627\u0644", "id": "609819499183", "answers": [{"text": "\u0641\u064a \u0645\u0643\u0629.", "answer_start": 448}]}, {"question": " - \u0645\u062a\u0649 \u0641\u0642\u062f \u0623\u0645\u0647\u061f \u0627\u0644", "id": "277588591965", "answers": [{"text": "\u0623\u0645\u0647 \u0641\u064a \u0633\u0646\u0651 \u0645\u0628\u0643\u0631\u0629", "answer_start": 164}]}, {"question": " - \u0645\u062a\u0649 \u064a\u062a\u0632\u0648\u062c\u061f \u0627\u0644", "id": "232207873334", "answers": [{"text": "\u0641\u064a \u0633\u0646\u0650\u0651 \u0627\u0644\u062e\u0627\u0645\u0633\u0629 \u0648\u0627\u0644\u0639\u0634\u0631\u064a\u0646", "answer_start": 294}]}]}]}, {"title": "\u0627\u0644\u0645\u063a\u0631\u0628", "paragraphs": [{"context": "\u0627\u0644\u0645\u064e\u063a\u0652\u0631\u0650\u0628 \u0623\u0648 (\u0631\u0633\u0645\u064a\u0627\u064b: \u0627\u0644\u0645\u064e\u0645\u0652\u0644\u064e\u0643\u064e\u0629\u064f \u0627\u0644\u0645\u064e\u063a\u0652\u0631\u0650\u0628\u0650\u064a\u064e\u0651\u0629)  (\u0628\u0627\u0644\u0623\u0645\u0627\u0632\u064a\u063a\u064a\u0629: \u2d4d\u2d4e\u2d56\u2d54\u2d49\u2d31 \u2d4f \u2d5c\u2d30\u2d33\u2d4d\u2d37\u2d49\u2d5c: \u0648\u062a\u0646\u0637\u0642 \u0644\u0645\u063a\u0631\u064a\u0628) \u0647\u064a \u062f\u0648\u0644\u0629 \u0639\u0631\u0628\u064a\u0629 \u062a\u0642\u0639 \u0641\u064a \u0623\u0642\u0635\u0649 \u063a\u0631\u0628 \u0634\u0645\u0627\u0644 \u0623\u0641\u0631\u064a\u0642\u064a\u0627 \u0639\u0627\u0635\u0645\u062a\u0647\u0627 \u0627\u0644\u0631\u0628\u0627\u0637 \u0648\u0623\u0643\u0628\u0631 \u0645\u062f\u0646\u0647\u0627 \u0627\u0644\u062f\u0627\u0631 \u0627\u0644\u0628\u064a\u0636\u0627\u0621 \u0627\u0644\u062a\u064a \u062a\u0639\u062f\u0651 \u0627\u0644\u0639\u0627\u0635\u0645\u0629 \u0627\u0644\u0627\u0642\u062a\u0635\u0627\u062f\u064a\u0629\u060c \u0648\u0645\u0646 \u0623\u0647\u0645 \u0627\u0644\u0645\u062f\u0646: \u0633\u0644\u0627\u060c \u0641\u0627\u0633\u060c \u0645\u0631\u0627\u0643\u0634\u060c \u0645\u0643\u0646\u0627\u0633\u060c \u0637\u0646\u062c\u0629\u060c \u0623\u0643\u0627\u062f\u064a\u0631\u060c \u0622\u0633\u0641\u064a\u060c \u062a\u0637\u0648\u0627\u0646\u060c \u0648\u0632\u0627\u0646\u060c \u0648\u062c\u062f\u0629\u060c \u0633\u0637\u0627\u062a\u060c \u062a\u0627\u0632\u0629\u060c \u0627\u0644\u0639\u064a\u0648\u0646 (\u0645\u062f\u064a\u0646\u0629) \u0648\u0627\u0644\u062d\u0633\u064a\u0645\u0629.", "qas": [{"question": " - \u0623\u064a\u0646 \u064a\u0642\u0639 \u0627\u0644\u0645\u063a\u0631\u0628\u061f \u0627\u0644", "id": "143079297992", "answers": [{"text": "\u062a\u0642\u0639 \u0641\u064a \u0623\u0642\u0635\u0649 \u063a\u0631\u0628 \u0634\u0645\u0627\u0644 \u0623\u0641\u0631\u064a\u0642\u064a\u0627", "answer_start": 112}]}, {"question": " - \u0645\u0627 \u0647\u064a \u0639\u0627\u0635\u0645\u0629 \u0627\u0644\u0645\u063a\u0631\u0628\u061f \u0627\u0644", "id": "945458617402", "answers": [{"text": "\u0627\u0644\u0631\u0628\u0627\u0637", "answer_start": 149}]}, {"question": " - \u0645\u0627 \u0647\u064a \u0623\u0643\u0628\u0631 \u0645\u062f\u064a\u0646\u0629 \u0645\u063a\u0631\u0628\u064a\u0629\u061f \u0627\u0644", "id": "403260688796", "answers": [{"text": "\u0627\u0644\u062f\u0627\u0631 \u0627\u0644\u0628\u064a\u0636\u0627\u0621", "answer_start": 168}]}]}, {"context": "\u0627\u0644\u0645\u063a\u0631\u0628 \u0639\u0636\u0648 \u0641\u064a \u0627\u0644\u0623\u0645\u0645 \u0627\u0644\u0645\u062a\u062d\u062f\u0629 \u0645\u0646\u0630 1956 \u0648\u062c\u0627\u0645\u0639\u0629 \u0627\u0644\u062f\u0648\u0644 \u0627\u0644\u0639\u0631\u0628\u064a\u0629 \u0645\u0646\u0630 1958 \u0648\u0627\u0644\u0644\u062c\u0646\u0629 \u0627\u0644\u062f\u0648\u0644\u064a\u0629 \u0627\u0644\u0623\u0648\u0644\u0645\u0628\u064a\u0629 \u0645\u0646\u0630 1959 \u0648\u0645\u0646\u0638\u0645\u0629 \u0627\u0644\u062a\u0639\u0627\u0648\u0646 \u0627\u0644\u0625\u0633\u0644\u0627\u0645\u064a \u0645\u0646\u0630 1969 \u0648\u0627\u0644\u0645\u0646\u0638\u0645\u0629 \u0627\u0644\u062f\u0648\u0644\u064a\u0629 \u0627\u0644\u0641\u0631\u0627\u0646\u0643\u0648\u0641\u0648\u0646\u064a\u0629 \u0645\u0646\u0630 1981 \u0648\u0647\u0648 \u0639\u0636\u0648 \u0645\u0624\u0633\u0633 \u0641\u064a \u0627\u062a\u062d\u0627\u062f \u0627\u0644\u0645\u063a\u0631\u0628 \u0627\u0644\u0639\u0631\u0628\u064a \u0645\u0646\u0630 1989 \u0648\u0645\u062c\u0645\u0648\u0639\u0629 \u0627\u0644\u062d\u0648\u0627\u0631 \u0627\u0644\u0645\u062a\u0648\u0633\u0637\u064a \u0645\u0646\u0630 1995 \u0648\u0645\u062c\u0645\u0648\u0639\u0629 \u0633\u0628\u0639\u0629 \u0648\u0633\u0628\u0639\u0648\u0646 \u0645\u0646\u0630 2003 \u0648\u0645\u0646\u0638\u0645\u0629 \u062d\u0644\u0641 \u0634\u0645\u0627\u0644 \u0627\u0644\u0623\u0637\u0644\u0633\u064a \u0643\u062d\u0644\u064a\u0641 \u0631\u0626\u064a\u0633 \u062e\u0627\u0631\u062c\u0647 \u0645\u0646\u0630 2004\u060c \u062b\u0645 \u0627\u0644\u0627\u062a\u062d\u0627\u062f \u0645\u0646 \u0623\u062c\u0644 \u0627\u0644\u0645\u062a\u0648\u0633\u0637 \u0633\u0646\u0629 2008. \u0643\u0645\u0627 \u062a\u0645 \u0627\u0646\u062a\u062e\u0627\u0628 \u0627\u0644\u0645\u063a\u0631\u0628 \u0645\u0624\u062e\u0631\u0627 \u0639\u0636\u0648\u0627 \u062c\u062f\u064a\u062f\u0627 \u063a\u064a\u0631 \u062f\u0627\u0626\u0645 \u0628\u0645\u062c\u0644\u0633 \u0627\u0644\u0623\u0645\u0646 \u0627\u0644\u062a\u0627\u0628\u0639 \u0644\u0644\u0623\u0645\u0645 \u0627\u0644\u0645\u062a\u062d\u062f\u0629 \u0644\u0648\u0644\u0627\u064a\u0629 \u062a\u0645\u062a\u062f \u0644\u0633\u0646\u062a\u064a\u0646\u060c \u0627\u0628\u062a\u062f\u0627\u0621\u064b \u0645\u0646 \u0641\u0627\u062a\u062d \u064a\u0646\u0627\u064a\u0631 2012 \u0625\u0644\u0649 \u063a\u0627\u064a\u0629 \u062f\u064a\u0633\u0645\u0628\u0631 2013\u060c \u0648\u0639\u0636\u0648 \u0641\u064a \u0627\u0644\u0627\u062a\u062d\u0627\u062f \u0627\u0644\u0623\u0641\u0631\u064a\u0642\u064a \u0627\u0644\u0630\u064a \u062d\u0644 \u0645\u062d\u0644 \u0645\u0646\u0638\u0645\u0629 \u0627\u0644\u0648\u062d\u062f\u0629 \u0627\u0644\u0623\u0641\u0631\u064a\u0642\u064a\u0629 \u0648\u0627\u0644\u062a\u064a \u0643\u0627\u0646 \u0642\u062f \u0633\u0628\u0642 \u0648\u0627\u0646\u0633\u062d\u0628 \u0645\u0646\u0647\u0627 \u0627\u0644\u0645\u063a\u0631\u0628 \u0639\u0627\u0645 1984 \u0628\u0633\u0628\u0628 \u0631\u0641\u0636\u0647\u0627 \u0627\u0644\u0627\u0639\u062a\u0631\u0627\u0641 \u0628\u0633\u064a\u0627\u062f\u062a\u0647 \u0639\u0644\u0649 \u0627\u0644\u0635\u062d\u0631\u0627\u0621 \u0627\u0644\u0645\u063a\u0631\u0628\u064a\u0629\u060c \u0628\u064a\u062f \u0623\u0646 \u0644\u0647\u0627 \u0645\u0643\u0627\u0646\u0627 \u062e\u0627\u0635\u0627 \u0641\u064a \u0627\u0644\u0627\u062a\u062d\u0627\u062f: \u0628\u0627\u0644\u0627\u0633\u062a\u0641\u0627\u062f\u0629 \u0645\u0646 \u0627\u0644\u062e\u062f\u0645\u0627\u062a \u0627\u0644\u062a\u064a \u062a\u062a\u064a\u062d\u0647\u0627 \u062f\u0648\u0644 \u0627\u0644\u0627\u062a\u062d\u0627\u062f\u060c \u0643\u0645\u062c\u0645\u0648\u0639\u0629 \u0627\u0644\u0628\u0646\u0643 \u0627\u0644\u0625\u0641\u0631\u064a\u0642\u064a \u0644\u0644\u062a\u0646\u0645\u064a\u0629. \u0633\u0646\u0629 2008 \u0645\u0646\u062d \u0627\u0644\u0627\u062a\u062d\u0627\u062f \u0627\u0644\u0623\u0648\u0631\u0648\u0628\u064a \u0644\u0644\u0645\u063a\u0631\u0628 \u0627\u0644\u0648\u0636\u0639 \u0627\u0644\u0645\u062a\u0642\u062f\u0645 \u0641\u064a \u0627\u062a\u0641\u0627\u0642\u064a\u0627\u062a \u0627\u0644\u0634\u0631\u0627\u0643\u0629 \u0648\u0627\u0644\u062c\u0648\u0627\u0631 \u0648\u0627\u0644\u0630\u064a \u064a\u0645\u0643\u0646 \u0627\u0644\u0645\u063a\u0631\u0628 \u0645\u0646 \u0627\u0644\u0645\u0634\u0627\u0631\u0643\u0629 \u0641\u064a \u0628\u0639\u0636 \u0627\u0644\u0648\u0643\u0627\u0644\u0627\u062a \u0627\u0644\u0623\u0648\u0631\u0648\u0628\u064a\u0629. \u0643\u0645\u0627 \u0648\u0627\u0641\u0642 \u0627\u0644\u0645\u063a\u0631\u0628 \u0639\u0644\u0649 \u0627\u0644\u0627\u0646\u0636\u0645\u0627\u0645 \u062a\u062f\u0631\u064a\u062c\u064a\u0627 \u0625\u0644\u0649 \u0645\u062c\u0644\u0633 \u0627\u0644\u062a\u0639\u0627\u0648\u0646 \u0627\u0644\u062e\u0644\u064a\u062c\u064a \u0628\u0639\u062f \u062f\u0639\u0648\u0629 \u062a\u0644\u0642\u0627\u0647\u0627 \u0644\u0644\u0627\u0646\u0636\u0645\u0627\u0645 \u0633\u0646\u0629 2011.", "qas": [{"question": " - \u0645\u0646 \u0645\u062a\u0649 \u0643\u0627\u0646 \u0627\u0644\u0645\u063a\u0631\u0628 \u0639\u0636\u0648\u0627\u064b \u0641\u064a \u0627\u0644\u0623\u0645\u0645 \u0627\u0644\u0645\u062a\u062d\u062f\u0629\u061f \u0627\u0644", "id": "480567711049", "answers": [{"text": "\u0645\u0646\u0630 1956", "answer_start": 28}]}, {"question": " - \u0645\u0646 \u0645\u062a\u0649 \u0643\u0627\u0646 \u0627\u0644\u0645\u063a\u0631\u0628 \u0639\u0636\u0648\u0627\u064b \u0641\u064a \u062c\u0627\u0645\u0639\u0629 \u0627\u0644\u062f\u0648\u0644 \u0627\u0644\u0639\u0631\u0628\u064a\u0629\u061f \u0627\u0644", "id": "383181789039", "answers": [{"text": "\u0645\u0646\u0630 1958", "answer_start": 58}]}, {"question": " - \u0645\u0646 \u0645\u062a\u0649 \u0643\u0627\u0646 \u0627\u0644\u0645\u063a\u0631\u0628 \u0639\u0636\u0648\u0627\u064b \u0641\u064a \u0627\u0644\u0644\u062c\u0646\u0629 \u0627\u0644\u0623\u0648\u0644\u0645\u0628\u064a\u0629 \u0627\u0644\u062f\u0648\u0644\u064a\u0629\u061f \u0627\u0644", "id": "177393752804", "answers": [{"text": "\u0645\u0646\u0630 1959", "answer_start": 93}]}]}, {"context": "\u0627\u0644\u0645\u063a\u0631\u0628 \u062f\u0648\u0644\u0629 \u0630\u0627\u062a \u0646\u0638\u0627\u0645 \u0645\u0644\u0643\u064a \u0628\u0631\u0644\u0645\u0627\u0646\u064a \u062f\u0633\u062a\u0648\u0631\u064a \u0628\u0628\u0631\u0644\u0645\u0627\u0646 \u064a\u062a\u0645 \u0627\u0646\u062a\u062e\u0627\u0628\u0647. \u0627\u0644\u0627\u0646\u062a\u062e\u0627\u0628\u0627\u062a \u0627\u0644\u0628\u0631\u0644\u0645\u0627\u0646\u064a\u0629 \u0644\u0639\u0627\u0645 2011 \u062a\u0645 \u0631\u0635\u062f\u0647\u0627 \u0645\u0646 \u0637\u0631\u0641 \u0645\u0631\u0627\u0642\u0628\u064a\u0646 \u062f\u0648\u0644\u064a\u064a\u0646 \u0644\u062b\u0627\u0646\u064a \u0645\u0631\u0629 \u0641\u064a \u0627\u0644\u0645\u063a\u0631\u0628\u060c \u0648\u0639\u0644\u0649 \u0627\u0644\u0631\u063a\u0645 \u0645\u0646 \u0630\u0644\u0643 \u0641\u0625\u0646 \u0646\u0633\u0628\u0629 \u0627\u0644\u0645\u0634\u0627\u0631\u0643\u0629 \u0628\u0644\u063a\u062a 45,44% \u0645\u0646 \u0625\u062c\u0645\u0627\u0644\u064a \u0627\u0644\u0646\u0627\u062e\u0628\u064a\u0646\u060c \u0627\u0644\u0631\u0627\u0628\u062d \u0641\u064a \u0627\u0644\u0627\u0646\u062a\u062e\u0627\u0628\u0627\u062a \u0627\u0644\u0623\u062e\u064a\u0631\u0629 \u0647\u0648 \u062d\u0632\u0628 \u0627\u0644\u0639\u062f\u0627\u0644\u0629 \u0648\u0627\u0644\u062a\u0646\u0645\u064a\u0629 \u0628\u0639\u062f \u062d\u0635\u0648\u0644\u0647 \u0639\u0644\u0649 125 \u0645\u0642\u0639\u062f \u0641\u064a \u0627\u0644\u0628\u0631\u0644\u0645\u0627\u0646\u060c", "qas": [{"question": " - \u0645\u0627 \u0647\u064a \u0627\u0644\u0627\u0646\u062a\u062e\u0627\u0628\u0627\u062a \u0627\u0644\u062a\u064a \u0631\u0627\u0642\u0628\u0647\u0627 \u0645\u0631\u0627\u0642\u0628\u0648\u0646 \u062f\u0648\u0644\u064a\u0648\u0646 \u0644\u0644\u0645\u0631\u0629 \u0627\u0644\u062b\u0627\u0646\u064a\u0629 \u0641\u064a \u0627\u0644\u0645\u063a\u0631\u0628\u061f \u0627\u0644", "id": "807149296115", "answers": [{"text": "\u0627\u0644\u0627\u0646\u062a\u062e\u0627\u0628\u0627\u062a \u0627\u0644\u0628\u0631\u0644\u0645\u0627\u0646\u064a\u0629 \u0644\u0639\u0627\u0645 2011", "answer_start": 62}]}, {"question": " - \u0645\u0627 \u0647\u064a \u0646\u0633\u0628\u0629 \u0627\u0644\u0645\u0634\u0627\u0631\u0643\u0629 \u0641\u064a \u0627\u0644\u0627\u0646\u062a\u062e\u0627\u0628\u0627\u062a \u0627\u0644\u0628\u0631\u0644\u0645\u0627\u0646\u064a\u0629 \u0644\u0639\u0627\u0645 2011\u061f \u0627\u0644", "id": "72221002053", "answers": [{"text": "45,44%", "answer_start": 187}]}, {"question": " - \u0645\u0646 \u0647\u0648 \u0627\u0644\u0641\u0627\u0626\u0632 \u0641\u064a \u0627\u0644\u0627\u0646\u062a\u062e\u0627\u0628\u0627\u062a \u0627\u0644\u0623\u062e\u064a\u0631\u0629\u061f \u0627\u0644", "id": "965867578803", "answers": [{"text": "\u0647\u0648 \u062d\u0632\u0628 \u0627\u0644\u0639\u062f\u0627\u0644\u0629 \u0648\u0627\u0644\u062a\u0646\u0645\u064a\u0629 \u0628\u0639\u062f \u062d\u0635\u0648\u0644\u0647", "answer_start": 243}]}]}]}, {"title": "\u0627\u0644\u062f\u0648\u0644\u0629 \u0627\u0644\u0639\u062b\u0645\u0627\u0646\u064a\u0629", "paragraphs": [{"context": "\u0627\u0644\u062f\u064e\u0651\u0648\u0652\u0644\u064e\u0629\u064f \u0627\u0644\u0639\u064f\u062b\u0645\u064e\u0627\u0646\u0650\u064a\u064e\u0651\u0629\u060c \u0623\u0648 \u0627\u0644\u062f\u064e\u0651\u0648\u0652\u0644\u064e\u0629\u064f \u0627\u0644\u0639\u064e\u0644\u0650\u064a\u064e\u0651\u0629\u064f \u0627\u0644\u0639\u064f\u062b\u0645\u064e\u0627\u0646\u0650\u064a\u064e\u0651\u0629 (\u0628\u0627\u0644\u062a\u0631\u0643\u064a\u0629 \u0627\u0644\u0639\u062b\u0645\u0627\u0646\u064a\u0629: \u062f\u064e\u0648\u0652\u0644\u064e\u062a\u0650 \u0639\u064e\u0644\u0650\u064a\u0651\u0647\u0654 \u0639\u064f\u062b\u0645\u064e\u0627\u0646\u0650\u064a\u0651\u0647\u061b \u0628\u0627\u0644\u062a\u0631\u0643\u064a\u0629 \u0627\u0644\u062d\u062f\u064a\u062b\u0629: Y\u00fcce Osmanl\u0131 Devleti) \u0623\u0648 \u0627\u0644\u062e\u0650\u0644\u064e\u0627\u0641\u064e\u0629\u064f \u0627\u0644\u0639\u064f\u062b\u0645\u064e\u0627\u0646\u0650\u064a\u064e\u0651\u0629\u060c \u0647\u064a \u0625\u0645\u0628\u0631\u0627\u0637\u0648\u0631\u064a\u0629 \u0625\u0633\u0644\u0627\u0645\u064a\u0629 \u0623\u0633\u0633\u0647\u0627 \u0639\u062b\u0645\u0627\u0646 \u0627\u0644\u0623\u0648\u0644 \u0628\u0646 \u0623\u0631\u0637\u063a\u0631\u0644\u060c \u0648\u0627\u0633\u062a\u0645\u0631\u062a \u0642\u0627\u0626\u0645\u0629 \u0644\u0645\u0627 \u064a\u0642\u0631\u0628 \u0645\u0646 600 \u0633\u0646\u0629\u060c \u0648\u0628\u0627\u0644\u062a\u062d\u062f\u064a\u062f \u0645\u0646 27 \u064a\u0648\u0644\u064a\u0648 1299\u0645 \u062d\u062a\u0649 29 \u0623\u0643\u062a\u0648\u0628\u0631 1923\u0645.", "qas": [{"question": "\u0645\u0646 \u0627\u0633\u0633 \u0627\u0644\u062f\u0648\u0644\u0629 \u0627\u0644\u0639\u062b\u0645\u0627\u0646\u064a\u0629\u061f", "id": "310583692508", "answers": [{"text": "\u0639\u062b\u0645\u0627\u0646 \u0627\u0644\u0623\u0648\u0644 \u0628\u0646 \u0623\u0631\u0637\u063a\u0631\u0644\u060c", "answer_start": 221}]}, {"question": "\u0645\u062a\u0649 \u0627\u0633\u0633\u062a \u0627\u0644\u062f\u0648\u0644\u0629 \u0627\u0644\u0639\u062b\u0645\u0627\u0646\u064a\u0629\u061f", "id": "596947493429", "answers": [{"text": "27 \u064a\u0648\u0644\u064a\u0648 1299\u0645", "answer_start": 292}]}, {"question": "\u0643\u0645 \u0633\u0646\u0629 \u0627\u0633\u062a\u0645\u0631\u062a \u0627\u0644\u062f\u0648\u0644\u0629 \u0627\u0644\u0639\u062b\u0645\u0627\u0646\u064a\u0629\u061f", "id": "959667088918", "answers": [{"text": "\u0648\u0627\u0633\u062a\u0645\u0631\u062a \u0642\u0627\u0626\u0645\u0629 \u0644\u0645\u0627 \u064a\u0642\u0631\u0628 \u0645\u0646 600 \u0633\u0646\u0629\u060c", "answer_start": 244}]}]}, {"context": "\u0627\u0644\u062f\u064e\u0651\u0648\u0652\u0644\u064e\u0629\u064f \u0627\u0644\u0639\u064f\u062b\u0645\u064e\u0627\u0646\u0650\u064a\u064e\u0651\u0629\u060c \u0623\u0648 \u0627\u0644\u062f\u064e\u0651\u0648\u0652\u0644\u064e\u0629\u064f \u0627\u0644\u0639\u064e\u0644\u0650\u064a\u064e\u0651\u0629\u064f \u0627\u0644\u0639\u064f\u062b\u0645\u064e\u0627\u0646\u0650\u064a\u064e\u0651\u0629 (\u0628\u0627\u0644\u062a\u0631\u0643\u064a\u0629 \u0627\u0644\u0639\u062b\u0645\u0627\u0646\u064a\u0629: \u062f\u064e\u0648\u0652\u0644\u064e\u062a\u0650 \u0639\u064e\u0644\u0650\u064a\u0651\u0647\u0654 \u0639\u064f\u062b\u0645\u064e\u0627\u0646\u0650\u064a\u0651\u0647\u061b \u0628\u0627\u0644\u062a\u0631\u0643\u064a\u0629 \u0627\u0644\u062d\u062f\u064a\u062b\u0629: Y\u00fcce Osmanl\u0131 Devleti) \u0623\u0648 \u0627\u0644\u062e\u0650\u0644\u064e\u0627\u0641\u064e\u0629\u064f \u0627\u0644\u0639\u064f\u062b\u0645\u064e\u0627\u0646\u0650\u064a\u064e\u0651\u0629\u060c \u0647\u064a \u0625\u0645\u0628\u0631\u0627\u0637\u0648\u0631\u064a\u0629 \u0625\u0633\u0644\u0627\u0645\u064a\u0629 \u0623\u0633\u0633\u0647\u0627 \u0639\u062b\u0645\u0627\u0646 \u0627\u0644\u0623\u0648\u0644 \u0628\u0646 \u0623\u0631\u0637\u063a\u0631\u0644\u060c \u0648\u0627\u0633\u062a\u0645\u0631\u062a \u0642\u0627\u0626\u0645\u0629 \u0644\u0645\u0627 \u064a\u0642\u0631\u0628 \u0645\u0646 600 \u0633\u0646\u0629\u060c \u0648\u0628\u0627\u0644\u062a\u062d\u062f\u064a\u062f \u0645\u0646 27 \u064a\u0648\u0644\u064a\u0648 1299\u0645 \u062d\u062a\u0649 29 \u0623\u0643\u062a\u0648\u0628\u0631 1923\u0645. \u0646\u0634\u0623\u062a \u0627\u0644\u062f\u0648\u0644\u0629 \u0627\u0644\u0639\u064f\u062b\u0645\u0627\u0646\u064a\u064e\u0651\u0629 \u0628\u062f\u0627\u064a\u0629\u064b \u0643\u0625\u0645\u0627\u0631\u0629 \u062d\u064f\u062f\u0648\u062f \u062a\u064f\u0631\u0643\u0645\u0627\u0646\u064a\u064e\u0651\u0629 \u062a\u0639\u0645\u0644 \u0641\u064a \u062e\u062f\u0645\u0629 \u0633\u0644\u0637\u0646\u0629 \u0633\u0644\u0627\u062c\u0642\u0629 \u0627\u0644\u0631\u0648\u0645 \u0648\u062a\u0631\u062f \u0627\u0644\u063a\u0627\u0631\u0627\u062a \u0627\u0644\u0628\u064a\u0632\u0646\u0637\u064a\u064e\u0651\u0629 \u0639\u0646 \u062f\u064a\u0627\u0631 \u0627\u0644\u0625\u0633\u0644\u0627\u0645\u060c \u0648\u0628\u0639\u062f \u0633\u064f\u0642\u064f\u0648\u0637 \u0627\u0644\u0633\u0644\u0637\u0646\u0629 \u0633\u0627\u0644\u0641\u0629 \u0627\u0644\u0630\u0650\u0643\u0631 \u0627\u0633\u062a\u0642\u0644\u064e\u0651\u062a \u0627\u0644\u0625\u0645\u0627\u0631\u0627\u062a \u0627\u0644\u062a\u064f\u0631\u0643\u0645\u0627\u0646\u064a\u064e\u0651\u0629 \u0627\u0644\u062a\u0627\u0628\u0639\u0629 \u0644\u0647\u0627\u060c \u0628\u0645\u0627 \u0641\u064a\u0647\u0627 \u0627\u0644\u0625\u0645\u0627\u0631\u0629 \u0627\u0644\u0639\u064f\u062b\u0645\u0627\u0646\u064a\u064e\u0651\u0629\u060c \u0627\u0644\u062a\u064a \u0642\u064f\u062f\u0650\u0651\u0631 \u0644\u0647\u0627 \u0623\u0646 \u062a\u0628\u062a\u0644\u0639 \u0633\u0627\u0626\u0631 \u0627\u0644\u0625\u0645\u0627\u0631\u0627\u062a \u0628\u0650\u0645\u064f\u0631\u0648\u0631 \u0627\u0644\u0648\u0642\u062a. \u0639\u0628\u0631 \u0627\u0644\u0639\u064f\u062b\u0645\u0627\u0646\u064a\u064f\u0651\u0648\u0646 \u0625\u0644\u0649 \u0623\u0648\u0631\u0648\u0628\u0627 \u0627\u0644\u0634\u0631\u0642\u064a\u064e\u0651\u0629 \u0644\u0623\u0648\u064e\u0651\u0644 \u0645\u0631\u064e\u0651\u0629 \u0628\u0639\u062f \u0633\u0646\u0629 1354\u0645\u060c \u0648\u062e\u0644\u0627\u0644 \u0627\u0644\u0633\u0646\u0648\u0627\u062a \u0627\u0644\u0644\u0627\u062d\u0642\u0629 \u062a\u0645\u0643\u064e\u0651\u0646 \u0627\u0644\u0639\u064f\u062b\u0645\u0627\u0646\u064a\u064f\u0651\u0648\u0646 \u0645\u0646 \u0641\u062a\u062d \u0623\u063a\u0644\u0628 \u0627\u0644\u0628\u0644\u0627\u062f \u0627\u0644\u0628\u0644\u0642\u0627\u0646\u064a\u064e\u0651\u0629\u060c \u0641\u062a\u062d\u0648\u064e\u0651\u0644\u062a \u0625\u0645\u0627\u0631\u062a\u0647\u0645 \u0627\u0644\u0635\u063a\u064a\u0631\u0629 \u0625\u0644\u0649 \u062f\u0648\u0644\u0629 \u0643\u0628\u064a\u0631\u0629\u060c \u0648\u0643\u0627\u0646\u062a \u0623\u0648\u064e\u0651\u0644 \u062f\u0648\u0644\u0629\u064d \u0625\u0633\u0644\u0627\u0645\u064a\u064e\u0651\u0629 \u062a\u062a\u062e\u0630 \u0644\u0647\u0627 \u0645\u0648\u0637\u0626 \u0642\u062f\u0645 \u0641\u064a \u0627\u0644\u0628\u0644\u0642\u0627\u0646\u060c \u0643\u0645\u0627 \u0642\u064f\u062f\u0650\u0651\u0631 \u0644\u0650\u0644\u0639\u064f\u062b\u0645\u0627\u0646\u064a\u064a\u0646 \u0623\u0646 \u064a\u0641\u062a\u062a\u062d\u0648\u0627 \u0627\u0644\u0642\u0633\u0637\u0646\u0637\u064a\u0646\u064a\u0629 \u0633\u0646\u0629 1453\u0645\u060c \u0648\u064a\u064f\u0633\u0642\u0637\u0648\u0627 \u0627\u0644\u0625\u0645\u0628\u0631\u0627\u0637\u0648\u0631\u064a\u064e\u0651\u0629 \u0627\u0644\u0628\u064a\u0632\u0646\u0637\u064a\u064e\u0651\u0629 \u0628\u0639\u062f \u0623\u0646 \u0639\u0627\u0634\u062a \u0623\u062d\u062f \u0639\u0634\u0631 \u0642\u0631\u0646\u064b\u0627 \u0648\u0646\u064a\u0641\u064b\u0627\u060c \u0648\u0630\u0644\u0643 \u062a\u062d\u062a \u0642\u064a\u0627\u062f\u0629 \u0627\u0644\u0633\u064f\u0644\u0637\u0627\u0646 \u0645\u062d\u0645\u062f \u0627\u0644\u0641\u0627\u062a\u062d.", "qas": [{"question": "\u0645\u062a\u0649 \u0639\u0628\u0631 \u0627\u0644\u0639\u062b\u0645\u0627\u0646\u064a\u0648\u0646 \u0625\u0644\u0649 \u0623\u0648\u0631\u0648\u0628\u0627 \u0627\u0644\u0634\u0631\u0642\u064a\u0629 \u0644\u0623\u0648\u0644 \u0645\u0631\u0629\u061f", "id": "127574767628", "answers": [{"text": "\u0628\u0639\u062f \u0633\u0646\u0629 1354\u0645\u060c", "answer_start": 674}]}, {"question": "\u0645\u062a\u0649 \u0641\u062a\u062d \u0627\u0644\u0639\u062b\u0645\u0627\u0646\u064a\u0648\u0646 \u0627\u0644\u0642\u0633\u0637\u0646\u0637\u064a\u0646\u064a\u0629\u061f", "id": "691991462153", "answers": [{"text": "\u0633\u0646\u0629 1453\u0645\u060c", "answer_start": 910}]}, {"question": "\u0645\u0627 \u0647\u064a \u062a\u0631\u062c\u0645\u0629 \u0627\u0644\u062f\u0648\u0644\u0629 \u0627\u0644\u0639\u062b\u0645\u0627\u0646\u064a\u0629 \u0628\u0627\u0644\u062a\u0631\u0643\u064a\u0629\u061f", "id": "717080623629", "answers": [{"text": "Y\u00fcce Osmanl\u0131 Devleti)", "answer_start": 140}]}]}, {"context": "\u0628\u0644\u063a\u062a \u0627\u0644\u062f\u0648\u0644\u0629 \u0627\u0644\u0639\u062b\u0645\u0627\u0646\u064a\u0629 \u0630\u0631\u0648\u0629 \u0645\u062c\u062f\u0647\u0627 \u0648\u0642\u0648\u062a\u0647\u0627 \u062e\u0644\u0627\u0644 \u0627\u0644\u0642\u0631\u0646\u064a\u0646 \u0627\u0644\u0633\u0627\u062f\u0633 \u0639\u0634\u0631 \u0648\u0627\u0644\u0633\u0627\u0628\u0639 \u0639\u0634\u0631\u060c \u0641\u0627\u0645\u062a\u062f\u062a \u0623\u0631\u0627\u0636\u064a\u0647\u0627 \u0644\u062a\u0634\u0645\u0644 \u0623\u0646\u062d\u0627\u0621 \u0648\u0627\u0633\u0639\u0629 \u0645\u0646 \u0642\u0627\u0631\u0627\u062a \u0627\u0644\u0639\u0627\u0644\u0645 \u0627\u0644\u0642\u062f\u064a\u0645 \u0627\u0644\u062b\u0644\u0627\u062b\u0629: \u0623\u0648\u0631\u0648\u0628\u0627 \u0648\u0622\u0633\u064a\u0627 \u0648\u0623\u0641\u0631\u064a\u0642\u064a\u0627\u060c \u062d\u064a\u062b \u062e\u0636\u0639\u062a \u0644\u0647\u0627 \u0643\u0627\u0645\u0644 \u0622\u0633\u064a\u0627 \u0627\u0644\u0635\u063a\u0631\u0649 \u0648\u0623\u062c\u0632\u0627\u0621 \u0643\u0628\u064a\u0631\u0629 \u0645\u0646 \u062c\u0646\u0648\u0628 \u0634\u0631\u0642 \u0623\u0648\u0631\u0648\u0628\u0627\u060c \u0648\u063a\u0631\u0628\u064a \u0622\u0633\u064a\u0627\u060c \u0648\u0634\u0645\u0627\u0644\u064a \u0623\u0641\u0631\u064a\u0642\u064a\u0627. \u0648\u0635\u0644 \u0639\u062f\u062f \u0627\u0644\u0648\u0644\u0627\u064a\u0627\u062a \u0627\u0644\u0639\u062b\u0645\u0627\u0646\u064a\u0629 \u0625\u0644\u0649 29 \u0648\u0644\u0627\u064a\u0629\u060c \u0648\u0643\u0627\u0646 \u0644\u0644\u062f\u0648\u0644\u0629 \u0633\u064a\u0627\u062f\u0629 \u0627\u0633\u0645\u064a\u0629 \u0639\u0644\u0649 \u0639\u062f\u062f \u0645\u0646 \u0627\u0644\u062f\u0648\u0644 \u0648\u0627\u0644\u0625\u0645\u0627\u0631\u0627\u062a \u0627\u0644\u0645\u062c\u0627\u0648\u0631\u0629 \u0641\u064a \u0623\u0648\u0631\u0648\u0628\u0627\u060c \u0627\u0644\u062a\u064a \u0623\u0636\u062d\u0649 \u0628\u0639\u0636\u0647\u0627 \u064a\u064f\u0634\u0643\u0644 \u062c\u0632\u0621\u064b\u0627 \u0641\u0639\u0644\u064a\u064b\u0627 \u0645\u0646 \u0627\u0644\u062f\u0648\u0644\u0629 \u0645\u0639 \u0645\u0631\u0648\u0631 \u0627\u0644\u0632\u0645\u0646\u060c \u0628\u064a\u0646\u0645\u0627 \u062d\u0635\u0644 \u0628\u0639\u0636\u0647\u0627 \u0627\u0644\u0622\u062e\u0631 \u0639\u0644\u0649 \u0646\u0648\u0639 \u0645\u0646 \u0627\u0644\u0627\u0633\u062a\u0642\u0644\u0627\u0644 \u0627\u0644\u0630\u0627\u062a\u064a. \u0648\u0639\u0646\u062f\u0645\u0627 \u0636\u0645\u064e\u0651 \u0627\u0644\u0639\u064f\u062b\u0645\u0627\u0646\u064a\u064f\u0651\u0648\u0646 \u0627\u0644\u0634\u064e\u0651\u0627\u0645 \u0648\u0645\u0635\u0631 \u0648\u0627\u0644\u062d\u062c\u0627\u0632 \u0633\u0646\u0629 1517\u0645\u060c \u0648\u0623\u0633\u0642\u0637\u0648\u0627 \u0627\u0644\u062f\u0648\u0644\u0629 \u0627\u0644\u0645\u0645\u0644\u0648\u0643\u064a\u0629 \u0628\u0639\u062f \u0623\u0646 \u0634\u0627\u062e\u062a \u0648\u062a\u0631\u0627\u062c\u0639\u062a \u0642\u0648\u062a\u0647\u0627\u060c \u062a\u0646\u0627\u0632\u0644 \u0622\u062e\u0631 \u0627\u0644\u062e\u0644\u0641\u0627\u0621 \u0627\u0644\u0639\u0628\u0627\u0633\u064a\u064a\u0646 \u0627\u0644\u0645\u064f\u0642\u064a\u0645 \u0641\u064a \u0627\u0644\u0642\u0627\u0647\u0631\u0629 \u0645\u064f\u062d\u0645\u064e\u0651\u062f \u0627\u0644\u0645\u062a\u0648\u0643\u0644 \u0639\u0644\u0649 \u0627\u0644\u0644\u0647 \u0639\u0646 \u0627\u0644\u062e\u0644\u0627\u0641\u0629 \u0644\u0650\u0644\u0633\u064f\u0644\u0637\u0627\u0646 \u0633\u0644\u064a\u0645 \u0627\u0644\u0623\u0648\u0644\u060c \u0648\u0645\u064f\u0646\u0630 \u0630\u0644\u0643 \u0627\u0644\u062d\u064a\u0646 \u0623\u0635\u0628\u062d \u0633\u0644\u0627\u0637\u064a\u0646 \u0622\u0644 \u0639\u064f\u062b\u0645\u0627\u0646 \u062e\u064f\u0644\u0641\u0627\u0621 \u0627\u0644\u0645\u064f\u0633\u0644\u0645\u064a\u0646. \u0643\u0627\u0646 \u0644\u0644\u062f\u0648\u0644\u0629 \u0627\u0644\u0639\u062b\u0645\u0627\u0646\u064a\u0629 \u0633\u064a\u0627\u062f\u0629 \u0639\u0644\u0649 \u0628\u0636\u0639\u0629 \u062f\u0648\u0644 \u0628\u0639\u064a\u062f\u0629 \u0643\u0630\u0644\u0643 \u0627\u0644\u0623\u0645\u0631\u060c \u0625\u0645\u0627 \u0628\u062d\u0643\u0645 \u0643\u0648\u0646\u0647\u0627 \u062f\u0648\u0644\u0627\u064b \u0625\u0633\u0644\u0627\u0645\u064a\u0629 \u062a\u062a\u0628\u0639 \u0634\u0631\u0639\u064b\u0627 \u0633\u0644\u0637\u0627\u0646 \u0622\u0644 \u0639\u062b\u0645\u0627\u0646 \u0643\u0648\u0646\u0647 \u064a\u062d\u0645\u0644 \u0644\u0642\u0628 \"\u0623\u0645\u064a\u0631 \u0627\u0644\u0645\u0624\u0645\u0646\u064a\u0646\" \u0648\"\u062e\u0644\u064a\u0641\u0629 \u0627\u0644\u0645\u0633\u0644\u0645\u064a\u0646\"\u060c \u0643\u0645\u0627 \u0641\u064a \u062d\u0627\u0644\u0629 \u0633\u0644\u0637\u0646\u0629 \u0622\u062a\u0634\u064a\u0647 \u0627\u0644\u0633\u0648\u0645\u0637\u0631\u064a\u0629 \u0627\u0644\u062a\u064a \u0623\u0639\u0644\u0646\u062a \u0648\u0644\u0627\u0621\u0647\u0627 \u0644\u0644\u0633\u0644\u0637\u0627\u0646 \u0641\u064a \u0633\u0646\u0629 1565\u0645\u061b \u0623\u0648 \u0639\u0646 \u0637\u0631\u064a\u0642 \u0627\u0633\u062a\u062d\u0648\u0627\u0630\u0647\u0627 \u0639\u0644\u064a\u0647\u0627 \u0644\u0641\u062a\u0631\u0629 \u0645\u0624\u0642\u062a\u0629\u060c \u0643\u0645\u0627 \u0641\u064a \u062d\u0627\u0644\u0629 \u062c\u0632\u064a\u0631\u0629 \"\u0623\u0646\u0632\u0627\u0631\u0648\u062a\" \u0641\u064a \u0627\u0644\u0645\u062d\u064a\u0637 \u0627\u0644\u0623\u0637\u0644\u0633\u064a\u060c \u0648\u0627\u0644\u062a\u064a \u0641\u062a\u062d\u0647\u0627 \u0627\u0644\u0639\u062b\u0645\u0627\u0646\u064a\u0648\u0646 \u0633\u0646\u0629 1585\u0645.", "qas": [{"question": "\u0645\u0627 \u0647\u064a \u0627\u0644\u0642\u0627\u0631\u0627\u062a \u0627\u0628\u062a\u064a \u0634\u0645\u0644\u062a\u0647\u0627 \u0623\u0631\u0627\u0636\u064a \u0627\u0644\u062f\u0648\u0644\u0629 \u0627\u0644\u0639\u062b\u0645\u0627\u0646\u064a\u0629\u061f", "id": "135016979098", "answers": [{"text": "\u0623\u0648\u0631\u0648\u0628\u0627 \u0648\u0622\u0633\u064a\u0627 \u0648\u0623\u0641\u0631\u064a\u0642\u064a\u0627\u060c", "answer_start": 142}]}, {"question": "\u0645\u062a\u0649 \u0636\u0645 \u0627\u0644\u0639\u062b\u0645\u0627\u0646\u064a\u0648\u0646 \u0627\u0644\u0634\u0627\u0645 \u0648 \u0645\u0635\u0631 \u0648 \u0627\u0644\u062d\u062c\u0627\u0632\u061f", "id": "371001146214", "answers": [{"text": "\u0633\u0646\u0629 1517\u0645\u060c", "answer_start": 526}]}, {"question": "\u0645\u062a\u0649 \u0627\u0639\u0644\u0646\u062a \u0633\u0644\u0637\u0646\u0629 \u0622\u062a\u0634\u064a\u0647 \u0627\u0644\u0633\u0648\u0645\u0637\u0631\u064a\u0629 \u0648\u0644\u0627\u0621\u0647\u0627 \u0644\u0644\u0633\u0644\u0637\u0627\u0646\u061f", "id": "761579504549", "answers": [{"text": "\u0633\u0646\u0629 1565\u0645\u061b", "answer_start": 975}]}]}]}, {"title": "\u0627\u0644\u0648\u0644\u0627\u064a\u0627\u062a \u0627\u0644\u0645\u062a\u062d\u062f\u0629", "paragraphs": [{"context": "\u0627\u0644\u0648\u0650\u0644\u064e\u0627\u064a\u064e\u0627\u062a \u0627\u0644\u0645\u064f\u062a\u064e\u0651\u062d\u0650\u062f\u064e\u0629 \u0627\u0644\u0623\u064e\u0645\u0631\u0650\u064a\u0643\u0650\u064a\u064e\u0651\u0629 (2) (\u0628\u0627\u0644\u0625\u0646\u062c\u0644\u064a\u0632\u064a\u0629: United States of America \u064a\u0648\u0646\u0627\u064a\u062a\u062f \u0633\u062a\u064a\u062a\u0633 \u0623\u0648\u0641 \u0623\u0645\u064a\u0631\u0643\u0627) \u0647\u0650\u064a \u062c\u064f\u0645\u0647\u064f\u0648\u0631\u0650\u064a\u0651\u0629 \u062f\u064f\u0633\u062a\u064f\u0648\u0631\u0650\u064a\u0651\u0629 \u0627\u0650\u062a\u0650\u0651\u062d\u0627\u062f\u0650\u064a\u0651\u0629(1) \u062a\u0636\u0645\u064f\u0651 \u062e\u0645\u0633\u0650\u064a\u0646 \u0648\u0650\u0644\u0627\u064a\u0629 \u0648\u0645\u0650\u0646\u0637\u0642\u0629 \u0627\u0644\u0639\u0627\u0635\u0650\u0645\u0629 \u0627\u0644\u0627\u062a\u0651\u062d\u0627\u062f\u064a\u0629.", "qas": [{"question": "\u0645\u0627 \u0647\u0648 \u0639\u062f\u062f \u0627\u0644\u0648\u0644\u0627\u064a\u0627\u062a \u0641\u064a \u0627\u0644\u0648\u0644\u0627\u064a\u0627\u062a \u0627\u0644\u0645\u062a\u062d\u062f\u0629 \u0627\u0644\u0623\u0645\u0631\u064a\u0643\u064a\u0629\u061f", "id": "676465335543", "answers": [{"text": "\u062e\u0645\u0633\u0650\u064a\u0646 \u0648\u0650\u0644\u0627\u064a\u0629", "answer_start": 159}]}, {"question": "\u0645\u0627 \u0647\u064a \u062a\u0631\u062c\u0645\u0629 \u0627\u0644\u0648\u0644\u0627\u064a\u0627\u062a \u0627\u0644\u0645\u062a\u062d\u062f\u0629 \u0627\u0644\u0623\u0645\u0631\u064a\u0643\u064a\u0629 \u0628\u0627\u0644\u0625\u0646\u062c\u0644\u064a\u0632\u064a\u0629\u061f", "id": "781528202309", "answers": [{"text": "United States of America", "answer_start": 58}]}, {"question": "\u0645\u0627 \u0647\u0648 \u0646\u0638\u0627\u0645 \u0627\u0644\u0648\u0644\u0627\u064a\u0627\u062a \u0627\u0644\u0645\u062a\u062d\u062f\u0629 \u0627\u0644\u0623\u0645\u0631\u064a\u0643\u064a\u0629 \u0627\u0644\u062d\u0643\u0648\u0645\u064a\u061f", "id": "869747443942", "answers": [{"text": "\u062c\u064f\u0645\u0647\u064f\u0648\u0631\u0650\u064a\u0651\u0629 \u062f\u064f\u0633\u062a\u064f\u0648\u0631\u0650\u064a\u0651\u0629 \u0627\u0650\u062a\u0650\u0651\u062d\u0627\u062f\u0650\u064a\u0651\u0629(1)", "answer_start": 113}]}]}, {"context": "\u0627\u0644\u0648\u0650\u0644\u064e\u0627\u064a\u064e\u0627\u062a \u0627\u0644\u0645\u064f\u062a\u064e\u0651\u062d\u0650\u062f\u064e\u0629 \u0627\u0644\u0623\u064e\u0645\u0631\u0650\u064a\u0643\u0650\u064a\u064e\u0651\u0629 \u0647\u0650\u064a \u062c\u064f\u0645\u0647\u064f\u0648\u0631\u0650\u064a\u0651\u0629 \u062f\u064f\u0633\u062a\u064f\u0648\u0631\u0650\u064a\u0651\u0629 \u0627\u0650\u062a\u0650\u0651\u062d\u0627\u062f\u0650\u064a\u0651\u0629 \u062a\u0636\u0645\u064f\u0651 \u062e\u0645\u0633\u0650\u064a\u0646 \u0648\u0650\u0644\u0627\u064a\u0629 \u0648\u0645\u0650\u0646\u0637\u0642\u0629 \u0627\u0644\u0639\u0627\u0635\u0650\u0645\u0629 \u0627\u0644\u0627\u062a\u0651\u062d\u0627\u062f\u064a\u0629. \u062a\u0642\u0639 \u0645\u064f\u0639\u0638\u0645 \u0627\u0644\u0628\u0650\u0644\u0627\u062f\u0650 \u0641\u064a \u0648\u0633\u0637 \u0623\u064e\u0645\u0631\u064a\u0643\u0627 \u0627\u0644\u0634\u0645\u0627\u0644\u0650\u064a\u064e\u0651\u0629\u060c \u062d\u064a\u062b\u064f \u062a\u0642\u0639 48 \u0648\u0650\u0644\u0627\u064a\u0629 \u0648\u0648\u064e\u0627\u0634\u0650\u0646\u0637\u064f\u0646 \u0627\u0644\u0639\u0627\u0635\u0650\u0645\u0629 \u0628\u064a\u0646 \u0627\u0644\u0645\u064f\u062d\u0650\u064a\u0637\u064f \u0627\u0644\u0647\u0627\u062f\u0650\u0626 \u0648\u0627\u0644\u0645\u064f\u062d\u0650\u064a\u0637\u064f \u0627\u0644\u0623\u0637\u0644\u0633\u064a \u0648\u062a\u062d\u064f\u062f\u064f\u0651\u0647\u0627 \u0643\u0646\u062f\u0627 \u0634\u0645\u0627\u0644\u0627\u064b \u0648\u0627\u0644\u0645\u064e\u0643\u0652\u0633\u0650\u064a\u0643 \u062c\u0646\u064f\u0648\u0628\u0627\u064b. \u062a\u0642\u0639 \u0648\u0650\u0644\u0627\u064a\u0629 \u0623\u064e\u0644\u0627\u0633\u0652\u0643\u0627 \u0641\u064a \u0627\u0644\u0634\u0651\u0645\u0627\u0644 \u0627\u0644\u063a\u0631\u0628\u0650\u064a\u0651 \u0645\u0646 \u0627\u0644\u0642\u0627\u0631\u0651\u0629\u060c \u0648\u062a\u062d\u064f\u062f\u064f\u0651\u0647\u0627 \u0643\u0646\u062f\u0627 \u0634\u0631\u0642\u0627\u064b \u0648\u0631\u064f\u0648\u0633\u064a\u064e\u0627 \u063a\u0631\u0628\u0627\u064b \u0639\u0628\u064e\u0631 \u0645\u064e\u0636\u0650\u064a\u0642 \u0628\u064a\u0650\u0631\u064a\u0646\u063a. \u0623\u0645\u0627 \u0648\u0650\u0644\u0627\u064a\u0629 \u0647\u0627\u0648\u0627\u064a\u060c \u0648\u0647\u0650\u064a \u0639\u0650\u0628\u0627\u0631\u0629 \u0639\u0646 \u0623\u0631\u0652\u062e\u064e\u0628\u064a\u0644 \u0641\u062a\u0642\u0639 \u0641\u064a \u0645\u064f\u0646\u062a\u0635\u0641 \u0627\u0644\u0645\u064f\u062d\u0650\u064a\u0637\u064f \u0627\u0644\u0647\u0627\u062f\u0650\u0626. \u0643\u0645\u0627 \u062a\u0636\u064f\u0645\u064f\u0651 \u0627\u0644\u062f\u0651\u0648\u0644\u0629 \u0627\u0644\u0639\u062f\u0650\u064a\u062f\u064f \u0645\u0646 \u0627\u064e\u0644\u0623\u064e\u0631\u0627\u0636\u0650\u064a \u0648\u0627\u0644\u062c\u064f\u0632\u064f\u0631\u064c \u0641\u064a \u0627\u0644\u0643\u0627\u0631\u0650\u064a\u0628\u0650\u064a \u0648\u0627\u0644\u0645\u064f\u062d\u0650\u064a\u0637\u064f \u0627\u0644\u0647\u0627\u062f\u0650\u0626.", "qas": [{"question": "\u0627\u064a\u0646 \u062a\u0642\u0639 \u0648\u0644\u0627\u064a\u0629 \u0623\u0644\u0627\u0633\u0643\u0627\u061f", "id": "914711707882", "answers": [{"text": "\u0627\u0644\u0634\u0651\u0645\u0627\u0644 \u0627\u0644\u063a\u0631\u0628\u0650\u064a\u0651 \u0645\u0646 \u0627\u0644\u0642\u0627\u0631\u0651\u0629\u060c", "answer_start": 323}]}, {"question": "\u0627\u064a\u0646 \u062a\u0642\u0639 \u0648\u0644\u0627\u064a\u0629 \u0647\u0627\u0648\u0627\u064a\u061f", "id": "357032401391", "answers": [{"text": "\u0641\u064a \u0645\u064f\u0646\u062a\u0635\u0641 \u0627\u0644\u0645\u064f\u062d\u0650\u064a\u0637\u064f \u0627\u0644\u0647\u0627\u062f\u0650\u0626.", "answer_start": 456}]}, {"question": "\u0645\u0627 \u0647\u064a \u0627\u0644\u062f\u0648\u0644\u0629 \u0627\u0644\u062a\u064a \u062a\u062d\u062f \u0634\u0645\u0627\u0644 \u0627\u0644\u0648\u0644\u0627\u064a\u0627\u062a \u0627\u0644\u0645\u062a\u062d\u062f\u0629\u061f", "id": "602756827189", "answers": [{"text": "\u0643\u0646\u062f\u0627", "answer_start": 267}]}]}, {"context": "\u062a\u064e\u0623\u062a\u0650\u064a \u0627\u0644\u0648\u0650\u0644\u0627\u064a\u0627\u062a \u0627\u0644\u0645\u064f\u062a\u0651\u062d\u0650\u062f\u064e\u0629 \u0641\u064a \u0627\u0644\u0645\u064e\u0631\u0643\u0632 \u0627\u0644\u062b\u0651\u0627\u0644\u0650\u062b \u0645\u0646 \u062d\u064a\u062b \u0627\u0644\u0645\u0650\u0633\u0627\u062d\u0629 (3.79 \u0645\u064e\u0644\u064a\u0648\u0646 \u0645\u0650\u064a\u0644 \u0645\u064f\u0631\u0628\u0651\u0639 \u0623\u0648 9.83 \u0645\u064e\u0644\u064a\u0648\u0646 \u0643\u0645\u00b2)\u060c \u0648\u062a\u062d\u062a\u0644\u0651 \u0627\u0644\u0645\u064e\u0631\u0652\u062a\u0628\u064e\u0629 \u0627\u0644\u062b\u0651\u0627\u0644\u0650\u062b\u0629 \u0645\u0646 \u062d\u064a\u062b \u0639\u064e\u062f\u0651\u062f \u0627\u0644\u0633\u064f\u0643\u0651\u0627\u0646 (307 \u0645\u064e\u0644\u064a\u0648\u0646 \u0646\u064e\u0633\u064e\u0645\u0629). \u0648\u062a\u062a\u0645\u064a\u064e\u0651\u0632 \u0627\u0644\u0648\u0650\u0644\u0627\u064a\u0627\u062a \u0627\u0644\u0645\u064f\u062a\u0651\u062d\u0650\u062f\u064e\u0629 \u0628\u0650\u0623\u064e\u0646\u0651\u0647\u0627 \u0648\u064e\u0627\u062d\u0650\u062f\u064e\u0629 \u0645\u0646 \u0623\u064e\u0643\u062b\u0631 \u062f\u064f\u0648\u064e\u0644\u0650 \u0627\u0644\u0639\u0627\u0644\u064e\u0645 \u062a\u0646\u0648\u064f\u0651\u0639\u0627\u064b \u0645\u0646 \u062d\u064a\u062b \u0627\u0644\u0639\u0650\u0631\u0642 \u0648\u0627\u0644\u062b\u064e\u0651\u0642\u0627\u0641\u0629\u060c \u0648\u062c\u064e\u0627\u0621 \u0630\u064e\u0644\u0643 \u0646\u064e\u062a\u0650\u064a\u062c\u0629 \u0627\u0644\u0647\u0650\u062c\u0631\u0629 \u0627\u0644\u0643\u064e\u0628\u0650\u064a\u0631\u0629 \u0625\u0650\u0644\u064a\u0647\u0627 \u0645\u0646 \u0628\u064f\u0644\u062f\u0627\u0646\u064c \u0645\u064f\u062e\u062a\u0644\u0641\u0629. \u064a\u064f\u0639\u062a\u0628\u064e\u0631\u064f \u0627\u0644\u0627\u0642\u062a\u0650\u0635\u064e\u0627\u062f \u0627\u064e\u0644\u0652\u0623\u064e\u0645\u0631\u0650\u064a\u0643\u0650\u064a\u0651 \u0623\u0643\u0628\u064e\u0631 \u0627\u0650\u0642\u0652\u062a\u0650\u0635\u064e\u0627\u062f \u0648\u0637\u064e\u0646\u0650\u064a\u0651 \u0641\u064a \u0627\u0644\u0639\u0627\u0644\u064e\u0645\u060c \u062d\u064a\u062b \u064a\u064f\u0642\u062f\u0650\u0651\u0631\u064f \u0625\u0650\u062c\u0645\u0627\u0644\u0650\u064a\u0651 \u0627\u0644\u0646\u0627\u062a\u0650\u062c \u0627\u0644\u0645\u062d\u0644\u064e\u0651\u0649 \u0644\u0650\u0639\u0627\u0645 2008 \u0628\u0646\u064e\u062d\u0648 14.3 \u062a\u0650\u0631\u0650\u064a\u0644\u0650\u064a\u064f\u0648\u0646 \u062f\u064f\u0648\u0644\u064e\u0627\u0631 \u0623\u064e\u0645\u0631\u0650\u064a\u0643\u0650\u064a\u0651 (23 \u0641\u064a \u0627\u0644\u0645\u0627\u0626\u0629 \u0645\u0646 \u0627\u0644\u0645\u064e\u062c\u0645\u064f\u0648\u0639 \u0627\u0644\u0639\u0627\u0644\u0645\u0650\u064a\u0651\u060c \u0627\u0650\u0633\u062a\u0650\u0646\u0627\u062f\u0627\u064b \u0625\u0644\u0649 \u0625\u0650\u062c\u0645\u0627\u0644\u0650\u064a\u0651 \u0627\u0644\u0646\u0627\u062a\u0650\u062c \u0627\u0644\u0645\u062d\u0644\u064e\u0651\u0649 \u0627\u0644\u0627\u0650\u0633\u0645\u0650\u064a\u0651 \u0648 21% \u062a\u0642\u0631\u064a\u0628\u0627\u064b \u0645\u0646 \u062d\u064a\u062b \u0627\u0644\u0642\u0648\u0651\u0629 \u0627\u0644\u0634\u0631\u0627\u0626\u064a\u0629).", "qas": [{"question": "\u0645\u0627 \u0647\u064a \u0645\u0633\u0627\u062d\u0629 \u0627\u0644\u0648\u0644\u0627\u064a\u0627\u062a \u0627\u0644\u0645\u062a\u062d\u062f\u0629 \u0627\u0644\u0623\u0645\u0631\u064a\u0643\u064a\u0629\u061f", "id": "806379991753", "answers": [{"text": "(3.79 \u0645\u064e\u0644\u064a\u0648\u0646 \u0645\u0650\u064a\u0644 \u0645\u064f\u0631\u0628\u0651\u0639 \u0623\u0648 9.83 \u0645\u064e\u0644\u064a\u0648\u0646 \u0643\u0645\u00b2)\u060c", "answer_start": 65}]}, {"question": "\u0628\u0645\u0627\u0630\u0627 \u062a\u0645\u062a\u0627\u0632 \u0627\u0644\u0648\u0644\u0627\u064a\u0627\u062a \u0627\u0644\u0645\u062a\u062d\u062f\u0629 \u0627\u0644\u0623\u0645\u0631\u064a\u0643\u064a\u0629\u061f", "id": "835314729817", "answers": [{"text": "\u0648\u062a\u062a\u0645\u064a\u064e\u0651\u0632 \u0627\u0644\u0648\u0650\u0644\u0627\u064a\u0627\u062a \u0627\u0644\u0645\u064f\u062a\u0651\u062d\u0650\u062f\u064e\u0629 \u0628\u0650\u0623\u064e\u0646\u0651\u0647\u0627 \u0648\u064e\u0627\u062d\u0650\u062f\u064e\u0629 \u0645\u0646 \u0623\u064e\u0643\u062b\u0631 \u062f\u064f\u0648\u064e\u0644\u0650 \u0627\u0644\u0639\u0627\u0644\u064e\u0645 \u062a\u0646\u0648\u064f\u0651\u0639\u0627\u064b \u0645\u0646 \u062d\u064a\u062b \u0627\u0644\u0639\u0650\u0631\u0642 \u0648\u0627\u0644\u062b\u064e\u0651\u0642\u0627\u0641\u0629\u060c", "answer_start": 182}]}, {"question": "\u0645\u0627 \u0647\u0648 \u0627\u062c\u0645\u0627\u0644\u064a \u0627\u0644\u0646\u0627\u062a\u062c \u0627\u0644\u0645\u062d\u0644\u064a \u0644\u0639\u0627\u0645 2008 \u0641\u064a \u0627\u0644\u0648\u0644\u0627\u064a\u0627\u062a \u0627\u0644\u0645\u062a\u062d\u062f\u0629 \u0627\u0644\u0623\u0645\u0631\u064a\u0643\u064a\u0629\u061f", "id": "441728244511", "answers": [{"text": "14.3 \u062a\u0650\u0631\u0650\u064a\u0644\u0650\u064a\u064f\u0648\u0646 \u062f\u064f\u0648\u0644\u064e\u0627\u0631 \u0623\u064e\u0645\u0631\u0650\u064a\u0643\u0650\u064a\u0651", "answer_start": 483}]}]}]}, {"title": "\u0627\u0644\u062d\u0631\u0628 \u0627\u0644\u0639\u0627\u0644\u0645\u064a\u0629 \u0627\u0644\u0623\u0648\u0644\u0649", "paragraphs": [{"context": "\u0627\u0644\u062d\u0631\u0628 \u0627\u0644\u0639\u0627\u0644\u0645\u064a\u0629 \u0627\u0644\u0623\u0648\u0644\u0649\u060c \u0648\u062a\u0633\u0645\u0649 \u0623\u064a\u0636\u0627\u064b \u0627\u0644\u062d\u0631\u0628 \u0627\u0644\u0639\u064f\u0638\u0645\u0649\u060c \u0643\u0627\u0646\u062a \u062d\u0631\u0628 \u0639\u0627\u0644\u0645\u064a\u0629 \u0646\u0634\u0628\u062a \u0628\u062f\u0627\u064a\u0629\u064b \u0641\u064a \u0623\u0648\u0631\u0648\u0628\u0627 \u0645\u0646 28 \u064a\u0648\u0644\u064a\u0648 1914 \u0648\u0627\u0646\u062a\u0647\u062a \u0641\u064a 11 \u0646\u0648\u0641\u0645\u0628\u0631 1918. \u0648\u0635\u0641\u062a \u0648\u0642\u062a \u062d\u062f\u0648\u062b\u0647\u0627 \u0628\"\u0627\u0644\u062d\u0631\u0628 \u0627\u0644\u062a\u064a \u0633\u062a\u0646\u0647\u064a \u0643\u0644 \u0627\u0644\u062d\u0631\u0648\u0628\"\u060c \u0648\u062a\u0645 \u062c\u0645\u0639 \u0623\u0643\u062b\u0631 \u0645\u0646 70 \u0645\u0644\u064a\u0648\u0646 \u0641\u0631\u062f \u0639\u0633\u0643\u0631\u064a\u060c 60 \u0645\u0644\u064a\u0648\u0646 \u0645\u0646\u0647\u0645 \u0623\u0648\u0631\u0628\u064a\u064a\u0646\u060c \u0644\u0644\u0645\u0634\u0627\u0631\u0643\u0629 \u0641\u064a \u0648\u0627\u062d\u062f\u0629 \u0645\u0646 \u0623\u0643\u0628\u0631 \u0627\u0644\u062d\u0631\u0648\u0628 \u0641\u064a \u0627\u0644\u062a\u0627\u0631\u064a\u062e.", "qas": [{"question": "\u0645\u062a\u0649 \u0646\u0634\u0628\u062a \u0627\u0644\u062d\u0631\u0628 \u0627\u0644\u0639\u0627\u0644\u0645\u064a\u0629 \u0627\u0644\u0623\u0648\u0644\u0649\u061f", "id": "856341046319", "answers": [{"text": "28 \u064a\u0648\u0644\u064a\u0648 1914", "answer_start": 91}]}, {"question": "\u0645\u062a\u0649 \u0627\u0646\u062a\u0647\u062a \u0627\u0644\u062d\u0631\u0628 \u0627\u0644\u0639\u0627\u0644\u0645\u064a\u0629 \u0627\u0644\u0623\u0648\u0644\u0649\u061f", "id": "29669707375", "answers": [{"text": "11 \u0646\u0648\u0641\u0645\u0628\u0631 1918.", "answer_start": 115}]}, {"question": "\u0623\u064a\u0646 \u0646\u0634\u0628\u062a \u0627\u0644\u062d\u0631\u0628 \u0627\u0644\u0639\u0627\u0644\u0645\u064a\u0629 \u0627\u0644\u0623\u0648\u0644\u0649 \u0641\u064a \u0627\u0644\u0628\u062f\u0627\u064a\u0629\u061f", "id": "296471783721", "answers": [{"text": "\u0623\u0648\u0631\u0648\u0628\u0627", "answer_start": 81}]}]}, {"context": "\u0627\u0644\u062d\u0631\u0628 \u0627\u0644\u0639\u0627\u0644\u0645\u064a\u0629 \u0627\u0644\u0623\u0648\u0644\u0649\u060c \u0648\u062a\u0633\u0645\u0649 \u0623\u064a\u0636\u0627\u064b \u0627\u0644\u062d\u0631\u0628 \u0627\u0644\u0639\u064f\u0638\u0645\u0649\u060c \u0643\u0627\u0646\u062a \u062d\u0631\u0628 \u0639\u0627\u0644\u0645\u064a\u0629 \u0646\u0634\u0628\u062a \u0628\u062f\u0627\u064a\u0629\u064b \u0641\u064a \u0623\u0648\u0631\u0648\u0628\u0627 \u0645\u0646 28 \u064a\u0648\u0644\u064a\u0648 1914 \u0648\u0627\u0646\u062a\u0647\u062a \u0641\u064a 11 \u0646\u0648\u0641\u0645\u0628\u0631 1918. \u0648\u0635\u0641\u062a \u0648\u0642\u062a \u062d\u062f\u0648\u062b\u0647\u0627 \u0628\"\u0627\u0644\u062d\u0631\u0628 \u0627\u0644\u062a\u064a \u0633\u062a\u0646\u0647\u064a \u0643\u0644 \u0627\u0644\u062d\u0631\u0648\u0628\"\u060c \u0648\u062a\u0645 \u062c\u0645\u0639 \u0623\u0643\u062b\u0631 \u0645\u0646 70 \u0645\u0644\u064a\u0648\u0646 \u0641\u0631\u062f \u0639\u0633\u0643\u0631\u064a\u060c 60 \u0645\u0644\u064a\u0648\u0646 \u0645\u0646\u0647\u0645 \u0623\u0648\u0631\u0628\u064a\u064a\u0646\u060c \u0644\u0644\u0645\u0634\u0627\u0631\u0643\u0629 \u0641\u064a \u0648\u0627\u062d\u062f\u0629 \u0645\u0646 \u0623\u0643\u0628\u0631 \u0627\u0644\u062d\u0631\u0648\u0628 \u0641\u064a \u0627\u0644\u062a\u0627\u0631\u064a\u062e. \u0644\u0642\u064a \u0623\u0643\u062b\u0631 \u0645\u0646 \u062a\u0633\u0639\u0629 \u0645\u0644\u0627\u064a\u064a\u0646 \u0645\u0642\u0627\u062a\u0644 \u0648\u0633\u0628\u0639\u0629 \u0645\u0644\u0627\u064a\u064a\u0646 \u0645\u062f\u0646\u064a \u0645\u0635\u0631\u0639\u0647\u0645 \u0646\u062a\u064a\u062c\u0629 \u0627\u0644\u062d\u0631\u0628\u060c \u0648\u062a\u0639\u062a\u0628\u0631 \u0623\u064a\u0636\u0627\u064b \u0639\u0627\u0645\u0644 \u0645\u0633\u0627\u0647\u0645 \u0641\u064a \u0639\u062f\u062f \u0645\u0646 \u062c\u0631\u0627\u0626\u0645 \u0627\u0644\u0625\u0628\u0627\u062f\u0629 \u0627\u0644\u062c\u0645\u0627\u0639\u064a\u0629 \u0648\u0627\u0644\u0625\u0646\u0641\u0644\u0648\u0646\u0632\u0627 \u0627\u0644\u0623\u0633\u0628\u0627\u0646\u064a\u0629 \u0639\u0627\u0645 1918\u060c\u0648\u0627\u0644\u0630\u064a \u062a\u0633\u0628\u0628 \u0641\u064a \u0645\u0627 \u0628\u064a\u0646 50 \u0648 100 \u0645\u0644\u064a\u0648\u0646 \u062d\u0627\u0644\u0629 \u0648\u0641\u0627\u0629 \u0641\u064a \u062c\u0645\u064a\u0639 \u0623\u0646\u062d\u0627\u0621 \u0627\u0644\u0639\u0627\u0644\u0645. \u062a\u0641\u0627\u0642\u0645 \u0645\u0639\u062f\u0644 \u0627\u0644\u062e\u0633\u0627\u0626\u0631 \u0627\u0644\u0639\u0633\u0643\u0631\u064a\u0629 \u0628\u0633\u0628\u0628 \u0627\u0644\u062a\u0637\u0648\u0631 \u0627\u0644\u062a\u0642\u0646\u064a \u0648\u0627\u0644\u0635\u0646\u0627\u0639\u064a \u0644\u0644\u0645\u062a\u062d\u0627\u0631\u0628\u064a\u0646\u060c \u0648\u0627\u0644\u0631\u0643\u0648\u062f \u0627\u0644\u062a\u0643\u062a\u064a\u0643\u064a \u0627\u0644\u0646\u0627\u062c\u0645 \u0639\u0646 \u062d\u0631\u0628 \u0627\u0644\u062e\u0646\u0627\u062f\u0642 \u0627\u0644\u0642\u0627\u0633\u064a\u0629. \u062a\u0639\u062f \u0627\u0644\u062d\u0631\u0628 \u0623\u062d\u062f \u0623\u0639\u0646\u0641 \u0635\u0631\u0627\u0639\u0627\u062a \u0641\u064a \u0627\u0644\u062a\u0627\u0631\u064a\u062e\u060c \u0648\u062a\u0633\u0628\u0628\u062a \u0641\u064a \u0627\u0644\u062a\u0645\u0647\u064a\u062f \u0644\u062a\u063a\u064a\u064a\u0631\u0627\u062a \u0633\u064a\u0627\u0633\u064a\u0629 \u0643\u0628\u064a\u0631\u0629 \u062a\u0636\u0645\u0646\u062a \u062b\u0648\u0631\u0627\u062a 1917\u20131923 \u0641\u064a \u0627\u0644\u0639\u062f\u064a\u062f \u0645\u0646 \u0627\u0644\u062f\u0648\u0644 \u0627\u0644\u0645\u0634\u062a\u0631\u0643\u0629. \u0633\u0627\u0647\u0645\u062a \u0627\u0644\u0635\u0631\u0627\u0639\u0627\u062a \u063a\u064a\u0631 \u0627\u0644\u0645\u062d\u0644\u0648\u0644\u0629 \u0641\u064a \u0646\u0647\u0627\u064a\u0629 \u0627\u0644\u0646\u0632\u0627\u0639 \u0641\u064a \u0628\u062f\u0627\u064a\u0629 \u0627\u0644\u062d\u0631\u0628 \u0627\u0644\u0639\u0627\u0644\u0645\u064a\u0629 \u0627\u0644\u062b\u0627\u0646\u064a\u0629 \u0628\u0639\u062f \u0639\u0634\u0631\u064a\u0646 \u0633\u0646\u0629.", "qas": [{"question": "\u0645\u0627 \u0647\u0648 \u0639\u062f\u062f \u0627\u0644\u0642\u062a\u0644\u0649 \u0646\u062a\u064a\u062c\u0629 \u0627\u0644\u062d\u0631\u0628 \u0627\u0644\u0639\u0627\u0644\u0645\u064a\u0629 \u0627\u0644\u0623\u0648\u0644\u0649\u061f", "id": "645939187994", "answers": [{"text": "\u0623\u0643\u062b\u0631 \u0645\u0646 70 \u0645\u0644\u064a\u0648\u0646 \u0641\u0631\u062f \u0639\u0633\u0643\u0631\u064a\u060c", "answer_start": 186}]}, {"question": "\u0641\u064a \u0645\u0627\u0630\u0627 \u0633\u0627\u0647\u0645\u062a \u0627\u0644\u0635\u0631\u0627\u0639\u0627\u062a \u063a\u064a\u0631 \u0627\u0644\u0645\u062d\u0644\u0648\u0644\u0629 \u0641\u064a \u0646\u0647\u0627\u064a\u0629 \u0627\u0644\u0646\u0632\u0627\u0639\u061f", "id": "915780332924", "answers": [{"text": "\u0641\u064a \u0628\u062f\u0627\u064a\u0629 \u0627\u0644\u062d\u0631\u0628 \u0627\u0644\u0639\u0627\u0644\u0645\u064a\u0629 \u0627\u0644\u062b\u0627\u0646\u064a\u0629 \u0628\u0639\u062f \u0639\u0634\u0631\u064a\u0646 \u0633\u0646\u0629.", "answer_start": 795}]}, {"question": "\u0645\u062a\u0649 \u0627\u0646\u062a\u0634\u0631\u062a \u0627\u0644\u0625\u0646\u0641\u0644\u0648\u0646\u0632\u0627 \u0627\u0644\u0625\u0633\u0628\u0627\u0646\u064a\u0629\u061f", "id": "853401446435", "answers": [{"text": "1914", "answer_start": 100}]}]}, {"context": "\u0628\u064a\u0646 \u0639\u0627\u0645\u064a 1908 \u0648 1914\u060c \u0643\u0627\u0646\u062a \u0645\u0646\u0637\u0642\u0629 \u0627\u0644\u0628\u0644\u0642\u0627\u0646 \u0642\u062f \u0632\u0639\u0632\u0639 \u0627\u0633\u062a\u0642\u0631\u0627\u0631\u0647\u0627 \u0628\u0633\u0628\u0628 \u0645\u0632\u064a\u062c \u0645\u0646 \u0627\u0644\u0625\u0645\u0628\u0631\u0627\u0637\u0648\u0631\u064a\u0629 \u0627\u0644\u0639\u062b\u0645\u0627\u0646\u064a\u0629 \u0627\u0644\u0636\u0639\u064a\u0641\u0629 \u0648\u062d\u0631\u0648\u0628 \u0627\u0644\u0628\u0644\u0642\u0627\u0646 1912-1913 \u0648\u0627\u0644\u0623\u0647\u062f\u0627\u0641 \u0627\u0644\u0631\u0648\u0633\u064a\u0629 \u0648\u0627\u0644\u0646\u0645\u0633\u0627\u0648\u064a\u0629 \u0627\u0644\u0645\u062c\u0631\u064a\u0629 \u0627\u0644\u0645\u062a\u0646\u0627\u0641\u0633\u0629. \u0648\u0641\u064a \u064a\u0648\u0645 28 \u064a\u0648\u0646\u064a\u0648 1914\u060c \u0642\u0627\u0645 \u0627\u0644\u0642\u0648\u0645\u064a \u0627\u0644\u0635\u0631\u0628 \u0628\u0648\u0633\u0646\u064a \u0627\u0644\u064a\u0648\u063a\u0633\u0644\u0627\u0641\u064a\u0648\u064a \u063a\u0627\u0641\u0631\u064a\u0644\u0648 \u0628\u0631\u064a\u0646\u0633\u064a\u0628 \u0628\u0627\u063a\u062a\u064a\u0627\u0644 \u0648\u0644\u064a \u0639\u0647\u062f \u0627\u0644\u0646\u0645\u0633\u0627 \u0627\u0644\u0623\u0631\u0634\u064a\u062f\u0648\u0642 \u0641\u0631\u0627\u0646\u0632 \u0641\u0631\u062f\u064a\u0646\u0627\u0646\u062f \u0645\u0639 \u0632\u0648\u062c\u062a\u0647 \u0641\u064a \u0633\u0631\u0627\u064a\u064a\u0641\u0648\u060c \u0645\u0627 \u0623\u062f\u0649 \u0625\u0644\u0649 \u0646\u0634\u0648\u0628 \u0623\u0632\u0645\u0629 \u064a\u0648\u0644\u064a\u0648. \u0648\u0641\u064a 23 \u064a\u0648\u0644\u064a\u0648\u060c \u0623\u0635\u062f\u0631\u062a \u0627\u0644\u0646\u0645\u0633\u0627-\u0627\u0644\u0645\u062c\u0631 \u0625\u0646\u0630\u0627\u0631\u0627 \u0646\u0647\u0627\u0626\u064a\u0627 \u0625\u0644\u0649 \u0635\u0631\u0628\u064a\u0627. \u0648\u0633\u0631\u0639\u0627\u0646 \u0645\u0627 \u0627\u0633\u062a\u0642\u0637\u0628\u062a \u0627\u0644\u062a\u062d\u0627\u0644\u0641\u0627\u062a \u0627\u0644\u0645\u062a\u0634\u0627\u0628\u0643\u0629 \u062c\u0645\u064a\u0639 \u0627\u0644\u0642\u0648\u0649 \u0627\u0644\u0623\u0648\u0631\u0648\u0628\u064a\u0629 \u0627\u0644\u0631\u0626\u064a\u0633\u064a\u0629 \u0645\u0639 \u0627\u0644\u0625\u0645\u0628\u0631\u0627\u0637\u0648\u0631\u064a\u0627\u062a \u0627\u0644\u0627\u0633\u062a\u0639\u0645\u0627\u0631\u064a\u0629 \u0627\u0644\u062e\u0627\u0635\u0629 \u0628\u0647\u0627\u060c \u0648\u0627\u0646\u062a\u0634\u0631 \u0627\u0644\u0635\u0631\u0627\u0639 \u0628\u0633\u0631\u0639\u0629 \u0641\u064a \u062c\u0645\u064a\u0639 \u0623\u0646\u062d\u0627\u0621 \u0627\u0644\u0639\u0627\u0644\u0645.", "qas": [{"question": "\u0645\u062a\u0649 \u0642\u0627\u0645 \u063a\u0627\u0641\u0631\u064a\u0644\u0648 \u0628\u0631\u064a\u0646\u0633\u064a\u0628 \u0628\u0627\u063a\u062a\u064a\u0627\u0644 \u0648\u0644\u064a \u0639\u0647\u062f \u0627\u0644\u0646\u0645\u0633\u0627 \u0641\u0631\u0627\u0646\u0632 \u0641\u0631\u062f\u064a\u0646\u0627\u0646\u062f\u061f", "id": "352642249194", "answers": [{"text": "28 \u064a\u0648\u0646\u064a\u0648 1914\u060c", "answer_start": 182}]}, {"question": "\u0645\u062a\u0649 \u0627\u0635\u062f\u0631\u062a \u0627\u0644\u0646\u0645\u0633\u0627-\u0627\u0644\u0645\u062c\u0631 \u0627\u0646\u0630\u0627\u0631\u0627 \u0646\u0647\u0627\u0626\u064a\u0627 \u0625\u0644\u0649 \u0635\u0631\u0628\u064a\u0627\u061f", "id": "121813281286", "answers": [{"text": "\u0648\u0641\u064a 23 \u064a\u0648\u0644\u064a\u0648\u060c", "answer_start": 346}]}, {"question": "\u0645\u062a\u0649 \u0632\u0639\u0632\u0639 \u0627\u0633\u062a\u0642\u0631\u0627\u0631 \u0645\u0646\u0637\u0642\u0629 \u0627\u0644\u0628\u0644\u0642\u0627\u0646\u061f", "id": "926848479045", "answers": [{"text": "\u0628\u064a\u0646 \u0639\u0627\u0645\u064a 1908 \u0648 1914\u060c", "answer_start": 0}]}]}]}, {"title": "\u0627\u0644\u062d\u0631\u0628 \u0627\u0644\u0639\u0627\u0644\u0645\u064a\u0629 \u0627\u0644\u062b\u0627\u0646\u064a\u0629", "paragraphs": [{"context": "\u0627\u0644\u062d\u0631\u0628 \u0627\u0644\u0639\u0627\u0644\u0645\u064a\u0629 \u0627\u0644\u062b\u0627\u0646\u064a\u0629 \u0647\u064a \u062d\u0631\u0628 \u062f\u0648\u0644\u064a\u0629 \u0628\u062f\u0623\u062a \u0641\u064a \u0627\u0644\u0623\u0648\u0644 \u0645\u0646 \u0633\u0628\u062a\u0645\u0628\u0631 \u0645\u0646 \u0639\u0627\u0645 1939 \u0641\u064a \u0623\u0648\u0631\u0648\u0628\u0627 \u0648\u0627\u0646\u062a\u0647\u062a \u0641\u064a \u0627\u0644\u062b\u0627\u0646\u064a \u0645\u0646 \u0633\u0628\u062a\u0645\u0628\u0631 \u0639\u0627\u0645 1945\u060c \u0634\u0627\u0631\u0643\u062a \u0641\u064a\u0647 \u0627\u0644\u063a\u0627\u0644\u0628\u064a\u0629 \u0627\u0644\u0639\u0638\u0645\u0649 \u0645\u0646 \u062f\u0648\u0644 \u0627\u0644\u0639\u0627\u0644\u0645 \u0645\u0646\u0647\u0627 \u0627\u0644\u062f\u0648\u0644 \u0627\u0644\u0639\u0638\u0645\u0649 \u0641\u064a \u062d\u0644\u0641\u064a\u0646 \u0639\u0633\u0643\u0631\u064a\u064a\u0646 \u0645\u062a\u0646\u0627\u0632\u0639\u064a\u0646 \u0647\u0645\u0627: \u0642\u0648\u0627\u062a \u0627\u0644\u062d\u0644\u0641\u0627\u0621\u060c \u0648\u062f\u0648\u0644 \u0627\u0644\u0645\u062d\u0648\u0631\u060c \u0643\u0645\u0627 \u0623\u0646\u0647\u0627 \u0627\u0644\u062d\u0631\u0628 \u0627\u0644\u0623\u0648\u0633\u0639 \u0641\u064a \u0627\u0644\u062a\u0627\u0631\u064a\u062e\u060c \u0648\u0634\u0627\u0631\u0643 \u0641\u064a\u0647\u0627 \u0628\u0635\u0648\u0631\u0629 \u0645\u0628\u0627\u0634\u0631\u0629 \u0623\u0643\u062b\u0631 \u0645\u0646 100 \u0645\u0644\u064a\u0648\u0646 \u0634\u062e\u0635 \u0645\u0646 \u0623\u0643\u062b\u0631 \u0645\u0646 30 \u0628\u0644\u062f\u064b\u0627\u060c \u0648\u0642\u062f \u0648\u0636\u0639\u062a \u0627\u0644\u062f\u0648\u0644 \u0627\u0644\u0631\u0626\u064a\u0633\u064a\u0629 \u0643\u0627\u0641\u0629 \u0642\u062f\u0631\u0627\u062a\u0647\u0627 \u0627\u0644\u0639\u0633\u0643\u0631\u064a\u0629 \u0648\u0627\u0644\u0627\u0642\u062a\u0635\u0627\u062f\u064a\u0629 \u0648\u0627\u0644\u0635\u0646\u0627\u0639\u064a\u0629 \u0648\u0627\u0644\u0639\u0644\u0645\u064a\u0629 \u0641\u064a \u062e\u062f\u0645\u0629 \u0627\u0644\u0645\u062c\u0647\u0648\u062f \u0627\u0644\u062d\u0631\u0628\u064a.", "qas": [{"question": "\u0645\u062a\u0649 \u0628\u062f\u0623\u062a \u0627\u0644\u062d\u0631\u0628 \u0627\u0644\u0639\u0627\u0644\u0645\u064a\u0629 \u0627\u0644\u062b\u0627\u0646\u064a\u0629\u061f", "id": "65608032745", "answers": [{"text": "\u0641\u064a \u0627\u0644\u0623\u0648\u0644 \u0645\u0646 \u0633\u0628\u062a\u0645\u0628\u0631 \u0645\u0646 \u0639\u0627\u0645 1939", "answer_start": 41}]}, {"question": "\u0645\u062a\u0649 \u0627\u0646\u062a\u0647\u062a \u0627\u0644\u062d\u0631\u0628 \u0627\u0644\u0639\u0627\u0644\u0645\u064a\u0629 \u0627\u0644\u062b\u0627\u0646\u064a\u0629\u061f", "id": "474538356773", "answers": [{"text": "\u0627\u0644\u062b\u0627\u0646\u064a \u0645\u0646 \u0633\u0628\u062a\u0645\u0628\u0631 \u0639\u0627\u0645 1945\u060c", "answer_start": 92}]}, {"question": "\u0643\u0645 \u0628\u0644\u062f \u0634\u0627\u0631\u0643 \u0641\u064a \u0627\u0644\u062d\u0631\u0628 \u0627\u0644\u0639\u0627\u0644\u0645\u064a\u0629 \u0627\u0644\u062b\u0627\u0646\u064a\u0629\u061f", "id": "41119045234", "answers": [{"text": "\u0623\u0643\u062b\u0631 \u0645\u0646 30 \u0628\u0644\u062f\u064b\u0627\u060c", "answer_start": 318}]}]}, {"context": "\u0627\u0644\u062d\u0631\u0628 \u0627\u0644\u0639\u0627\u0644\u0645\u064a\u0629 \u0627\u0644\u062b\u0627\u0646\u064a\u0629 \u0647\u064a \u062d\u0631\u0628 \u062f\u0648\u0644\u064a\u0629 \u0628\u062f\u0623\u062a \u0641\u064a \u0627\u0644\u0623\u0648\u0644 \u0645\u0646 \u0633\u0628\u062a\u0645\u0628\u0631 \u0645\u0646 \u0639\u0627\u0645 1939 \u0641\u064a \u0623\u0648\u0631\u0648\u0628\u0627 \u0648\u0627\u0646\u062a\u0647\u062a \u0641\u064a \u0627\u0644\u062b\u0627\u0646\u064a \u0645\u0646 \u0633\u0628\u062a\u0645\u0628\u0631 \u0639\u0627\u0645 1945\u060c \u0634\u0627\u0631\u0643\u062a \u0641\u064a\u0647 \u0627\u0644\u063a\u0627\u0644\u0628\u064a\u0629 \u0627\u0644\u0639\u0638\u0645\u0649 \u0645\u0646 \u062f\u0648\u0644 \u0627\u0644\u0639\u0627\u0644\u0645 \u0645\u0646\u0647\u0627 \u0627\u0644\u062f\u0648\u0644 \u0627\u0644\u0639\u0638\u0645\u0649 \u0641\u064a \u062d\u0644\u0641\u064a\u0646 \u0639\u0633\u0643\u0631\u064a\u064a\u0646 \u0645\u062a\u0646\u0627\u0632\u0639\u064a\u0646 \u0647\u0645\u0627: \u0642\u0648\u0627\u062a \u0627\u0644\u062d\u0644\u0641\u0627\u0621\u060c \u0648\u062f\u0648\u0644 \u0627\u0644\u0645\u062d\u0648\u0631\u060c \u0643\u0645\u0627 \u0623\u0646\u0647\u0627 \u0627\u0644\u062d\u0631\u0628 \u0627\u0644\u0623\u0648\u0633\u0639 \u0641\u064a \u0627\u0644\u062a\u0627\u0631\u064a\u062e\u060c \u0648\u0634\u0627\u0631\u0643 \u0641\u064a\u0647\u0627 \u0628\u0635\u0648\u0631\u0629 \u0645\u0628\u0627\u0634\u0631\u0629 \u0623\u0643\u062b\u0631 \u0645\u0646 100 \u0645\u0644\u064a\u0648\u0646 \u0634\u062e\u0635 \u0645\u0646 \u0623\u0643\u062b\u0631 \u0645\u0646 30 \u0628\u0644\u062f\u064b\u0627\u060c \u0648\u0642\u062f \u0648\u0636\u0639\u062a \u0627\u0644\u062f\u0648\u0644 \u0627\u0644\u0631\u0626\u064a\u0633\u064a\u0629 \u0643\u0627\u0641\u0629 \u0642\u062f\u0631\u0627\u062a\u0647\u0627 \u0627\u0644\u0639\u0633\u0643\u0631\u064a\u0629 \u0648\u0627\u0644\u0627\u0642\u062a\u0635\u0627\u062f\u064a\u0629 \u0648\u0627\u0644\u0635\u0646\u0627\u0639\u064a\u0629 \u0648\u0627\u0644\u0639\u0644\u0645\u064a\u0629 \u0641\u064a \u062e\u062f\u0645\u0629 \u0627\u0644\u0645\u062c\u0647\u0648\u062f \u0627\u0644\u062d\u0631\u0628\u064a. \u062a\u0645\u064a\u0632\u062a \u0627\u0644\u062d\u0631\u0628 \u0627\u0644\u0639\u0627\u0644\u0645\u064a\u0629 \u0627\u0644\u062b\u0627\u0646\u064a\u0629 \u0628\u0639\u062f\u062f \u0643\u0628\u064a\u0631 \u0645\u0646 \u0627\u0644\u0642\u062a\u0644\u0649 \u0627\u0644\u0645\u062f\u0646\u064a\u064a\u0646\u060c \u0627\u0644\u0642\u0635\u0641 \u0627\u0644\u0627\u0633\u062a\u0631\u0627\u062a\u064a\u062c\u064a \u0627\u0644\u0630\u064a \u0623\u0648\u062f\u0649 \u0628\u062d\u064a\u0627\u0629 \u062d\u0648\u0627\u0644\u064a \u0645\u0644\u064a\u0648\u0646 \u0634\u062e\u0635\u060c \u0648\u0645\u0646\u0647 \u0627\u0644\u0642\u0646\u0628\u0644\u062a\u0627\u0646 \u0627\u0644\u0630\u0631\u064a\u062a\u0627\u0646 \u0627\u0644\u0644\u062a\u0627\u0646 \u0623\u0644\u0642\u064a\u062a\u0627 \u0639\u0644\u0649 \u0647\u064a\u0631\u0648\u0634\u064a\u0645\u0627 \u0648\u0646\u0627\u063a\u0627\u0632\u0627\u0643\u064a\u060c \u0623\u062f\u062a \u0627\u0644\u062d\u0631\u0628 \u0625\u0644\u0649 \u0648\u0642\u0648\u0639 \u0645\u0627 \u0628\u064a\u0646 50 \u064885 \u0645\u0644\u064a\u0648\u0646 \u0642\u062a\u064a\u0644 \u062d\u0633\u0628 \u0627\u0644\u062a\u0642\u062f\u064a\u0631\u0627\u062a\u061b \u0644\u0630\u0644\u0643 \u062a\u0639\u062f \u0627\u0644\u062d\u0631\u0628 \u0627\u0644\u0639\u0627\u0644\u0645\u064a\u0629 \u0627\u0644\u062b\u0627\u0646\u064a\u0629 \u0623\u0643\u062b\u0631 \u0627\u0644\u062d\u0631\u0648\u0628 \u062f\u0645\u0648\u064a\u0629 \u0641\u064a \u062a\u0627\u0631\u064a\u062e \u0627\u0644\u0628\u0634\u0631\u064a\u0629.", "qas": [{"question": "\u0645\u0627 \u0647\u0648 \u0639\u062f\u062f \u0627\u0644\u0642\u062a\u0644\u0649 \u0646\u062a\u064a\u062c\u0629 \u0627\u0644\u062d\u0631\u0628 \u0627\u0644\u0639\u0627\u0644\u0645\u064a\u0629 \u0627\u0644\u062b\u0627\u0646\u064a\u0629\u061f", "id": "573561849357", "answers": [{"text": "\u0645\u0627 \u0628\u064a\u0646 50 \u064885 \u0645\u0644\u064a\u0648\u0646 \u0642\u062a\u064a\u0644", "answer_start": 628}]}, {"question": "\u0645\u0627 \u0647\u0645\u0627 \u0627\u0644\u0645\u062f\u064a\u0646\u062a\u0627\u0646 \u0627\u0644\u0644\u062a\u0627\u0646 \u0623\u0644\u0642\u064a\u062a \u0639\u0644\u064a\u0647\u0645\u0627 \u0627\u0644\u0642\u0646\u0628\u0644\u062a\u0627\u0646 \u0627\u0644\u0630\u0631\u064a\u062a\u0627\u0646\u061f", "id": "407762760559", "answers": [{"text": "\u0647\u064a\u0631\u0648\u0634\u064a\u0645\u0627 \u0648\u0646\u0627\u063a\u0627\u0632\u0627\u0643\u064a\u060c", "answer_start": 589}]}, {"question": "\u0645\u0627 \u0647\u0648 \u0639\u062f\u062f \u0627\u0644\u0642\u062a\u0644\u0649 \u0646\u062a\u064a\u062c\u0629 \u0627\u0644\u0642\u0635\u0641 \u0627\u0644\u0625\u0633\u062a\u0631\u0627\u062a\u064a\u062c\u064a\u061f", "id": "231444081939", "answers": [{"text": "\u062d\u0648\u0627\u0644\u064a \u0645\u0644\u064a\u0648\u0646 \u0634\u062e\u0635\u060c", "answer_start": 530}]}]}, {"context": "\u0643\u0627\u0646\u062a \u0627\u0644\u0625\u0645\u0628\u0631\u0627\u0637\u0648\u0631\u064a\u0629 \u0627\u0644\u064a\u0627\u0628\u0627\u0646\u064a\u0629 \u0642\u062f \u0623\u0639\u0644\u0646\u062a \u0627\u0644\u062d\u0631\u0628 \u0639\u0644\u0649 \u062c\u0645\u0647\u0648\u0631\u064a\u0629 \u0627\u0644\u0635\u064a\u0646 \u0641\u064a 7 \u064a\u0648\u0644\u064a\u0648 1937\u060c \u062d\u064a\u062b \u0647\u062f\u0641\u062a \u0625\u0644\u0649 \u0627\u0644\u0633\u064a\u0637\u0631\u0629 \u0639\u0644\u0649 \u0622\u0633\u064a\u0627 \u0648\u0627\u0644\u0645\u062d\u064a\u0637 \u0627\u0644\u0647\u0627\u062f\u064a\u060c \u0625\u0644\u0627 \u0623\u0646 \u0627\u0644\u0628\u062f\u0627\u064a\u0629 \u0627\u0644\u0641\u0639\u0644\u064a\u0629 \u0644\u0644\u062d\u0631\u0628 \u062a\u0639\u062a\u0628\u0631 \u0641\u064a \u0627\u0644\u0623\u0648\u0644 \u0645\u0646 \u0633\u0628\u062a\u0645\u0628\u0631 \u0639\u0627\u0645 1939\u060c \u0648\u0630\u0644\u0643 \u0639\u0646\u062f\u0645\u0627 \u0642\u0627\u0645\u062a \u0623\u0644\u0645\u0627\u0646\u064a\u0627 \u0628\u0627\u062c\u062a\u064a\u0627\u062d \u0628\u0648\u0644\u0646\u062f\u0627\u060c \u0648\u062a\u0648\u0627\u0644\u062a \u0628\u0639\u062f\u0647\u0627 \u0625\u0639\u0644\u0627\u0646\u0627\u062a \u0627\u0644\u062d\u0631\u0628 \u0639\u0644\u0649 \u0623\u0644\u0645\u0627\u0646\u064a\u0627 \u0645\u0646 \u0642\u0628\u0644 \u0641\u0631\u0646\u0633\u0627 \u0648\u0627\u0644\u0645\u0645\u0644\u0643\u0629 \u0627\u0644\u0645\u062a\u062d\u062f\u0629. \u0648\u0645\u0646 \u0623\u0648\u0627\u062e\u0631 \u0639\u0627\u0645 1939 \u0625\u0644\u0649 \u0623\u0648\u0627\u0626\u0644 \u0639\u0627\u0645 1941\u060c \u0633\u064a\u0637\u0631\u062a \u0623\u0644\u0645\u0627\u0646\u064a\u0627 \u0627\u0644\u0646\u0627\u0632\u064a\u0629 \u0639\u0644\u0649 \u0645\u0633\u0627\u062d\u0629 \u0648\u0627\u0633\u0639\u0629 \u0645\u0646 \u0642\u0627\u0631\u0629 \u0623\u0648\u0631\u0648\u0628\u0627 \u0628\u0639\u062f \u0633\u0644\u0633\u0644\u0629 \u0645\u0646 \u0627\u0644\u062d\u0645\u0644\u0627\u062a \u0627\u0644\u0639\u0633\u0643\u0631\u064a\u0629\u060c \u0648\u0634\u0643\u0644\u062a \u062a\u062d\u0627\u0644\u0641 \u062f\u0648\u0644 \u0627\u0644\u0645\u062d\u0648\u0631 \u0645\u0639 \u0625\u064a\u0637\u0627\u0644\u064a\u0627 \u0648\u0627\u0644\u064a\u0627\u0628\u0627\u0646\u060c \u0643\u0645\u0627 \u0627\u062a\u0641\u0642\u062a \u0645\u0639 \u0627\u0644\u0627\u062a\u062d\u0627\u062f \u0627\u0644\u0633\u0648\u0641\u064a\u064a\u062a\u064a \u0639\u0644\u0649 \u062a\u0642\u0627\u0633\u0645 \u0627\u0644\u0623\u0631\u0627\u0636\u064a \u0627\u0644\u0645\u062c\u0627\u0648\u0631\u0629 \u0644\u0647\u0645\u0627: \u0628\u0648\u0644\u0646\u062f\u0627\u060c \u0648\u0641\u0646\u0644\u0646\u062f\u0627\u060c \u0648\u0631\u0648\u0645\u0627\u0646\u064a\u0627\u060c \u0648\u062f\u0648\u0644 \u0627\u0644\u0628\u0644\u0637\u064a\u0642. \u0628\u0642\u064a\u062a \u0627\u0644\u0645\u0639\u0631\u0643\u0629 \u0627\u0644\u0623\u0633\u0627\u0633\u064a\u0629 \u0641\u064a \u0627\u0644\u062d\u0631\u0628 \u0647\u064a \u0628\u064a\u0646 \u062f\u0648\u0644 \u0627\u0644\u0645\u062d\u0648\u0631 \u0645\u0646 \u062c\u0647\u0629\u060c \u0648\u0627\u0644\u0645\u0645\u0644\u0643\u0629 \u0627\u0644\u0645\u062a\u062d\u062f\u0629 \u0625\u0644\u0649 \u062c\u0627\u0646\u0628 \u062f\u0648\u0644 \u0627\u0644\u0643\u0648\u0645\u0646\u0648\u0644\u062b \u0645\u0646 \u062c\u0647\u0629 \u0623\u062e\u0631\u0649\u060c \u0625\u0636\u0627\u0641\u0629 \u0625\u0644\u0649 \u062d\u0645\u0644\u0629 \u0641\u064a \u0634\u0645\u0627\u0644 \u0625\u0641\u0631\u064a\u0642\u064a\u0627 \u0648\u062d\u0645\u0644\u0629 \u0623\u062e\u0631\u0649 \u0641\u064a \u0634\u0631\u0642 \u0623\u0641\u0631\u064a\u0642\u064a\u0627\u060c \u0625\u0636\u0627\u0641\u0629 \u0625\u0644\u0649 \u0645\u0639\u0631\u0643\u0629 \u0628\u0631\u0644\u064a\u0646 \u0627\u0644\u062c\u0648\u064a\u0629 \u0648\u0642\u0635\u0641 \u0644\u0646\u062f\u0646\u060c \u0648\u062d\u0645\u0644\u0629 \u0627\u0644\u0628\u0644\u0642\u0627\u0646\u060c \u0648\u0645\u0639\u0631\u0643\u0629 \u0627\u0644\u0645\u062d\u064a\u0637 \u0627\u0644\u0623\u0637\u0644\u0633\u064a. \u0648\u0641\u064a \u064a\u0648\u0646\u064a\u0648 1941\u060c \u0642\u0627\u0645 \u062a\u062d\u0627\u0644\u0641 \u062f\u0648\u0644 \u0627\u0644\u0645\u062d\u0648\u0631 \u0628\u063a\u0632\u0648 \u0627\u0644\u0627\u062a\u062d\u0627\u062f \u0627\u0644\u0633\u0648\u0641\u064a\u064a\u062a\u064a \u0641\u064a\u0645\u0627 \u064a\u0639\u0631\u0641 \u0628\u0639\u0645\u0644\u064a\u0629 \u0628\u0627\u0631\u0628\u0627\u0631\u0648\u0633\u0627\u060c \u0645\u0627 \u0623\u062f\u0649 \u0625\u0644\u0649 \u0625\u0634\u0639\u0627\u0644 \u0627\u0644\u062c\u0628\u0647\u0629 \u0627\u0644\u0634\u0631\u0642\u064a\u0629\u060c \u0648\u0647\u064a \u0623\u0643\u0628\u0631 \u0645\u0633\u0631\u062d \u0644\u0644\u062d\u0631\u0628 \u0641\u064a \u0627\u0644\u062a\u0627\u0631\u064a\u062e\u060c \u0645\u0627 \u062c\u0639\u0644 \u0643\u0628\u0631\u0649 \u062f\u0648\u0644 \u0627\u0644\u0645\u062d\u0648\u0631 \u0641\u064a \u062d\u0631\u0628 \u0627\u0633\u062a\u0646\u0632\u0627\u0641\u060c \u0648\u0642\u0627\u0645\u062a \u0627\u0644\u064a\u0627\u0628\u0627\u0646 \u0641\u064a \u062f\u064a\u0633\u0645\u0628\u0631 1941 \u0628\u0627\u0644\u0647\u062c\u0648\u0645 \u0639\u0644\u0649 \u0645\u064a\u0646\u0627\u0621 \u0628\u064a\u0631\u0644 \u0647\u0627\u0631\u0628\u0631\u060c \u0643\u0645\u0627 \u0647\u0627\u062c\u0645\u062a \u0645\u0646\u0637\u0642\u0629 \u0645\u0644\u0627\u064a\u0627 \u0627\u0644\u0628\u0631\u064a\u0637\u0627\u0646\u064a\u0629 \u0641\u064a \u0627\u0644\u0645\u062d\u064a\u0637 \u0627\u0644\u0647\u0627\u062f\u064a\u060c \u0641\u0633\u064a\u0637\u0631\u062a \u0633\u0631\u064a\u0639\u064b\u0627 \u0639\u0644\u0649 \u062c\u0632\u0621 \u0643\u0628\u064a\u0631 \u0645\u0646 \u063a\u0631\u0628 \u0627\u0644\u0645\u062d\u064a\u0637 \u0627\u0644\u0647\u0627\u062f\u064a.", "qas": [{"question": "\u0645\u062a\u0649 \u0627\u0639\u0644\u0646\u062a \u0627\u0644\u0625\u0645\u0628\u0631\u0627\u0637\u0648\u0631\u064a\u0629 \u0627\u0644\u064a\u0627\u0628\u0627\u0646\u064a\u0629 \u0627\u0644\u062d\u0631\u0628 \u0639\u0644\u0649 \u062c\u0645\u0647\u0648\u0631\u064a\u0629 \u0627\u0644\u0635\u064a\u0646\u061f", "id": "644503062835", "answers": [{"text": "7 \u064a\u0648\u0644\u064a\u0648 1937\u060c", "answer_start": 64}]}, {"question": "\u0645\u062a\u0649 \u0633\u064a\u0637\u0631\u062a \u0627\u0644\u0645\u0627\u0646\u064a\u0627 \u0627\u0644\u0646\u0627\u0632\u064a\u0629 \u0639\u0644\u0649 \u0645\u0633\u0627\u062d\u0629 \u0648\u0627\u0633\u0639\u0629 \u0645\u0646 \u0642\u0627\u0631\u0629 \u0623\u0648\u0631\u0648\u0628\u0627\u061f", "id": "538683425179", "answers": [{"text": "\u0648\u0645\u0646 \u0623\u0648\u0627\u062e\u0631 \u0639\u0627\u0645 1939 \u0625\u0644\u0649 \u0623\u0648\u0627\u0626\u0644 \u0639\u0627\u0645 1941\u060c", "answer_start": 298}]}, {"question": "\u0645\u0627 \u0647\u064a \u0627\u0644\u0623\u0631\u0627\u0636\u064a \u0627\u0644\u062a\u064a \u0627\u062a\u0641\u0642\u062a \u0627\u0644\u0645\u0627\u0646\u064a\u0627 \u0648 \u0627\u0644\u0625\u062a\u062d\u0627\u062f \u0627\u0644\u0633\u0648\u0641\u064a\u064a\u062a\u064a \u0639\u0644\u0649 \u062a\u0642\u0627\u0633\u0645\u0647\u0627\u061f", "id": "408498946789", "answers": [{"text": "\u0628\u0648\u0644\u0646\u062f\u0627\u060c \u0648\u0641\u0646\u0644\u0646\u062f\u0627\u060c \u0648\u0631\u0648\u0645\u0627\u0646\u064a\u0627\u060c \u0648\u062f\u0648\u0644 \u0627\u0644\u0628\u0644\u0637\u064a\u0642.", "answer_start": 529}]}]}]}, {"title": "\u0643\u0623\u0633 \u0627\u0644\u0639\u0627\u0644\u0645 2018", "paragraphs": [{"context": "\u0643\u0623\u0633 \u0627\u0644\u0639\u0627\u0644\u0645 2018 \u0647\u064a \u0627\u0644\u0628\u0637\u0648\u0644\u0629 \u0627\u0644\u062d\u0627\u062f\u064a\u0629 \u0648\u0627\u0644\u0639\u0634\u0631\u0648\u0646 \u0645\u0646 \u0628\u0637\u0648\u0644\u0627\u062a \u0643\u0623\u0633 \u0627\u0644\u0639\u0627\u0644\u0645 \u0644\u0641\u0631\u0642 \u0627\u0644\u0631\u062c\u0627\u0644 \u0627\u0644\u0648\u0637\u0646\u064a\u0629\u060c \u0648\u0627\u0644\u0645\u0642\u0627\u0645\u0629 \u062a\u062d\u062a \u0631\u0639\u0627\u064a\u0629 \u0627\u0644\u0627\u062a\u062d\u0627\u062f \u0627\u0644\u062f\u0648\u0644\u064a \u0644\u0643\u0631\u0629 \u0627\u0644\u0642\u062f\u0645\u060c \u0648\u0642\u062f \u0627\u0633\u062a\u0636\u0627\u0641\u062a\u0647\u0627 \u0631\u0648\u0633\u064a\u0627 \u0641\u064a \u0627\u0644\u0641\u062a\u0631\u0629 \u0645\u0627 \u0628\u064a\u0646 14 \u064a\u0648\u0646\u064a\u0648 \u0648\u0644\u063a\u0627\u064a\u0629 15 \u064a\u0648\u0644\u064a\u0648 \u0645\u0646 \u0639\u0627\u0645 2018. \u062d\u064a\u062b \u0627\u0633\u062a\u0637\u0627\u0639\u062a \u0631\u0648\u0633\u064a\u0627 \u0627\u0644\u0641\u0648\u0632 \u0628\u0634\u0631\u0641 \u0627\u0633\u062a\u0636\u0627\u0641\u0629 \u0627\u0644\u0628\u0637\u0648\u0644\u0629 \u0628\u0639\u062f \u0642\u0631\u0627\u0631 \u0627\u0644\u0627\u062a\u062d\u0627\u062f \u0627\u0644\u062f\u0648\u0644\u064a \u0644\u0643\u0631\u0629 \u0627\u0644\u0642\u062f\u0645 \u0627\u0644\u0645\u064f\u0639\u0652\u0644\u0646 \u0639\u0646\u0647 \u0641\u064a 2 \u062f\u064a\u0633\u0645\u0628\u0631 2010. \u062d\u064a\u062b \u0627\u0633\u062a\u0637\u0627\u0639\u062a \u0631\u0648\u0633\u064a\u0627 \u0627\u0644\u062a\u063a\u0644\u0628 \u0639\u0644\u0649 3 \u062a\u0631\u0634\u064a\u062d\u0627\u062a \u0628\u0627\u0644\u0645\u062c\u0645\u0644\u060c \u0641\u062a\u063a\u0644\u0628\u062a \u0639\u0644\u0649 \u062a\u0631\u0634\u064a\u062d \u0645\u0634\u062a\u0631\u0643 \u0628\u064a\u0646 \u0625\u0633\u0628\u0627\u0646\u064a\u0627 \u0648\u0627\u0644\u0628\u0631\u062a\u063a\u0627\u0644\u060c \u0648\u062a\u063a\u0644\u0628\u062a \u0643\u0630\u0644\u0643 \u0639\u0644\u0649 \u062a\u0631\u0634\u064a\u062d \u0645\u0634\u062a\u0631\u0643 \u0623\u064a\u0636\u0627\u064b \u0628\u064a\u0646 \u0647\u0648\u0644\u0646\u062f\u0627 \u0648\u0628\u0644\u062c\u064a\u0643\u0627\u060c \u0648\u062a\u0631\u0634\u064a\u062d \u0648\u062d\u064a\u062f \u0644\u0625\u0646\u062c\u0644\u062a\u0631\u0627.", "qas": [{"question": "\u0623\u064a\u0646 \u0623\u0642\u064a\u0645 \u0643\u0623\u0633 \u0627\u0644\u0639\u0627\u0644\u0645 2018\u061f", "id": "379029789792", "answers": [{"text": "\u0631\u0648\u0633\u064a\u0627", "answer_start": 146}]}, {"question": "\u0645\u062a\u0649 \u0623\u0642\u064a\u0645 \u0643\u0623\u0633 \u0627\u0644\u0639\u0627\u0644\u0645 2018\u061f", "id": "215781622815", "answers": [{"text": "14 \u064a\u0648\u0646\u064a\u0648 \u0648\u0644\u063a\u0627\u064a\u0629 15 \u064a\u0648\u0644\u064a\u0648 \u0645\u0646 \u0639\u0627\u0645 2018.", "answer_start": 169}]}, {"question": "\u0645\u062a\u0649 \u0641\u0627\u0632\u062a \u0631\u0648\u0633\u064a\u0627 \u0628\u0634\u0631\u0641 \u0625\u0633\u062a\u0636\u0627\u0641\u0629 \u0627\u0644\u0628\u0637\u0648\u0644\u0629\u061f", "id": "767967575741", "answers": [{"text": "2 \u062f\u064a\u0633\u0645\u0628\u0631 2010.", "answer_start": 303}]}]}, {"context": "\u0643\u0623\u0633 \u0627\u0644\u0639\u0627\u0644\u0645 2018 \u0647\u064a \u0627\u0644\u0628\u0637\u0648\u0644\u0629 \u0627\u0644\u062d\u0627\u062f\u064a\u0629 \u0648\u0627\u0644\u0639\u0634\u0631\u0648\u0646 \u0645\u0646 \u0628\u0637\u0648\u0644\u0627\u062a \u0643\u0623\u0633 \u0627\u0644\u0639\u0627\u0644\u0645 \u0644\u0641\u0631\u0642 \u0627\u0644\u0631\u062c\u0627\u0644 \u0627\u0644\u0648\u0637\u0646\u064a\u0629\u060c \u0648\u0627\u0644\u0645\u0642\u0627\u0645\u0629 \u062a\u062d\u062a \u0631\u0639\u0627\u064a\u0629 \u0627\u0644\u0627\u062a\u062d\u0627\u062f \u0627\u0644\u062f\u0648\u0644\u064a \u0644\u0643\u0631\u0629 \u0627\u0644\u0642\u062f\u0645\u060c \u0648\u0642\u062f \u0627\u0633\u062a\u0636\u0627\u0641\u062a\u0647\u0627 \u0631\u0648\u0633\u064a\u0627 \u0641\u064a \u0627\u0644\u0641\u062a\u0631\u0629 \u0645\u0627 \u0628\u064a\u0646 14 \u064a\u0648\u0646\u064a\u0648 \u0648\u0644\u063a\u0627\u064a\u0629 15 \u064a\u0648\u0644\u064a\u0648 \u0645\u0646 \u0639\u0627\u0645 2018. \u062d\u064a\u062b \u0627\u0633\u062a\u0637\u0627\u0639\u062a \u0631\u0648\u0633\u064a\u0627 \u0627\u0644\u0641\u0648\u0632 \u0628\u0634\u0631\u0641 \u0627\u0633\u062a\u0636\u0627\u0641\u0629 \u0627\u0644\u0628\u0637\u0648\u0644\u0629 \u0628\u0639\u062f \u0642\u0631\u0627\u0631 \u0627\u0644\u0627\u062a\u062d\u0627\u062f \u0627\u0644\u062f\u0648\u0644\u064a \u0644\u0643\u0631\u0629 \u0627\u0644\u0642\u062f\u0645 \u0627\u0644\u0645\u064f\u0639\u0652\u0644\u0646 \u0639\u0646\u0647 \u0641\u064a 2 \u062f\u064a\u0633\u0645\u0628\u0631 2010. \u062d\u064a\u062b \u0627\u0633\u062a\u0637\u0627\u0639\u062a \u0631\u0648\u0633\u064a\u0627 \u0627\u0644\u062a\u063a\u0644\u0628 \u0639\u0644\u0649 3 \u062a\u0631\u0634\u064a\u062d\u0627\u062a \u0628\u0627\u0644\u0645\u062c\u0645\u0644\u060c \u0641\u062a\u063a\u0644\u0628\u062a \u0639\u0644\u0649 \u062a\u0631\u0634\u064a\u062d \u0645\u0634\u062a\u0631\u0643 \u0628\u064a\u0646 \u0625\u0633\u0628\u0627\u0646\u064a\u0627 \u0648\u0627\u0644\u0628\u0631\u062a\u063a\u0627\u0644\u060c \u0648\u062a\u063a\u0644\u0628\u062a \u0643\u0630\u0644\u0643 \u0639\u0644\u0649 \u062a\u0631\u0634\u064a\u062d \u0645\u0634\u062a\u0631\u0643 \u0623\u064a\u0636\u0627\u064b \u0628\u064a\u0646 \u0647\u0648\u0644\u0646\u062f\u0627 \u0648\u0628\u0644\u062c\u064a\u0643\u0627\u060c \u0648\u062a\u0631\u0634\u064a\u062d \u0648\u062d\u064a\u062f \u0644\u0625\u0646\u062c\u0644\u062a\u0631\u0627. \u0648\u0647\u064a \u0627\u0644\u0646\u0633\u062e\u0629 \u0627\u0644\u0623\u0648\u0644\u0649 \u0645\u0646 \u0628\u0637\u0648\u0644\u0627\u062a \u0643\u0623\u0633 \u0627\u0644\u0639\u0627\u0644\u0645 \u0627\u0644\u062a\u064a \u0623\u0642\u064a\u0645\u062a \u0641\u064a \u0623\u0648\u0631\u0648\u0628\u0627 \u0627\u0644\u0634\u0631\u0642\u064a\u0629\u060c \u0648\u0643\u0630\u0644\u0643 \u0647\u064a \u0627\u0644\u0645\u0631\u0629 \u0627\u0644\u0623\u0648\u0644\u0649 \u0627\u0644\u062a\u064a \u062a\u0633\u062a\u0636\u064a\u0641 \u0628\u0647\u0627 \u0627\u0644\u0642\u0627\u0631\u0629 \u0627\u0644\u0623\u0648\u0631\u0648\u0628\u064a\u0629 \u0645\u0646\u0627\u0641\u0633\u0627\u062a \u0627\u0644\u0628\u0637\u0648\u0644\u0629 \u0628\u0639\u062f \u0628\u0637\u0648\u0644\u0629 \u0643\u0623\u0633 \u0627\u0644\u0639\u0627\u0644\u0645 2006 \u0648\u0627\u0644\u062a\u064a \u0623\u0642\u064a\u0645\u062a \u0641\u064a \u0623\u0644\u0645\u0627\u0646\u064a\u0627.", "qas": [{"question": "\u0623\u064a\u0646 \u0623\u0642\u064a\u0645\u062a \u0628\u0637\u0648\u0644\u0629 \u0643\u0623\u0633 \u0627\u0644\u0639\u0627\u0644\u0645 2006\u061f", "id": "855692806617", "answers": [{"text": "\u0623\u0644\u0645\u0627\u0646\u064a\u0627.", "answer_start": 669}]}, {"question": "\u0645\u0627 \u0647\u064a \u0622\u062e\u0631 \u0625\u0633\u062a\u0636\u0627\u0641\u0629 \u0644\u0643\u0623\u0633 \u0627\u0644\u0639\u0627\u0644\u0645 \u0627\u0644\u062a\u064a \u062a\u0645\u062a \u0641\u064a \u0623\u0648\u0631\u0648\u0628\u0627 \u0642\u0628\u0644 \u0628\u0637\u0648\u0644\u0629 \u0643\u0623\u0633 \u0627\u0644\u0639\u0627\u0644\u0645 2018\u061f", "id": "490350758952", "answers": [{"text": "\u0628\u0637\u0648\u0644\u0629 \u0643\u0623\u0633 \u0627\u0644\u0639\u0627\u0644\u0645 2006", "answer_start": 632}]}, {"question": "\u0645\u0627 \u0647\u0648 \u0639\u062f\u062f \u0627\u0644\u062a\u0631\u0634\u064a\u062d\u0627\u062a \u0627\u0644\u062a\u064a \u062a\u063a\u0644\u0628\u062a \u0639\u0644\u064a\u0647\u0645 \u0631\u0648\u0633\u064a\u0627 \u0644\u0625\u0633\u062a\u0636\u0627\u0641\u0629 \u0643\u0623\u0633 \u0627\u0644\u0639\u0627\u0644\u0645\u061f", "id": "183499953892", "answers": [{"text": "3 \u062a\u0631\u0634\u064a\u062d\u0627\u062a", "answer_start": 347}]}]}, {"context": "\u0648\u0645\u0646 \u0627\u0644\u0645\u0644\u0627\u062d\u0638 \u0623\u0646 \u0627\u0644\u0645\u062f\u0646 \u0627\u0644\u0645\u0633\u062a\u0636\u064a\u0641\u0629 \u0644\u0645\u0646\u0627\u0641\u0633\u0627\u062a \u0627\u0644\u0628\u0637\u0648\u0644\u0629 \u0647\u064a \u062c\u064f\u0644\u064e\u0651\u0647\u0627 \u0645\u062f\u0646 \u0631\u0648\u0633\u064a\u0627 \u0627\u0644\u0623\u0648\u0631\u0648\u0628\u064a\u0629\u060c \u0648\u0647\u064a \u0627\u0644\u062a\u064a \u062a\u0642\u0639 \u0641\u064a \u0627\u0644\u062c\u0627\u0646\u0628 \u0627\u0644\u063a\u0631\u0628\u064a \u0645\u0646 \u0631\u0648\u0633\u064a\u0627\u060c \u0648\u062a\u062d\u062f\u064a\u062f\u0627\u064b \u0641\u064a \u063a\u0631\u0628 \u062c\u0628\u0627\u0644 \u0627\u0644\u0623\u0648\u0631\u0627\u0644\u061b \u0628\u0627\u0633\u062a\u062b\u0646\u0627\u0621 \u0645\u062f\u064a\u0646\u0629 \u064a\u0643\u0627\u062a\u0631\u064a\u0646\u0628\u0648\u0631\u063a \u0648\u0627\u0644\u062a\u064a \u062a\u0628\u0639\u062f \u062d\u0648\u0627\u0644\u064a 1420 \u0643\u0645 \u0639\u0646 \u0627\u0644\u0639\u0627\u0635\u0645\u0629 \u0645\u0648\u0633\u0643\u0648\u060c \u0645\u0646 \u0623\u062c\u0644 \u062a\u0633\u0647\u064a\u0644 \u0639\u0645\u0644\u064a\u0629 \u0627\u0646\u062a\u0642\u0627\u0644 \u0627\u0644\u062c\u0645\u0627\u0647\u064a\u0631 \u0628\u064a\u0646 \u0627\u0644\u0645\u062f\u0646 \u0642\u062f\u0631 \u0627\u0644\u0625\u0645\u0643\u0627\u0646. \u0648\u062a\u062c\u0631\u0649 \u0645\u0628\u0627\u0631\u064a\u0627\u062a \u0643\u0623\u0633 \u0627\u0644\u0639\u0627\u0644\u0645 2018 \u0641\u064a 11 \u0645\u062f\u064a\u0646\u0629 \u0631\u0648\u0633\u064a\u0629. \u0648\u0627\u062d\u062a\u0636\u0646\u062a \u0627\u0644\u0639\u0627\u0635\u0645\u0629 \u0645\u0648\u0633\u0643\u0648 \u0645\u0628\u0627\u0631\u0627\u0629 \u0627\u0644\u0627\u0641\u062a\u062a\u0627\u062d \u0648\u0633\u062a\u0633\u062a\u0636\u064a\u0641 \u0627\u0644\u0645\u0628\u0627\u0631\u0627\u0629 \u0627\u0644\u0646\u0647\u0627\u0626\u064a\u0629 \u0643\u0630\u0644\u0643\u061b \u062d\u064a\u062b \u0633\u062a\u064f\u0644\u0639\u0628 \u0627\u0644\u0645\u0628\u0627\u0631\u062a\u064a\u0646 \u0639\u0644\u0649 \u0645\u0644\u0639\u0628 \u0644\u0648\u062c\u0646\u064a\u0643\u064a. \u0648\u0645\u0646 \u0627\u0644\u062c\u062f\u064a\u0631 \u0628\u0627\u0644\u0630\u0643\u0631\u060c \u0623\u0646 \u0647\u0630\u0647 \u0627\u0644\u0646\u0633\u062e\u0629 \u0645\u0646 \u0643\u0623\u0633 \u0627\u0644\u0639\u0627\u0644\u0645 \u0642\u062f \u0634\u0647\u0630\u062a \u062d\u062f\u062b\u0627\u064b \u062a\u0627\u0631\u064a\u062e\u064a\u0627\u064b \u062c\u062f\u064a\u062f\u0627\u064b\u060c \u062d\u064a\u062b \u062a\u0645 \u0627\u0633\u062a\u062e\u062f\u0627\u0645 \u062a\u0642\u0646\u064a\u0629 \u0627\u0644\u0641\u0627\u0631 \u0644\u0623\u0648\u0644 \u0645\u0631\u0629 \u0641\u064a \u062a\u0627\u0631\u064a\u062e \u0627\u0644\u0628\u0637\u0648\u0644\u0629.", "qas": [{"question": "\u0623\u064a\u0646 \u062a\u0642\u0639 \u0627\u0644\u0645\u062f\u0646 \u0627\u0644\u0645\u0633\u062a\u0636\u064a\u0641\u0629 \u0644\u0645\u0646\u0627\u0641\u0633\u0627\u062a \u0627\u0644\u0628\u0637\u0648\u0644\u0629\u061f", "id": "511992157395", "answers": [{"text": "\u0627\u0644\u062c\u0627\u0646\u0628 \u0627\u0644\u063a\u0631\u0628\u064a \u0645\u0646 \u0631\u0648\u0633\u064a\u0627\u060c", "answer_start": 96}]}, {"question": "\u0643\u0645 \u0647\u0648 \u0639\u062f\u062f \u0627\u0644\u0645\u062f\u0646 \u0627\u0644\u062a\u064a \u062a\u062c\u0631\u064a \u0628\u0647\u0627 \u0645\u0628\u0627\u0631\u064a\u0627\u062a \u0643\u0623\u0633 \u0627\u0644\u0639\u0627\u0644\u0645 2018\u061f", "id": "923623560445", "answers": [{"text": "11 \u0645\u062f\u064a\u0646\u0629 \u0631\u0648\u0633\u064a\u0629.", "answer_start": 311}]}, {"question": "\u0645\u0627 \u0647\u064a \u0627\u0644\u0645\u062f\u064a\u0646\u0629 \u0627\u0644\u062a\u064a \u0625\u062d\u062a\u0636\u0646\u062a \u0645\u0628\u0627\u0631\u0627\u0629 \u0627\u0644\u0625\u0641\u062a\u062a\u0627\u062d\u061f", "id": "572835612010", "answers": [{"text": "\u0627\u0644\u0639\u0627\u0635\u0645\u0629 \u0645\u0648\u0633\u0643\u0648", "answer_start": 205}]}]}]}, {"title": "\u0635\u0644\u0627\u062d \u0627\u0644\u062f\u064a\u0646 \u0627\u0644\u0623\u064a\u0648\u0628\u064a", "paragraphs": [{"context": "\u0627\u0644\u0645\u0644\u0643 \u0627\u0644\u0646\u0627\u0635\u0631 \u0623\u0628\u0648 \u0627\u0644\u0645\u0638\u0641\u0631 \u0635\u0644\u0627\u062d \u0627\u0644\u062f\u064a\u0646 \u0648\u0627\u0644\u062f\u0646\u064a\u0627 \u064a\u0648\u0633\u0641 \u0628\u0646 \u0623\u064a\u0648\u0628 \u0628\u0646 \u0634\u0627\u0630\u064a \u0628\u0646 \u0645\u0631\u0648\u0627\u0646 \u0628\u0646 \u064a\u0639\u0642\u0648\u0628 \u0627\u0644\u062f\u064f\u0648\u064a\u0646\u064a \u0627\u0644\u062a\u0643\u0631\u064a\u062a\u064a (532 - 589 \u0647\u0640 / 1138 - 1193 \u0645)\u060c \u0627\u0644\u0645\u0634\u0647\u0648\u0631 \u0628\u0644\u0642\u0628 \u0635\u0644\u0627\u062d \u0627\u0644\u062f\u064a\u0646 \u0627\u0644\u0623\u064a\u0648\u0628\u064a \u0642\u0627\u0626\u062f \u0639\u0633\u0643\u0631\u064a \u0623\u0633\u0633 \u0627\u0644\u062f\u0648\u0644\u0629 \u0627\u0644\u0623\u064a\u0648\u0628\u064a\u0629 \u0627\u0644\u062a\u064a \u0648\u062d\u062f\u062a \u0645\u0635\u0631 \u0648\u0627\u0644\u0634\u0627\u0645 \u0648\u0627\u0644\u062d\u062c\u0627\u0632 \u0648\u062a\u0647\u0627\u0645\u0629 \u0648\u0627\u0644\u064a\u0645\u0646 \u0641\u064a \u0638\u0644 \u0627\u0644\u0631\u0627\u064a\u0629 \u0627\u0644\u0639\u0628\u0627\u0633\u064a\u0629\u060c \u0628\u0639\u062f \u0623\u0646 \u0642\u0636\u0649 \u0639\u0644\u0649 \u0627\u0644\u062e\u0644\u0627\u0641\u0629 \u0627\u0644\u0641\u0627\u0637\u0645\u064a\u0629 \u0627\u0644\u062a\u064a \u0627\u0633\u062a\u0645\u0631\u062a 262 \u0633\u0646\u0629.", "qas": [{"question": "\u0643\u0645 \u0627\u0633\u062a\u0645\u0631\u0651\u062a \u0627\u0644\u062e\u0644\u0627\u0641\u0629 \u0627\u0644\u0641\u0627\u0637\u0645\u064a\u0629\u061f", "id": "7066023475", "answers": [{"text": "262", "answer_start": 305}]}, {"question": "\u0641\u064a \u0623\u064a \u0639\u0627\u0645 \u062a\u0648\u0641\u064a \u0635\u0644\u0627\u062d \u0627\u0644\u062f\u064a\u0646 \u0627\u0644\u0623\u064a\u0648\u0628\u064a\u061f", "id": "795211998955", "answers": [{"text": "1193", "answer_start": 123}]}, {"question": "\u0645\u0627 \u0625\u0633\u0645 \u0627\u0644\u062f\u0648\u0644\u0629 \u0627\u0644\u062a\u064a \u0623\u0633\u0633\u0647\u0627 \u0635\u0644\u0627\u062d \u0627\u0644\u062f\u064a\u0646 \u0627\u0644\u0623\u064a\u0648\u0628\u064a\u061f", "id": "210334949040", "answers": [{"text": "\u0627\u0644\u062f\u0648\u0644\u0629 \u0627\u0644\u0623\u064a\u0648\u0628\u064a\u0629", "answer_start": 179}]}]}, {"context": "\u0627\u0644\u0645\u0644\u0643 \u0627\u0644\u0646\u0627\u0635\u0631 \u0623\u0628\u0648 \u0627\u0644\u0645\u0638\u0641\u0631 \u0635\u0644\u0627\u062d \u0627\u0644\u062f\u064a\u0646 \u0648\u0627\u0644\u062f\u0646\u064a\u0627 \u064a\u0648\u0633\u0641 \u0628\u0646 \u0623\u064a\u0648\u0628 \u0628\u0646 \u0634\u0627\u0630\u064a \u0628\u0646 \u0645\u0631\u0648\u0627\u0646 \u0628\u0646 \u064a\u0639\u0642\u0648\u0628 \u0627\u0644\u062f\u064f\u0648\u064a\u0646\u064a \u0627\u0644\u062a\u0643\u0631\u064a\u062a\u064a (532 - 589 \u0647\u0640 / 1138 - 1193 \u0645)\u060c \u0627\u0644\u0645\u0634\u0647\u0648\u0631 \u0628\u0644\u0642\u0628 \u0635\u0644\u0627\u062d \u0627\u0644\u062f\u064a\u0646 \u0627\u0644\u0623\u064a\u0648\u0628\u064a \u0642\u0627\u0626\u062f \u0639\u0633\u0643\u0631\u064a \u0623\u0633\u0633 \u0627\u0644\u062f\u0648\u0644\u0629 \u0627\u0644\u0623\u064a\u0648\u0628\u064a\u0629 \u0627\u0644\u062a\u064a \u0648\u062d\u062f\u062a \u0645\u0635\u0631 \u0648\u0627\u0644\u0634\u0627\u0645 \u0648\u0627\u0644\u062d\u062c\u0627\u0632 \u0648\u062a\u0647\u0627\u0645\u0629 \u0648\u0627\u0644\u064a\u0645\u0646 \u0641\u064a \u0638\u0644 \u0627\u0644\u0631\u0627\u064a\u0629 \u0627\u0644\u0639\u0628\u0627\u0633\u064a\u0629\u060c \u0628\u0639\u062f \u0623\u0646 \u0642\u0636\u0649 \u0639\u0644\u0649 \u0627\u0644\u062e\u0644\u0627\u0641\u0629 \u0627\u0644\u0641\u0627\u0637\u0645\u064a\u0629 \u0627\u0644\u062a\u064a \u0627\u0633\u062a\u0645\u0631\u062a 262 \u0633\u0646\u0629. \u0642\u0627\u062f \u0635\u0644\u0627\u062d \u0627\u0644\u062f\u064a\u0646 \u0639\u062f\u0651\u0629 \u062d\u0645\u0644\u0627\u062a \u0648\u0645\u0639\u0627\u0631\u0643 \u0636\u062f \u0627\u0644\u0641\u0631\u0646\u062c\u0629 \u0648\u063a\u064a\u0631\u0647\u0645 \u0645\u0646 \u0627\u0644\u0635\u0644\u064a\u0628\u064a\u064a\u0646 \u0627\u0644\u0623\u0648\u0631\u0648\u0628\u064a\u064a\u0646 \u0641\u064a \u0633\u0628\u064a\u0644 \u0627\u0633\u062a\u0639\u0627\u062f\u0629 \u0627\u0644\u0623\u0631\u0627\u0636\u064a \u0627\u0644\u0645\u0642\u062f\u0633\u0629 \u0627\u0644\u062a\u064a \u0643\u0627\u0646 \u0627\u0644\u0635\u0644\u064a\u0628\u064a\u0648\u0646 \u0642\u062f \u0627\u0633\u062a\u0648\u0644\u0648\u0627 \u0639\u0644\u064a\u0647\u0627 \u0641\u064a \u0623\u0648\u0627\u062e\u0631 \u0627\u0644\u0642\u0631\u0646 \u0627\u0644\u062d\u0627\u062f\u064a \u0639\u0634\u0631\u060c \u0648\u0642\u062f \u062a\u0645\u0643\u0646 \u0641\u064a \u0646\u0647\u0627\u064a\u0629 \u0627\u0644\u0645\u0637\u0627\u0641 \u0645\u0646 \u0627\u0633\u062a\u0639\u0627\u062f\u0629 \u0645\u0639\u0638\u0645 \u0623\u0631\u0627\u0636\u064a \u0641\u0644\u0633\u0637\u064a\u0646 \u0648\u0644\u0628\u0646\u0627\u0646 \u0628\u0645\u0627 \u0641\u064a\u0647\u0627 \u0645\u062f\u064a\u0646\u0629 \u0627\u0644\u0642\u062f\u0633\u060c \u0628\u0639\u062f \u0623\u0646 \u0647\u0632\u0645 \u062c\u064a\u0634 \u0628\u064a\u062a \u0627\u0644\u0645\u0642\u062f\u0633 \u0647\u0632\u064a\u0645\u0629 \u0645\u0646\u0643\u0631\u0629 \u0641\u064a \u0645\u0639\u0631\u0643\u0629 \u062d\u0637\u064a\u0646.", "qas": [{"question": "\u0641\u064a \u0623\u064a \u0645\u0639\u0631\u0643\u0629 \u0647\u0632\u0645 \u0635\u0644\u0627\u062d \u0627\u0644\u062f\u064a\u0646 \u0627\u0644\u0623\u064a\u0648\u0628\u064a \u062c\u064a\u0634 \u0628\u064a\u062a \u0627\u0644\u0645\u0642\u062f\u0633\u061f", "id": "961637804870", "answers": [{"text": "\u0645\u0639\u0631\u0643\u0629 \u062d\u0637\u064a\u0646.", "answer_start": 608}]}, {"question": "\u0636\u062f \u0645\u0646 \u0642\u0627\u062f \u0635\u0644\u0627\u062d \u0627\u0644\u062f\u064a\u0646 \u062d\u0645\u0644\u0627\u062a \u0648 \u0645\u0639\u0627\u0631\u0643\u061f", "id": "549834994541", "answers": [{"text": "\u0627\u0644\u0641\u0631\u0646\u062c\u0629 \u0648\u063a\u064a\u0631\u0647\u0645 \u0645\u0646 \u0627\u0644\u0635\u0644\u064a\u0628\u064a\u064a\u0646 \u0627\u0644\u0623\u0648\u0631\u0648\u0628\u064a\u064a\u0646", "answer_start": 350}]}, {"question": "\u0645\u0627 \u0647\u064a \u0627\u0644\u0623\u0631\u0627\u0636\u064a \u0627\u0644\u062a\u064a \u0627\u0633\u062a\u0639\u0627\u062f\u0647\u0627 \u0635\u0644\u0627\u062d \u0627\u0644\u062f\u0651\u064a\u0646 \u0627\u0644\u0623\u064a\u0648\u0628\u064a \u0645\u0646 \u0627\u0644\u0635\u0644\u064a\u0628\u064a\u0646\u061f", "id": "980306644714", "answers": [{"text": "\u0645\u0639\u0638\u0645 \u0623\u0631\u0627\u0636\u064a \u0641\u0644\u0633\u0637\u064a\u0646 \u0648\u0644\u0628\u0646\u0627\u0646 \u0628\u0645\u0627 \u0641\u064a\u0647\u0627 \u0645\u062f\u064a\u0646\u0629 \u0627\u0644\u0642\u062f\u0633\u060c", "answer_start": 520}]}]}, {"context": "\u0643\u0627\u0646 \u0635\u0644\u0627\u062d \u0627\u0644\u062f\u064a\u0646 \u064a\u0642\u0648\u0644 \u0628\u0645\u0630\u0647\u0628 \u0623\u0647\u0644 \u0627\u0644\u0633\u0646\u0629 \u0648\u0627\u0644\u062c\u0645\u0627\u0639\u0629\u060c \u0648\u0631\u0648\u064a \u0623\u0646 \u0639\u0628\u062f \u0627\u0644\u0642\u0627\u062f\u0631 \u0627\u0644\u062c\u064a\u0644\u0627\u0646\u064a \u062f\u0639\u0627 \u0644\u0647 \u0639\u0646\u062f\u0645\u0627 \u0631\u0622\u0647 \u0628\u0627\u0644\u0628\u0631\u0643\u0629 \u0641\u064a\u0647\u060c \u062e\u0644\u0627\u0644 \"\u0632\u064a\u0627\u0631\u0629 \u062e\u0641\u064a\u0629\" \u0644\u0646\u062c\u0645 \u0627\u0644\u062f\u064a\u0646 \u0623\u064a\u0648\u0628 \u0648\u0623\u0633\u0631\u062a\u0647 \u0628\u0628\u063a\u062f\u0627\u062f \u0633\u0646\u0629 533 \u0647\u0640/1138\u0645\u060c \u0648\u0647\u0630\u0627 \u064a\u0641\u0633\u0631 \u0623\u062a\u0628\u0627\u0639\u0647 \u0627\u0644\u0637\u0631\u064a\u0642\u0629 \u0627\u0644\u0642\u0627\u062f\u0631\u064a\u0629 \u0641\u064a\u0645\u0627 \u0628\u0639\u062f \u0648\u0628\u0639\u0636 \u0627\u0644\u0639\u0644\u0645\u0627\u0621 \u0643\u0627\u0644\u0645\u0642\u0631\u064a\u0632\u064a\u060c \u0648\u0628\u0639\u0636 \u0627\u0644\u0645\u0624\u0631\u062e\u064a\u0646 \u0627\u0644\u0645\u062a\u0623\u062e\u0631\u064a\u0646 \u0642\u0627\u0644\u0648\u0627: \u0625\u0646\u0647 \u0643\u0627\u0646 \u0623\u0634\u0639\u0631\u064a\u064b\u0627\u060c \u0648\u0625\u0646\u0647 \u0643\u0627\u0646 \u064a\u0635\u062d\u0628 \u0639\u0644\u0645\u0627\u0621 \u0627\u0644\u0635\u0648\u0641\u064a\u0629 \u0627\u0644\u0623\u0634\u0627\u0639\u0631\u0629 \u0644\u0623\u062e\u0630 \u0627\u0644\u0631\u0623\u064a \u0648\u0627\u0644\u0645\u0634\u0648\u0631\u0629\u060c \u0648\u0623\u0638\u0647\u0631 \u0627\u0644\u0639\u0642\u064a\u062f\u0629 \u0627\u0644\u0623\u0634\u0639\u0631\u064a\u0629. \u064a\u0634\u062a\u0647\u0631 \u0635\u0644\u0627\u062d \u0627\u0644\u062f\u064a\u0646 \u0628\u062a\u0633\u0627\u0645\u062d\u0647 \u0648\u0645\u0639\u0627\u0645\u0644\u062a\u0647 \u0627\u0644\u0625\u0646\u0633\u0627\u0646\u064a\u0629 \u0644\u0623\u0639\u062f\u0627\u0626\u0647\u060c \u0644\u0630\u0627 \u0641\u0647\u0648 \u0645\u0646 \u0623\u0643\u062b\u0631 \u0627\u0644\u0623\u0634\u062e\u0627\u0635 \u062a\u0642\u062f\u064a\u0631\u064b\u0627 \u0648\u0627\u062d\u062a\u0631\u0627\u0645\u064b\u0627 \u0641\u064a \u0627\u0644\u0639\u0627\u0644\u0645\u064a\u0646 \u0627\u0644\u0634\u0631\u0642\u064a \u0627\u0644\u0625\u0633\u0644\u0627\u0645\u064a \u0648\u0627\u0644\u0623\u0648\u0631\u0648\u0628\u064a \u0627\u0644\u0645\u0633\u064a\u062d\u064a\u060c \u062d\u064a\u062b \u0643\u062a\u0628 \u0627\u0644\u0645\u0624\u0631\u062e\u0648\u0646 \u0627\u0644\u0635\u0644\u064a\u0628\u064a\u0648\u0646 \u0639\u0646 \u0628\u0633\u0627\u0644\u062a\u0647 \u0641\u064a \u0639\u062f\u062f \u0645\u0646 \u0627\u0644\u0645\u0648\u0627\u0642\u0641\u060c \u0623\u0628\u0631\u0632\u0647\u0627 \u0639\u0646\u062f \u062d\u0635\u0627\u0631\u0647 \u0644\u0642\u0644\u0639\u0629 \u0627\u0644\u0643\u0631\u0643 \u0641\u064a \u0645\u0624\u0627\u0628\u060c \u0648\u0643\u0646\u062a\u064a\u062c\u0629 \u0644\u0647\u0630\u0627 \u062d\u0638\u064a \u0635\u0644\u0627\u062d \u0627\u0644\u062f\u064a\u0646 \u0628\u0627\u062d\u062a\u0631\u0627\u0645 \u062e\u0635\u0648\u0645\u0647 \u0644\u0627 \u0633\u064a\u0645\u0627 \u0645\u0644\u0643 \u0625\u0646\u06af\u0644\u062a\u0631\u0627 \u0631\u064a\u062a\u0634\u0627\u0631\u062f \u0627\u0644\u0623\u0648\u0644 \"\u0642\u0644\u0628 \u0627\u0644\u0623\u0633\u062f\"\u060c \u0648\u0628\u062f\u0644\u0627\u064b \u0645\u0646 \u0623\u0646 \u064a\u062a\u062d\u0648\u0644 \u0644\u0634\u062e\u0635 \u0645\u0643\u0631\u0648\u0647 \u0641\u064a \u0623\u0648\u0631\u0648\u0628\u0627 \u0627\u0644\u063a\u0631\u0628\u064a\u0629\u060c \u0627\u0633\u062a\u062d\u0627\u0644 \u0631\u0645\u0632\u064b\u0627 \u0645\u0646 \u0631\u0645\u0648\u0632 \u0627\u0644\u0641\u0631\u0648\u0633\u064a\u0629 \u0648\u0627\u0644\u0634\u062c\u0627\u0639\u0629\u060c \u0648\u0648\u0631\u062f \u0630\u0643\u0631\u0647 \u0641\u064a \u0639\u062f\u062f \u0645\u0646 \u0627\u0644\u0642\u0635\u0635 \u0648\u0627\u0644\u0623\u0634\u0639\u0627\u0631 \u0627\u0644\u0625\u0646\u06af\u0644\u064a\u0632\u064a\u0629 \u0648\u0627\u0644\u0641\u0631\u0646\u0633\u064a\u0629 \u0627\u0644\u0639\u0627\u0626\u062f\u0629 \u0644\u062a\u0644\u0643 \u0627\u0644\u062d\u0642\u0628\u0629.", "qas": [{"question": "\u0628\u0623\u064a \u0645\u0630\u0647\u0628 \u0643\u0627\u0646 \u064a\u0642\u0648\u0644 \u0635\u0644\u0627\u062d \u0627\u0644\u062f\u0651\u064a\u0646 \u0627\u0644\u0623\u064a\u0648\u0628\u064a\u061f", "id": "591791143336", "answers": [{"text": "\u0628\u0645\u0630\u0647\u0628 \u0623\u0647\u0644 \u0627\u0644\u0633\u0646\u0629 \u0648\u0627\u0644\u062c\u0645\u0627\u0639\u0629\u060c", "answer_start": 20}]}, {"question": "\u0628\u0645\u0627\u0630\u0627 \u064a\u0634\u062a\u0647\u0631 \u0635\u0644\u0627\u062d \u0627\u0644\u062f\u0651\u064a\u0646 \u0627\u0644\u0623\u064a\u0648\u0628\u064a\u061f", "id": "244734215415", "answers": [{"text": "\u0628\u062a\u0633\u0627\u0645\u062d\u0647 \u0648\u0645\u0639\u0627\u0645\u0644\u062a\u0647 \u0627\u0644\u0625\u0646\u0633\u0627\u0646\u064a\u0629 \u0644\u0623\u0639\u062f\u0627\u0626\u0647\u060c", "answer_start": 384}]}, {"question": "\u0645\u0627\u0630\u0627 \u0643\u062a\u0628 \u0627\u0644\u0645\u0624\u0631\u062e\u0648\u0646 \u0627\u0644\u0635\u0644\u064a\u0628\u064a\u0648\u0646 \u0641\u064a \u062d\u0642 \u0635\u0644\u0627\u062d \u0627\u0644\u062f\u064a\u0646 \u0627\u0644\u0623\u064a\u0648\u0628\u064a\u061f", "id": "781952798979", "answers": [{"text": "\u0639\u0646 \u0628\u0633\u0627\u0644\u062a\u0647 \u0641\u064a \u0639\u062f\u062f \u0645\u0646 \u0627\u0644\u0645\u0648\u0627\u0642\u0641\u060c \u0623\u0628\u0631\u0632\u0647\u0627 \u0639\u0646\u062f \u062d\u0635\u0627\u0631\u0647 \u0644\u0642\u0644\u0639\u0629 \u0627\u0644\u0643\u0631\u0643 \u0641\u064a \u0645\u0624\u0627\u0628\u060c", "answer_start": 536}]}]}]}, {"title": "\u0627\u0644\u0639\u0631\u0627\u0642", "paragraphs": [{"context": "\u0627\u0644\u0639\u0650\u0631\u064e\u0627\u0642\u064f \u0623\u0648 (\u0631\u0633\u0645\u064a\u0627\u064b: \u062c\u064f\u0645\u0652\u0647\u064f\u0648\u0631\u064a\u064e\u0651\u0629 \u0627\u0644\u0639\u0650\u0631\u064e\u0627\u0642)\u060c \u0648(\u0628\u0627\u0644\u0643\u0631\u062f\u064a\u0629: \u0643\u06c6\u0645\u0627\u0631\u06cc \u0639\u06ce\u0631\u0627\u0642)\u060c \u0647\u064a \u062f\u0648\u0644\u0629 \u0639\u0631\u0628\u064a\u0629\u060c \u0648\u062a\u0639\u062f \u062c\u0645\u0647\u0648\u0631\u064a\u0629 \u0628\u0631\u0644\u0645\u0627\u0646\u064a\u0629 \u0627\u062a\u062d\u0627\u062f\u064a\u0629 \u0648\u0641\u0642\u0627\u064b \u0644\u062f\u0633\u062a\u0648\u0631 \u0627\u0644\u0639\u0631\u0627\u0642\u060c \u0648\u062a\u062a\u0643\u0648\u0646 \u0645\u0646 \u062b\u0645\u0627\u0646 \u0639\u0634\u0631\u0629 \u0645\u062d\u0627\u0641\u0638\u0629 \u0631\u0633\u0645\u064a\u0627\u064b\u060c \u0648\u062a\u0633\u0639 \u0639\u0634\u0631\u0629 \u0645\u062d\u0627\u0641\u0638\u0629 \u0628\u062d\u0643\u0645 \u0627\u0644\u0623\u0645\u0631 \u0627\u0644\u0648\u0627\u0642\u0639 (\u0645\u062d\u0627\u0641\u0638\u0629 \u062d\u0644\u0628\u062c\u0629)\u060c \u0639\u0627\u0635\u0645\u062a\u0647 \u0628\u063a\u062f\u0627\u062f\u060c \u0648\u0627\u0644\u0639\u0631\u0627\u0642 \u0623\u062d\u062f \u062f\u0648\u0644 \u063a\u0631\u0628 \u0622\u0633\u064a\u0627 \u0627\u0644\u0645\u0637\u0644\u0629 \u0639\u0644\u0649 \u0627\u0644\u062e\u0644\u064a\u062c \u0627\u0644\u0639\u0631\u0628\u064a.", "qas": [{"question": "\u0645\u0627\u0647\u064a \u0639\u0627\u0635\u0645\u0629 \u0627\u0644\u0639\u0631\u0627\u0642\u061f", "id": "737763074138", "answers": [{"text": "\u0628\u063a\u062f\u0627\u062f\u060c", "answer_start": 232}]}, {"question": "\u0639\u0644\u0649 \u0645\u0627\u0630\u0627 \u062a\u064f\u0637\u0650\u0644 \u0627\u0644\u0639\u0631\u0627\u0642\u061f", "id": "311460910897", "answers": [{"text": "\u0627\u0644\u062e\u0644\u064a\u062c \u0627\u0644\u0639\u0631\u0628\u064a.", "answer_start": 275}]}, {"question": "\u0645\u0646 \u0643\u0645 \u0645\u062d\u0627\u0641\u0638\u0629 \u062a\u062a\u0643\u0648\u0646 \u062f\u0648\u0644\u0629 \u0627\u0644\u0639\u0650\u0631\u0627\u0642\u061f", "id": "24617444310", "answers": [{"text": "\u062b\u0645\u0627\u0646 \u0639\u0634\u0631\u0629 \u0645\u062d\u0627\u0641\u0638\u0629", "answer_start": 149}]}]}, {"context": "\u0627\u0644\u0639\u0650\u0631\u064e\u0627\u0642\u064f (\u0631\u0633\u0645\u064a\u0627\u064b: \u062c\u064f\u0645\u0652\u0647\u064f\u0648\u0631\u064a\u064e\u0651\u0629 \u0627\u0644\u0639\u0650\u0631\u064e\u0627\u0642)\u060c \u0648(\u0628\u0627\u0644\u0643\u0631\u062f\u064a\u0629: \u0643\u06c6\u0645\u0627\u0631\u06cc \u0639\u06ce\u0631\u0627\u0642)\u060c \u0647\u0648 \u062c\u0645\u0647\u0648\u0631\u064a\u0629 \u0628\u0631\u0644\u0645\u0627\u0646\u064a\u0629 \u0627\u062a\u062d\u0627\u062f\u064a\u0629 \u0648\u0641\u0642\u0627\u064b \u0644\u062f\u0633\u062a\u0648\u0631 \u0627\u0644\u0639\u0631\u0627\u0642\u060c \u0648\u064a\u062a\u0643\u0648\u0646 \u0645\u0646 \u062b\u0645\u0627\u0646 \u0639\u0634\u0631\u0629 \u0645\u062d\u0627\u0641\u0638\u0629 \u0631\u0633\u0645\u064a\u0627\u064b\u060c \u0648\u062a\u0633\u0639 \u0639\u0634\u0631\u0629 \u0645\u062d\u0627\u0641\u0638\u0629 \u0628\u062d\u0643\u0645 \u0627\u0644\u0623\u0645\u0631 \u0627\u0644\u0648\u0627\u0642\u0639 (\u0645\u062d\u0627\u0641\u0638\u0629 \u062d\u0644\u0628\u062c\u0629)\u060c \u0639\u0627\u0635\u0645\u062a\u0647 \u0628\u063a\u062f\u0627\u062f\u060c \u0648\u0627\u0644\u0639\u0631\u0627\u0642 \u0623\u062d\u062f \u062f\u0648\u0644 \u063a\u0631\u0628 \u0622\u0633\u064a\u0627 \u0627\u0644\u0645\u0637\u0644\u0629 \u0639\u0644\u0649 \u0627\u0644\u062e\u0644\u064a\u062c \u0627\u0644\u0639\u0631\u0628\u064a. \u064a\u062d\u062f\u0647 \u0645\u0646 \u0627\u0644\u062c\u0646\u0648\u0628 \u0627\u0644\u0643\u0648\u064a\u062a \u0648\u0627\u0644\u0645\u0645\u0644\u0643\u0629 \u0627\u0644\u0639\u0631\u0628\u064a\u0629 \u0627\u0644\u0633\u0639\u0648\u062f\u064a\u0629\u060c \u0648\u0645\u0646 \u0627\u0644\u0634\u0645\u0627\u0644 \u062a\u0631\u0643\u064a\u0627\u060c \u0648\u0645\u0646 \u0627\u0644\u063a\u0631\u0628 \u0633\u0648\u0631\u064a\u0627 \u0648\u0627\u0644\u0623\u0631\u062f\u0646\u060c \u0648\u0645\u0646 \u0627\u0644\u0634\u0631\u0642 \u0625\u064a\u0631\u0627\u0646\u060c \u0648\u0647\u0648 \u0639\u0636\u0648 \u0641\u064a \u062c\u0627\u0645\u0639\u0629 \u0627\u0644\u062f\u0648\u0644 \u0627\u0644\u0639\u0631\u0628\u064a\u0629 \u0648\u0645\u0646\u0638\u0645\u0629 \u0627\u0644\u0645\u0624\u062a\u0645\u0631 \u0627\u0644\u0625\u0633\u0644\u0627\u0645\u064a \u0648\u0645\u0646\u0638\u0645\u0629 \u0623\u0648\u0628\u0643. \u0645\u0639\u0638\u0645 \u0627\u0644\u0645\u0646\u0637\u0642\u0629 \u0627\u0644\u062a\u064a \u062a\u0633\u0645\u0649 \u0628\u0627\u0644\u0639\u0631\u0627\u0642 \u062d\u0627\u0644\u064a\u064b\u0627 \u0643\u0627\u0646\u062a \u062a\u0633\u0645\u0649 \u0642\u062f\u064a\u0645\u0627\u064b \u0628\u0644\u0627\u062f \u0645\u0627 \u0628\u064a\u0646 \u0627\u0644\u0646\u0647\u0631\u064a\u0646\u060c \u0648(\u0628\u064a\u062b \u0646\u0647\u0631\u064a\u0646 \u0628\u0627\u0644\u0622\u0631\u0627\u0645\u064a\u0629)\u060c \u0648\u060c \u062d\u0648\u0649 \u0639\u0644\u0649 \u0623\u0648\u0644\u0649 \u0627\u0644\u0645\u0631\u0627\u0643\u0632 \u0627\u0644\u062d\u0636\u0627\u0631\u064a\u0629 \u0641\u064a \u0627\u0644\u0639\u0627\u0644\u0645 \u0627\u0644\u062a\u064a \u0643\u0627\u0646\u062a \u062a\u0634\u0645\u0644 \u0627\u0644\u0645\u0633\u0627\u062d\u0629 \u0627\u0644\u0648\u0627\u0642\u0639\u0629 \u0628\u064a\u0646 \u0646\u0647\u0631\u064a \u062f\u062c\u0644\u0629 \u0648\u0627\u0644\u0641\u0631\u0627\u062a \u0648\u0647\u064a \u062d\u0636\u0627\u0631\u0629 \u0633\u0648\u0645\u0631\u060c \u0648\u0627\u0645\u062a\u062f\u062a \u062d\u062f\u0648\u062f \u0647\u0630\u0647 \u0627\u0644\u062d\u0636\u0627\u0631\u0629 \u0627\u0644\u062a\u064a \u0634\u063a\u0644\u062a\u0647\u0627 \u0628\u0644\u0627\u062f \u0645\u0627 \u0628\u064a\u0646 \u0627\u0644\u0646\u0647\u0631\u064a\u0646 \u0625\u0644\u0649 \u0633\u0648\u0631\u064a\u0627 \u0648\u0641\u0627\u0631\u0633 \u0648\u0625\u0644\u0649 \u0645\u0646\u0637\u0642\u0629 \u062c\u0646\u0648\u0628 \u0634\u0631\u0642 \u0627\u0644\u0623\u0646\u0627\u0636\u0648\u0644 \u062a\u0631\u0643\u064a\u0627 \u062d\u0627\u0644\u064a\u0627\u064b\u060c \u0643\u0645\u0627 \u0648\u062c\u062f\u062a \u0622\u062b\u0627\u0631 \u0633\u0648\u0645\u0631\u064a\u0629 \u0641\u064a \u062f\u0648\u0644\u0629 \u0627\u0644\u0643\u0648\u064a\u062a \u0627\u0644\u062d\u0627\u0644\u064a\u0629 \u0648\u0627\u0644\u0628\u062d\u0631\u064a\u0646 \u0648\u0627\u0644\u0623\u062d\u0648\u0627\u0632 \u0628\u0625\u064a\u0631\u0627\u0646. \u0643\u0627\u0646 \u0644\u0628\u0644\u0627\u062f \u0627\u0644\u0631\u0627\u0641\u062f\u064a\u0646 \u0627\u0646\u0641\u062a\u0627\u062d \u0648\u0627\u062a\u0635\u0627\u0644 \u0628\u0627\u0644\u062d\u0636\u0627\u0631\u0627\u062a \u0627\u0644\u0642\u062f\u064a\u0645\u0629 \u0641\u064a \u0645\u0635\u0631 \u0648\u0627\u0644\u0647\u0646\u062f. \u0648\u062a\u0639\u0627\u0642\u0628 \u0639\u0644\u0649 \u062d\u0643\u0645 \u0627\u0644\u0639\u0631\u0627\u0642 \u062f\u0648\u0644 \u0648\u062d\u0636\u0627\u0631\u0627\u062a \u0643\u062b\u064a\u0631\u0629 \u0645\u0646 \u0623\u0647\u0645\u0647\u0627 \u0627\u0644\u0633\u0648\u0645\u0631\u064a\u0629\u060c \u0648\u060c \u0648\u060c \u0648\u0627\u0644\u0622\u0634\u0648\u0631\u064a\u0629\u060c \u0648\u0627\u0644\u0645\u064a\u062f\u064a\u0648\u0646\u060c \u0648\u0627\u0644\u0633\u0644\u0648\u0642\u064a\u0648\u0646\u060c \u0648\u0627\u0644\u0625\u0645\u0628\u0631\u0627\u0637\u0648\u0631\u064a\u0629 \u0627\u0644\u0628\u0627\u0631\u062b\u064a\u0629\u060c \u0648\u0627\u0644\u0625\u0645\u0628\u0631\u0627\u0637\u0648\u0631\u064a\u0629 \u0627\u0644\u0631\u0648\u0645\u0627\u0646\u064a\u0629\u060c \u0648\u0627\u0644\u0633\u0627\u0633\u0627\u0646\u064a\u0648\u0646\u060c \u0648\u0627\u0644\u0645\u0646\u0627\u0630\u0631\u0629\u060c \u0648\u0627\u0644\u062e\u0644\u0627\u0641\u0629 \u0627\u0644\u0631\u0627\u0634\u062f\u0629\u060c \u0648\u0627\u0644\u062f\u0648\u0644\u0629 \u0627\u0644\u0623\u0645\u0648\u064a\u0629\u060c \u0648\u0627\u0644\u062f\u0648\u0644\u0629 \u0627\u0644\u0639\u0628\u0627\u0633\u064a\u0629\u060c \u0648\u0627\u0644\u0645\u063a\u0648\u0644\u060c \u0648\u0627\u0644\u062f\u0648\u0644\u0629 \u0627\u0644\u0635\u0641\u0648\u064a\u0629\u060c \u0648\u0627\u0644\u062f\u0648\u0644\u0629 \u0627\u0644\u0623\u0641\u0634\u0627\u0631\u064a\u0629\u060c \u0648\u0627\u0644\u062f\u0648\u0644\u0629 \u0627\u0644\u0639\u062b\u0645\u0627\u0646\u064a\u0629\u060c \u062b\u0645 \u060c \u0648\u0645\u0646 \u062b\u0645 \u0627\u0644\u0645\u0645\u0644\u0643\u0629 \u0627\u0644\u0639\u0631\u0627\u0642\u064a\u0629\u060c \u062b\u0645 \u0627\u0644\u062c\u0645\u0647\u0648\u0631\u064a\u0629\u060c \u062b\u0645 \u0633\u0644\u0637\u0629 \u0627\u0644\u0623\u0648\u0631\u0647\u0627 (\u0625\u0639\u0627\u062f\u0629 \u0625\u0639\u0645\u0627\u0631 \u0627\u0644\u0639\u0631\u0627\u0642)\u060c \u0641\u0633\u0644\u0637\u0629 \u0627\u0644\u0627\u0626\u062a\u0644\u0627\u0641 \u0627\u0644\u0645\u0624\u0642\u062a\u0629\u060c \u0641\u0627\u0644\u062d\u0643\u0648\u0645\u0629 \u0627\u0644\u0639\u0631\u0627\u0642\u064a\u0629 \u0627\u0644\u0645\u0624\u0642\u062a\u0629\u060c \u062b\u0645 \u0627\u0644\u062c\u0645\u0647\u0648\u0631\u064a\u0629 \u0627\u0644\u0628\u0631\u0644\u0645\u0627\u0646\u064a\u0629 \u0627\u0644\u0627\u062a\u062d\u0627\u062f\u064a\u0629 \u0641\u064a \u0627\u0644\u0639\u0631\u0627\u0642.", "qas": [{"question": "\u0645\u0627 \u0627\u0644\u062f\u0648\u0644 \u0627\u0644\u062a\u064a \u062a\u062d\u062f \u0627\u0644\u0639\u0631\u0627\u0642 \u0645\u0646 \u0627\u0644\u062c\u0646\u0648\u0628\u061f", "id": "620970598728", "answers": [{"text": "\u0627\u0644\u0643\u0648\u064a\u062a \u0648\u0627\u0644\u0645\u0645\u0644\u0643\u0629 \u0627\u0644\u0639\u0631\u0628\u064a\u0629 \u0627\u0644\u0633\u0639\u0648\u062f\u064a\u0629\u060c", "answer_start": 285}]}, {"question": "\u0645\u0627 \u0627\u0644\u062f\u0648\u0644\u0629 \u0627\u0644\u062a\u064a \u062a\u062d\u062f \u0627\u0644\u0639\u0631\u0627\u0642 \u0645\u0646 \u0627\u0644\u0634\u0645\u0627\u0644\u061f", "id": "990192035872", "answers": [{"text": "\u062a\u0631\u0643\u064a\u0627", "answer_start": 330}]}, {"question": "\u0645\u0627 \u0627\u0644\u062f\u0648\u0644 \u0627\u0644\u062a\u064a \u062a\u062d\u062f \u0627\u0644\u0639\u0631\u0627\u0642 \u0645\u0646 \u0627\u0644\u063a\u0631\u0628\u061f", "id": "451240562593", "answers": [{"text": "\u0633\u0648\u0631\u064a\u0627 \u0648\u0627\u0644\u0623\u0631\u062f\u0646\u060c", "answer_start": 347}]}]}, {"context": "\u064a\u0642\u062f\u0631 \u0639\u062f\u062f \u0633\u0643\u0627\u0646 \u0627\u0644\u062c\u0645\u0647\u0648\u0631\u064a\u0629 \u0627\u0644\u0639\u0631\u0627\u0642\u064a\u0629 \u0641\u064a 2016 \u0645 \u0628\u062d\u0648\u0627\u0644\u064a 37,547,686 \u0646\u0633\u0645\u0629\u060c \u0648\u062a\u0635\u0644 \u0646\u0633\u0628\u0629 \u0627\u0644\u0639\u0631\u0628 \u0645\u0646 75% \u0625\u0644\u0649 80% \u0645\u0646 \u0627\u0644\u0634\u0639\u0628 \u0627\u0644\u0639\u0631\u0627\u0642\u064a\u060c \u0648\u0627\u0644\u0623\u0643\u0631\u0627\u062f \u0625\u0644\u0649 15% \u0645\u0646 \u0627\u0644\u0634\u0639\u0628\u060c \u0623\u0645\u0627 \u0627\u0644 (5%-10%) \u0627\u0644\u0628\u0627\u0642\u064a\u0629 \u0641\u0645\u0646 \u060c \u0648\u062a\u0631\u0643\u0645\u0627\u0646 \u0627\u0644\u0639\u0631\u0627\u0642 \u0648\u0623\u0642\u0644\u064a\u0627\u062a \u0623\u062e\u0631\u0649 \u0648\u0647\u064a \u0627\u0644\u0645\u0646\u062f\u0627\u0626\u064a\u064a\u0646\u060c \u0648\u0627\u0644\u0623\u0631\u0645\u0646\u060c \u0648\u0627\u0644\u0634\u0631\u0643\u0633\u060c \u0648\u0625\u064a\u0631\u0627\u0646\u064a\u064a\u0646\u060c \u0648\u0634\u0628\u0643\u060c \u0648\u0623\u064a\u0632\u064a\u062f\u064a\u064a\u0646\u060c \u0648\u0627\u0644\u0643\u0627\u0648\u0644\u064a\u0629\u060c \u0648\u063a\u0627\u0644\u0628\u064a\u0629 \u0633\u0643\u0627\u0646 \u0627\u0644\u0639\u0631\u0627\u0642 \u0645\u0633\u0644\u0645\u064a\u0646 \u0648\u062a\u0635\u0644 \u0646\u0633\u0628\u062a\u0647\u0645 \u0625\u0644\u0649 95% \u0645\u0646 \u0627\u0644\u0633\u0643\u0627\u0646 \u0648\u0647\u0646\u0627\u0643 \u062c\u062f\u0644 \u062d\u0648\u0644 \u0646\u0633\u0628\u0629 \u0627\u0644\u0634\u064a\u0639\u0629 \u0648\u0627\u0644\u0633\u0646\u0629 \u0641\u064a \u0627\u0644\u0628\u0644\u0627\u062f\u060c \u0648\u0643\u0644\u0627 \u0627\u0644\u0637\u0627\u0626\u0641\u062a\u064a\u0646 \u062a\u062f\u0639\u064a \u0625\u0646\u0647\u0627 \u062a\u0634\u0643\u0644 \u0627\u0644\u0623\u063a\u0644\u0628\u064a\u0629 \u0627\u0644\u0639\u062f\u062f\u064a\u0629\u060c \u062f\u0648\u0646 \u0648\u062c\u0648\u062f \u062a\u0639\u062f\u0627\u062f \u0639\u0627\u0645 \u0644\u0644\u0633\u0643\u0627\u0646 \u0648\u0628\u0625\u0634\u0631\u0627\u0641 \u062f\u0648\u0644\u064a \u0648\u062a\u0624\u0643\u062f \u0627\u0644\u0647\u064a\u0626\u0627\u062a \u0627\u0644\u062f\u0648\u0644\u064a\u0629 \u0623\u0646 \u062b\u0642\u0644\u0647\u0645\u0627 \u0645\u062a\u0642\u0627\u0631\u0628 \u0648\u0645\u062a\u0648\u0627\u0632\u0646... \u0648\u062a\u0635\u0644 \u0627\u0644\u0623\u0642\u0644\u064a\u0627\u062a \u0627\u0644\u062f\u064a\u0646\u064a\u0629 \u0625\u0644\u0649 5% \u0645\u0646 \u0627\u0644\u0633\u0643\u0627\u0646\u060c \u063a\u0627\u0644\u0628\u064a\u062a\u0647\u0645 \u0645\u0646 \u0627\u0644\u0645\u0633\u064a\u062d\u064a\u064a\u0646 \u0627\u0644\u0633\u0631\u064a\u0627\u0646 \u0648\u062a\u0648\u062c\u062f \u0623\u062f\u064a\u0627\u0646 \u0623\u062e\u0631\u0649 \u0643\u0627\u0644\u0645\u0646\u062f\u0627\u0626\u064a\u0629\u060c \u0648\u0627\u0644\u0623\u064a\u0632\u064a\u062f\u064a\u0629\u060c \u0648\u0627\u0644\u064a\u0647\u0648\u062f\u064a\u0629\u060c \u0648\u0627\u0644\u064a\u0627\u0631\u0633\u0627\u0646\u064a\u0629\u060c \u0648\u0627\u0644\u0628\u0647\u0627\u0626\u064a\u0629. \u0623\u0645\u0627 \u0627\u0644\u0625\u062b\u0646\u064a\u0627\u062a \u0627\u0644\u062f\u064a\u0646\u064a\u0629 \u0641\u064a \u0627\u0644\u0639\u0631\u0627\u0642 \u0641\u0647\u064a \u0627\u0644\u0639\u0631\u0628\u064a\u0629 \u0627\u0644\u0634\u064a\u0639\u064a\u0629\u060c \u0648\u0627\u0644\u0639\u0631\u0628\u064a\u0629 \u0627\u0644\u0633\u0646\u064a\u0629\u060c \u0648\u0627\u0644\u0643\u0631\u062f\u064a\u0629\u060c \u0648\u0627\u0644\u062a\u0631\u0643\u0645\u0627\u0646\u064a\u0629\u060c \u0648\u0627\u0644\u060c \u0648\u0627\u0644\u0622\u0634\u0648\u0631\u064a\u0629\u060c \u0648\u0627\u0644\u0633\u0631\u064a\u0627\u0646\u064a\u0629\u060c \u0648\u0627\u0644\u0643\u0631\u062f \u0627\u0644\u0641\u064a\u0644\u064a\u0648\u0646\u060c \u0648\u0627\u0644\u0623\u064a\u0632\u064a\u062f\u064a\u0648\u0646\u060c \u0648\u0627\u0644\u0634\u0628\u0643\u060c \u0648\u0627\u0644\u064a\u0627\u0631\u0633\u0627\u0646\u064a\u0629\u060c \u0648\u0627\u0644\u064a\u0647\u0648\u062f\u064a\u0629\u060c \u0648\u0634\u0631\u0643\u0633 \u0627\u0644\u0639\u0631\u0627\u0642\u060c \u0648\u0623\u0631\u0645\u0646 \u0627\u0644\u0639\u0631\u0627\u0642\u060c \u0648\u0627\u0644\u0643\u0627\u0648\u0644\u064a\u0629 (\u063a\u062c\u0631 \u0627\u0644\u0639\u0631\u0627\u0642)\u060c \u0648\u0627\u0644\u0628\u0647\u0627\u0626\u064a\u0629\u060c \u0648\u0625\u062b\u0646\u064a\u0627\u062a \u062f\u064a\u0646\u064a\u0629 \u0623\u062e\u0631\u0649.", "qas": [{"question": "\u0628\u0643\u0645 \u064a\u0642\u062f\u0631 \u0639\u062f\u062f \u0633\u0643\u0627\u0646 \u0627\u0644\u0639\u0631\u0627\u0642\u061f", "id": "859146777803", "answers": [{"text": "\u0628\u062d\u0648\u0627\u0644\u064a 37,547,686 \u0646\u0633\u0645\u0629\u060c", "answer_start": 43}]}, {"question": "\u0625\u0644\u0649 \u0643\u0645 \u062a\u0635\u0644 \u0646\u0633\u0628\u0629 \u0627\u0644\u0639\u0631\u0628 \u0645\u0646 \u0625\u062c\u0645\u0627\u0644\u064a \u0633\u0643\u0627\u0646 \u062f\u0648\u0644\u0629 \u0627\u0644\u0639\u0631\u0627\u0642\u061f", "id": "255759264192", "answers": [{"text": "\u0645\u0646 75% \u0625\u0644\u0649 80%", "answer_start": 83}]}, {"question": "\u0625\u0644\u0649 \u0643\u0645 \u062a\u0635\u0644 \u0646\u0633\u0628\u0629 \u0627\u0644\u0623\u0643\u0631\u0627\u062f \u0645\u0646 \u0625\u062c\u0645\u0627\u0644\u064a \u0633\u0643\u0627\u0646 \u062f\u0648\u0644\u0629 \u0627\u0644\u0639\u0631\u0627\u0642\u061f", "id": "465560447305", "answers": [{"text": "15%", "answer_start": 129}]}]}]}, {"title": "\u0623\u0644\u0628\u0631\u062a \u0623\u064a\u0646\u0634\u062a\u0627\u064a\u0646", "paragraphs": [{"context": "\u0623\u0644\u0652\u0628\u0650\u0631\u0652\u062a \u0623\u064a\u0646\u0652\u0634\u062a\u0627\u064a\u0646 (\u0628\u0627\u0644\u0623\u0644\u0645\u0627\u0646\u064a\u0629: Albert Einstein) \u200f(14 \u0645\u0627\u0631\u0633 1879 \u2013 18 \u0623\u0628\u0631\u064a\u0644 1955) \u0639\u0627\u0644\u0645 \u0641\u064a\u0632\u064a\u0627\u0621 \u0623\u0644\u0645\u0627\u0646\u064a \u0627\u0644\u0645\u0648\u0644\u062f\u060c (\u062d\u064a\u062b \u062a\u062e\u0644\u0649 \u0639\u0646 \u0627\u0644\u062c\u0646\u0633\u064a\u0629 \u0627\u0644\u0623\u0644\u0645\u0627\u0646\u064a\u0629 \u0644\u0627\u062d\u0642\u0627) \u0633\u0648\u064a\u0633\u0631\u064a \u0648\u0623\u0645\u0631\u064a\u0643\u064a \u0627\u0644\u062c\u0646\u0633\u064a\u0629\u060c \u0645\u0646 \u0623\u0628\u0648\u064a\u0646 \u064a\u0647\u0648\u062f\u064a\u064a\u0646\u060c \u0648\u0647\u0648 \u064a\u0634\u062a\u0647\u0631 \u0628\u0623\u0628 \u0627\u0644\u0646\u0633\u0628\u064a\u0629 \u0643\u0648\u0646\u0647 \u0648\u0627\u0636\u0639 \u0627\u0644\u0646\u0633\u0628\u064a\u0629 \u0627\u0644\u062e\u0627\u0635\u0629 \u0648\u0627\u0644\u0646\u0633\u0628\u064a\u0629 \u0627\u0644\u0639\u0627\u0645\u0629 \u0627\u0644\u0634\u0647\u064a\u0631\u062a\u064a\u0646 \u0627\u0644\u0644\u062a\u064a\u0646 \u0643\u0627\u0646\u062a\u0627 \u0627\u0644\u0644\u0628\u0646\u0629 \u0627\u0644\u0623\u0648\u0644\u0649 \u0644\u0644\u0641\u064a\u0632\u064a\u0627\u0621 \u0627\u0644\u0646\u0638\u0631\u064a\u0629 \u0627\u0644\u062d\u062f\u064a\u062b\u0629\u060c \u0648\u0644\u0642\u062f \u062d\u0627\u0632 \u0641\u064a \u0639\u0627\u0645 1921 \u0639\u0644\u0649 \u062c\u0627\u0626\u0632\u0629 \u0646\u0648\u0628\u0644 \u0641\u064a \u0627\u0644\u0641\u064a\u0632\u064a\u0627\u0621 \u0639\u0646 \u0648\u0631\u0642\u0629 \u0628\u062d\u062b\u064a\u0629 \u0639\u0646 \u0627\u0644\u062a\u0623\u062b\u064a\u0631 \u0627\u0644\u0643\u0647\u0631\u0648\u0636\u0648\u0626\u064a\u060c \u0636\u0645\u0646 \u062b\u0644\u0627\u062b\u0645\u0627\u0626\u0629 \u0648\u0631\u0642\u0629 \u0639\u0644\u0645\u064a\u0629 \u0623\u062e\u0631\u0649 \u0644\u0647 \u0641\u064a \u062a\u0643\u0627\u0641\u0624 \u0627\u0644\u0645\u0627\u062f\u0629 \u0648\u0627\u0644\u0637\u0627\u0642\u0629 \u0648\u0645\u064a\u0643\u0627\u0646\u064a\u0643\u0627 \u0627\u0644\u0643\u0645 \u0648\u063a\u064a\u0631\u0647\u0627\u060c \u0648\u0623\u062f\u062a \u0627\u0633\u062a\u0646\u062a\u0627\u062c\u0627\u062a\u0647 \u0627\u0644\u0645\u0628\u0631\u0647\u0646\u0629 \u0625\u0644\u0649 \u062a\u0641\u0633\u064a\u0631 \u0627\u0644\u0639\u062f\u064a\u062f \u0645\u0646 \u0627\u0644\u0638\u0648\u0627\u0647\u0631 \u0627\u0644\u0639\u0644\u0645\u064a\u0629 \u0627\u0644\u062a\u064a \u0641\u0634\u0644\u062a \u0627\u0644\u0641\u064a\u0632\u064a\u0627\u0621 \u0627\u0644\u0643\u0644\u0627\u0633\u064a\u0643\u064a\u0629 \u0641\u064a \u0625\u062b\u0628\u0627\u062a\u0647\u0627.", "qas": [{"question": "\u0641\u064a \u0623\u064a \u0639\u0644\u0645 \u0648\u0644\u062f \u0623\u0644\u0628\u0631\u062a \u0623\u064a\u0646\u0634\u062a\u0627\u064a\u0646\u061f", "id": "642913712504", "answers": [{"text": "1879", "answer_start": 59}]}, {"question": "\u0641\u064a \u0623\u064a \u0639\u0627\u0645 \u062a\u0648\u0641\u064a \u0623\u0644\u0628\u0631\u062a \u0623\u064a\u0646\u0634\u062a\u0627\u064a\u0646\u061f", "id": "2631182503", "answers": [{"text": "1955)", "answer_start": 75}]}, {"question": "\u0641\u064a \u0623\u064a \u0639\u0627\u0645 \u062d\u0627\u0632 \u0623\u0644\u0628\u0631\u062a \u0623\u064a\u0646\u0634\u062a\u0627\u064a\u0646 \u0639\u0644\u0649 \u062c\u0627\u0626\u0632\u0629 \u0646\u0648\u0628\u0644 \u0641\u064a \u0627\u0644\u0641\u064a\u0632\u064a\u0627\u0621\u061f", "id": "600647136885", "answers": [{"text": "1921", "answer_start": 330}]}]}, {"context": "\u0623\u0644\u0652\u0628\u0650\u0631\u0652\u062a \u0623\u064a\u0646\u0652\u0634\u062a\u0627\u064a\u0646 (14 \u0645\u0627\u0631\u0633 1879 \u2013 18 \u0623\u0628\u0631\u064a\u0644 1955) \u0639\u0627\u0644\u0645 \u0641\u064a\u0632\u064a\u0627\u0621 \u0623\u0644\u0645\u0627\u0646\u064a \u0627\u0644\u0645\u0648\u0644\u062f\u060c (\u062d\u064a\u062b \u062a\u062e\u0644\u0649 \u0639\u0646 \u0627\u0644\u062c\u0646\u0633\u064a\u0629 \u0627\u0644\u0623\u0644\u0645\u0627\u0646\u064a\u0629 \u0644\u0627\u062d\u0642\u0627) \u0633\u0648\u064a\u0633\u0631\u064a \u0648\u0623\u0645\u0631\u064a\u0643\u064a \u0627\u0644\u062c\u0646\u0633\u064a\u0629\u060c \u0645\u0646 \u0623\u0628\u0648\u064a\u0646 \u064a\u0647\u0648\u062f\u064a\u064a\u0646\u060c \u0648\u0647\u0648 \u064a\u0634\u062a\u0647\u0631 \u0628\u0623\u0628 \u0627\u0644\u0646\u0633\u0628\u064a\u0629 \u0643\u0648\u0646\u0647 \u0648\u0627\u0636\u0639 \u0627\u0644\u0646\u0633\u0628\u064a\u0629 \u0627\u0644\u062e\u0627\u0635\u0629 \u0648\u0627\u0644\u0646\u0633\u0628\u064a\u0629 \u0627\u0644\u0639\u0627\u0645\u0629 \u0627\u0644\u0634\u0647\u064a\u0631\u062a\u064a\u0646 \u0627\u0644\u0644\u062a\u064a\u0646 \u0643\u0627\u0646\u062a\u0627 \u0627\u0644\u0644\u0628\u0646\u0629 \u0627\u0644\u0623\u0648\u0644\u0649 \u0644\u0644\u0641\u064a\u0632\u064a\u0627\u0621 \u0627\u0644\u0646\u0638\u0631\u064a\u0629 \u0627\u0644\u062d\u062f\u064a\u062b\u0629\u060c \u0648\u0644\u0642\u062f \u062d\u0627\u0632 \u0641\u064a \u0639\u0627\u0645 1921 \u0639\u0644\u0649 \u062c\u0627\u0626\u0632\u0629 \u0646\u0648\u0628\u0644 \u0641\u064a \u0627\u0644\u0641\u064a\u0632\u064a\u0627\u0621 \u0639\u0646 \u0648\u0631\u0642\u0629 \u0628\u062d\u062b\u064a\u0629 \u0639\u0646 \u0627\u0644\u062a\u0623\u062b\u064a\u0631 \u0627\u0644\u0643\u0647\u0631\u0648\u0636\u0648\u0626\u064a\u060c \u0636\u0645\u0646 \u062b\u0644\u0627\u062b\u0645\u0627\u0626\u0629 \u0648\u0631\u0642\u0629 \u0639\u0644\u0645\u064a\u0629 \u0623\u062e\u0631\u0649 \u0644\u0647 \u0641\u064a \u062a\u0643\u0627\u0641\u0624 \u0627\u0644\u0645\u0627\u062f\u0629 \u0648\u0627\u0644\u0637\u0627\u0642\u0629 \u0648\u0645\u064a\u0643\u0627\u0646\u064a\u0643\u0627 \u0627\u0644\u0643\u0645 \u0648\u063a\u064a\u0631\u0647\u0627\u060c \u0648\u0623\u062f\u062a \u0627\u0633\u062a\u0646\u062a\u0627\u062c\u0627\u062a\u0647 \u0627\u0644\u0645\u0628\u0631\u0647\u0646\u0629 \u0625\u0644\u0649 \u062a\u0641\u0633\u064a\u0631 \u0627\u0644\u0639\u062f\u064a\u062f \u0645\u0646 \u0627\u0644\u0638\u0648\u0627\u0647\u0631 \u0627\u0644\u0639\u0644\u0645\u064a\u0629 \u0627\u0644\u062a\u064a \u0641\u0634\u0644\u062a \u0627\u0644\u0641\u064a\u0632\u064a\u0627\u0621 \u0627\u0644\u0643\u0644\u0627\u0633\u064a\u0643\u064a\u0629 \u0641\u064a \u0625\u062b\u0628\u0627\u062a\u0647\u0627. \u0628\u062f\u0623 \u0623\u064a\u0646\u0634\u062a\u0627\u064a\u0646 \"\u0628\u0627\u0644\u0646\u0633\u0628\u064a\u0629 \u0627\u0644\u062e\u0627\u0635\u0629\" \u0627\u0644\u062a\u064a \u062e\u0627\u0644\u0641\u062a \u0646\u0638\u0631\u064a\u0629 \u0646\u064a\u0648\u062a\u0646 \u0641\u064a \u0627\u0644\u0632\u0645\u0627\u0646 \u0648\u0627\u0644\u0645\u0643\u0627\u0646 \u0644\u062a\u062d\u0644 \u0628\u0634\u0643\u0644 \u062e\u0627\u0635 \u0645\u0634\u0627\u0643\u0644 \u0627\u0644\u0646\u0638\u0631\u064a\u0629 \u0627\u0644\u0642\u062f\u064a\u0645\u0629 \u0641\u064a\u0645\u0627 \u064a\u062a\u0639\u0644\u0642 \u0628\u0627\u0644\u0623\u0645\u0648\u0627\u062c \u0627\u0644\u0643\u0647\u0631\u0648\u0645\u063a\u0646\u0627\u0637\u064a\u0633\u064a\u0629 \u0639\u0627\u0645\u0629\u060c \u0648\u0627\u0644\u0636\u0648\u0621 \u062e\u0627\u0635\u0629\u060c \u0648\u0630\u0644\u0643 \u0645\u0627 \u0628\u064a\u0646 (1902 - 1909) \u0641\u064a \u0633\u0648\u064a\u0633\u0631\u0627. \u0623\u0645\u0627 \"\u0627\u0644\u0646\u0633\u0628\u064a\u0629 \u0627\u0644\u0639\u0627\u0645\u0629\" \u0641\u0642\u062f \u0637\u0631\u062d\u0647\u0627 \u0639\u0627\u0645 1915 \u062d\u064a\u062b \u0646\u0627\u0642\u0634 \u0641\u064a\u0647\u0627 \u0627\u0644\u062c\u0627\u0630\u0628\u064a\u0629\u060c \u0648\u062a\u064f\u0645\u062b\u0644 \u0627\u0644\u0648\u0635\u0641 \u0627\u0644\u062d\u0627\u0644\u064a \u0644\u0644\u062c\u0627\u0630\u0628\u064a\u0629 \u0641\u064a \u0627\u0644\u0641\u064a\u0632\u064a\u0627\u0621 \u0627\u0644\u062d\u062f\u064a\u062b\u0629. \u062a\u0639\u0645\u0645 \u0627\u0644\u0646\u0633\u0628\u064a\u0629 \u0627\u0644\u0639\u0627\u0645\u0629 \u0643\u0644 \u0645\u0646 \u0627\u0644\u0646\u0633\u0628\u064a\u0629 \u0627\u0644\u062e\u0627\u0635\u0629 \u0648\u0642\u0627\u0646\u0648\u0646 \u0627\u0644\u062c\u0630\u0628 \u0627\u0644\u0639\u0627\u0645 \u0644\u0646\u064a\u0648\u062a\u0646\u060c \u0628\u062a\u0642\u062f\u064a\u0645\u0647\u0627 \u0644\u0648\u0635\u0641 \u0645\u0648\u062d\u062f \u0644\u0644\u062c\u0627\u0630\u0628\u064a\u0629 \u0639\u0644\u0649 \u0623\u0646\u0647\u0627 \u062e\u0627\u0635\u064a\u0629 \u0647\u0646\u062f\u0633\u064a\u0629 \u0644\u0644\u0632\u0645\u0627\u0646 \u0648\u0627\u0644\u0645\u0643\u0627\u0646\u060c \u0623\u0648 \u0627\u0644\u0632\u0645\u0643\u0627\u0646.", "qas": [{"question": "\u0625\u0644\u0649 \u0645\u0627\u0630\u0627 \u0623\u062f\u0651\u062a \u0627\u0644\u0627\u0633\u062a\u0646\u062a\u0627\u062c\u0627\u062a \u0627\u0644\u0645\u0628\u0631\u0647\u0646\u0629 \u0644\u0623\u0644\u0628\u0631\u062a \u0623\u064a\u0646\u0634\u062a\u0627\u064a\u0646\u061f", "id": "295619686718", "answers": [{"text": "\u062a\u0641\u0633\u064a\u0631 \u0627\u0644\u0639\u062f\u064a\u062f \u0645\u0646 \u0627\u0644\u0638\u0648\u0627\u0647\u0631 \u0627\u0644\u0639\u0644\u0645\u064a\u0629 \u0627\u0644\u062a\u064a \u0641\u0634\u0644\u062a \u0627\u0644\u0641\u064a\u0632\u064a\u0627\u0621 \u0627\u0644\u0643\u0644\u0627\u0633\u064a\u0643\u064a\u0629 \u0641\u064a \u0625\u062b\u0628\u0627\u062a\u0647\u0627.", "answer_start": 476}]}, {"question": "\u0641\u064a \u0623\u064a \u0639\u0627\u0645 \u0637\u0631\u062d \u0623\u0644\u0628\u0631\u062a \u0623\u064a\u0646\u0634\u062a\u0627\u064a\u0646 \u0627\u0644\u0646\u0633\u0628\u064a\u0629 \u0627\u0644\u0639\u0627\u0645\u0629\u061f", "id": "208462133326", "answers": [{"text": "1915", "answer_start": 785}]}, {"question": "\u0645\u0627\u0630\u0627 \u0646\u0627\u0634 \u0623\u0644\u0628\u0631\u062a \u0623\u064a\u0646\u0634\u062a\u0627\u064a\u0646 \u0641\u064a \u0627\u0644\u0646\u0633\u0628\u064a\u0629 \u0627\u0644\u0639\u0627\u0645\u0629\u061f", "id": "25150053600", "answers": [{"text": "\u0627\u0644\u062c\u0627\u0630\u0628\u064a\u0629\u060c", "answer_start": 804}]}]}, {"context": "\u0639\u0627\u0634 \u0623\u064a\u0646\u0634\u062a\u0627\u064a\u0646 \u0641\u064a \u0633\u0648\u064a\u0633\u0631\u0627 \u0628\u064a\u0646 \u0639\u0627\u0645\u064a (1895 - 1914)\u060c \u0628\u0627\u0633\u062a\u062b\u0646\u0627\u0621 \u0639\u0627\u0645 \u0648\u0627\u062d\u062f \u0641\u064a \u0628\u0631\u0627\u063a\u060c \u0648\u062d\u0635\u0644 \u0639\u0644\u0649 \u062f\u0628\u0644\u0648\u0645\u0647 \u0627\u0644\u0623\u0643\u0627\u062f\u064a\u0645\u064a \u0645\u0646 \u0627\u0644\u0645\u062f\u0631\u0633\u0629 \u0627\u0644\u062a\u0642\u0646\u064a\u0629 \u0627\u0644\u0641\u062f\u0631\u0627\u0644\u064a\u0629 \u0627\u0644\u0633\u0648\u064a\u0633\u0631\u064a\u0629 \u0641\u064a \u0632\u064a\u0648\u0631\u062e \u0641\u064a \u0639\u0627\u0645 1900. \u062d\u0635\u0644 \u0639\u0644\u0649 \u0627\u0644\u062c\u0646\u0633\u064a\u0629 \u0627\u0644\u0633\u0648\u064a\u0633\u0631\u064a\u0629 \u0641\u064a \u0639\u0627\u0645 1901\u060c \u0627\u062d\u062a\u0641\u0638 \u0628\u0647\u0627 \u0644\u0628\u0642\u064a\u0629 \u062d\u064a\u0627\u062a\u0647 \u0628\u0639\u062f \u0623\u0646 \u0623\u0635\u0628\u062d \u0628\u0644\u0627 \u062c\u0646\u0633\u064a\u0629 \u0644\u0623\u0643\u062b\u0631 \u0645\u0646 \u062e\u0645\u0633 \u0633\u0646\u0648\u0627\u062a. \u0641\u064a \u0639\u0627\u0645 1905\u060c \u062d\u0635\u0644 \u0639\u0644\u0649 \u062f\u0631\u062c\u0629 \u0627\u0644\u062f\u0643\u062a\u0648\u0631\u0627\u0647 \u0645\u0646 \u062c\u0627\u0645\u0639\u0629 \u0632\u064a\u0648\u0631\u062e. \u0641\u064a \u0627\u0644\u0639\u0627\u0645 \u0646\u0641\u0633\u0647\u060c \u0646\u0634\u0631 \u0623\u0631\u0628\u0639 \u0648\u0631\u0642\u0627\u062a \u0631\u0627\u0626\u062f\u0629 (\u0633\u0645\u064a\u062a \u062a\u0644\u0643 \u0627\u0644\u0633\u0646\u0629 \"\u0628\u0627\u0644\u0633\u0646\u0629 \u0627\u0644\u0645\u0639\u062c\u0632\u0629\") \u0627\u0644\u062a\u064a \u0646\u0642\u0644\u062a\u0647 \u0625\u0644\u0649 \u0627\u0644\u0639\u0627\u0644\u0645 \u0627\u0644\u0623\u0643\u0627\u062f\u064a\u0645\u064a \u0641\u064a \u0633\u0646 \u0627\u0644\u0633\u0627\u062f\u0633\u0629 \u0648\u0627\u0644\u0639\u0634\u0631\u064a\u0646. \u0642\u0627\u0645 \u0623\u064a\u0646\u0634\u062a\u0627\u064a\u0646 \u0628\u062a\u062f\u0631\u064a\u0633 \u0627\u0644\u0641\u064a\u0632\u064a\u0627\u0621 \u0627\u0644\u0646\u0638\u0631\u064a\u0629 \u0641\u064a \u0632\u064a\u0648\u0631\u062e \u0628\u064a\u0646 \u0639\u0627\u0645\u064a (1912 - 1914) \u0642\u0628\u0644 \u0623\u0646 \u064a\u063a\u0627\u062f\u0631 \u0625\u0644\u0649 \u0628\u0631\u0644\u064a\u0646\u060c \u062d\u064a\u062b \u0627\u0646\u062a\u062e\u0628 \u0641\u064a \u0623\u0643\u0627\u062f\u064a\u0645\u064a\u0629 \u0627\u0644\u0639\u0644\u0648\u0645 \u0627\u0644\u0628\u0631\u0648\u0633\u064a\u0629.", "qas": [{"question": "\u0645\u0646 \u0623\u064a \u0645\u062f\u0631\u0633\u0629 \u062d\u0635\u0644 \u0623\u0628\u0631\u062a \u0623\u064a\u0646\u0634\u062a\u0627\u064a\u0646 \u0639\u0644\u0649 \u062f\u0628\u0644\u0648\u0645\u0647 \u0627\u0644\u0623\u0643\u0627\u062f\u064a\u0645\u064a\u061f", "id": "128170088314", "answers": [{"text": "\u0627\u0644\u0645\u062f\u0631\u0633\u0629 \u0627\u0644\u062a\u0642\u0646\u064a\u0629 \u0627\u0644\u0641\u062f\u0631\u0627\u0644\u064a\u0629 \u0627\u0644\u0633\u0648\u064a\u0633\u0631\u064a\u0629 \u0641\u064a \u0632\u064a\u0648\u0631\u062e", "answer_start": 103}]}, {"question": "\u0641\u064a \u0623\u064a \u0639\u0627\u0645 \u062d\u0635\u0644 \u0623\u0644\u0628\u0631\u062a \u0623\u064a\u0646\u0634\u062a\u0627\u064a\u0646 \u0639\u0644\u0649 \u062f\u0628\u0644\u0648\u0645\u0647 \u0627\u0644\u0623\u0643\u0627\u062f\u064a\u0645\u064a\u061f", "id": "719357408328", "answers": [{"text": "1900.", "answer_start": 155}]}, {"question": "\u0623\u064a\u0646 \u062f\u0631\u0651\u0633 \u0623\u0644\u0628\u0631\u062a \u0623\u064a\u0646\u0634\u062a\u0627\u064a\u0646 \u0627\u0644\u0641\u064a\u0632\u064a\u0627\u0621 \u0627\u0644\u0646\u0638\u0631\u064a\u0629\u061f", "id": "961878270172", "answers": [{"text": "\u0632\u064a\u0648\u0631\u062e", "answer_start": 142}]}]}]}, {"title": "\u0633\u0644\u0637\u0646\u0629 \u0639\u0645\u0627\u0646", "paragraphs": [{"context": "\u0639\u064f\u0645\u0627\u0646 \u0623\u0648 (\u0631\u0633\u0645\u064a\u0627\u064b: \u0633\u064e\u0644\u0652\u0637\u064e\u0646\u064e\u0629 \u0639\u064f\u0645\u0627\u0646)\u060c \u0647\u064a \u062f\u0648\u0644\u0629 \u0639\u0631\u0628\u064a\u0629 \u062a\u0642\u0639 \u0641\u064a \u063a\u0631\u0628 \u0622\u0633\u064a\u0627 \u0648\u062a\u0634\u0643\u0644 \u0627\u0644\u0645\u0631\u062a\u0628\u0629 \u0627\u0644\u062b\u0627\u0644\u062b\u0629 \u0645\u0646 \u062d\u064a\u062b \u0627\u0644\u0645\u0633\u0627\u062d\u0629 \u0641\u064a \u0634\u0628\u0647 \u0627\u0644\u062c\u0632\u064a\u0631\u0629 \u0627\u0644\u0639\u0631\u0628\u064a\u0629 \u0648\u062a\u0642\u0639 \u0633\u0644\u0637\u0646\u0629 \u0639\u064f\u0645\u0627\u0646 \u0641\u064a \u0627\u0644\u0631\u0628\u0639 \u0627\u0644\u062c\u0646\u0648\u0628\u064a \u0627\u0644\u0634\u0631\u0642\u064a \u0645\u0646 \u0634\u0628\u0647 \u0627\u0644\u062c\u0632\u064a\u0631\u0629 \u0627\u0644\u0639\u0631\u0628\u064a\u0629 \u0648\u062a\u063a\u0637\u064a \u0645\u0633\u0627\u062d\u0629 \u0627\u062c\u0645\u0627\u0644\u064a\u0629 \u062a\u0628\u0644\u063a 309.500 \u0643\u0645\u00b2.", "qas": [{"question": "\u0643\u0645 \u062a\u0628\u0644\u063a \u0627\u0644\u0645\u0633\u0627\u062d\u0629 \u0627\u0644\u0625\u062c\u0645\u0627\u0644\u064a\u0629 \u0644\u0639\u0645\u0627\u0646\u061f", "id": "994493482028", "answers": [{"text": "309.500 \u0643\u0645\u00b2.", "answer_start": 215}]}, {"question": "\u0623\u064a\u0646 \u062a\u0642\u0639 \u0639\u0645\u0627\u0646 \u0628\u0627\u0644\u0646\u0633\u0628\u0629 \u0644\u0622\u0633\u064a\u0627\u061f", "id": "947262384378", "answers": [{"text": "\u063a\u0631\u0628 \u0622\u0633\u064a\u0627", "answer_start": 57}]}, {"question": "\u0623\u064a\u0646 \u062a\u0642\u0639 \u0639\u0645\u0627\u0646 \u0628\u0627\u0644\u0646\u0633\u0628\u0629 \u0644\u0634\u0628\u0647 \u0627\u0644\u062c\u0632\u064a\u0631\u0629 \u0627\u0644\u0639\u0631\u0628\u064a\u0629\u061f", "id": "815967450694", "answers": [{"text": "\u0641\u064a \u0627\u0644\u0631\u0628\u0639 \u0627\u0644\u062c\u0646\u0648\u0628\u064a \u0627\u0644\u0634\u0631\u0642\u064a", "answer_start": 143}]}]}, {"context": "\u0645\u0646 \u0623\u0648\u0627\u062e\u0631 \u0627\u0644\u0642\u0631\u0646 15 \u0643\u0627\u0646\u062a \u0633\u0644\u0637\u0646\u0629 \u0639\u064f\u0645\u0627\u0646 \u0625\u0645\u0628\u0631\u0627\u0637\u0648\u0631\u064a\u0629 \u0642\u0648\u064a\u0629 \u062a\u062a\u0646\u0627\u0641\u0633 \u0645\u0639 \u0627\u0644\u0645\u0645\u0644\u0643\u0629 \u0627\u0644\u0645\u062a\u062d\u062f\u0629 \u0648\u0627\u0644\u0628\u0631\u062a\u063a\u0627\u0644 \u0639\u0644\u0649 \u0627\u0644\u0646\u0641\u0648\u0630 \u0641\u064a \u0645\u0646\u0637\u0642\u0629 \u0627\u0644\u062e\u0644\u064a\u062c \u0627\u0644\u0639\u0631\u0628\u064a \u0648\u0627\u0644\u0645\u062d\u064a\u0637 \u0627\u0644\u0647\u0646\u062f\u064a \u0641\u064a \u0630\u0631\u0648\u062a\u0647\u0627 \u0641\u064a \u0627\u0644\u0642\u0631\u0646 19 \u0627\u0644\u0646\u0641\u0648\u0630 \u0627\u0644\u0639\u064f\u0645\u0627\u0646\u064a \u0648\u0633\u064a\u0637\u0631\u062a\u0647 \u0627\u0644\u062a\u064a \u062a\u0645\u062a\u062f \u0639\u0628\u0631 \u0645\u0636\u064a\u0642 \u0628\u0627\u0628 \u0627\u0644\u0633\u0644\u0627\u0645 \u0625\u0644\u0649 \u0627\u0644\u0639\u0635\u0631 \u0627\u0644\u062d\u062f\u064a\u062b \u0627\u0644\u0625\u0645\u0627\u0631\u0627\u062a \u0648\u0628\u0627\u0643\u0633\u062a\u0627\u0646 \u0648\u0625\u064a\u0631\u0627\u0646 \u0648\u062c\u0646\u0648\u0628\u064b\u0627 \u062d\u062a\u0649 \u0632\u0646\u062c\u0628\u0627\u0631 \u0643\u0645\u0627 \u0625\u0646\u062e\u0641\u0636\u062a \u0642\u0648\u062a\u0647\u0627 \u0641\u064a \u0627\u0644\u0642\u0631\u0646 20 \u062c\u0627\u0621\u062a \u0627\u0644\u0633\u0644\u0637\u0646\u0629 \u062a\u062d\u062a \u062a\u0623\u062b\u064a\u0631 \u0627\u0644\u0645\u0645\u0644\u0643\u0629 \u0627\u0644\u0645\u062a\u062d\u062f\u0629 \u0648\u062a\u0627\u0631\u064a\u062e\u064a\u064b\u0627 \u0643\u0627\u0646\u062a \u0645\u0633\u0642\u0637 \u0627\u0644\u0645\u064a\u0646\u0627\u0621 \u0627\u0644\u062a\u062c\u0627\u0631\u064a \u0627\u0644\u0631\u0626\u064a\u0633\u064a \u0641\u064a \u0645\u0646\u0637\u0642\u0629 \u0627\u0644\u062e\u0644\u064a\u062c \u0627\u0644\u0639\u0631\u0628\u064a\u060c \u0645\u0633\u0642\u0637 \u0643\u0627\u0646\u062a \u0623\u064a\u0636\u064b\u0627 \u0645\u0646 \u0628\u064a\u0646 \u0623\u0647\u0645 \u0627\u0644\u0645\u0648\u0627\u0646\u0626 \u0627\u0644\u062a\u062c\u0627\u0631\u064a\u0629 \u0641\u064a \u0627\u0644\u0645\u062d\u064a\u0637 \u0627\u0644\u0647\u0646\u062f\u064a.", "qas": [{"question": "\u0639\u0644\u0649 \u0645\u0627\u0630\u0627 \u0643\u0627\u0646\u062a \u062a\u062a\u0646\u0627\u0641\u0633 \u0633\u0644\u0637\u0646\u0629 \u0639\u0645\u0627\u0646\u060c\u0627\u0644\u0645\u0645\u0644\u0643\u0629 \u0627\u0644\u0645\u062a\u062d\u062f\u0629 \u0648 \u0627\u0644\u0628\u0631\u062a\u063a\u0627\u0644\u060c \u0641\u064a \u0623\u0648\u0627\u062e\u0631 \u0627\u0644\u0642\u0631\u0646 15\u061f", "id": "890371595159", "answers": [{"text": "\u0627\u0644\u0646\u0641\u0648\u0630 \u0641\u064a \u0645\u0646\u0637\u0642\u0629 \u0627\u0644\u062e\u0644\u064a\u062c \u0627\u0644\u0639\u0631\u0628\u064a \u0648\u0627\u0644\u0645\u062d\u064a\u0637 \u0627\u0644\u0647\u0646\u062f\u064a", "answer_start": 91}]}, {"question": "\u0645\u0627\u0630\u0627 \u062a\u064f\u0639\u062a\u0628\u0631 \u0645\u0633\u0642\u0637 \u0628\u0627\u0644\u0646\u0633\u0628\u0629 \u0644\u0645\u0646\u0637\u0642\u0629 \u0627\u0644\u062e\u0644\u064a\u062c \u0627\u0644\u0639\u0631\u0628\u064a\u061f", "id": "396783793441", "answers": [{"text": "\u0627\u0644\u0645\u064a\u0646\u0627\u0621 \u0627\u0644\u062a\u062c\u0627\u0631\u064a \u0627\u0644\u0631\u0626\u064a\u0633\u064a", "answer_start": 361}]}, {"question": "\u0645\u0627\u0630\u0627 \u062a\u0639\u062a\u0628\u0631 \u0645\u0633\u0642\u0637 \u0628\u0627\u0644\u0646\u0633\u0628\u0629 \u0644\u0644\u0645\u062d\u064a\u0637 \u0627\u0644\u0647\u0646\u062f\u064a\u061f", "id": "242930141493", "answers": [{"text": "\u0645\u0646 \u0628\u064a\u0646 \u0623\u0647\u0645 \u0627\u0644\u0645\u0648\u0627\u0646\u0626 \u0627\u0644\u062a\u062c\u0627\u0631\u064a\u0629", "answer_start": 425}]}]}, {"context": "\u064a\u0639\u062a\u0642\u062f \u0623\u0646 \u0645\u062c\u0627\u0646 \u0627\u0644\u0648\u0627\u0631\u062f\u0629 \u0641\u064a \u0627\u0644\u0643\u062a\u0627\u0628\u0627\u062a \u0627\u0644\u0633\u0648\u0645\u0631\u064a\u0629 \u062a\u0634\u064a\u0631 \u0625\u0644\u0649 \u0639\u064f\u0645\u0627\u0646 \u0627\u0644\u063a\u0627\u0644\u0628 \u0623\u0646 \u0639\u064f\u0645\u0627\u0646 \u0643\u0627\u0646\u062a \u0645\u062d\u0637\u0629 \u0648\u0635\u0644 \u0645\u0647\u0645\u0629 \u0644\u0644\u0642\u0648\u0627\u0641\u0644 \u0627\u0644\u062a\u062c\u0627\u0631\u064a\u0629 \u0648\u0639\u0631\u0641\u062a \u0647\u0630\u0647 \u0627\u0644\u0645\u0646\u0637\u0642\u0629 \u0627\u0644\u062a\u0627\u0631\u064a\u062e\u064a\u0629 \u0628\u0627\u0633\u0645 \u062c\u0628\u0644 \u0627\u0644\u0646\u062d\u0627\u0633 \u0648\u0644\u0647\u0627 \u0625\u0631\u062a\u0628\u0627\u0637 \u0628\u062b\u0642\u0627\u0641\u0629 \u0623\u0645 \u0627\u0644\u0646\u0627\u0631 \u0648\u0635\u0644\u0627\u062a \u062a\u062c\u0627\u0631\u064a\u0629 \u0645\u0639 \u0628\u0644\u0627\u062f \u0627\u0644\u0631\u0627\u0641\u062f\u064a\u0646 \u0648\u0644\u0627 \u064a\u0639\u0631\u0641 \u0627\u0644\u0643\u062b\u064a\u0631 \u0639\u0646 \u0637\u0628\u064a\u0639\u0629 \u0627\u0644\u0646\u0638\u0645 \u0641\u064a \u062a\u0644\u0643 \u0627\u0644\u0645\u0633\u062a\u0648\u0637\u0646\u0627\u062a \u0627\u0644\u0635\u063a\u064a\u0631\u0629 \u0648\u0627\u062e\u062a\u0641\u062a \u0645\u062c\u0627\u0646 \u0645\u0646 \u0627\u0644\u0646\u0635\u0648\u0635 \u0627\u0644\u0633\u0648\u0645\u0631\u064a\u0629 \u0645\u0628\u0643\u0631\u064b\u0627 \u0641\u064a \u0627\u0644\u0639\u0627\u0645 1800 \u0639\u0627\u0645 \u0642\u0628\u0644 \u0627\u0644\u0645\u064a\u0644\u0627\u062f. \u062a\u0645\u062a\u0644\u0643 \u0639\u064f\u0645\u0627\u0646 \u0623\u0631\u0628\u0639\u0629 \u0645\u0648\u0627\u0642\u0639 \u0636\u0645\u0646 \u0645\u0648\u0627\u0642\u0639 \u0627\u0644\u062a\u0631\u0627\u062b \u0627\u0644\u0639\u0627\u0644\u0645\u064a \u0648\u0635\u0646\u0641\u062a \u0631\u0642\u0635\u0629 \u0627\u0644\u0628\u0631\u0639\u0629 \u0636\u0645\u0646 \u0627\u0644\u062a\u0631\u0627\u062b \u0627\u0644\u062b\u0642\u0627\u0641\u064a \u0627\u0644\u0644\u0627\u0645\u0627\u062f\u064a \u0644\u0644\u0625\u0646\u0633\u0627\u0646\u064a\u0629 \u0648\u0627\u062e\u062a\u064a\u0631\u062a \u0639\u062f\u0629 \u0645\u0631\u0627\u062a \u0643\u0648\u062c\u0647\u0629 \u0633\u064a\u0627\u062d\u064a\u0629 \u0644\u062a\u0627\u0631\u064a\u062e \u0627\u0644\u0628\u0644\u0627\u062f \u0648\u062b\u0642\u0627\u0641\u062a\u0647\u0627 \u0648\u062a\u0646\u0648\u0639 \u062a\u0636\u0627\u0631\u064a\u0633\u0647\u0627 \u0627\u0644\u062c\u063a\u0631\u0627\u0641\u064a\u0629.", "qas": [{"question": "\u0628\u0623\u064a \u0625\u0633\u0645 \u0639\u064f\u0631\u0641\u062a \u0639\u0645\u0627\u0646\u061f", "id": "172887421002", "answers": [{"text": "\u0628\u0627\u0633\u0645 \u062c\u0628\u0644 \u0627\u0644\u0646\u062d\u0627\u0633", "answer_start": 138}]}, {"question": "\u0643\u0645 \u0645\u0648\u0642\u0639\u060c \u0636\u0645\u0646 \u0645\u0648\u0642\u0639 \u0627\u0644\u062a\u0631\u0627\u062b \u0627\u0644\u0639\u0627\u0644\u0645\u064a\u060c \u062a\u0645\u062a\u0644\u0643 \u0639\u0645\u0627\u0646\u061f", "id": "179719553964", "answers": [{"text": "\u0623\u0631\u0628\u0639\u0629 \u0645\u0648\u0627\u0642\u0639", "answer_start": 350}]}, {"question": "\u0644\u0645\u0627\u0630\u0627 \u0627\u062e\u062a\u064a\u0631\u062a \u0639\u0645\u0627\u0646 \u0643\u0648\u062c\u0647\u0629 \u0633\u064a\u0627\u062d\u064a\u0629\u061f", "id": "467015582029", "answers": [{"text": "\u0644\u062a\u0627\u0631\u064a\u062e \u0627\u0644\u0628\u0644\u0627\u062f \u0648\u062b\u0642\u0627\u0641\u062a\u0647\u0627 \u0648\u062a\u0646\u0648\u0639 \u062a\u0636\u0627\u0631\u064a\u0633\u0647\u0627 \u0627\u0644\u062c\u063a\u0631\u0627\u0641\u064a\u0629.", "answer_start": 473}]}]}]}, {"title": "\u0633\u0648\u0631\u064a\u0627", "paragraphs": [{"context": "\u0633\u064f\u0648\u0631\u0650\u064a\u064e\u0629 \u0623\u0648 \u0633\u064f\u0648\u0631\u0650\u064a\u064e\u0627\u060c \u0623\u0648 (\u0631\u0633\u0645\u064a\u0627\u064b: \u0627\u0644\u062c\u064f\u0645\u0647\u064f\u0648\u0631\u0650\u064a\u0651\u0629\u064f \u0627\u0644\u0639\u064e\u0631\u064e\u0628\u0650\u064a\u0651\u0629\u064f \u0627\u0644\u0633\u064f\u0648\u0631\u0650\u064a\u0651\u0629\u064f) \u0645\u0646\u0630 1961\u060c \u0647\u064a \u062f\u0648\u0644\u0629 \u0639\u0631\u0628\u064a\u0629 \u062a\u0639\u062f \u062c\u0645\u0647\u0648\u0631\u064a\u0629 \u0645\u0631\u0643\u0632\u064a\u0629\u060c \u0645\u0624\u0644\u0641\u0629 \u0645\u0646 14 \u0645\u062d\u0627\u0641\u0638\u0629\u060c \u0639\u0627\u0635\u0645\u062a\u0647\u0627 \u0645\u062f\u064a\u0646\u0629 \u062f\u0645\u0634\u0642\u060c \u062a\u0642\u0639 \u0636\u0645\u0646 \u0645\u0646\u0637\u0642\u0629 \u0627\u0644\u0634\u0631\u0642 \u0627\u0644\u0623\u0648\u0633\u0637 \u0641\u064a \u063a\u0631\u0628 \u0622\u0633\u064a\u0627\u061b \u064a\u062d\u062f\u0647\u0627 \u0634\u0645\u0627\u0644\u0627\u064b \u062a\u0631\u0643\u064a\u0627\u060c \u0648\u0634\u0631\u0642\u064b\u0627 \u0627\u0644\u0639\u0631\u0627\u0642\u060c \u0648\u062c\u0646\u0648\u0628\u064b\u0627 \u0627\u0644\u0623\u0631\u062f\u0646\u060c \u0648\u063a\u0631\u0628\u064b\u0627 \u0641\u0644\u0633\u0637\u064a\u0646\u060c \u0648\u0644\u0628\u0646\u0627\u0646\u060c \u0648\u0627\u0644\u0628\u062d\u0631 \u0627\u0644\u0623\u0628\u064a\u0636 \u0627\u0644\u0645\u062a\u0648\u0633\u0637\u060c \u0628\u0645\u0633\u0627\u062d\u0629 185180 \u0643\u0645 \u0645\u0631\u0628\u0639\u060c \u0648\u062a\u0636\u0627\u0631\u064a\u0633 \u0648\u063a\u0637\u0627\u0621 \u0646\u0628\u0627\u062a\u064a \u0648\u062d\u064a\u0648\u0627\u0646\u064a \u0645\u062a\u0646\u0648\u0651\u0639\u060c \u0648\u0645\u0646\u0627\u062e \u0645\u062a\u0631\u0627\u0648\u062d \u0628\u064a\u0646 \u0645\u062a\u0648\u0633\u0637\u064a\u060c \u0648\u0634\u0628\u0647 \u062c\u0627\u0641.", "qas": [{"question": "\u0645\u0627\u0647\u064a \u0639\u0627\u0635\u0645\u0629 \u0633\u0648\u0631\u064a\u0627\u061f", "id": "963819258584", "answers": [{"text": "\u062f\u0645\u0634\u0642\u060c", "answer_start": 153}]}, {"question": "\u0645\u0627\u0647\u064a \u0627\u0644\u062f\u0648\u0644\u0629 \u0627\u0644\u062a\u064a \u062a\u062d\u064f\u062f \u0633\u0648\u0631\u064a\u0627 \u0634\u0645\u0627\u0644\u0627\u064b\u061f", "id": "336998346724", "answers": [{"text": "\u062a\u0631\u0643\u064a\u0627\u060c", "answer_start": 212}]}, {"question": "\u0645\u0627\u0647\u064a \u0627\u0644\u062f\u0648\u0644\u0629 \u0627\u0644\u062a\u064a \u062a\u062d\u062f \u0633\u0648\u0631\u064a\u0627 \u0634\u0631\u0642\u0627\u064b\u061f", "id": "128342965360", "answers": [{"text": "\u0627\u0644\u0639\u0631\u0627\u0642\u060c", "answer_start": 226}]}]}, {"context": "\u0633\u064f\u0648\u0631\u0650\u064a\u064e\u0629 \u0623\u0648 \u0633\u064f\u0648\u0631\u0650\u064a\u064e\u0627\u060c \u0648\u0627\u0633\u0645\u0647\u0627 \u0627\u0644\u0631\u0633\u0645\u064a \u0627\u0644\u062c\u064f\u0645\u0647\u064f\u0648\u0631\u0650\u064a\u0651\u0629\u064f \u0627\u0644\u0639\u064e\u0631\u064e\u0628\u0650\u064a\u0651\u0629\u064f \u0627\u0644\u0633\u064f\u0648\u0631\u0650\u064a\u0651\u0629\u064f \u0645\u0646\u0630 1961\u060c \u0647\u064a \u062c\u0645\u0647\u0648\u0631\u064a\u0629 \u0645\u0631\u0643\u0632\u064a\u0629\u060c \u0645\u0624\u0644\u0641\u0629 \u0645\u0646 14 \u0645\u062d\u0627\u0641\u0638\u0629\u060c \u0639\u0627\u0635\u0645\u062a\u0647\u0627 \u0645\u062f\u064a\u0646\u0629 \u062f\u0645\u0634\u0642\u060c \u062a\u0642\u0639 \u0636\u0645\u0646 \u0645\u0646\u0637\u0642\u0629 \u0627\u0644\u0634\u0631\u0642 \u0627\u0644\u0623\u0648\u0633\u0637 \u0641\u064a \u063a\u0631\u0628 \u0622\u0633\u064a\u0627\u061b \u064a\u062d\u062f\u0647\u0627 \u0634\u0645\u0627\u0644\u0627\u064b \u062a\u0631\u0643\u064a\u0627\u060c \u0648\u0634\u0631\u0642\u064b\u0627 \u0627\u0644\u0639\u0631\u0627\u0642\u060c \u0648\u062c\u0646\u0648\u0628\u064b\u0627 \u0627\u0644\u0623\u0631\u062f\u0646\u060c \u0648\u063a\u0631\u0628\u064b\u0627 \u0641\u0644\u0633\u0637\u064a\u0646\u060c \u0648\u0644\u0628\u0646\u0627\u0646\u060c \u0648\u0627\u0644\u0628\u062d\u0631 \u0627\u0644\u0623\u0628\u064a\u0636 \u0627\u0644\u0645\u062a\u0648\u0633\u0637\u060c \u0628\u0645\u0633\u0627\u062d\u0629 185180 \u0643\u0645 \u0645\u0631\u0628\u0639\u060c \u0648\u062a\u0636\u0627\u0631\u064a\u0633 \u0648\u063a\u0637\u0627\u0621 \u0646\u0628\u0627\u062a\u064a \u0648\u062d\u064a\u0648\u0627\u0646\u064a \u0645\u062a\u0646\u0648\u0651\u0639\u060c \u0648\u0645\u0646\u0627\u062e \u0645\u062a\u0631\u0627\u0648\u062d \u0628\u064a\u0646 \u0645\u062a\u0648\u0633\u0637\u064a\u060c \u0648\u0634\u0628\u0647 \u062c\u0627\u0641. \u062a\u0635\u0646\u0641 \u0633\u0648\u0631\u064a\u0627 \u062c\u0646\u0628\u064b\u0627 \u0625\u0644\u0649 \u062c\u0646\u0628 \u0645\u0639 \u0627\u0644\u0639\u0631\u0627\u0642 \u0628\u0648\u0635\u0641\u0647\u0627 \u0623\u0642\u062f\u0645 \u0645\u0648\u0627\u0642\u0639 \"\u0645\u0647\u062f \u0627\u0644\u062d\u0636\u0627\u0631\u0629\" \u0627\u0644\u0628\u0634\u0631\u064a \u060c \u0648\u0627\u0634\u062a\u0642\u062a \u0627\u0633\u0645\u0647\u0627 \u062d\u0633\u0628 \u0623\u0648\u0641\u0631 \u0627\u0644\u0646\u0638\u0631\u064a\u0627\u062a \u0627\u0644\u0623\u0643\u0627\u062f\u064a\u0645\u064a\u0629 \u0645\u0646 \u0622\u0634\u0648\u0631\u061b \u0628\u0643\u0644 \u0627\u0644\u0623\u062d\u0648\u0627\u0644 \u0645\u0646\u0637\u0642\u0629 \u0633\u0648\u0631\u064a\u0627 \u0627\u0644\u062a\u0627\u0631\u064a\u062e\u064a\u0629 \u0645\u062e\u062a\u0644\u0641\u0629 \u0639\u0646 \u0627\u0644\u062f\u0648\u0644\u0629 \u0627\u0644\u0633\u0648\u0631\u064a\u0629 \u0627\u0644\u062d\u062f\u064a\u062b\u0629 \u0645\u0646 \u0646\u0627\u062d\u064a\u0629 \u0627\u0644\u0627\u0645\u062a\u062f\u0627\u062f \u0648\u0627\u0644\u0645\u0633\u0627\u062d\u0629\u060c \u0648\u062a\u0634\u064a\u0631 \u0627\u0644\u0623\u0648\u0644\u0649 \u0625\u0644\u0649 \u0628\u0644\u0627\u062f \u0627\u0644\u0634\u0627\u0645\u060c \u0623\u0648 \u0627\u0644\u0647\u0644\u0627\u0644 \u0627\u0644\u062e\u0635\u064a\u0628.", "qas": [{"question": "\u0645\u0627\u0647\u064a \u0627\u0644\u062f\u0648\u0644\u0629 \u0627\u0644\u062a\u064a \u062a\u062d\u062f \u0633\u0648\u0631\u064a\u0627 \u062c\u0646\u0648\u0628\u0627\u064b\u061f", "id": "496734630899", "answers": [{"text": "\u0627\u0644\u0623\u0631\u062f\u0646\u060c", "answer_start": 228}]}, {"question": "\u0645\u0627\u0647\u064a \u0627\u0644\u062f\u0648\u0644 \u0627\u0644\u062a\u064a \u062a\u062d\u062f \u0633\u0648\u0631\u064a\u0627 \u063a\u0631\u0628\u0627\u064b\u061f", "id": "304488775369", "answers": [{"text": "\u0641\u0644\u0633\u0637\u064a\u0646\u060c \u0648\u0644\u0628\u0646\u0627\u0646\u060c", "answer_start": 243}]}, {"question": "\u0645\u0646 \u0643\u0645 \u0645\u062d\u0627\u0641\u0638\u0629 \u0645\u0624\u0644\u0641\u0629 \u0633\u0648\u0631\u064a\u0627\u061f", "id": "998003551701", "answers": [{"text": "14 \u0645\u062d\u0627\u0641\u0638\u0629\u060c", "answer_start": 114}]}]}, {"context": "\u0648\u062c\u062f\u062a \u0622\u062b\u0627\u0631 \u0628\u0634\u0631\u064a\u0629 \u0641\u064a \u0633\u0648\u0631\u064a\u0627 \u062a\u0639\u0648\u062f \u0644\u0622\u0644\u0627\u0641 \u0627\u0644\u0633\u0646\u064a\u0646\u060c \u0648\u0645\u062f\u064a\u0646\u0629 \u062f\u0645\u0634\u0642 \u062a\u0639\u062a\u0628\u0631 \u0623\u0642\u062f\u0645 \u0645\u062f\u064a\u0646\u0629 \u0641\u064a \u0627\u0644\u0639\u0627\u0644\u0645\u060c \u0648\u062a\u062d\u0648\u064a \u0627\u0644\u0628\u0644\u0627\u062f \u0627\u0644\u0639\u062f\u064a\u062f \u0645\u0646 \u0627\u0644\u0645\u0633\u062a\u0648\u0637\u0646\u0627\u062a \u0627\u0644\u0628\u0634\u0631\u064a\u0629 \u0627\u0644\u0645\u0645\u062a\u062f\u0629 \u0645\u0646\u0630 \u0627\u0644\u0639\u0635\u0631 \u0627\u0644\u062d\u062c\u0631\u064a\u060c \u0627\u0632\u062f\u0647\u0631\u062a \u0627\u0644\u0628\u0644\u0627\u062f \u0641\u064a \u0627\u0644\u0639\u0635\u0648\u0631 \u0627\u0644\u0642\u062f\u064a\u0645\u0629 \u0644\u062e\u0635\u0648\u0628\u0629 \u062a\u0631\u0628\u062a\u0647\u0627\u060c \u0648\u0628\u0648\u0635\u0641\u0647\u0627 \u0637\u0631\u064a\u0642\u064b\u0627 \u0644\u0644\u0642\u0648\u0627\u0641\u0644 \u0627\u0644\u062a\u062c\u0627\u0631\u064a\u0629 \u0623\u0648 \u0627\u0644\u062c\u064a\u0648\u0634\u060c \u0648\u0642\u0627\u0645\u062a \u0641\u064a\u0647\u0627 \u0625\u0645\u0628\u0631\u0627\u0637\u0648\u0631\u064a\u0627\u062a \u0645\u062a\u0639\u0627\u0642\u0628\u0629 \u0642\u0648\u064a\u0629 \u0627\u0634\u062a\u0645\u0644\u062a \u0623\u063a\u0644\u0628\u0647\u0627 \u0639\u0644\u0649 \u0627\u0644\u0647\u0644\u0627\u0644 \u0627\u0644\u062e\u0635\u064a\u0628 \u0628\u0631\u0645\u062a\u0647\u060c \u0648\u0628\u0631\u0632\u062a \u0645\u0646\u0630 \u0627\u0644\u0642\u0631\u0646 \u0627\u0644\u062d\u0627\u062f\u064a \u0639\u0634\u0631 \u0642\u0628\u0644 \u0627\u0644\u0645\u064a\u0644\u0627\u062f \u0627\u0644\u062d\u0636\u0627\u0631\u0629 \u0627\u0644\u0622\u0631\u0627\u0645\u064a\u0629 \u0627\u0644\u062a\u064a \u0627\u0633\u062a\u0645\u0631\u062a \u0647\u0648\u064a\u0629 \u0627\u0644\u0628\u0644\u0627\u062f \u0627\u0644\u062d\u0636\u0627\u0631\u064a\u0629 \u0627\u0644\u0623\u0633\u0627\u0633\u064a\u0629 \u062d\u062a\u0649 \u0627\u0633\u062a\u0639\u0631\u0627\u0628 \u063a\u0627\u0644\u0628\u064a\u062a\u0647\u0627 \u0645\u0639 \u062d\u0644\u0648\u0644 \u0627\u0644\u0642\u0631\u0646 \u0627\u0644\u062d\u0627\u062f\u064a \u0639\u0634\u0631 \u0628\u0639\u062f \u0627\u0644\u0645\u064a\u0644\u0627\u062f. \u0641\u064a \u0627\u0644\u0645\u0631\u062d\u0644\u0629 \u0627\u0644\u0623\u0646\u062a\u064a\u0643\u064a\u0629\u060c \u0643\u0627\u0646\u062a \u0627\u0644\u0628\u0644\u0627\u062f \u062c\u0632\u0621\u064b\u0627 \u0645\u0646 \u0627\u0644\u0625\u0645\u0628\u0631\u0627\u0637\u0648\u0631\u064a\u0629 \u0627\u0644\u0633\u0644\u0648\u0642\u064a\u0629 - \u0648\u0628\u0634\u0643\u0644 \u0645\u0644\u062d\u0648\u0638 \u0644\u0642\u0651\u0628 \u0627\u0644\u0645\u0644\u0648\u0643 \u0627\u0644\u0633\u0644\u0648\u0642\u064a\u0648\u0646 \u0623\u0646\u0641\u0633\u0647\u0645 \"\u0645\u0644\u0643 \u0633\u0648\u0631\u064a\u0627\" - \u062b\u0645 \u0627\u0644\u0625\u0645\u0628\u0631\u0627\u0637\u0648\u0631\u064a\u0629 \u0627\u0644\u0631\u0648\u0645\u0627\u0646\u064a\u0629 \u0641\u0627\u0644\u0628\u064a\u0632\u0646\u0637\u064a\u0629\u061b \u0648\u062e\u0644\u0627\u0644 \u0627\u0644\u0642\u0631\u0648\u0646 \u0627\u0644\u0648\u0633\u0637\u0649 \u0628\u0639\u062f \u0641\u062a\u062d \u0627\u0644\u0634\u0627\u0645\u060c \u0643\u0627\u0646\u062a \u0627\u0644\u0628\u0644\u0627\u062f \u062d\u0627\u0636\u0631\u0629 \u0627\u0644\u062f\u0648\u0644\u0629 \u0627\u0644\u0623\u0645\u0648\u064a\u0629 - \u0623\u0643\u0628\u0631 \u062f\u0648\u0644\u0629 \u0625\u0633\u0644\u0627\u0645\u064a\u0629 \u0641\u064a \u0627\u0644\u062a\u0627\u0631\u064a\u062e \u0645\u0646 \u062d\u064a\u062b \u0627\u0644\u0645\u0633\u0627\u062d\u0629 - \u0648\u0642\u0627\u0645\u062a \u062e\u0644\u0627\u0644 \u0645\u0631\u062d\u0644\u0629 \u0627\u0644\u062f\u0648\u0644\u0629 \u0627\u0644\u0639\u0628\u0627\u0633\u064a\u0629 \u0639\u062f\u062f \u0645\u0646 \u0627\u0644\u0625\u0645\u0627\u0631\u0627\u062a \u0648\u0627\u0644\u062f\u0648\u0644 \u0630\u0627\u062a \u0627\u0644\u062a\u0623\u062b\u064a\u0631\u060c \u062a\u0644\u0649 \u062f\u0648\u0627\u0644\u0647\u0627 \u0642\u064a\u0627\u0645 \u0633\u0648\u0631\u064a\u0627 \u0627\u0644\u0639\u062b\u0645\u0627\u0646\u064a\u0629 \u0627\u0644\u062a\u064a \u0627\u0633\u062a\u0645\u0631\u062a \u062d\u062a\u0649 \u0627\u0644\u062d\u0631\u0628 \u0627\u0644\u0639\u0627\u0644\u0645\u064a\u0629 \u0627\u0644\u0623\u0648\u0644\u0649. \u0628\u0639\u062f \u0627\u0644\u062d\u0631\u0628 \u0623\u0639\u0644\u0646 \u0627\u0633\u062a\u0642\u0644\u0627\u0644 \u0633\u0648\u0631\u064a\u0627 \u0641\u064a 8 \u0645\u0627\u0631\u0633 1920 \u0645\u0646 \u0642\u0628\u0644 \u0627\u0644\u0645\u0624\u062a\u0645\u0631 \u0627\u0644\u0633\u0648\u0631\u064a \u0627\u0644\u0639\u0627\u0645\u060c \u0625\u0644\u0627 \u0623\u0646 \u0641\u0631\u0646\u0633\u0627 \u0631\u0641\u0636\u062a \u0627\u0644\u0627\u0639\u062a\u0631\u0627\u0641 \u0628\u0627\u0644\u0645\u0624\u062a\u0645\u0631\u060c \u0648\u0623\u0635\u062f\u0631\u062a \u0641\u064a \u0633\u0628\u062a\u0645\u0628\u0631 1920 \"\u0645\u0631\u0627\u0633\u064a\u0645 \u0627\u0644\u062a\u0642\u0633\u064a\u0645\"\u060c \u0644\u0627\u062d\u0642\u064b\u0627 \u0648\u0628\u0634\u0643\u0644 \u062a\u062f\u0631\u064a\u062c\u064a \u062d\u062a\u0649 1936 \u0623\u0639\u064a\u062f \u0627\u062a\u062d\u0627\u062f \u062e\u0645\u0633\u0629 \u0643\u064a\u0627\u0646\u0627\u062a \u0636\u0645\u0646 \u0627\u0644\u062c\u0645\u0647\u0648\u0631\u064a\u0629 \u0627\u0644\u0633\u0648\u0631\u064a\u0629\u060c \u0627\u0644\u062a\u064a \u0646\u0627\u0644\u062a \u0627\u0633\u062a\u0642\u0644\u0627\u0644\u0647\u0627 \u0627\u0644\u062a\u0627\u0645 \u0639\u0627\u0645 1946\u060c \u0644\u062a\u0646\u062a\u0647\u064a \u0641\u062a\u0631\u0629 \u0627\u0644\u062f\u064a\u0645\u0648\u0642\u0631\u0627\u0637\u064a\u0629 \u0627\u0644\u0628\u0631\u0644\u0645\u0627\u0646\u064a\u0629 \u0627\u0644\u0642\u0635\u064a\u0631\u0629\u060c \u0648\u0627\u0644\u062a\u064a \u062a\u062e\u0644\u0644\u062a\u0647\u0627 \u0623\u0632\u0645\u0627\u062a \u0639\u062f\u064a\u062f\u0629\u060c \u0639\u0627\u0645 1963 \u0628\u0642\u064a\u0627\u0645 \u0646\u0638\u0627\u0645 \u0627\u0644\u062d\u0632\u0628 \u0627\u0644\u0648\u0627\u062d\u062f\u060c \u0627\u0644\u0627\u0634\u062a\u0631\u0627\u0643\u064a. \u0627\u0646\u062f\u0644\u0639\u062a \u0639\u0627\u0645 2011 \u0627\u0644\u0623\u0632\u0645\u0629 \u0627\u0644\u0633\u0648\u0631\u064a\u0629\u060c \u0627\u0644\u062a\u064a \u0623\u062f\u062a \u0644\u062f\u0645\u0627\u0631 \u0648\u0627\u0633\u0639 \u0641\u064a \u0627\u0644\u0628\u0644\u0627\u062f\u060c \u0648\u0648\u0635\u0641\u062a \u0628\u0643\u0648\u0646\u0647\u0627 \u0623\u0643\u0628\u0631 \u0643\u0648\u0627\u0631\u062b\u0647\u0627 \u0641\u064a \u0627\u0644\u0639\u0635\u0631 \u0627\u0644\u062d\u062f\u064a\u062b. \u0627\u0644\u062f\u0633\u062a\u0648\u0631 \u0627\u0644\u062d\u0627\u0644\u064a \u0635\u062f\u0631 \u0639\u0627\u0645 2012\u060c \u0648\u0647\u0648 \u0643\u0633\u0627\u0628\u0642\u0647 \u062f\u0633\u062a\u0648\u0631 1973 \u064a\u0646\u0635\u0651 \u0639\u0644\u0649 \u0643\u0648\u0646 \u0646\u0638\u0627\u0645 \u0627\u0644\u062d\u0643\u0645 \u062c\u0645\u0647\u0648\u0631\u064a \u0631\u0626\u0627\u0633\u064a.", "qas": [{"question": "\u0645\u0627\u0630\u0627 \u062a\u0639\u062a\u0628\u0631 \u0645\u062f\u064a\u0646\u0629 \u062f\u0645\u0634\u0642\u061f", "id": "655808141830", "answers": [{"text": "\u0623\u0642\u062f\u0645 \u0645\u062f\u064a\u0646\u0629 \u0641\u064a \u0627\u0644\u0639\u0627\u0644\u0645\u060c", "answer_start": 62}]}, {"question": "\u0641\u064a \u0623\u064a \u0639\u0627\u0645 \u0623\u064f\u0639\u0644\u0646 \u0627\u0633\u062a\u0642\u0644\u0627\u0644 \u0633\u0648\u0631\u064a\u0627\u061f", "id": "472237029974", "answers": [{"text": "1920", "answer_start": 929}]}, {"question": "\u0641\u064a \u0623\u064a \u0639\u0627\u0645 \u0646\u0627\u0644\u062a \u0633\u0648\u0631\u064a\u0627 \u0627\u0644\u0627\u0633\u062a\u0642\u0644\u0627\u0644\u061f", "id": "834947037931", "answers": [{"text": "1936", "answer_start": 1064}]}]}]}, {"title": "\u0627\u0644\u0647\u0646\u062f", "paragraphs": [{"context": "\u0627\u0644\u0647\u0646\u062f \u0631\u0633\u0645\u064a\u0627\u064b \u062c\u0645\u0647\u0648\u0631\u064a\u0629 \u0627\u0644\u0647\u0646\u062f (\u0628\u0627\u0644\u0647\u0646\u062f\u064a\u0629: \u092d\u093e\u0930\u0924 \u0917\u0923\u0930\u093e\u091c\u094d\u092f)\u060c \u0647\u064a \u062c\u0645\u0647\u0648\u0631\u064a\u0629 \u062a\u0642\u0639 \u0641\u064a \u062c\u0646\u0648\u0628 \u0622\u0633\u064a\u0627. \u062a\u0639\u062f\u0651 \u0633\u0627\u0628\u0639 \u0623\u0643\u0628\u0631 \u0628\u0644\u062f \u0645\u0646 \u062d\u064a\u062b \u0627\u0644\u0645\u0633\u0627\u062d\u0629 \u0627\u0644\u062c\u063a\u0631\u0627\u0641\u064a\u0629\u060c \u0648\u0627\u0644\u062b\u0627\u0646\u064a\u0629 \u0645\u0646 \u062d\u064a\u062b \u0639\u062f\u062f \u0627\u0644\u0633\u0643\u0627\u0646\u060c \u0648\u0647\u064a \u0627\u0644\u062c\u0645\u0647\u0648\u0631\u064a\u0629 \u0627\u0644\u062f\u064a\u0645\u0648\u0642\u0631\u0627\u0637\u064a\u0629 \u0627\u0644\u0623\u0643\u062b\u0631 \u0627\u0632\u062f\u062d\u0627\u0645\u0627\u064b \u0628\u0627\u0644\u0633\u0643\u0627\u0646 \u0641\u064a \u0627\u0644\u0639\u0627\u0644\u0645.", "qas": [{"question": "\u0627\u064a\u0646 \u062a\u0642\u0639 \u062c\u0645\u0647\u0648\u0631\u064a\u0629 \u0627\u0644\u0647\u0646\u062f\u061f", "id": "537894530464", "answers": [{"text": "\u062a\u0642\u0639 \u0641\u064a \u062c\u0646\u0648\u0628 \u0622\u0633\u064a\u0627.", "answer_start": 64}]}, {"question": "\u0645\u0627 \u062a\u0631\u062a\u064a\u0628 \u0627\u0644\u0647\u0646\u062f \u0645\u0646 \u062d\u064a\u062b \u0627\u0644\u0645\u0633\u0627\u062d\u0629\u061f", "id": "279593938327", "answers": [{"text": "\u062a\u0639\u062f\u0651 \u0633\u0627\u0628\u0639 \u0623\u0643\u0628\u0631 \u0628\u0644\u062f \u0645\u0646 \u062d\u064a\u062b \u0627\u0644\u0645\u0633\u0627\u062d\u0629 \u0627\u0644\u062c\u063a\u0631\u0627\u0641\u064a\u0629\u060c", "answer_start": 82}]}, {"question": "\u0645\u0627 \u062a\u0631\u062a\u064a\u0628 \u0627\u0644\u0647\u0646\u062f \u0645\u0646 \u062d\u064a\u062b \u0627\u0644\u0643\u062b\u0627\u0641\u0629 \u0627\u0644\u0633\u0643\u0627\u0646\u064a\u0629\u061f", "id": "168692293797", "answers": [{"text": "\u0648\u0627\u0644\u062b\u0627\u0646\u064a\u0629 \u0645\u0646 \u062d\u064a\u062b \u0639\u062f\u062f \u0627\u0644\u0633\u0643\u0627\u0646\u060c", "answer_start": 127}]}]}, {"context": "\u062a\u0639\u062f \u0627\u0644\u0647\u0646\u062f \u0645\u0647\u062f \u062d\u0636\u0627\u0631\u0629 \u0648\u0627\u062f\u064a \u0627\u0644\u0633\u0646\u062f \u0648\u0645\u0646\u0637\u0642\u0629 \u0637\u0631\u064a\u0642 \u0627\u0644\u062a\u062c\u0627\u0631\u0629 \u0627\u0644\u062a\u0627\u0631\u064a\u062e\u064a\u0629 \u0648\u0627\u0644\u0639\u062f\u064a\u062f \u0645\u0646 \u0627\u0644\u0625\u0645\u0628\u0631\u0627\u0637\u0648\u0631\u064a\u0627\u062a. \u0643\u0627\u0646\u062a \u0634\u0628\u0647 \u0627\u0644\u0642\u0627\u0631\u0629 \u0627\u0644\u0647\u0646\u062f\u064a\u0629 \u0645\u0639\u0631\u0648\u0641\u0629 \u0628\u062b\u0631\u0627\u0648\u062a\u0647\u0627 \u0627\u0644\u062a\u062c\u0627\u0631\u064a\u0629 \u0648\u0627\u0644\u062b\u0642\u0627\u0641\u064a\u0629 \u0644\u0641\u062a\u0631\u0629 \u0643\u0628\u064a\u0631\u0629 \u0645\u0646 \u062a\u0627\u0631\u064a\u062e\u0647\u0627 \u0627\u0644\u0637\u0648\u064a\u0644. \u0648\u0642\u062f \u0646\u0634\u0623\u062a \u0639\u0644\u0649 \u0627\u0644\u0623\u0631\u0627\u0636\u064a \u0627\u0644\u0647\u0646\u062f\u064a\u0629 \u0623\u0631\u0628\u0639\u0629 \u0623\u062f\u064a\u0627\u0646 \u0631\u0626\u064a\u0633\u064a\u0629 \u0647\u064a \u0627\u0644\u0647\u0646\u062f\u0648\u0633\u064a\u0629 \u0648\u0627\u0644\u0628\u0648\u0630\u064a\u0629 \u0648\u0627\u0644\u062c\u0627\u064a\u0646\u064a\u0629 \u0648\u0627\u0644\u0633\u064a\u062e\u064a\u0629\u060c \u0641\u064a \u062d\u064a\u0646 \u0623\u0646 \u0627\u0644\u0632\u0631\u0627\u062f\u0634\u062a\u064a\u0629\u060c \u0627\u0644\u064a\u0647\u0648\u062f\u064a\u0629\u060c \u0627\u0644\u0645\u0633\u064a\u062d\u064a\u0629 \u0648\u0627\u0644\u0625\u0633\u0644\u0627\u0645 \u0648\u0635\u0644\u062a \u0625\u0644\u064a\u0647\u0627 \u0641\u064a \u0627\u0644\u0623\u0644\u0641\u064a\u0629 \u0627\u0644\u0623\u0648\u0644\u0649 \u0627\u0644\u0645\u064a\u0644\u0627\u062f\u064a\u0629\u060c \u0648\u0634\u0643\u0644\u062a \u0647\u0630\u0647 \u0627\u0644\u062f\u064a\u0627\u0646\u0627\u062a \u0648\u0627\u0644\u062b\u0642\u0627\u0641\u0627\u062a \u0627\u0644\u062a\u0646\u0648\u0639 \u0627\u0644\u062b\u0642\u0627\u0641\u064a \u0644\u0644\u0645\u0646\u0637\u0642\u0629. \u062a\u0627\u0631\u064a\u062e\u064a\u0627\u064b\u060c \u0623\u0633\u0646\u062f\u062a \u0625\u062f\u0627\u0631\u0629 \u0627\u0644\u0647\u0646\u062f \u0625\u0644\u0649 \u0634\u0631\u0643\u0629 \u0627\u0644\u0647\u0646\u062f \u0627\u0644\u0634\u0631\u0642\u064a\u0629 \u0627\u0644\u0628\u0631\u064a\u0637\u0627\u0646\u064a\u0629 \u0641\u064a \u0648\u0642\u062a \u0645\u0628\u0643\u0631 \u0645\u0646 \u0627\u0644\u0642\u0631\u0646 \u0627\u0644\u062b\u0627\u0645\u0646 \u0639\u0634\u0631\u060c \u062b\u0645 \u0627\u0633\u062a\u0639\u0645\u0631\u062a \u0645\u0646 \u0642\u0628\u0644 \u0627\u0644\u0645\u0645\u0644\u0643\u0629 \u0627\u0644\u0645\u062a\u062d\u062f\u0629 \u0641\u064a \u0627\u0644\u0641\u062a\u0631\u0629 \u0645\u0646 \u0645\u0646\u062a\u0635\u0641 \u0627\u0644\u0642\u0631\u0646 \u0627\u0644\u062a\u0627\u0633\u0639 \u0639\u0634\u0631 \u0625\u0644\u0649 \u0645\u0646\u062a\u0635\u0641 \u0627\u0644\u0642\u0631\u0646 \u0627\u0644\u0639\u0634\u0631\u064a\u0646\u060c \u062b\u0645 \u0627\u0633\u062a\u0642\u0644\u062a \u0627\u0644\u0647\u0646\u062f \u0641\u064a \u0639\u0627\u0645 1947 \u0628\u0639\u062f \u062d\u0631\u0643\u0629 \u0627\u0644\u0643\u0641\u0627\u062d \u0645\u0646 \u0623\u062c\u0644 \u0627\u0644\u0627\u0633\u062a\u0642\u0644\u0627\u0644 \u0627\u0644\u062a\u064a \u062a\u0645\u064a\u0632\u062a \u0639\u0644\u0649 \u0646\u0637\u0627\u0642 \u0648\u0627\u0633\u0639 \u0628\u0627\u0644\u0645\u0642\u0627\u0648\u0645\u0629 \u063a\u064a\u0631 \u0627\u0644\u0639\u0646\u064a\u0641\u0629", "qas": [{"question": "\u0628\u0645\u0627\u0630\u0627 \u0643\u0627\u0646\u062a \u062a\u0634\u062a\u0647\u0631 \u0627\u0644\u0647\u0646\u062f \u0641\u0649 \u062a\u0627\u0631\u064a\u062e\u0647\u0627\u061f", "id": "382159239503", "answers": [{"text": "\u0643\u0627\u0646\u062a \u0634\u0628\u0647 \u0627\u0644\u0642\u0627\u0631\u0629 \u0627\u0644\u0647\u0646\u062f\u064a\u0629 \u0645\u0639\u0631\u0648\u0641\u0629 \u0628\u062b\u0631\u0627\u0648\u062a\u0647\u0627 \u0627\u0644\u062a\u062c\u0627\u0631\u064a\u0629 \u0648\u0627\u0644\u062b\u0642\u0627\u0641\u064a\u0629 \u0644\u0641\u062a\u0631\u0629 \u0643\u0628\u064a\u0631\u0629 \u0645\u0646 \u062a\u0627\u0631\u064a\u062e\u0647\u0627 \u0627\u0644\u0637\u0648\u064a\u0644.", "answer_start": 87}]}, {"question": "\u0645\u062a\u0649 \u0627\u0633\u062a\u0642\u0644\u062a \u0627\u0644\u0647\u0646\u062f\u061f", "id": "137673711420", "answers": [{"text": "\u0627\u0633\u062a\u0642\u0644\u062a \u0627\u0644\u0647\u0646\u062f \u0641\u064a \u0639\u0627\u0645 1947", "answer_start": 603}]}, {"question": "\u0645\u0645\u0646 \u0627\u0633\u062a\u0639\u0645\u0631\u062a \u0627\u0644\u0647\u0646\u062f\u061f", "id": "637109338347", "answers": [{"text": "\u0627\u0633\u062a\u0639\u0645\u0631\u062a \u0645\u0646 \u0642\u0628\u0644 \u0627\u0644\u0645\u0645\u0644\u0643\u0629 \u0627\u0644\u0645\u062a\u062d\u062f\u0629", "answer_start": 508}]}]}, {"context": "\u0639\u0644\u0649 \u0627\u0644\u0635\u0639\u064a\u062f \u0627\u0644\u0625\u062f\u0627\u0631\u064a \u062a\u0639\u062f \u0627\u0644\u0647\u0646\u062f \u062c\u0645\u0647\u0648\u0631\u064a\u0629 \u0641\u064a\u062f\u0631\u0627\u0644\u064a\u0629\u060c \u062a\u062a\u0623\u0644\u0641 \u0645\u0646 28 \u0648\u0644\u0627\u064a\u0629 \u0648\u0633\u0628\u0639\u0629 \u0623\u0642\u0627\u0644\u064a\u0645 \u0627\u062a\u062d\u0627\u062f\u064a\u0629 \u0645\u0639 \u0648\u062c\u0648\u062f \u0646\u0638\u0627\u0645 \u0628\u0631\u0644\u0645\u0627\u0646\u064a \u062f\u064a\u0645\u0648\u0642\u0631\u0627\u0637\u064a.\u0627\u0644\u0627\u0642\u062a\u0635\u0627\u062f \u0627\u0644\u0647\u0646\u062f\u064a \u0647\u0648 \u0633\u0627\u0628\u0639 \u0623\u0643\u0628\u0631 \u0627\u0642\u062a\u0635\u0627\u062f \u0641\u064a \u0627\u0644\u0639\u0627\u0644\u0645 \u0648\u062b\u0627\u0644\u062b \u0623\u0643\u0628\u0631 \u0642\u0648\u0629 \u0634\u0631\u0627\u0626\u064a\u0629. \u0648\u0628\u0639\u062f \u0627\u0644\u0625\u0635\u0644\u0627\u062d\u0627\u062a \u0627\u0644\u0645\u0633\u062a\u0646\u062f\u0629 \u0639\u0644\u0649 \u0627\u0642\u062a\u0635\u0627\u062f \u0627\u0644\u0633\u0648\u0642 \u0639\u0627\u0645 1991\u060c \u0623\u0635\u0628\u062d\u062a \u0627\u0644\u0647\u0646\u062f \u0648\u0627\u062d\u062f\u0629 \u0645\u0646 \u0623\u0633\u0631\u0639 \u0627\u0642\u062a\u0635\u0627\u062f\u0627\u062a \u0627\u0644\u0639\u0627\u0644\u0645 \u0646\u0645\u0648\u0627\u064b \u0643\u0645\u0627 \u0623\u0646\u0647\u0627 \u062a\u0635\u0646\u0641 \u0636\u0645\u0646 \u0627\u0644\u062f\u0648\u0644 \u0627\u0644\u0635\u0646\u0627\u0639\u064a\u0629 \u0627\u0644\u062c\u062f\u064a\u062f\u0629 . \u0631\u063a\u0645 \u0630\u0644\u0643\u060c \u0645\u0627 \u0632\u0627\u0644\u062a \u0627\u0644\u0628\u0644\u0627\u062f \u062a\u0648\u0627\u062c\u0647 \u062a\u062d\u062f\u064a\u0627\u062a \u0627\u0644\u0641\u0642\u0631 \u0648\u0627\u0644\u0641\u0633\u0627\u062f \u0648\u0633\u0648\u0621 \u0627\u0644\u062a\u063a\u0630\u064a\u0629 \u0648\u0639\u062f\u0645 \u0643\u0641\u0627\u0621\u0629 \u0623\u0646\u0638\u0645\u0629 \u0627\u0644\u0631\u0639\u0627\u064a\u0629 \u0627\u0644\u0635\u062d\u064a\u0629 \u0627\u0644\u0639\u0627\u0645\u0629. \u0641\u064a \u0627\u0644\u062c\u0627\u0646\u0628 \u0627\u0644\u0639\u0633\u0643\u0631\u064a \u062a\u0639\u062f \u0627\u0644\u0647\u0646\u062f \u0642\u0648\u0629 \u0639\u0633\u0643\u0631\u064a\u0629 \u0625\u0642\u0644\u064a\u0645\u064a\u0629 \u0643\u0645\u0627 \u062a\u0635\u0646\u0641 \u0636\u0645\u0646 \u0627\u0644\u062f\u0648\u0644 \u0627\u0644\u0645\u0627\u0644\u0643\u0629 \u0644\u0644\u0623\u0633\u0644\u062d\u0629 \u0627\u0644\u0646\u0648\u0648\u064a\u0629. \u0627\u0644\u062c\u064a\u0634 \u0627\u0644\u0647\u0646\u062f\u064a \u064a\u062a\u0645 \u062a\u0635\u0646\u064a\u0641\u0647 \u0639\u0644\u0649 \u0623\u0646\u0647 \u062b\u0627\u0644\u062b \u0623\u0643\u0628\u0631 \u062c\u064a\u0634 \u0641\u064a \u0627\u0644\u0639\u0627\u0644\u0645 \u0641\u064a \u062d\u064a\u0646 \u062a\u062d\u062a\u0644 \u0627\u0644\u0647\u0646\u062f \u0627\u0644\u0645\u0631\u062a\u0628\u0629 \u0627\u0644\u0633\u0627\u062f\u0633\u0629 \u0641\u064a \u0627\u0644\u0625\u0646\u0641\u0627\u0642 \u0627\u0644\u0639\u0633\u0643\u0631\u064a \u0628\u064a\u0646 \u0627\u0644\u062f\u0648\u0644. \u0646\u0638\u0631\u0627\u064b \u0644\u0644\u0643\u062b\u0627\u0641\u0629 \u0627\u0644\u0633\u0643\u0627\u0646\u064a\u0629 \u0627\u0644\u0647\u0627\u0626\u0644\u0629 \u062a\u0645\u0644\u0643 \u0627\u0644\u0647\u0646\u062f \u0645\u062c\u062a\u0645\u0639\u0627\u064b \u0645\u062a\u0639\u062f\u062f \u0627\u0644\u062f\u064a\u0627\u0646\u0627\u062a\u060c \u0643\u0645\u0627 \u0623\u0646\u0647 \u0645\u062a\u0639\u062f\u062f \u0627\u0644\u0644\u063a\u0627\u062a \u0648\u0627\u0644\u0623\u0639\u0631\u0627\u0642\u060c \u0648\u062a\u0639\u062f\u0651 \u0627\u0644\u0647\u0646\u062f \u0623\u064a\u0636\u0627\u064b \u0645\u0648\u0637\u0646 \u0627\u0644\u062a\u0646\u0648\u0639\u0627\u062a \u0641\u064a \u0627\u0644\u062d\u064a\u0627\u0629 \u0627\u0644\u0628\u0631\u064a\u0629 \u0628\u0623\u0646\u0648\u0627\u0639 \u0639\u062f\u064a\u062f\u0629 \u0645\u0646 \u0627\u0644\u0645\u062d\u0645\u064a\u0627\u062a.", "qas": [{"question": "\u0643\u0645 \u0648\u0644\u0627\u064a\u0629 \u0641\u0649 \u0627\u0644\u0647\u0646\u062f\u061f", "id": "756866130786", "answers": [{"text": "\u062a\u062a\u0623\u0644\u0641 \u0645\u0646 28 \u0648\u0644\u0627\u064a\u0629", "answer_start": 47}]}, {"question": "\u0643\u0645 \u0627\u0642\u0644\u064a\u0645 \u0641\u0649 \u0627\u0644\u0647\u0646\u062f\u061f", "id": "649627290965", "answers": [{"text": "\u0648\u0633\u0628\u0639\u0629 \u0623\u0642\u0627\u0644\u064a\u0645", "answer_start": 65}]}, {"question": "\u0645\u0627 \u062a\u0631\u062a\u064a\u0628 \u0627\u0644\u0647\u0646\u062f \u0641\u0649 \u0627\u0644\u0627\u0646\u0641\u0627\u0642 \u0627\u0644\u0639\u0633\u0643\u0631\u0649\u061f", "id": "381188315176", "answers": [{"text": "\u062a\u062d\u062a\u0644 \u0627\u0644\u0647\u0646\u062f \u0627\u0644\u0645\u0631\u062a\u0628\u0629 \u0627\u0644\u0633\u0627\u062f\u0633\u0629 \u0641\u064a \u0627\u0644\u0625\u0646\u0641\u0627\u0642 \u0627\u0644\u0639\u0633\u0643\u0631\u064a \u0628\u064a\u0646 \u0627\u0644\u062f\u0648\u0644.", "answer_start": 586}]}]}]}, {"title": "\u0641\u0644\u0633\u0637\u064a\u0646", "paragraphs": [{"context": "\u0641\u0644\u0633\u0637\u064a\u0646 (\u0628\u0627\u0644\u0639\u0628\u0631\u064a\u0629: \u05e4\u05dc\u05e9\u05ea\u05d9\u05e0\u05d4 \u0623\u0648 \u05e4\u05dc\u05e1\u05d8\u05d9\u05df \u062d\u0633\u0628 \u0627\u0644\u0633\u064a\u0627\u0642\u060c \u0628\u0627\u0644\u064a\u0648\u0646\u0627\u0646\u064a\u0629: \u03a0\u03b1\u03bb\u03b1\u03b9\u03c3\u03c4\u03af\u03bd\u03b7) \u0647\u064a \u0645\u0646\u0637\u0642\u0629 \u062c\u063a\u0631\u0627\u0641\u064a\u0629 \u0641\u064a \u063a\u0631\u0628 \u0622\u0633\u064a\u0627 \u0639\u0627\u062f\u0629 \u0645\u0627 \u062a\u0634\u0645\u0644 \u0625\u0633\u0631\u0627\u0626\u064a\u0644\u060c \u0648\u0627\u0644\u0636\u0641\u0629 \u0627\u0644\u063a\u0631\u0628\u064a\u0629\u060c \u0648\u0642\u0637\u0627\u0639 \u063a\u0632\u0629\u060c \u0648\u0641\u064a \u0628\u0639\u0636 \u0627\u0644\u062a\u0639\u0627\u0631\u064a\u0641\u060c \u0628\u0639\u0636 \u0623\u062c\u0632\u0627\u0621 \u0645\u0646 \u063a\u0631\u0628 \u0627\u0644\u0623\u0631\u062f\u0646 \u0645\u0634\u064e\u0643\u0650\u0651\u0644\u0629 \u0627\u0644\u062c\u0632\u0621 \u0627\u0644\u062c\u0646\u0648\u0628\u064a \u0627\u0644\u063a\u0631\u0628\u064a \u0645\u0646 \u0628\u0644\u0627\u062f \u0627\u0644\u0634\u0627\u0645.", "qas": [{"question": "\u0627\u064a\u0646 \u062a\u0642\u0639 \u0641\u0644\u0633\u0637\u064a\u0646\u061f", "id": "405319145822", "answers": [{"text": "\u0641\u064a \u063a\u0631\u0628 \u0622\u0633\u064a\u0627", "answer_start": 89}]}, {"question": "\u0645\u0627\u0650\u0630\u0627 \u062a\u062a\u0636\u0645\u0646 \u0641\u0644\u0633\u0637\u064a\u0646\u061f", "id": "939376598893", "answers": [{"text": "\u062a\u0634\u0645\u0644 \u0625\u0633\u0631\u0627\u0626\u064a\u0644\u060c \u0648\u0627\u0644\u0636\u0641\u0629 \u0627\u0644\u063a\u0631\u0628\u064a\u0629\u060c \u0648\u0642\u0637\u0627\u0639 \u063a\u0632\u0629\u060c \u0648\u0641\u064a \u0628\u0639\u0636 \u0627\u0644\u062a\u0639\u0627\u0631\u064a\u0641\u060c \u0628\u0639\u0636 \u0623\u062c\u0632\u0627\u0621 \u0645\u0646 \u063a\u0631\u0628 \u0627\u0644\u0623\u0631\u062f\u0646", "answer_start": 109}]}, {"question": "\u0645\u0627\u0630\u0627 \u062a\u0633\u0645\u0649 \u0641\u0644\u0633\u0637\u064a\u0646 \u0628\u0627\u0644\u0639\u0628\u0631\u064a\u0629\u061f", "id": "343559561802", "answers": [{"text": "(\u0628\u0627\u0644\u0639\u0628\u0631\u064a\u0629: \u05e4\u05dc\u05e9\u05ea\u05d9\u05e0\u05d4 \u0623\u0648 \u05e4\u05dc\u05e1\u05d8\u05d9\u05df", "answer_start": 7}]}]}, {"context": "\u0641\u0644\u0633\u0637\u064a\u0646 (\u0628\u0627\u0644\u0639\u0628\u0631\u064a\u0629: \u05e4\u05dc\u05e9\u05ea\u05d9\u05e0\u05d4 \u0623\u0648 \u05e4\u05dc\u05e1\u05d8\u05d9\u05df \u062d\u0633\u0628 \u0627\u0644\u0633\u064a\u0627\u0642\u060c \u0628\u0627\u0644\u064a\u0648\u0646\u0627\u0646\u064a\u0629: \u03a0\u03b1\u03bb\u03b1\u03b9\u03c3\u03c4\u03af\u03bd\u03b7) \u0647\u064a \u0645\u0646\u0637\u0642\u0629 \u062c\u063a\u0631\u0627\u0641\u064a\u0629 \u0641\u064a \u063a\u0631\u0628 \u0622\u0633\u064a\u0627 \u0639\u0627\u062f\u0629 \u0645\u0627 \u062a\u0634\u0645\u0644 \u0625\u0633\u0631\u0627\u0626\u064a\u0644\u060c \u0648\u0627\u0644\u0636\u0641\u0629 \u0627\u0644\u063a\u0631\u0628\u064a\u0629\u060c \u0648\u0642\u0637\u0627\u0639 \u063a\u0632\u0629\u060c \u0648\u0641\u064a \u0628\u0639\u0636 \u0627\u0644\u062a\u0639\u0627\u0631\u064a\u0641\u060c \u0628\u0639\u0636 \u0623\u062c\u0632\u0627\u0621 \u0645\u0646 \u063a\u0631\u0628 \u0627\u0644\u0623\u0631\u062f\u0646 \u0645\u0634\u064e\u0643\u0650\u0651\u0644\u0629 \u0627\u0644\u062c\u0632\u0621 \u0627\u0644\u062c\u0646\u0648\u0628\u064a \u0627\u0644\u063a\u0631\u0628\u064a \u0645\u0646 \u0628\u0644\u0627\u062f \u0627\u0644\u0634\u0627\u0645. \u062a\u0642\u0639 \u0641\u064a \u0642\u0644\u0628 \u0627\u0644\u0634\u0631\u0642 \u0627\u0644\u0623\u0648\u0633\u0637 \u0648\u062a\u0635\u0644 \u0628\u064a\u0646 \u063a\u0631\u0628\u064a \u0622\u0633\u064a\u0627 \u0648\u0634\u0645\u0627\u0644\u064a \u0623\u0641\u0631\u064a\u0642\u064a\u0627 \u0628\u0648\u0642\u0648\u0639\u0647\u0627 \u0648\u0634\u0628\u0647 \u062c\u0632\u064a\u0631\u0629 \u0633\u064a\u0646\u0627\u0621 \u0639\u0646\u062f \u0646\u0642\u0637\u0629 \u0627\u0644\u062a\u0642\u0627\u0621 \u0627\u0644\u0642\u0627\u0631\u062a\u064a\u0646. \u0648\u0647\u064a \u062a\u0642\u0627\u0637\u0639 \u0637\u0631\u0642 \u0644\u0644\u0623\u062f\u064a\u0627\u0646 \u0648\u0627\u0644\u062b\u0642\u0627\u0641\u0627\u062a \u0648\u0627\u0644\u062a\u062c\u0627\u0631\u0629 \u0648\u0627\u0644\u0633\u064a\u0627\u0633\u0629\u060c\u0648\u0644\u0630\u0644\u0643 \u0644\u0643\u062b\u064a\u0631 \u0645\u0646 \u0645\u062f\u0646\u0647\u0627 \u0623\u0647\u0645\u064a\u0629 \u062a\u0627\u0631\u064a\u062e\u0629 \u0623\u0648 \u062f\u064a\u0646\u064a\u0629\u060c \u0648\u0639\u0644\u0649 \u0631\u0623\u0633\u0647\u0627 \u0627\u0644\u0642\u062f\u0633. \u062a\u0642\u0648\u0645 \u0639\u0644\u064a\u0647\u0627 \u0627\u0644\u064a\u0648\u0645 \u0639\u062f\u0651\u0629 \u0643\u064a\u0627\u0646\u0627\u062a \u0633\u064a\u0627\u0633\u064a\u0629 \u0645\u062a\u0631\u0627\u0643\u0628\u0629 \u0647\u064a \u062f\u0648\u0644\u0629 \u0625\u0633\u0631\u0627\u0626\u064a\u0644 (\u0627\u0644\u062a\u064a \u0627\u064f\u0642\u064a\u0645\u062a \u0641\u064a \u062d\u0631\u0628 1948 \u0628\u0639\u062f \u062a\u0647\u062c\u064a\u0631 \u0645\u0626\u0627\u062a \u0627\u0644\u0622\u0641 \u0627\u0644\u0641\u0644\u0633\u0637\u064a\u0646\u064a\u064a\u0646 \u0645\u0646 \u0648\u0637\u0646\u0647\u0645) \u0648\u0627\u0644\u062a\u064a \u062a\u0633\u064a\u0637\u0631 \u0623\u064a\u0636\u0627\u064b \u0639\u0633\u0643\u0631\u064a\u0627\u064b \u0639\u0644\u0649 \u0627\u0644\u0636\u0641\u0629 \u0627\u0644\u063a\u0631\u0628\u064a\u0629 \u0628\u0627\u0644\u0625\u0636\u0627\u0641\u0629 \u0625\u0644\u0649 \u0633\u064a\u0637\u0631\u0629 \u0645\u062f\u0646\u064a\u0629 \u0644\u0633\u0644\u0637\u0629 \u062d\u0643\u0645 \u0630\u0627\u062a\u064a \u0641\u0644\u0633\u0637\u064a\u0646\u064a \u0641\u064a \u0645\u062f\u0646 \u0627\u0644\u0636\u0641\u0629 \u0627\u0644\u063a\u0631\u0628\u064a\u0629 \u0628\u0627\u0644\u0625\u0636\u0627\u0641\u0629 \u0625\u0644\u0649 \u0642\u0637\u0627\u0639 \u063a\u0632\u0629 \u062d\u062a\u0649 \u0625\u0646\u0633\u062d\u0627\u0628 \u0625\u0633\u0631\u0627\u0626\u064a\u0644 \u0645\u0646 \u0642\u0637\u0627\u0639 \u063a\u0632\u0629 \u0639\u0627\u0645 2005 \u0648\u0645\u0646 \u0628\u0639\u062f\u0647 \u0627\u0646\u0642\u0633\u0627\u0645 \u0627\u0644\u0633\u0644\u0637\u0629 \u0627\u0644\u0633\u064a\u0627\u0633\u064a\u0629 \u0641\u064a \u0645\u0646\u0627\u0637\u0642 \u0627\u0644\u062d\u0643\u0645 \u0627\u0644\u0630\u0627\u062a\u064a \u0639\u0627\u0645 2007 \u0623\u062f\u0649 \u0625\u0644\u0649 \u0646\u0634\u0648\u0621 \u0633\u0644\u0637\u0629 \u0641\u064a \u0642\u0637\u0627\u0639 \u063a\u0632\u0629 \u0648\u0623\u062e\u0631\u0649 \u0641\u064a \u0645\u062f\u0646 \u0627\u0644\u0636\u0641\u0629. \u064a\u064f\u0642\u062f\u0631 \u0639\u062f\u062f \u0627\u0644\u0633\u0643\u0627\u0646 \u0636\u0645\u0646 \u0647\u0630\u0647 \u0627\u0644\u062d\u062f\u0648\u062f \u0628 11,900,000 \u0646\u0633\u0645\u0629 \u062a\u0642\u0631\u064a\u0628\u0627\u064b \u060c \u062d\u064a\u062b \u0623\u0646 \u062c\u0632\u0621\u064b\u0627 \u0643\u0628\u064a\u0631\u064b\u0627 \u0645\u0646 \u0633\u0643\u0627\u0646 \u0641\u0644\u0633\u0637\u064a\u0646 \u0627\u0644\u062a\u0627\u0631\u064a\u062e\u064a\u0629 \u0627\u0644\u064a\u0648\u0645 \u0647\u0645 \u0645\u0646 \u0627\u0644\u0646\u0627\u0637\u0642\u064a\u0646 \u0628\u0627\u0644\u0639\u0631\u0628\u064a\u0629 (\u0627\u0644\u0645\u0633\u0644\u0645\u0648\u0646 \u0648\u0627\u0644\u0645\u0633\u064a\u062d\u064a\u0648\u0646)\u060c \u0623\u0645\u0627 \u0627\u0644\u062c\u0632\u0621 \u0627\u0644\u0622\u062e\u0631 \u0645\u0646 \u0633\u0643\u0627\u0646\u0647\u0627 \u0641\u0647\u0645 \u0645\u0646 \u0627\u0644\u0646\u0627\u0637\u0642\u064a\u0646 \u0628\u0627\u0644\u0639\u0628\u0631\u064a\u0629 \u0648\u0623\u062a\u0628\u0627\u0639 \u0627\u0644\u062f\u064a\u0627\u0646\u0629 \u0627\u0644\u064a\u0647\u0648\u062f\u064a\u0629 \u0627\u0644\u0645\u0647\u0627\u062c\u0631\u064a\u0646 \u0648\u0623\u0628\u0646\u0627\u0621 \u0634\u0639\u0648\u0628 \u0623\u062e\u0631\u0649\u060c \u0648\u062a\u0628\u0644\u063a \u0646\u0633\u0628\u062a\u0647\u0645 \u0627\u0644\u064a\u0648\u0645 49% \u0628\u064a\u0646\u0645\u0627 \u064a\u0634\u0643\u0644 \u0627\u0644\u0639\u0631\u0628 46%.", "qas": [{"question": "\u0645\u0627\u0630\u0627 \u062a\u0633\u0645\u0649 \u0641\u0644\u0633\u0637\u064a\u0646 \u0628\u0627\u0644\u064a\u0648\u0646\u0627\u0646\u064a\u0629\u061f", "id": "919356470648", "answers": [{"text": "\u0628\u0627\u0644\u064a\u0648\u0646\u0627\u0646\u064a\u0629: \u03a0\u03b1\u03bb\u03b1\u03b9\u03c3\u03c4\u03af\u03bd\u03b7)", "answer_start": 48}]}, {"question": "\u0645\u062a\u0649 \u0627\u0646\u0633\u062d\u0628\u062a \u0627\u0633\u0631\u0627\u0626\u064a\u0644 \u0645\u0646 \u0642\u0637\u0627\u0647 \u063a\u0632\u0629\u061f", "id": "966689707539", "answers": [{"text": "\u0639\u0627\u0645 2005", "answer_start": 751}]}, {"question": "\u0628\u0643\u0645 \u064a\u0642\u062f\u0631 \u0633\u0643\u0627\u0646 \u0642\u0637\u0627\u0639 \u063a\u0632\u0629 \u0648 \u0627\u0644\u0636\u0641\u0629\u061f", "id": "198556547032", "answers": [{"text": "11,900,000 \u0646\u0633\u0645\u0629 \u062a\u0642\u0631\u064a\u0628\u0627\u064b", "answer_start": 907}]}]}, {"context": "\u0639\u0642\u0628 \u0627\u0644\u062d\u0631\u0628 \u0627\u0644\u0639\u0627\u0644\u0645\u064a\u0629 \u0627\u0644\u0623\u0648\u0644\u0649 \u0648\u062a\u0628\u0639\u0627\u062a\u0647\u0627 \u0645\u0646 \u0633\u0642\u0648\u0637 \u0627\u0644\u062f\u0648\u0644\u0629 \u0627\u0644\u0639\u062b\u0645\u0627\u0646\u064a\u0629 \u0627\u0644\u062a\u064a \u0643\u0627\u0646\u062a \u062a\u0633\u064a\u0637\u0631 \u0639\u0644\u0649 \u0641\u0644\u0633\u0637\u064a\u0646 \u0648\u0645\u0639\u0627\u0647\u062f\u0629 \u0633\u064a\u0641\u0631 \u0648\u0645\u0624\u062a\u0645\u0631 \u0633\u0627\u0646 \u0631\u064a\u0645\u0648 \u0648\u0627\u062a\u0641\u0627\u0642\u064a\u0629 \u0633\u0627\u064a\u0643\u0633 \u0628\u064a\u0643\u0648\u060c \u0631\u064f\u0633\u0651\u0645\u062a \u062d\u062f\u0648\u062f \u0627\u0644\u0625\u0646\u062a\u062f\u0627\u0628 \u0627\u0644\u0628\u0631\u064a\u0637\u0627\u0646\u064a \u0639\u0644\u0649 \u0641\u0644\u0633\u0637\u064a\u0646\u060c \u0641\u0643\u0627\u0646\u062a \u0627\u0644\u062d\u062f\u0648\u062f \u062a\u0645\u062a\u062f \u0628\u0634\u0643\u0644 \u0637\u0648\u0644\u064a \u0645\u0646 \u0627\u0644\u0634\u0645\u0627\u0644 \u0625\u0644\u0649 \u0627\u0644\u062c\u0646\u0648\u0628 \u0639\u0644\u0649 \u0646\u062d\u0648 \u0623\u0631\u0628\u0639 \u062f\u0631\u062c\u0627\u062a \u0639\u0631\u0636\u060c \u062d\u064a\u062b \u062a\u0645\u062a\u062f \u0628\u064a\u0640\u0646 \u062f\u0627\u0626\u0631\u062a\u064a \u0639\u0631\u0636 29,30 \u0648 33,15 \u0634\u0645\u0627\u0644\u0627\u064b \u0648\u0628\u064a\u0646 \u062e\u0637\u064a \u0627\u0644\u0637\u0648\u0644 34,15 \u0648 35,40 \u0634\u0631\u0642\u0627\u064b\u060c \u0628\u0645\u0633\u0627\u062d\u0629 26,990 \u0643\u06452\u060c \u0628\u0645\u0627 \u0641\u064a \u0630\u0644\u0643 \u0628\u062d\u064a\u0631\u0629 \u0637\u0628\u0631\u064a\u0627 \u0648\u0646\u0635\u0641 \u0627\u0644\u0628\u062d\u0631 \u0627\u0644\u0645\u064a\u062a. \u064a\u062d\u062f\u0647\u0627 \u0645\u0646 \u0627\u0644\u063a\u0631\u0628 \u0627\u0644\u0628\u062d\u0631 \u0627\u0644\u0645\u062a\u0648\u0633\u0637 \u0628\u0633\u0627\u062d\u0644 \u0637\u0648\u0644\u0647 224 \u0643\u0645\u060c \u0648\u0645\u0646 \u0627\u0644\u0634\u0631\u0642 \u0633\u0648\u0631\u064a\u0629 \u0648\u0627\u0644\u0623\u0631\u062f\u0646\u060c \u0648\u0645\u0646 \u0627\u0644\u0634\u0645\u0627\u0644 \u0644\u0628\u0646\u0627\u0646\u060c \u0648\u0645\u0646 \u0627\u0644\u062c\u0646\u0648\u0628 \u0645\u0635\u0631 \u0648\u062e\u0644\u064a\u062c \u0627\u0644\u0639\u0642\u0628\u0629. \u0648\u0641\u0644\u0633\u0637\u064a\u0646 \u0645\u0633\u062a\u0637\u064a\u0644\u0629 \u0627\u0644\u0634\u0643\u0644 \u0637\u0648\u0644\u0647\u0627 \u0645\u0646 \u0627\u0644\u0634\u0645\u0627\u0644 \u0625\u0644\u0649 \u0627\u0644\u062c\u0646\u0648\u0628 430 \u0643\u0645\u060c \u0623\u0645\u0627 \u0639\u0631\u0636\u0647\u0627 \u0641\u0641\u064a \u0627\u0644\u0634\u0645\u0627\u0644 \u064a\u0631\u0627\u0648\u062d \u0628\u064a\u0646 51 - 70 \u0643\u0645\u060c \u0648\u0641\u064a \u0627\u0644\u0648\u0633\u0637 72 - 95 \u0643\u0645 \u0639\u0646\u062f \u0627\u0644\u0642\u062f\u0633\u060c \u0623\u0645\u0627 \u0641\u064a \u0627\u0644\u062c\u0646\u0648\u0628 \u0641\u0625\u0646 \u0627\u0644\u0639\u0631\u0636 \u064a\u062a\u0633\u0639 \u0644\u064a\u0635\u0644 \u0625\u0644\u0649 117 \u0643\u0645 \u0639\u0646\u062f \u0631\u0641\u062d \u0648\u062e\u0627\u0646 \u064a\u0648\u0646\u0633 \u062d\u062a\u0649 \u0627\u0644\u0628\u062d\u0631 \u0627\u0644\u0645\u064a\u062a. \u0648\u062a\u0645\u062a\u0644\u0643 \u0627\u0644\u0645\u0646\u0637\u0642\u0629 \u0623\u0631\u0636\u0627\u064b \u0645\u062a\u0646\u0648\u0651\u0639\u0629 \u062c\u062f\u0627\u064b\u060c \u0648\u062a\u0642\u0633\u0645 \u062c\u063a\u0631\u0627\u0641\u064a\u0627\u064b \u0625\u0644\u0649 \u0623\u0631\u0628\u0639 \u0645\u0646\u0627\u0637\u0642\u060c \u0648\u0647\u064a \u0645\u0646 \u0627\u0644\u063a\u0631\u0628 \u0625\u0644\u0649 \u0627\u0644\u0634\u0631\u0642 \u0627\u0644\u0633\u0647\u0644 \u0627\u0644\u0633\u0627\u062d\u0644\u064a\u060c \u0648\u0627\u0644\u062a\u0644\u0627\u0644\u060c \u0648\u0627\u0644\u062c\u0628\u0627\u0644 (\u062c\u0628\u0627\u0644 \u0627\u0644\u062c\u0644\u064a\u0644 \u0648\u062c\u0628\u0627\u0644 \u0646\u0627\u0628\u0644\u0633 \u0648\u062c\u0628\u0627\u0644 \u0627\u0644\u0642\u062f\u0633 \u0648\u062c\u0628\u0627\u0644 \u0627\u0644\u062e\u0644\u064a\u0644) \u0648\u0627\u0644\u0623\u063a\u0648\u0627\u0631 (\u063a\u0648\u0631 \u0627\u0644\u0623\u0631\u062f\u0646). \u0641\u064a \u0623\u0642\u0635\u0649 \u0627\u0644\u062c\u0646\u0648\u0628 \u0647\u0646\u0627\u0643 \u0635\u062d\u0631\u0627\u0621 \u0627\u0644\u0646\u0642\u0628. \u0628\u064a\u0646 \u062c\u0628\u0627\u0644 \u0646\u0627\u0628\u0644\u0633 \u0648\u062c\u0628\u0627\u0644 \u0627\u0644\u062c\u0644\u064a\u0644 \u064a\u0642\u0639 \u0645\u0631\u062c \u0628\u0646 \u0639\u0627\u0645\u0631 \u0648\u064a\u0642\u0637\u0639 \u062c\u0628\u0644 \u0627\u0644\u0643\u0631\u0645\u0644\u060c \u0627\u0644\u0630\u064a \u064a\u0645\u062a\u062f \u0645\u0646 \u062c\u0628\u0627\u0644 \u0646\u0627\u0628\u0644\u0633 \u0634\u0645\u0627\u0644\u0627 \u063a\u0631\u0628\u0627\u060c \u0627\u0644\u0633\u0647\u0644 \u0627\u0644\u0633\u0627\u062d\u0644\u064a. \u062a\u062a\u0631\u0627\u0648\u062d \u0627\u0644\u0627\u0631\u062a\u0641\u0627\u0639\u0627\u062a \u0645\u0646 417 \u0645\u062a\u0631\u0627\u064b \u062a\u062d\u062a \u0645\u0633\u062a\u0648\u0649 \u0627\u0644\u0628\u062d\u0631 \u0641\u064a \u0627\u0644\u0628\u062d\u0631 \u0627\u0644\u0645\u064a\u062a (\u0648\u0647\u064a \u0623\u062e\u0641\u0636 \u0646\u0642\u0637\u0629 \u0639\u0644\u0649 \u0633\u0637\u062d \u0627\u0644\u064a\u0627\u0628\u0633\u0629 \u0641\u064a \u0627\u0644\u0639\u0627\u0644\u0645) \u0625\u0644\u0649 1204 \u0645\u062a\u0631\u0627\u064b \u0641\u0648\u0642 \u0645\u0633\u062a\u0648\u0649 \u0627\u0644\u0628\u062d\u0631 \u0641\u064a \u0642\u0645\u0629 \u062c\u0628\u0644 \u0627\u0644\u062c\u0631\u0645\u0642 (\u062c\u0628\u0644 \u0645\u064a\u0631\u0648\u0646 \u0643\u0645\u0627 \u064a\u0633\u0645\u0649 \u0641\u064a \u0625\u0633\u0631\u0627\u0626\u064a\u0644).", "qas": [{"question": "\u0645\u0627 \u0627\u0644\u062f\u0648\u0644 \u0627\u0644\u062a\u0649 \u062a\u0642\u0639 \u0639\u0644\u0649 \u0634\u0631\u0642 \u062d\u062f\u0648\u062f \u0627\u0644\u0627\u0646\u062a\u062f\u0627\u0628 \u0627\u0644\u0628\u0631\u064a\u0637\u0627\u0646\u0649\u061f", "id": "506280182612", "answers": [{"text": "\u0633\u0648\u0631\u064a\u0629 \u0648\u0627\u0644\u0623\u0631\u062f\u0646\u060c", "answer_start": 453}]}, {"question": "\u0645\u0627 \u0627\u0644\u062f\u0648\u0644 \u0627\u0644\u062a\u0649 \u062a\u0642\u0639 \u0639\u0644\u0649 \u0634\u0645\u0627\u0644 \u062c\u062f\u0648\u062f \u0627\u0644\u0627\u0646\u062a\u062f\u0627\u0628 \u0627\u0644\u0628\u0631\u064a\u0637\u0627\u0646\u0649\u061f", "id": "47888056963", "answers": [{"text": "\u0644\u0628\u0646\u0627\u0646\u060c", "answer_start": 479}]}, {"question": "\u0645\u0627 \u0634\u0643\u0644 \u0641\u0644\u0633\u0637\u064a\u0646\u061f", "id": "404133219598", "answers": [{"text": "\u0645\u0633\u062a\u0637\u064a\u0644\u0629 \u0627\u0644\u0634\u0643\u0644", "answer_start": 523}]}]}]}, {"title": "\u0633\u0631\u0637\u0627\u0646", "paragraphs": [{"context": "\u0627\u0644\u0633\u0631\u0637\u0627\u0646 (\u0628\u0627\u0644\u0625\u0646\u062c\u0644\u064a\u0632\u064a\u0629: Cancer) \u0647\u0648 \u0645\u062c\u0645\u0648\u0639\u0629 \u0645\u0646 \u0627\u0644\u0623\u0645\u0631\u0627\u0636 \u0627\u0644\u062a\u064a \u062a\u062a\u0645\u064a\u0632 \u062e\u0644\u0627\u064a\u0627\u0647\u0627 \u0628\u0627\u0644\u0639\u062f\u0627\u0626\u064a\u0629 Aggressive (\u0648\u0647\u0648 \u0627\u0644\u0646\u0645\u0648 \u0648\u0627\u0644\u0627\u0646\u0642\u0633\u0627\u0645 \u0627\u0644\u062e\u0644\u0648\u064a \u063a\u064a\u0631 \u0627\u0644\u0645\u062d\u062f\u0648\u062f)\u060c \u0647\u0630\u0647 \u0627\u0644\u062e\u0644\u0627\u064a\u0627 \u0627\u0644\u0645\u0646\u0642\u0633\u0645\u0629 \u0644\u0647\u0627 \u0627\u0644\u0642\u062f\u0631\u0629 \u0639\u0644\u0649 \u063a\u0632\u0648 Invasion \u0627\u0644\u0623\u0646\u0633\u062c\u0629 \u0627\u0644\u0645\u062c\u0627\u0648\u0631\u0629 \u0648\u062a\u062f\u0645\u064a\u0631\u0647\u0627\u060c \u0623\u0648 \u0627\u0644\u0627\u0646\u062a\u0642\u0627\u0644 \u0625\u0644\u0649 \u0623\u0646\u0633\u062c\u0629 \u0628\u0639\u064a\u062f\u0629 \u0641\u064a \u0639\u0645\u0644\u064a\u0629 \u0646\u0637\u0644\u0642 \u0639\u0644\u064a\u0647\u0627 \u0627\u0633\u0645 \u0627\u0644\u0646\u0642\u0644\u064a\u0629.", "qas": [{"question": "\u0645\u0627 \u0627\u0633\u0645 \u0627\u0644\u0633\u0631\u0637\u0627\u0646 \u0628\u0627\u0644\u0627\u0646\u062c\u0644\u064a\u0632\u064a\u0629\u061f", "id": "267872277343", "answers": [{"text": "Cancer)", "answer_start": 22}]}, {"question": "\u0645\u0627 \u0647\u0648 \u0627\u0644\u0633\u0631\u0637\u0627\u0646\u061f", "id": "879850867059", "answers": [{"text": "\u0647\u0648 \u0645\u062c\u0645\u0648\u0639\u0629 \u0645\u0646 \u0627\u0644\u0623\u0645\u0631\u0627\u0636 \u0627\u0644\u062a\u064a \u062a\u062a\u0645\u064a\u0632 \u062e\u0644\u0627\u064a\u0627\u0647\u0627 \u0628\u0627\u0644\u0639\u062f\u0627\u0626\u064a\u0629 Aggressive", "answer_start": 30}]}, {"question": "\u0645\u0627\u0630\u0627 \u062a\u0633\u062a\u0637\u064a\u0639 \u0627\u0646 \u062a\u0641\u0639\u0644 \u0627\u0644\u062e\u0644\u0627\u064a\u0627 \u0627\u0644\u0633\u0631\u0637\u0627\u0646\u064a\u0629\u061f", "id": "986692482707", "answers": [{"text": "\u0627\u0644\u062e\u0644\u0627\u064a\u0627 \u0627\u0644\u0645\u0646\u0642\u0633\u0645\u0629 \u0644\u0647\u0627 \u0627\u0644\u0642\u062f\u0631\u0629 \u0639\u0644\u0649 \u063a\u0632\u0648 Invasion \u0627\u0644\u0623\u0646\u0633\u062c\u0629 \u0627\u0644\u0645\u062c\u0627\u0648\u0631\u0629 \u0648\u062a\u062f\u0645\u064a\u0631\u0647\u0627\u060c \u0623\u0648 \u0627\u0644\u0627\u0646\u062a\u0642\u0627\u0644 \u0625\u0644\u0649 \u0623\u0646\u0633\u062c\u0629", "answer_start": 137}]}]}, {"context": "\u0627\u0644\u0633\u0631\u0637\u0627\u0646 \u0647\u0648 \u0645\u062c\u0645\u0648\u0639\u0629 \u0645\u0646 \u0627\u0644\u0623\u0645\u0631\u0627\u0636 \u0627\u0644\u062a\u064a \u062a\u062a\u0645\u064a\u0632 \u062e\u0644\u0627\u064a\u0627\u0647\u0627 \u0628\u0627\u0644\u0639\u062f\u0627\u0626\u064a\u0629 Aggressive (\u0648\u0647\u0648 \u0627\u0644\u0646\u0645\u0648 \u0648\u0627\u0644\u0627\u0646\u0642\u0633\u0627\u0645 \u0627\u0644\u062e\u0644\u0648\u064a \u063a\u064a\u0631 \u0627\u0644\u0645\u062d\u062f\u0648\u062f)\u060c \u0647\u0630\u0647 \u0627\u0644\u062e\u0644\u0627\u064a\u0627 \u0627\u0644\u0645\u0646\u0642\u0633\u0645\u0629 \u0644\u0647\u0627 \u0627\u0644\u0642\u062f\u0631\u0629 \u0639\u0644\u0649 \u063a\u0632\u0648 Invasion \u0627\u0644\u0623\u0646\u0633\u062c\u0629 \u0627\u0644\u0645\u062c\u0627\u0648\u0631\u0629 \u0648\u062a\u062f\u0645\u064a\u0631\u0647\u0627\u060c \u0623\u0648 \u0627\u0644\u0627\u0646\u062a\u0642\u0627\u0644 \u0625\u0644\u0649 \u0623\u0646\u0633\u062c\u0629 \u0628\u0639\u064a\u062f\u0629 \u0641\u064a \u0639\u0645\u0644\u064a\u0629 \u0646\u0637\u0644\u0642 \u0639\u0644\u064a\u0647\u0627 \u0627\u0633\u0645 \u0627\u0644\u0646\u0642\u0644\u064a\u0629. \u0648\u0647\u0630\u0647 \u0627\u0644\u0642\u062f\u0631\u0627\u062a \u0647\u064a \u0635\u0641\u0627\u062a \u0627\u0644\u0648\u0631\u0645 \u0627\u0644\u062e\u0628\u064a\u062b \u0639\u0644\u0649 \u0639\u0643\u0633 \u0627\u0644\u0648\u0631\u0645 \u0627\u0644\u062d\u0645\u064a\u062f\u060c \u0648\u0627\u0644\u0630\u064a \u064a\u062a\u0645\u064a\u0632 \u0628\u0646\u0645\u0648 \u0645\u062d\u062f\u062f \u0648\u0639\u062f\u0645 \u0627\u0644\u0642\u062f\u0631\u0629 \u0639\u0644\u0649 \u0627\u0644\u063a\u0632\u0648 \u0648\u0644\u064a\u0633 \u0644\u0647\u064f \u0627\u0644\u0642\u062f\u0631\u0629 \u0639\u0644\u0649 \u0627\u0644\u0627\u0646\u062a\u0642\u0627\u0644 \u0623\u0648 \u0627\u0644\u0646\u0642\u0644\u064a\u0629. \u0643\u0645\u0627 \u064a\u0645\u0643\u0646 \u0623\u0646 \u064a\u062a\u0637\u0648\u0631 \u0627\u0644\u0648\u0631\u0645 \u0627\u0644\u062d\u0645\u064a\u062f \u0625\u0644\u0649 \u0633\u0631\u0637\u0627\u0646 \u062e\u0628\u064a\u062b \u0641\u064a \u0628\u0639\u0636 \u0627\u0644\u0623\u062d\u064a\u0627\u0646.", "qas": [{"question": "\u0627\u0644\u0649 \u0645\u0627\u0630\u0627 \u064a\u0645\u0643\u0646 \u0644\u0644\u0648\u0631\u0645 \u0627\u0644\u062e\u0628\u064a\u062b \u0627\u0646 \u064a\u062a\u0637\u0648\u0631\u061f", "id": "548932515117", "answers": [{"text": "\u0625\u0644\u0649 \u0633\u0631\u0637\u0627\u0646 \u062e\u0628\u064a\u062b \u0641\u064a \u0628\u0639\u0636 \u0627\u0644\u0623\u062d\u064a\u0627\u0646.", "answer_start": 420}]}, {"question": "\u0645\u0627 \u0635\u0641\u0627\u062a \u0627\u0644\u0648\u0631\u0645 \u0627\u0644\u062e\u0628\u064a\u062b\u061f", "id": "137008086982", "answers": [{"text": "\u0627\u0644\u0642\u062f\u0631\u0629 \u0639\u0644\u0649 \u063a\u0632\u0648 Invasion \u0627\u0644\u0623\u0646\u0633\u062c\u0629 \u0627\u0644\u0645\u062c\u0627\u0648\u0631\u0629 \u0648\u062a\u062f\u0645\u064a\u0631\u0647\u0627\u060c \u0623\u0648 \u0627\u0644\u0627\u0646\u062a\u0642\u0627\u0644 \u0625\u0644\u0649 \u0623\u0646\u0633\u062c\u0629 \u0628\u0639\u064a\u062f\u0629", "answer_start": 136}]}, {"question": "\u0645\u0627 \u062a\u0639\u0631\u064a\u0641 \u0627\u0644\u0633\u0631\u0637\u0627\u0646\u061f", "id": "33511412372", "answers": [{"text": "\u0645\u062c\u0645\u0648\u0639\u0629 \u0645\u0646 \u0627\u0644\u0623\u0645\u0631\u0627\u0636 \u0627\u0644\u062a\u064a \u062a\u062a\u0645\u064a\u0632 \u062e\u0644\u0627\u064a\u0627\u0647\u0627 \u0628\u0627\u0644\u0639\u062f\u0627\u0626\u064a\u0629 Aggressive (\u0648\u0647\u0648 \u0627\u0644\u0646\u0645\u0648 \u0648\u0627\u0644\u0627\u0646\u0642\u0633\u0627\u0645 \u0627\u0644\u062e\u0644\u0648\u064a \u063a\u064a\u0631 \u0627\u0644\u0645\u062d\u062f\u0648\u062f)\u060c", "answer_start": 11}]}]}, {"context": "\u064a\u0633\u062a\u0637\u064a\u0639 \u0627\u0644\u0633\u0631\u0637\u0627\u0646 \u0623\u0646 \u064a\u0635\u064a\u0628 \u0643\u0644 \u0627\u0644\u0645\u0631\u0627\u062d\u0644 \u0627\u0644\u0639\u0645\u0631\u064a\u0629 \u0639\u0646\u062f \u0627\u0644\u0625\u0646\u0633\u0627\u0646 \u062d\u062a\u0649 \u0627\u0644\u0623\u062c\u0646\u0629\u060c \u0648\u0644\u0643\u0646 \u062a\u0632\u064a\u062f \u0645\u062e\u0627\u0637\u0631 \u0627\u0644\u0625\u0635\u0627\u0628\u0629 \u0628\u0647 \u0643\u0644\u0645\u0627 \u062a\u0642\u062f\u0645 \u0627\u0644\u0625\u0646\u0633\u0627\u0646 \u0641\u064a \u0627\u0644\u0639\u0645\u0631. \u0648\u064a\u0633\u0628\u0628 \u0627\u0644\u0633\u0631\u0637\u0627\u0646 \u0627\u0644\u0648\u0641\u0627\u0629 \u0628\u0646\u0633\u0628\u0629 13% \u0645\u0646 \u062c\u0645\u064a\u0639 \u062d\u0627\u0644\u0627\u062a \u0627\u0644\u0648\u0641\u0627\u0629. \u0648\u064a\u0634\u064a\u0631 \u0645\u062c\u062a\u0645\u0639 \u0627\u0644\u0633\u0631\u0637\u0627\u0646 \u0627\u0644\u0623\u0645\u0631\u064a\u0643\u064a ACS \u0625\u0644\u0649 \u0645\u0648\u062a 7.6 \u0645\u0644\u064a\u0648\u0646 \u0634\u062e\u0635 \u0645\u0631\u064a\u0636 \u0628\u0627\u0644\u0633\u0631\u0637\u0627\u0646 \u0641\u064a \u0627\u0644\u0639\u0627\u0644\u0645 \u0641\u064a \u0639\u0627\u0645 2007. \u0643\u0645\u0627 \u064a\u0635\u064a\u0628 \u0627\u0644\u0633\u0631\u0637\u0627\u0646 \u0627\u0644\u0625\u0646\u0633\u0627\u0646 \u0641\u0625\u0646 \u0623\u0634\u0643\u0627\u0644 \u0645\u0646\u0647 \u062a\u0635\u064a\u0628 \u0627\u0644\u062d\u064a\u0648\u0627\u0646 \u0648\u0627\u0644\u0646\u0628\u0627\u062a \u0639\u0644\u0649 \u062d\u062f \u0633\u0648\u0627\u0621.", "qas": [{"question": "\u0645\u0627 \u0627\u0644\u0645\u0631\u0627\u062d\u0644 \u0627\u0644\u0639\u0645\u0631\u064a\u0629 \u0627\u0644\u062a\u0649 \u064a\u0633\u062a\u0637\u064a\u0639 \u0627\u0644\u0633\u0631\u0637\u0627\u0646 \u0627\u0635\u0627\u0628\u062a\u0647\u0627\u061f", "id": "673897955550", "answers": [{"text": "\u064a\u0633\u062a\u0637\u064a\u0639 \u0627\u0644\u0633\u0631\u0637\u0627\u0646 \u0623\u0646 \u064a\u0635\u064a\u0628 \u0643\u0644 \u0627\u0644\u0645\u0631\u0627\u062d\u0644 \u0627\u0644\u0639\u0645\u0631\u064a\u0629 \u0639\u0646\u062f \u0627\u0644\u0625\u0646\u0633\u0627\u0646 \u062d\u062a\u0649 \u0627\u0644\u0623\u062c\u0646\u0629\u060c", "answer_start": 0}]}, {"question": "\u0645\u062a\u0649 \u064a\u0632\u064a\u062f \u0646\u0633\u0628\u0629 \u0627\u0644\u0627\u0635\u0627\u0628\u0629 \u0628\u0627\u0644\u0633\u0631\u0637\u0627\u0646\u061f", "id": "534016911800", "answers": [{"text": "\u062a\u0632\u064a\u062f \u0645\u062e\u0627\u0637\u0631 \u0627\u0644\u0625\u0635\u0627\u0628\u0629 \u0628\u0647 \u0643\u0644\u0645\u0627 \u062a\u0642\u062f\u0645 \u0627\u0644\u0625\u0646\u0633\u0627\u0646 \u0641\u064a \u0627\u0644\u0639\u0645\u0631.", "answer_start": 71}]}, {"question": "\u0643\u0645 \u0634\u062e\u0635 \u0645\u0627\u062a \u0628\u0627\u0644\u0635\u0631\u0637\u0627\u0646 \u0641\u0649 2007\u061f", "id": "285144718428", "answers": [{"text": "7.6 \u0645\u0644\u064a\u0648\u0646 \u0634\u062e\u0635", "answer_start": 215}]}]}]}, {"title": "\u0634\u064a\u0631\u064a\u0646 \u0639\u0628\u062f \u0627\u0644\u0648\u0647\u0627\u0628", "paragraphs": [{"context": "\u0634\u064a\u0631\u064a\u0646 \u0639\u0628\u062f \u0627\u0644\u0648\u0647\u0627\u0628 (8 \u0623\u0643\u062a\u0648\u0628\u0631 1980 )\u060c \u0645\u063a\u0646\u064a\u0629 \u0645\u0635\u0631\u064a\u0629. \u0648\u0644\u062f\u062a \u0641\u064a \u0627\u0644\u0642\u0627\u0647\u0631\u0629\u060c \u0628\u062f\u0623\u062a \u0645\u0634\u0648\u0627\u0631\u0647\u0627 \u0627\u0644\u0641\u0646\u064a \u0623\u0648\u0627\u0626\u0644 \u0639\u0627\u0645 2002 \u0628\u0623\u063a\u0646\u064a\u0629 \u0627\u0647 \u064a\u0627 \u0644\u064a\u0644 \u0648\u0644\u0643\u0646\u0647\u0627 \u0644\u0645 \u062a\u0643\u0646 \u0623\u0648\u0644 \u0623\u063a\u0627\u0646\u064a\u0647\u0627 \u062d\u064a\u062b \u0638\u0647\u0631\u062a \u0645\u0639 \u0627\u0644\u0645\u0637\u0631\u0628 \u0645\u062d\u0645\u062f \u0645\u062d\u064a \u0641\u064a \u062f\u0648\u064a\u062a\u0648 \u063a\u0646\u0627\u0626\u064a \u0628\u0639\u0646\u0648\u0627\u0646 \"\u0628\u062d\u0628\u0643\" \u0641\u064a \u0639\u0627\u0645 2000 \u0648 \u0643\u0627\u0646\u062a \u0627\u0644\u0623\u063a\u0646\u064a\u0629 \u0636\u0645\u0646 \u0623\u0644\u0628\u0648\u0645 \"\u064b\u0635\u0648\u0631\u0629 \u0648 \u062f\u0645\u0639\u0629\" \u0644\u0644\u0641\u0646\u0627\u0646 \u0645\u062d\u0645\u062f \u0645\u062d\u064a\u064a\u060c \u0648 \u0644\u0643\u0646 \u0627\u0646\u0637\u0644\u0627\u0642\u062a\u0647\u0627 \u0627\u0644\u062d\u0642\u064a\u0642\u064a\u0629 \u0643\u0627\u0646\u062a \u0645\u0639 \u062a\u0627\u0645\u0631 \u062d\u0633\u0646\u064a\u060c \u0627\u0644\u0630\u064a \u0643\u0627\u0646 \u0648\u062c\u0647 \u062c\u062f\u064a\u062f \u0623\u064a\u0636\u064b\u0627\u060c \u0641\u064a \u0623\u0644\u0628\u0648\u0645 \u063a\u0646\u0627\u0626\u064a \u0645\u0634\u062a\u0631\u0643 \u0628\u0639\u0646\u0648\u0627\u0646 \"\u0641\u0631\u064a \u0645\u064a\u0643\u0633 3\" \u0641\u064a \u0635\u064a\u0641 \u0639\u0627\u0645 2002. \u0643\u0645\u0627 \u0623\u062f\u062a \u062f\u0648\u0631 \u062a\u0645\u062b\u064a\u0644\u064a \u0644\u0644\u0633\u064a\u0646\u0645\u0627 \u0645\u0639 \u0623\u062d\u0645\u062f \u062d\u0644\u0645\u064a \u0641\u064a \u0641\u064a\u0644\u0645 \u0645\u064a\u062f\u0648 \u0645\u0634\u0627\u0643\u0644 \u060c \u0643\u0627\u0646\u062a \u0634\u0631\u0643\u0629 \u0641\u0631\u064a \u0645\u064a\u0648\u0632\u064a\u0643 \u0644\u0635\u0627\u062d\u0628\u0647\u0627 \u0646\u0635\u0631 \u0645\u062d\u0631\u0648\u0633 \u0623\u0648\u0644 \u0645\u0646 \u0623\u0646\u062a\u062c \u0644\u0647\u0627 \u063a\u064a\u0631 \u0623\u0646\u0647 \u0648\u0646\u062a\u064a\u062c\u0629 \u0644\u0628\u0639\u0636 \u0627\u0644\u062e\u0644\u0627\u0641\u0627\u062a \u0628\u064a\u0646 \u0627\u0644\u0625\u062b\u0646\u064a\u0646 \u062a\u0645 \u0641\u0633\u062e \u0627\u0644\u0639\u0642\u062f \u0628\u064a\u0646\u0647\u0645\u0627.", "qas": [{"question": "\u0645\u062a\u0649 \u0648\u0644\u062f\u062a \u0634\u064a\u0631\u064a\u0646 \u0639\u0628\u062f \u0627\u0644\u0648\u0647\u0627\u0628\u061f", "id": "927937372646", "answers": [{"text": "(8 \u0623\u0643\u062a\u0648\u0628\u0631 1980", "answer_start": 17}]}, {"question": "\u0645\u0627 \u062c\u0646\u0633\u064a\u0629 \u0634\u064a\u0631\u064a\u0646 \u0639\u0628\u062f \u0627\u0644\u0648\u0647\u0627\u0628\u061f", "id": "27448431183", "answers": [{"text": "\u0645\u0635\u0631\u064a\u0629.", "answer_start": 41}]}, {"question": "\u0645\u0627 \u0645\u0647\u0646\u0629 \u0634\u064a\u0631\u064a\u0646 \u0639\u0628\u062f \u0627\u0644\u0648\u0647\u0627\u0628\u061f", "id": "116834597139", "answers": [{"text": "\u0645\u063a\u0646\u064a\u0629", "answer_start": 35}]}]}, {"context": "\u0634\u064a\u0631\u064a\u0646 \u0628\u0646\u062a \u0645\u062d\u064a\u0645\u064a\u062f (8 \u0623\u0643\u062a\u0648\u0628\u0631 1980 )\u060c \u0645\u063a\u0646\u064a\u0629 \u0645\u0635\u0631\u064a\u0629. \u0648\u0644\u062f\u062a \u0641\u064a [\u062d\u0648\u0634 \u0628\u064a\u062a\u0646\u0627]]\u060c \u0628\u062f\u0623\u062a \u0645\u0634\u0648\u0627\u0631\u0647\u0627 \u0627\u0644\u0641\u0646\u064a \u0623\u0648\u0627\u0626\u0644 \u0639\u0627\u0645 2002 \u0628\u0623\u063a\u0646\u064a\u0629 \u0632\u063a\u0631\u0637\u064a \u064a\u0627 \u0627\u0646\u0634\u0631\u0627\u062d \u0627\u0644\u064a \u0642\u0627\u064a \u0627\u062d\u0633\u0646 \u0645\u0646 \u0627\u0644\u064a \u0631 \u0648\u0644\u0643\u0646\u0647\u0627 \u0644\u0645 \u062a\u0643\u0646 \u0623\u0648\u0644 \u0623\u063a\u0627\u0646\u064a\u0647\u0627 \u062d\u064a\u062b \u0638\u0647\u0631\u062a \u0645\u0639 \u0627\u0644\u0645\u0637\u0631\u0628 \u0645\u062d\u0645\u062f \u0645\u062d\u064a \u0641\u064a \u062f\u0648\u064a\u062a\u0648 \u063a\u0646\u0627\u0626\u064a \u0628\u0639\u0646\u0648\u0627\u0646 \"\u0628\u062d\u0628\u0643\" \u0641\u064a \u0639\u0627\u0645 2000 \u0648 \u0643\u0627\u0646\u062a \u0627\u0644\u0623\u063a\u0646\u064a\u0629 \u0636\u0645\u0646 \u0623\u0644\u0628\u0648\u0645 \"\u064b\u0635\u0648\u0631\u0629 \u0648 \u062f\u0645\u0639\u0629\" \u0644\u0644\u0641\u0646\u0627\u0646 \u0645\u062d\u0645\u062f \u0645\u062d\u064a\u064a\u060c \u0648 \u0644\u0643\u0646 \u0627\u0646\u0637\u0644\u0627\u0642\u062a\u0647\u0627 \u0627\u0644\u062d\u0642\u064a\u0642\u064a\u0629 \u0643\u0627\u0646\u062a \u0645\u0639 \u062a\u0627\u0645\u0631 \u062d\u0633\u0646\u064a\u060c \u0627\u0644\u0630\u064a \u0643\u0627\u0646 \u0648\u062c\u0647 \u062c\u062f\u064a\u062f \u0623\u064a\u0636\u064b\u0627\u060c \u0641\u064a \u0623\u0644\u0628\u0648\u0645 \u063a\u0646\u0627\u0626\u064a \u0645\u0634\u062a\u0631\u0643 \u0628\u0639\u0646\u0648\u0627\u0646 \"\u0641\u0631\u064a \u0645\u064a\u0643\u0633 3\" \u0641\u064a \u0635\u064a\u0641 \u0639\u0627\u0645 2002. \u0643\u0645\u0627 \u0623\u062f\u062a \u062f\u0648\u0631 \u062a\u0645\u062b\u064a\u0644\u064a \u0644\u0644\u0633\u064a\u0646\u0645\u0627 \u0645\u0639 \u0623\u062d\u0645\u062f \u062d\u0644\u0645\u064a \u0641\u064a \u0641\u064a\u0644\u0645 \u0645\u064a\u062f\u0648 \u0645\u0634\u0627\u0643\u0644 \u060c \u0643\u0627\u0646\u062a \u0634\u0631\u0643\u0629 \u0641\u0631\u064a \u0645\u064a\u0648\u0632\u064a\u0643 \u0644\u0635\u0627\u062d\u0628\u0647\u0627 \u0646\u0635\u0631 \u0645\u062d\u0631\u0648\u0633 \u0623\u0648\u0644 \u0645\u0646 \u0623\u0646\u062a\u062c \u0644\u0647\u0627 \u063a\u064a\u0631 \u0623\u0646\u0647 \u0648\u0646\u062a\u064a\u062c\u0629 \u0644\u0628\u0639\u0636 \u0627\u0644\u062e\u0644\u0627\u0641\u0627\u062a \u0628\u064a\u0646 \u0627\u0644\u0625\u062b\u0646\u064a\u0646 \u062a\u0645 \u0641\u0633\u062e \u0627\u0644\u0639\u0642\u062f \u0628\u064a\u0646\u0647\u0645\u0627. \u062a\u0632\u0648\u062c\u062a \u0634\u064a\u0631\u064a\u0646 \u0645\u0646 \u0627\u0644\u0645\u0644\u062d\u0646 \u0648\u0627\u0644\u0645\u0648\u0632\u0639 \u0627\u0644\u0645\u0648\u0633\u064a\u0642\u064a \u0645\u062d\u0645\u062f \u0645\u0635\u0637\u0641\u0649 \u0648\u0644\u0647\u0627 \u0627\u0628\u0646\u062a\u064a\u0646 \u0645\u0646\u0647 \u0647\u0645\u0627 \u0645\u0631\u064a\u0645 \u0648\u0647\u0646\u0627\u0621\u060c \u063a\u064a\u0631 \u0623\u0646\u0647\u0627 \u0627\u0646\u0641\u0635\u0644\u062a \u0639\u0646\u0647 \u0628\u0639\u062f \u0632\u0648\u0627\u062c \u0627\u0633\u062a\u0645\u0631 \u0644\u0645\u062f\u0629 5 \u0633\u0646\u0648\u0627\u062a. \u062d\u0635\u0644\u062a \u0634\u064a\u0631\u064a\u0646 \u0639\u0644\u0649 \u0627\u0644\u0639\u062f\u064a\u062f \u0645\u0646 \u0627\u0644\u062c\u0648\u0627\u0626\u0632 \u0627\u0644\u0645\u062d\u0644\u064a\u0629 \u0648\u0627\u0644\u0639\u0631\u0628\u064a\u0629 \u062e\u0644\u0627\u0644 \u0645\u0633\u064a\u0631\u062a\u0647\u0627 \u0627\u0644\u0641\u0646\u064a\u0629 \u0645\u0646\u0647\u0627 \u0627\u0644\u0645\u0648\u0631\u064a\u0643\u0633 \u062f\u0648\u0631 5 \u062a\u0643\u0631\u064a\u0645\u0627\u062a \u0643\u0627\u0641\u0636\u0644 \u0645\u0637\u0631\u0628\u0629 \u0639\u0631\u0628\u064a\u0629 \u0639\u0627\u0645 2011 \u0648 2012 \u0648 2014 \u0648 2017 \u0648 2018 \u0648\u062d\u0635\u0644\u062a \u0639\u0644\u0649 3 \u062c\u0648\u0627\u0626\u0632 \u0645\u0646 \u0627\u0644\u0645\u064a\u0645\u0627 \u0645\u064a\u0648\u0632\u064a\u0643 \u0627\u0648\u0631\u062f \u0643\u0627\u0641\u0636\u0644 \u0641\u0646\u0627\u0646\u0647 \u0639\u0631\u0628\u064a\u0629 \u0648\u0623\u0641\u0636\u0644 \u0627\u0644\u0628\u0648\u0645 \u0627\u0646\u0627 \u0643\u062a\u064a\u0631 \u0648\u0623\u0641\u0636\u0644 \u0643\u0644\u064a\u0628 \u0643\u0644\u0649 \u0645\u0644\u0643\u0643 \u0639\u0627\u0645 2015 \u0648\u0627\u064a\u0636\u0627 \u0641\u0627\u0632\u062a \u0628 3 \u062c\u0648\u0627\u0626\u0632 \u0645\u0646 \u062f\u064a\u0631 \u062c\u064a\u0633\u062a \u0643\u0627\u0641\u0636\u0644 \u0641\u0646\u0627\u0646\u0629 \u0639\u0631\u0628\u064a\u0629 \u0648\u0623\u0641\u0636\u0644 \u0643\u0644\u064a\u0628 \u0643\u0644\u064a \u0645\u0644\u0643\u0643 \u0648\u0623\u0641\u0636\u0644 \u0627\u0644\u0628\u0648\u0645 \u063a\u0646\u0627\u0626\u064a \u0627\u0646\u0627 \u0643\u062a\u064a\u0631 \u0639\u0627\u0645 2014 \u0643\u0645\u0627 \u062d\u0635\u0644\u062a \u0639\u0644\u0649 \u062c\u0627\u0626\u0632\u0629 \u0623\u0641\u0636\u0644 \u0645\u0637\u0631\u0628\u0629 \u0639\u0631\u0628\u064a\u0629 \u0641\u064a \u0645\u0647\u0631\u062c\u0627\u0646 \u0628\u064a\u0627\u0641 \u0639\u0627\u0645 2016 \u0643\u0645\u0627 \u062d\u0635\u0644\u062a \u0634\u064a\u0631\u064a\u0646 \u0639\u0644\u064a \u0644\u0642\u0628 \u0633\u0641\u064a\u0631\u0629 \u0644\u0644\u0646\u0648\u0627\u064a\u0627 \u0627\u0644\u062d\u0633\u0646\u0629 \u0639\u0627\u0645 2016 \u0648\u063a\u064a\u0631\u0647\u0627 \u0643\u062b\u064a\u0631 \u0645\u0646 \u0627\u0644\u062c\u0648\u0627\u0626\u0632 \u0643\u0645\u0627 \u062d\u0642\u0642\u062a \u0627\u0644\u0628\u0648\u0645\u0627\u062a\u0647\u0627 \u0645\u0628\u064a\u0639\u0627\u062a \u062e\u064a\u0627\u0644\u064a\u0629 \u0641\u064a \u0633\u0648\u0642 \u0627\u0644\u0645\u0628\u064a\u0639\u0627\u062a \u0648\u062a\u0635\u062f\u0631\u062a \u0634\u064a\u0631\u064a\u0646 \u0628\u0627\u0644\u0628\u0648\u0645\u0627\u062a\u0647\u0627 \u0627\u0644\u0645\u0631\u0627\u0643\u0632 \u0627\u0644\u0627\u0648\u0644\u0649 \u0643\u0627\u0644\u0628\u0648\u0645 \u062c\u0631\u062d \u062a\u0627\u0646\u0649 \u0648\u0644\u0627\u0632\u0645 \u0627\u0639\u064a\u0634 \u0648\u062d\u0628\u064a\u062a \u0648 \u0627\u0646\u0627 \u0643\u062a\u064a\u0631 \u0648\u063a\u064a\u0631\u0647\u0645 \u0643\u0645\u0627 \u0645\u062b\u0644\u062a \u0634\u064a\u0631\u064a\u0646 \u0645\u0635\u0631 \u0641\u064a \u0645\u0639\u0638\u0645 \u0623\u0643\u0628\u0631 \u0645\u0647\u0631\u062c\u0627\u0646\u0627\u062a \u0645\u0635\u0631 \u0648\u0627\u0644\u0648\u0637\u0646 \u0627\u0644\u0639\u0631\u0628\u064a \u0643\u0627\u0645\u0648\u0627\u0632\u064a\u0646 \u0628\u0627\u0644\u0645\u063a\u0631\u0628 \u0648\u0642\u0631\u0637\u0627\u062c \u0628\u062a\u0648\u0646\u0633 \u0648\u0641\u0628\u0631\u0627\u064a\u0631 \u0627\u0644\u0643\u0648\u064a\u062a \u0648\u062f\u0628\u064a \u0648\u0633\u0648\u0631\u064a\u0627 \u0648\u0644\u0628\u0646\u0627\u0646 \u0641\u064a \u0645\u0647\u0631\u062c\u0627\u0646 \u0628\u0639\u0644\u0628\u0643 \u062d\u064a\u062b \u0643\u0627\u0646\u062a \u0634\u064a\u0631\u064a\u0646 \u062b\u0627\u0646\u0649 \u0645\u0637\u0631\u0628\u0629 \u0645\u0635\u0631\u064a\u0647 \u0628\u0639\u062f \u0627\u0645 \u0643\u0644\u062b\u0648\u0645 \u062a\u063a\u0646\u0649 \u0639\u0644\u0649 \u0645\u0633\u0631\u062d \u0628\u0639\u0644\u0628\u0643 \u0648\u0628\u0639\u062f \u0642\u0637\u064a\u0639\u0647 \u0645\u0635\u0631\u064a\u0647 \u0623\u0643\u062b\u0631 \u0645\u0646 47 \u0633\u0646\u0629 \u0648\u0627\u062e\u0631 \u062d\u0641\u0644\u062a\u0647\u0627 \u0628\u0627\u0644\u062e\u0644\u064a\u062c \u0643\u0627\u0646\u062a \u0628\u0627\u0644\u0633\u0639\u0648\u062f\u064a\u0629 \u0648\u062a\u0639\u062a\u0628\u0631 \u0634\u064a\u0631\u064a\u0646 \u0623\u0648\u0644 \u0641\u0646\u0627\u0646\u0647 \u0639\u0631\u0628\u064a\u0629 \u0648\u0645\u0635\u0631\u064a\u0647 \u062a\u0642\u0641 \u0639\u0644\u0649 \u0645\u0633\u0631\u062d \u0628\u0627\u0644\u0633\u0639\u0648\u062f\u064a\u0629", "qas": [{"question": "\u0645\u062a\u0649 \u0628\u062f\u0627\u062a \u0634\u064a\u0631\u064a\u0646 \u0645\u0634\u0648\u0627\u0631\u0647\u0627 \u0627\u0644\u063a\u0646\u0627\u0626\u0649\u061f", "id": "174670721557", "answers": [{"text": "\u0623\u0648\u0627\u0626\u0644 \u0639\u0627\u0645 2002", "answer_start": 89}]}, {"question": "\u0645\u0627 \u0627\u0648\u0644 \u0627\u063a\u0646\u064a\u0629 \u063a\u0646\u062a\u0647\u0627 \u0634\u064a\u0631\u064a\u0646\u061f", "id": "682801722978", "answers": [{"text": "\u0632\u063a\u0631\u0637\u064a \u064a\u0627 \u0627\u0646\u0634\u0631\u0627\u062d", "answer_start": 111}]}, {"question": "\u0645\u0646 \u0627\u0648\u0644 \u0641\u0627\u0646\u0627\u0646\u0629 \u0645\u0635\u0631\u0649 \u062a\u0642\u0641 \u0639\u0644\u0649 \u0645\u0633\u0631\u062d \u0641\u0649 \u0627\u0644\u0633\u0639\u0648\u062f\u064a\u0629\u061f", "id": "631009384531", "answers": [{"text": "\u0634\u064a\u0631\u064a\u0646", "answer_start": 0}]}]}, {"context": "\u0648\u0628\u0639\u062f \u0630\u0644\u0643 \u0628\u062b\u0644\u0627\u062b \u0623\u064a\u0627\u0645 3 \u0645\u0627\u0631\u0633 2016 \u062a\u0646\u0634\u0631 \u0645\u062c\u0644\u0629 \u0627\u0644\u062c\u0631\u0633 \u0627\u0644\u0625\u0644\u0643\u062a\u0631\u0648\u0646\u064a\u0629 \u062a\u0633\u062c\u064a\u0644 \u0635\u0648\u062a\u064a\u0627\u064b \u0628\u0635\u0648\u062a\u0647\u0627 \u062a\u0639\u0644\u0646 \u0627\u0644\u0641\u0646\u0627\u0646\u0629 \u0628\u0648\u0627\u0633\u0637\u062a\u0647 \u062a\u0631\u0627\u062c\u0639\u0647\u0627 \u0639\u0646 \u0627\u0644\u0625\u0639\u062a\u0632\u0627\u0644 \u0625\u062d\u062a\u0631\u0627\u0645\u0627\u064b \u0644\u062c\u0645\u0647\u0648\u0631\u0647\u0627 \u0627\u0644\u0630\u064a\u0646 \u0637\u0627\u0644\u0628\u0648\u0647\u0627 \u0628\u0627\u0644\u0631\u062c\u0648\u0639 \u0644\u0644\u0633\u0627\u062d\u0629. \u0648\u0641\u064a 7 \u0623\u0628\u0631\u064a\u0644 2018 \u062a\u0632\u0648\u062c\u062a \u0645\u0646 \u0627\u0644\u0645\u0637\u0631\u0628 \u0627\u0644\u0645\u0635\u0631\u064a \u062d\u0633\u0627\u0645 \u062d\u0628\u064a\u0628 \u0628\u0627\u0644\u0642\u0627\u0647\u0631\u0629.", "qas": [{"question": "\u0645\u062a\u0649 \u062a\u0632\u0648\u062c\u062a \u0634\u064a\u0631\u064a\u0646\u061f", "id": "137071570192", "answers": [{"text": "7 \u0623\u0628\u0631\u064a\u0644 2018", "answer_start": 173}]}, {"question": "\u0645\u0646 \u0645\u0646 \u062a\u0632\u0648\u062c\u062a \u0634\u064a\u0631\u064a\u0646\u061f", "id": "47831961929", "answers": [{"text": "\u0645\u0646 \u0627\u0644\u0645\u0637\u0631\u0628 \u0627\u0644\u0645\u0635\u0631\u064a \u062d\u0633\u0627\u0645 \u062d\u0628\u064a\u0628", "answer_start": 192}]}, {"question": "\u0645\u0627 \u0627\u0633\u0645 \u0627\u0644\u0645\u062c\u0644\u0629 \u0627\u0644\u0644\u062a\u0649 \u0646\u0634\u0631\u062a \u0627\u063a\u0646\u064a\u0629 \u0634\u064a\u0631\u064a\u0646\u061f", "id": "159497578839", "answers": [{"text": "\u0645\u062c\u0644\u0629 \u0627\u0644\u062c\u0631\u0633", "answer_start": 37}]}]}]}, {"title": "\u0627\u0644\u0635\u064a\u0646", "paragraphs": [{"context": "\u0627\u0644\u0635\u064a\u0646 (\u0628\u0627\u0644\u0635\u064a\u0646\u064a\u0629 \u0627\u0644\u0645\u0628\u0633\u0637\u0629: \u4e2d\u56fd \u062a\u0634\u0648\u0646\u063a\u0648\u0627\u061b \u0628\u0627\u0644\u0635\u064a\u0646\u064a\u0629 \u0627\u0644\u062a\u0642\u0644\u064a\u062f\u064a\u0629: \u4e2d\u570b) \u0627\u0644\u0645\u0639\u0631\u0648\u0641\u0629 \u0631\u0633\u0645\u064a\u064b\u0627 \u0628\u0627\u0633\u0645 \u062c\u0645\u0647\u0648\u0631\u064a\u0629 \u0627\u0644\u0635\u064a\u0646 \u0627\u0644\u0634\u0639\u0628\u064a\u0629 (\u0628\u0627\u0644\u0635\u064a\u0646\u064a\u0629 \u0627\u0644\u0645\u0628\u0633\u0637\u0629: \u4e2d\u534e\u4eba\u6c11\u5171\u548c\u56fd \u062a\u0634\u0648\u0646\u063a\u0647\u0648\u0627 \u0631\u0646\u0645\u064a\u0646 \u063a\u0648\u0646\u063a\u0647\u064a\u063a\u0648\u061b \u0628\u0627\u0644\u0635\u064a\u0646\u064a\u0629 \u0627\u0644\u062a\u0642\u0644\u064a\u062f\u064a\u0629: \u4e2d\u83ef\u4eba\u6c11\u5171\u548c\u570b) \u0647\u064a \u0627\u0644\u062f\u0648\u0644\u0629 \u0627\u0644\u0623\u0643\u062b\u0631 \u0633\u0643\u0627\u0646\u064b\u0627 \u0641\u064a \u0627\u0644\u0639\u0627\u0644\u0645 \u062d\u064a\u062b \u064a\u0642\u0637\u0646\u0647\u0627 \u0623\u0643\u062b\u0631 \u0645\u0646 1.338 \u0645\u0644\u064a\u0627\u0631 \u0646\u0633\u0645\u0629.", "qas": [{"question": "\u0645\u0627 \u0627\u0633\u0645 \u0627\u0644\u0635\u064a\u0646 \u0641\u0649 \u0627\u0644\u0644\u063a\u0629 \u0627\u0644\u0635\u064a\u0646\u064a\u0629\u061f", "id": "555832005630", "answers": [{"text": "\u4e2d\u56fd", "answer_start": 25}]}, {"question": "\u0645\u0627 \u0627\u0633\u0645 \u062c\u0645\u0647\u0648\u0631\u064a\u0629 \u0627\u0644\u0635\u064a\u0646 \u0627\u0644\u0634\u0639\u0628\u064a\u0629 \u0628\u0627\u0644\u0644\u063a\u0629 \u0627\u0644\u0635\u064a\u0646\u064a\u0629\u061f", "id": "930272774853", "answers": [{"text": "\u4e2d\u534e\u4eba\u6c11\u5171\u548c\u56fd", "answer_start": 123}]}, {"question": "\u0645\u0627 \u0639\u062f\u062f \u0633\u0643\u0627\u0646 \u0627\u0644\u0635\u064a\u0646\u061f", "id": "710307196450", "answers": [{"text": "1.338 \u0645\u0644\u064a\u0627\u0631 \u0646\u0633\u0645\u0629.", "answer_start": 238}]}]}, {"context": "\u0627\u0644\u0635\u064a\u0646 (\u0628\u0627\u0644\u0635\u064a\u0646\u064a\u0629 \u0627\u0644\u0645\u0628\u0633\u0637\u0629: \u061b \u0628\u0627\u0644\u0635\u064a\u0646\u064a\u0629 \u0627\u0644\u062a\u0642\u0644\u064a\u062f\u064a\u0629: \u4e2d\u570b) \u0627\u0644\u0645\u0639\u0631\u0648\u0641\u0629 \u0631\u0633\u0645\u064a\u064b\u0627 \u0628\u0627\u0633\u0645 \u062c\u0645\u0647\u0648\u0631\u064a\u0629 \u0627\u0644\u0635\u064a\u0646 \u0627\u0644\u0634\u0639\u0628\u064a\u0629 (\u0628\u0627\u0644\u0635\u064a\u0646\u064a\u0629 \u0627\u0644\u0645\u0628\u0633\u0637\u0629: \u061b \u0628\u0627\u0644\u0635\u064a\u0646\u064a\u0629 \u0627\u0644\u062a\u0642\u0644\u064a\u062f\u064a\u0629: \u4e2d\u83ef\u4eba\u6c11\u5171\u548c\u570b) \u0647\u064a \u0627\u0644\u062f\u0648\u0644\u0629 \u0627\u0644\u0623\u0643\u062b\u0631 \u0633\u0643\u0627\u0646\u064b\u0627 \u0641\u064a \u0627\u0644\u0639\u0627\u0644\u0645 \u062d\u064a\u062b \u064a\u0642\u0637\u0646\u0647\u0627 \u0623\u0643\u062b\u0631 \u0645\u0646 1.338 \u0645\u0644\u064a\u0627\u0631 \u0646\u0633\u0645\u0629. \u062a\u0642\u0639 \u0641\u064a \u0634\u0631\u0642 \u0622\u0633\u064a\u0627 \u0648\u064a\u062d\u0643\u0645\u0647\u0627 \u0627\u0644\u062d\u0632\u0628 \u0627\u0644\u0634\u064a\u0648\u0639\u064a \u0627\u0644\u0635\u064a\u0646\u064a \u0641\u064a \u0638\u0644 \u0646\u0638\u0627\u0645 \u0627\u0644\u062d\u0632\u0628 \u0627\u0644\u0648\u0627\u062d\u062f. \u062a\u062a\u0623\u0644\u0641 \u0627\u0644\u0635\u064a\u0646 \u0645\u0646 \u0623\u0643\u062b\u0631 \u0645\u0646 22 \u0645\u0642\u0627\u0637\u0639\u0629 \u0648\u062e\u0645\u0633 \u0645\u0646\u0627\u0637\u0642 \u0630\u0627\u062a\u064a\u0629 \u0627\u0644\u062d\u0643\u0645 \u0648\u0623\u0631\u0628\u0639 \u0628\u0644\u062f\u064a\u0627\u062a \u062a\u062f\u0627\u0631 \u0645\u0628\u0627\u0634\u0631\u0629 (\u0628\u0643\u064a\u0646 \u0648\u062a\u064a\u0627\u0646\u062c\u064a\u0646 \u0648\u0634\u0627\u0646\u063a\u0647\u0627\u064a \u0648\u062a\u0634\u0648\u0646\u063a\u062a\u0634\u064a\u0646\u063a \u0648\u0627\u062b\u0646\u062a\u0627\u0646 \u0645\u0646 \u0645\u0646\u0627\u0637\u0642 \u0639\u0627\u0644\u064a\u0629 \u0627\u0644\u062d\u0643\u0645 \u0627\u0644\u0630\u0627\u062a\u064a \u0647\u0645\u0627 \u0647\u0648\u0646\u063a \u0643\u0648\u0646\u063a \u0648\u0645\u0627\u0643\u0627\u0648. \u0639\u0627\u0635\u0645\u0629 \u0627\u0644\u0628\u0644\u0627\u062f \u0647\u064a \u0645\u062f\u064a\u0646\u0629 \u0628\u0643\u064a\u0646.", "qas": [{"question": "\u0627\u064a\u0646 \u062a\u0642\u0639 \u0627\u0644\u0635\u064a\u0646\u061f", "id": "473264269118", "answers": [{"text": "\u0634\u0631\u0642 \u0622\u0633\u064a\u0627", "answer_start": 222}]}, {"question": "\u0643\u0645 \u0645\u0642\u0627\u0637\u0639\u0629 \u0641\u0649 \u0627\u0644\u0635\u064a\u0646\u061f", "id": "955262414824", "answers": [{"text": "22 \u0645\u0642\u0627\u0637\u0639\u0629", "answer_start": 308}]}, {"question": "\u0643\u0645 \u0645\u0646\u0637\u0642\u0629 \u0632\u0627\u062a\u064a\u0629 \u0627\u0644\u062d\u0643\u0645 \u0641\u0649 \u0627\u0644\u0635\u064a\u0646\u061f", "id": "541456179381", "answers": [{"text": "\u0648\u062e\u0645\u0633 \u0645\u0646\u0627\u0637\u0642 \u0630\u0627\u062a\u064a\u0629 \u0627\u0644\u062d\u0643\u0645", "answer_start": 318}]}]}, {"context": "\u062a\u0645\u062a\u062f \u0627\u0644\u0628\u0644\u0627\u062f \u0639\u0644\u0649 \u0645\u0633\u0627\u062d\u0629 9.6 \u0645\u0644\u064a\u0648\u0646 \u0643\u064a\u0644\u0648\u0645\u062a\u0631 \u0645\u0631\u0628\u0639 (3.7 \u0645\u0644\u064a\u0648\u0646 \u0645\u064a\u0644 \u0645\u0631\u0628\u0639)\u060c \u062d\u064a\u062b \u062a\u0639\u062f \u062c\u0645\u0647\u0648\u0631\u064a\u0629 \u0627\u0644\u0635\u064a\u0646 \u0627\u0644\u0634\u0639\u0628\u064a\u0629 \u062b\u0627\u0644\u062b \u0623\u0648 \u0631\u0627\u0628\u0639 \u0623\u0643\u0628\u0631 \u0645\u0646 \u0627\u0644\u0645\u0633\u0627\u062d\u0629 \u0627\u0644\u0625\u062c\u0645\u0627\u0644\u064a\u0629 (\u0627\u0639\u062a\u0645\u0627\u062f\u064b\u0627 \u0639\u0644\u0649 \u062a\u0639\u0631\u064a\u0641 \u0645\u0627 \u0647\u0648 \u0645\u062f\u0631\u062c \u0641\u064a \u0647\u0630\u0627 \u0627\u0644\u0645\u062c\u0645\u0648\u0639)\u060c \u0648\u062b\u0627\u0646\u064a \u0623\u0643\u0628\u0631\u0647\u0627 \u0648\u0641\u0642\u064b\u0627 \u0644\u0645\u0633\u0627\u062d\u0629 \u0627\u0644\u0628\u0631. \u064a\u062a\u0646\u0648\u0639 \u0627\u0644\u0645\u0634\u0647\u062f \u0627\u0644\u0637\u0628\u064a\u0639\u064a \u0641\u064a \u0627\u0644\u0635\u064a\u0646 \u0628\u064a\u0646 \u063a\u0627\u0628\u0627\u062a \u0648\u0633\u0647\u0648\u0628 \u0648\u0635\u062d\u0627\u0631\u064a (\u062c\u0648\u0628\u064a \u0648\u062a\u0643\u0644\u0627\u0645\u0643\u0627\u0646) \u0641\u064a \u0627\u0644\u0634\u0645\u0627\u0644 \u0627\u0644\u062c\u0627\u0641 \u0628\u0627\u0644\u0642\u0631\u0628 \u0645\u0646 \u0645\u0646\u063a\u0648\u0644\u064a\u0627 \u0648\u0633\u064a\u0628\u064a\u0631\u064a\u0627 \u0641\u064a \u0631\u0648\u0633\u064a\u0627 \u0648\u0627\u0644\u063a\u0627\u0628\u0627\u062a \u0634\u0628\u0647 \u0627\u0644\u0627\u0633\u062a\u0648\u0627\u0626\u064a\u0629 \u0641\u064a \u0627\u0644\u062c\u0646\u0648\u0628 \u0627\u0644\u0631\u0637\u0628 \u0642\u0631\u0628 \u0641\u064a\u062a\u0646\u0627\u0645 \u0648\u0644\u0627\u0648\u0633 \u0648\u0628\u0648\u0631\u0645\u0627. \u0627\u0644\u062a\u0636\u0627\u0631\u064a\u0633 \u0641\u064a \u0627\u0644\u063a\u0631\u0628 \u0648\u0639\u0631\u0629 \u0648\u0639\u0644\u0649 \u0639\u0644\u0648 \u0634\u0627\u0647\u0642 \u062d\u064a\u062b \u062a\u0642\u0639 \u062c\u0628\u0627\u0644 \u0627\u0644\u0647\u064a\u0645\u0627\u0644\u0627\u064a\u0627 \u0648\u062c\u0628\u0627\u0644 \u062a\u064a\u0627\u0646 \u0634\u0627\u0646 \u0648\u062a\u0634\u0643\u0644 \u0627\u0644\u062d\u062f\u0648\u062f \u0627\u0644\u0637\u0628\u064a\u0639\u064a\u0629 \u0644\u0644\u0635\u064a\u0646 \u0645\u0639 \u0627\u0644\u0647\u0646\u062f \u0648\u0622\u0633\u064a\u0627 \u0627\u0644\u0648\u0633\u0637\u0649. \u0641\u064a \u0627\u0644\u0645\u0642\u0627\u0628\u0644 \u0641\u0625\u0646 \u0627\u0644\u0633\u0627\u062d\u0644 \u0627\u0644\u0634\u0631\u0642\u064a \u0645\u0646 \u0627\u0644\u0628\u0631 \u0627\u0644\u0635\u064a\u0646\u064a \u0645\u0646\u062e\u0641\u0636 \u0648\u0630\u0648 \u0633\u0627\u062d\u0644 \u0637\u0648\u064a\u0644 14,500 \u0643\u064a\u0644\u0648\u0645\u062a\u0631 \u064a\u062d\u062f\u0647 \u0645\u0646 \u0627\u0644\u062c\u0646\u0648\u0628 \u0627\u0644\u0634\u0631\u0642\u064a \u0628\u062d\u0631 \u0627\u0644\u0635\u064a\u0646 \u0627\u0644\u062c\u0646\u0648\u0628\u064a \u0648\u0645\u0646 \u0627\u0644\u0634\u0631\u0642 \u0628\u062d\u0631 \u0627\u0644\u0635\u064a\u0646 \u0627\u0644\u0634\u0631\u0642\u064a \u0627\u0644\u0630\u064a \u062a\u0642\u0639 \u062e\u0627\u0631\u062c\u0647 \u062a\u0627\u064a\u0648\u0627\u0646 \u0648\u0643\u0648\u0631\u064a\u0627 \u0648\u0627\u0644\u064a\u0627\u0628\u0627\u0646.", "qas": [{"question": "\u0645\u0627 \u062a\u0631\u062a\u064a\u0628 \u0627\u0644\u0635\u064a\u0646 \u0645\u0646 \u062d\u064a\u062b \u0627\u0644\u0645\u0633\u0627\u062d\u0629\u061f", "id": "2794628669", "answers": [{"text": "\u062b\u0627\u0644\u062b \u0623\u0648 \u0631\u0627\u0628\u0639 \u0623\u0643\u0628\u0631 \u0645\u0646 \u0627\u0644\u0645\u0633\u0627\u062d\u0629 \u0627\u0644\u0625\u062c\u0645\u0627\u0644\u064a\u0629", "answer_start": 97}]}, {"question": "\u0645\u0627 \u062a\u0631\u062a\u064a\u0628 \u0627\u0644\u0635\u064a\u0646 \u0645\u0646 \u062d\u064a\u062b \u0645\u0633\u0627\u062d\u0629 \u0627\u0644\u0628\u0631\u061f", "id": "393247084166", "answers": [{"text": "\u0648\u062b\u0627\u0646\u064a \u0623\u0643\u0628\u0631\u0647\u0627 \u0648\u0641\u0642\u064b\u0627 \u0644\u0645\u0633\u0627\u062d\u0629 \u0627\u0644\u0628\u0631.", "answer_start": 184}]}, {"question": "\u0645\u0627 \u0637\u0648\u0644 \u0627\u0644\u0633\u0627\u062d\u0644 \u0627\u0644\u0634\u0631\u0642\u0649 \u0644\u0644\u0635\u064a\u0646\u061f", "id": "821661370363", "answers": [{"text": "14,500 \u0643\u064a\u0644\u0648\u0645\u062a\u0631", "answer_start": 594}]}]}]}, {"title": "\u0643\u0631\u0629 \u0627\u0644\u0642\u062f\u0645", "paragraphs": [{"context": "\u0643\u0631\u0629 \u0627\u0644\u0642\u062f\u0645 \u0647\u064a \u0631\u064a\u0627\u0636\u0629 \u062c\u0645\u0627\u0639\u064a\u0629 \u062a\u064f\u0644\u0639\u0628 \u0628\u064a\u0646 \u0641\u0631\u064a\u0642\u064a\u0646 \u064a\u062a\u0643\u0648\u0646 \u0643\u0644 \u0645\u0646\u0647\u0645\u0627 \u0645\u0646 \u0623\u062d\u062f \u0639\u0634\u0631 \u0644\u0627\u0639\u0628\u0627\u064b \u0628\u0643\u0631\u0629 \u0645\u064f\u0643\u0648\u064e\u0651\u0631\u0629. \u064a\u0644\u0639\u0628 \u0643\u0631\u0629 \u0627\u0644\u0642\u062f\u0645 250 \u0645\u0644\u064a\u0648\u0646 \u0644\u0627\u0639\u0628 \u0641\u064a \u0623\u0643\u062b\u0631 \u0645\u0646 \u0645\u0627\u0626\u062a\u064a \u062f\u0648\u0644\u0629 \u062d\u0648\u0644 \u0627\u0644\u0639\u0627\u0644\u0645\u060c \u0641\u0644\u0630\u0644\u0643 \u062a\u0643\u0648\u0646 \u0627\u0644\u0631\u064a\u0627\u0636\u0629 \u0627\u0644\u0623\u0643\u062b\u0631 \u0634\u0639\u0628\u064a\u0629 \u0648\u0627\u0646\u062a\u0634\u0627\u0631\u0627\u064b \u0641\u064a \u0627\u0644\u0639\u0627\u0644\u0645.", "qas": [{"question": "\u0645\u0627 \u0647\u0648 \u0639\u062f\u062f \u0627\u0644\u0627\u0639\u064a\u0628\u064a\u0646 \u0641\u064a \u0641\u0631\u0642\u0629 \u0643\u0631\u0629 \u0627\u0644\u0642\u062f\u0645\u061f", "id": "376180054631", "answers": [{"text": "\u0631\u064a\u0627\u0636\u0629 \u062c\u0645\u0627\u0639\u064a\u0629 \u062a\u064f\u0644\u0639\u0628 \u0628\u064a\u0646 \u0641\u0631\u064a\u0642\u064a\u0646 \u064a\u062a\u0643\u0648\u0646 \u0643\u0644 \u0645\u0646\u0647\u0645\u0627 \u0645\u0646 \u0623\u062d\u062f \u0639\u0634\u0631 \u0644\u0627\u0639\u0628\u0627\u064b", "answer_start": 13}]}, {"question": "\u0645\u0627 \u0647\u0648 \u0634\u0643\u0644 \u0627\u0644\u0643\u0631\u0629\u061f", "id": "905824331940", "answers": [{"text": "\u0628\u0643\u0631\u0629 \u0645\u064f\u0643\u0648\u064e\u0651\u0631\u0629.", "answer_start": 76}]}, {"question": "\u0647\u0644 \u0643\u0631\u0629 \u0627\u0644\u0642\u062f\u0645 \u0631\u064a\u0627\u0636\u0629 \u0634\u0639\u0628\u064a\u0629\u061f", "id": "167341578192", "answers": [{"text": "\u0627\u0644\u0631\u064a\u0627\u0636\u0629 \u0627\u0644\u0623\u0643\u062b\u0631 \u0634\u0639\u0628\u064a\u0629 \u0648\u0627\u0646\u062a\u0634\u0627\u0631\u0627\u064b \u0641\u064a \u0627\u0644\u0639\u0627\u0644\u0645.", "answer_start": 166}]}]}, {"context": "\u0643\u0631\u0629 \u0627\u0644\u0642\u062f\u0645 \u0647\u064a \u0631\u064a\u0627\u0636\u0629 \u062c\u0645\u0627\u0639\u064a\u0629 \u062a\u064f\u0644\u0639\u0628 \u0628\u064a\u0646 \u0641\u0631\u064a\u0642\u064a\u0646 \u064a\u062a\u0643\u0648\u0646 \u0643\u0644 \u0645\u0646\u0647\u0645\u0627 \u0645\u0646 \u0623\u062d\u062f \u0639\u0634\u0631 \u0644\u0627\u0639\u0628\u0627\u064b \u0628\u0643\u0631\u0629 \u0645\u064f\u0643\u0648\u064e\u0651\u0631\u0629. \u064a\u0644\u0639\u0628 \u0643\u0631\u0629 \u0627\u0644\u0642\u062f\u0645 250 \u0645\u0644\u064a\u0648\u0646 \u0644\u0627\u0639\u0628 \u0641\u064a \u0623\u0643\u062b\u0631 \u0645\u0646 \u0645\u0627\u0626\u062a\u064a \u062f\u0648\u0644\u0629 \u062d\u0648\u0644 \u0627\u0644\u0639\u0627\u0644\u0645\u060c \u0641\u0644\u0630\u0644\u0643 \u062a\u0643\u0648\u0646 \u0627\u0644\u0631\u064a\u0627\u0636\u0629 \u0627\u0644\u0623\u0643\u062b\u0631 \u0634\u0639\u0628\u064a\u0629 \u0648\u0627\u0646\u062a\u0634\u0627\u0631\u0627\u064b \u0641\u064a \u0627\u0644\u0639\u0627\u0644\u0645. \u062a\u064f\u0644\u0639\u0628 \u0643\u0631\u0629 \u0627\u0644\u0642\u062f\u0645 \u0641\u064a \u0645\u0644\u0639\u0628 \u0645\u0633\u062a\u0637\u064a\u0644 \u0627\u0644\u0634\u0643\u0644 \u0645\u0639 \u0645\u0631\u0645\u064a\u064a\u0646 \u0641\u064a \u062c\u0627\u0646\u0628\u064a\u0647. \u0627\u0644\u0647\u062f\u0641 \u0645\u0646 \u0627\u0644\u0644\u0639\u0628\u0629 \u0647\u0648 \u0625\u062d\u0631\u0627\u0632 \u0627\u0644\u0623\u0647\u062f\u0627\u0641 \u0628\u0631\u0643\u0644 \u0627\u0644\u0643\u0631\u0629 \u062f\u0627\u062e\u0644 \u0627\u0644\u0645\u0631\u0645\u0649.", "qas": [{"question": "\u0647\u0644 \u0643\u0631\u0629 \u0627\u0644\u0642\u062f\u0645 \u0631\u064a\u0627\u0636\u0629 \u062c\u0645\u0627\u0639\u064a\u0629 \u0627\u0648 \u0641\u0631\u062f\u064a\u0629\u061f", "id": "364009179486", "answers": [{"text": "\u0643\u0631\u0629 \u0627\u0644\u0642\u062f\u0645 \u0647\u064a \u0631\u064a\u0627\u0636\u0629 \u062c\u0645\u0627\u0639\u064a\u0629", "answer_start": 0}]}, {"question": "\u0645\u0627 \u0647\u0648 \u0634\u0643\u0644 \u0645\u0644\u0639\u0628 \u0643\u0631\u0629 \u0627\u0644\u0642\u062f\u0645\u061f", "id": "773584604729", "answers": [{"text": "\u0645\u0644\u0639\u0628 \u0645\u0633\u062a\u0637\u064a\u0644 \u0627\u0644\u0634\u0643\u0644 \u0645\u0639 \u0645\u0631\u0645\u064a\u064a\u0646 \u0641\u064a \u062c\u0627\u0646\u0628\u064a\u0647.", "answer_start": 227}]}, {"question": "\u0645\u0627 \u0647\u0648 \u0627\u0644\u0647\u062f\u0641 \u0645\u0646 \u0627\u0644\u0644\u0639\u0628\u0629\u061f", "id": "434058058955", "answers": [{"text": "\u0627\u0644\u0647\u062f\u0641 \u0645\u0646 \u0627\u0644\u0644\u0639\u0628\u0629 \u0647\u0648 \u0625\u062d\u0631\u0627\u0632 \u0627\u0644\u0623\u0647\u062f\u0627\u0641 \u0628\u0631\u0643\u0644 \u0627\u0644\u0643\u0631\u0629 \u062f\u0627\u062e\u0644 \u0627\u0644\u0645\u0631\u0645\u0649.", "answer_start": 266}]}]}, {"context": "\u062d\u0627\u0631\u0633 \u0627\u0644\u0645\u0631\u0645\u0649 \u0647\u0648 \u0627\u0644\u0644\u0627\u0639\u0628 \u0627\u0644\u0648\u062d\u064a\u062f \u0627\u0644\u0630\u064a \u064a\u064f\u0633\u0645\u062d \u0644\u0647 \u0623\u0646 \u064a\u0644\u0645\u0633 \u0627\u0644\u0643\u0631\u0629 \u0628\u064a\u062f\u064a\u0647 \u0623\u0648 \u0630\u0631\u0627\u0639\u064a\u0647\u060c \u0628\u0634\u0631\u0637 \u0623\u0646 \u064a\u0643\u0648\u0646 \u062f\u0627\u062e\u0644 \u0645\u0646\u0637\u0642\u0629 \u0627\u0644\u062c\u0632\u0627\u0621. \u064a\u0633\u062a\u062e\u062f\u0645 \u0627\u0644\u0644\u0627\u0639\u0628\u0648\u0646 \u063a\u064a\u0631 \u0627\u0644\u062d\u0627\u0631\u0633 \u0623\u0631\u062c\u0644\u0647\u0645 \u063a\u0627\u0644\u0628\u0627\u064b \u0641\u064a \u0627\u0644\u0647\u062c\u0648\u0645 \u0623\u0648 \u062a\u0645\u0631\u064a\u0631 \u0627\u0644\u0643\u0631\u0629 \u0648\u064a\u0645\u0643\u0646\u0647\u0645 \u0623\u064a\u0636\u0627\u064b \u0627\u0633\u062a\u062e\u062f\u0627\u0645 \u0631\u0623\u0633\u0647\u0645 \u0644\u0636\u0631\u0628 \u0627\u0644\u0643\u0631\u0629. \u0627\u0644\u0641\u0631\u064a\u0642 \u0627\u0644\u0630\u064a \u064a\u062d\u0631\u0632 \u0623\u0647\u062f\u0627\u0641\u0627\u064b \u0623\u0643\u062b\u0631 \u064a\u0643\u0648\u0646 \u0647\u0648 \u0627\u0644\u0641\u0627\u0626\u0632. \u0625\u0630\u0627 \u0623\u062d\u0631\u0632 \u0627\u0644\u0641\u0631\u064a\u0642\u0627\u0646 \u0623\u0647\u062f\u0627\u0641\u0627\u064b \u0645\u062a\u0639\u0627\u062f\u0644\u0629 \u0641\u064a \u0646\u0647\u0627\u064a\u0629 \u0627\u0644\u0645\u0628\u0627\u0631\u0627\u0629\u060c \u0641\u062a\u0643\u0648\u0646 \u0646\u062a\u064a\u062c\u0629 \u0627\u0644\u0645\u0628\u0627\u0631\u0627\u0629 \u0625\u0645\u0627 \u0627\u0644\u062a\u0639\u0627\u062f\u0644 \u0623\u0648 \u062a\u062f\u062e\u0644 \u0627\u0644\u0645\u0628\u0627\u0631\u0627\u0629 \u0641\u064a \u0646\u0638\u0627\u0645 \u0627\u0644\u0648\u0642\u062a \u0627\u0644\u0625\u0636\u0627\u0641\u064a \u0648/\u0623\u0648 \u0627\u0644\u0636\u0631\u0628\u0627\u062a \u0627\u0644\u062a\u0631\u062c\u064a\u062d\u064a\u0629 \u0648\u064a\u0639\u062a\u0645\u062f \u0630\u0644\u0643 \u0639\u0644\u0649 \u0646\u0638\u0627\u0645 \u0627\u0644\u0628\u0637\u0648\u0644\u0629. \u0648\u064f\u0636\u0639\u062a \u0642\u0648\u0627\u0646\u064a\u0646 \u0644\u0639\u0628\u0629 \u0643\u0631\u0629 \u0627\u0644\u0642\u062f\u0645 \u0641\u064a \u0625\u0646\u062c\u0644\u062a\u0631\u0627 \u0628\u0648\u0627\u0633\u0637\u0629 \u0627\u0644\u0627\u062a\u062d\u0627\u062f \u0627\u0644\u0625\u0646\u062c\u0644\u064a\u0632\u064a \u0644\u0643\u0631\u0629 \u0627\u0644\u0642\u062f\u0645 \u0633\u0646\u0629\u064e 1863. \u064a\u062a\u0631\u0623\u0633 \u0644\u0639\u0628\u0629 \u0643\u0631\u0629 \u0627\u0644\u0642\u062f\u0645 \u062f\u0648\u0644\u064a\u0627\u064b \u0627\u0644\u0627\u062a\u062d\u0627\u062f \u0627\u0644\u062f\u0648\u0644\u064a \u0644\u0643\u0631\u0629 \u0627\u0644\u0642\u062f\u0645 (\u0627\u0644\u0641\u064a\u0641\u0627). \u062a\u064f\u0646\u0638\u0651\u0645 \u0628\u0637\u0648\u0644\u0629 \u0643\u0623\u0633 \u0627\u0644\u0639\u0627\u0644\u0645 \u0644\u0647\u0630\u0647 \u0627\u0644\u0631\u064a\u0627\u0636\u0629 \u0645\u0631\u0629 \u0643\u0644 \u0623\u0631\u0628\u0639 \u0633\u0646\u0648\u0627\u062a \u0648\u0647\u064a \u0627\u0644\u0628\u0637\u0648\u0644\u0629 \u0627\u0644\u0623\u0647\u0645 \u062f\u0648\u0644\u064a\u0627\u064b.", "qas": [{"question": "\u0645\u0646 \u0647\u0648 \u0627\u0644\u0644\u0627\u0639\u0628 \u0627\u0644\u0630\u064a \u064a\u0633\u0645\u062d \u0644\u0647 \u0628\u0644\u0645\u0633 \u0627\u0644\u0643\u0631\u0629 \u0628\u064a\u062f\u064a\u0647\u061f", "id": "947956348845", "answers": [{"text": "\u062d\u0627\u0631\u0633 \u0627\u0644\u0645\u0631\u0645\u0649 \u0647\u0648 \u0627\u0644\u0644\u0627\u0639\u0628 \u0627\u0644\u0648\u062d\u064a\u062f \u0627\u0644\u0630\u064a \u064a\u064f\u0633\u0645\u062d \u0644\u0647 \u0623\u0646 \u064a\u0644\u0645\u0633 \u0627\u0644\u0643\u0631\u0629 \u0628\u064a\u062f\u064a\u0647 \u0623\u0648 \u0630\u0631\u0627\u0639\u064a\u0647\u060c", "answer_start": 0}]}, {"question": "\u0645\u0627\u0630\u0627 \u064a\u0633\u062a\u062e\u062f\u0645 \u0627\u0644\u0627\u0639\u0628\u0648\u0646 \u063a\u064a\u0631 \u0627\u0644\u062d\u0627\u0631\u0633\u061f", "id": "447012233306", "answers": [{"text": "\u064a\u0633\u062a\u062e\u062f\u0645 \u0627\u0644\u0644\u0627\u0639\u0628\u0648\u0646 \u063a\u064a\u0631 \u0627\u0644\u062d\u0627\u0631\u0633 \u0623\u0631\u062c\u0644\u0647\u0645 \u063a\u0627\u0644\u0628\u0627\u064b \u0641\u064a \u0627\u0644\u0647\u062c\u0648\u0645 \u0623\u0648 \u062a\u0645\u0631\u064a\u0631 \u0627\u0644\u0643\u0631\u0629 \u0648\u064a\u0645\u0643\u0646\u0647\u0645 \u0623\u064a\u0636\u0627\u064b \u0627\u0633\u062a\u062e\u062f\u0627\u0645", "answer_start": 106}]}, {"question": "\u0643\u064a\u0641 \u0646\u062d\u062f\u062f \u0645\u0646 \u0639\u0648 \u0627\u0644\u0641\u0631\u064a\u0642 \u0627\u0644\u0641\u0627\u0626\u0632\u061f", "id": "550661790452", "answers": [{"text": "\u0627\u0644\u0641\u0631\u064a\u0642 \u0627\u0644\u0630\u064a \u064a\u062d\u0631\u0632 \u0623\u0647\u062f\u0627\u0641\u0627\u064b \u0623\u0643\u062b\u0631 \u064a\u0643\u0648\u0646 \u0647\u0648 \u0627\u0644\u0641\u0627\u0626\u0632.", "answer_start": 212}]}]}]}, {"title": "\u062d\u0631\u0628 \u0623\u0643\u062a\u0648\u0628\u0631", "paragraphs": [{"context": "\u062d\u0631\u0628 \u0623\u0643\u062a\u0648\u0628\u0631 \"\u062d\u0631\u0628 \u0627\u0644\u0639\u0627\u0634\u0631 \u0645\u0646 \u0631\u0645\u0636\u0627\u0646\" \u0643\u0645\u0627 \u062a\u0639\u0631\u0641 \u0641\u064a \u0645\u0635\u0631 \u0623\u0648 \u062d\u0631\u0628 \u062a\u0634\u0631\u064a\u0646 \u0627\u0644\u062a\u062d\u0631\u064a\u0631\u064a\u0629 \u0643\u0645\u0627 \u062a\u0639\u0631\u0641 \u0641\u064a \u0633\u0648\u0631\u064a\u0627 \u0623\u0648 \u062d\u0631\u0628 \u064a\u0648\u0645 \u0627\u0644\u063a\u0641\u0631\u0627\u0646 (\u0628\u0627\u0644\u0639\u0628\u0631\u064a\u0629: \u05de\u05dc\u05d7\u05de\u05ea \u05d9\u05d5\u05dd \u05db\u05d9\u05e4\u05d5\u05e8\u060c \u0645\u064a\u0644\u062e\u0645\u062a \u064a\u0648\u0645 \u0643\u064a\u0628\u0648\u0631) \u0643\u0645\u0627 \u062a\u0639\u0631\u0641 \u0641\u064a \u0625\u0633\u0631\u0627\u0626\u064a\u0644\u060c \u0647\u064a \u062d\u0631\u0628 \u0634\u0646\u062a\u0647\u0627 \u0643\u0644 \u0645\u0646 \u0645\u0635\u0631 \u0648\u0633\u0648\u0631\u064a\u0627 \u0639\u0644\u0649 \u0625\u0633\u0631\u0627\u0626\u064a\u0644 \u0639\u0627\u0645 1973 \u0648\u0647\u064a \u0631\u0627\u0628\u0639 \u0627\u0644\u062d\u0631\u0648\u0628 \u0627\u0644\u0639\u0631\u0628\u064a\u0629 \u0627\u0644\u0625\u0633\u0631\u0627\u0626\u064a\u0644\u064a\u0629 \u0628\u0639\u062f \u062d\u0631\u0628 1948 (\u062d\u0631\u0628 \u0641\u0644\u0633\u0637\u064a\u0646) \u0648\u062d\u0631\u0628 1956 (\u062d\u0631\u0628 \u0627\u0644\u0633\u0648\u064a\u0633) \u0648\u062d\u0631\u0628 1967 (\u062d\u0631\u0628 \u0627\u0644\u0633\u062a\u0629 \u0623\u064a\u0627\u0645)\u060c \u0648\u0643\u0627\u0646\u062a \u0625\u0633\u0631\u0627\u0626\u064a\u0644 \u0641\u064a \u0627\u0644\u062d\u0631\u0628 \u0627\u0644\u062b\u0627\u0644\u062b\u0629 \u0642\u062f \u0627\u062d\u062a\u0644\u062a \u0634\u0628\u0647 \u062c\u0632\u064a\u0631\u0629 \u0633\u064a\u0646\u0627\u0621 \u0645\u0646 \u0645\u0635\u0631 \u0648\u0647\u0636\u0628\u0629 \u0627\u0644\u062c\u0648\u0644\u0627\u0646 \u0645\u0646 \u0633\u0648\u0631\u064a\u0627 \u0625\u0644\u0649 \u062c\u0627\u0646\u0628 \u0627\u0644\u0636\u0641\u0629 \u0627\u0644\u063a\u0631\u0628\u064a\u0629 \u0645\u0646 \u0627\u0644\u0623\u0631\u062f\u0646 \u0628\u0627\u0644\u0625\u0636\u0627\u0641\u0629 \u0625\u0644\u0649 \u0642\u0637\u0627\u0639 \u063a\u0632\u0629 \u0627\u0644\u062e\u0627\u0636\u0639 \u0622\u0646\u0630\u0627\u0643 \u0644\u062d\u0643\u0645 \u0639\u0633\u0643\u0631\u064a \u0645\u0635\u0631\u064a.", "qas": [{"question": "\u0643\u064a\u0641 \u062a\u0639\u0631\u0641 \u062d\u0631\u0628 \u0627\u0652\u0643\u062a\u0648\u0628\u0631 \u0641\u064a \u0645\u0635\u0631\u061f", "id": "169411826765", "answers": [{"text": "\u062d\u0631\u0628 \u0623\u0643\u062a\u0648\u0628\u0631 \"\u062d\u0631\u0628 \u0627\u0644\u0639\u0627\u0634\u0631 \u0645\u0646 \u0631\u0645\u0636\u0627\u0646\" \u0643\u0645\u0627 \u062a\u0639\u0631\u0641 \u0641\u064a \u0645\u0635\u0631", "answer_start": 0}]}, {"question": "\u0643\u064a\u0641 \u062a\u0639\u0631\u0641 \u062d\u0631\u0628 \u0627\u0652\u0643\u062a\u0648\u0628\u0631 \u0641\u064a \u0633\u0648\u0631\u064a\u0627\u061f", "id": "174638960633", "answers": [{"text": "\u062d\u0631\u0628 \u062a\u0634\u0631\u064a\u0646 \u0627\u0644\u062a\u062d\u0631\u064a\u0631\u064a\u0629 \u0643\u0645\u0627 \u062a\u0639\u0631\u0641 \u0641\u064a \u0633\u0648\u0631\u064a\u0627", "answer_start": 52}]}, {"question": "\u0643\u064a\u0641 \u062a\u0639\u0631\u0641 \u062d\u0631\u0628 \u0627\u0652\u0643\u062a\u0648\u0628\u0631 \u0641\u064a \u0627\u0633\u0631\u0627\u0626\u064a\u0644\u061f", "id": "333410066435", "answers": [{"text": "\u064a\u0648\u0645 \u0643\u064a\u0628\u0648\u0631) \u0643\u0645\u0627 \u062a\u0639\u0631\u0641 \u0641\u064a \u0625\u0633\u0631\u0627\u0626\u064a\u0644\u060c", "answer_start": 144}]}]}, {"context": "\u062d\u0631\u0628 \u0623\u0643\u062a\u0648\u0628\u0631 \"\u062d\u0631\u0628 \u0627\u0644\u0639\u0627\u0634\u0631 \u0645\u0646 \u0631\u0645\u0636\u0627\u0646\" \u0643\u0645\u0627 \u062a\u0639\u0631\u0641 \u0641\u064a \u0645\u0635\u0631 \u0623\u0648 \u062d\u0631\u0628 \u062a\u0634\u0631\u064a\u0646 \u0627\u0644\u062a\u062d\u0631\u064a\u0631\u064a\u0629 \u0643\u0645\u0627 \u062a\u0639\u0631\u0641 \u0641\u064a \u0633\u0648\u0631\u064a\u0627 \u0623\u0648 \u062d\u0631\u0628 \u064a\u0648\u0645 \u0627\u0644\u063a\u0641\u0631\u0627\u0646 \u0643\u0645\u0627 \u062a\u0639\u0631\u0641 \u0641\u064a \u0625\u0633\u0631\u0627\u0626\u064a\u0644\u060c \u0647\u064a \u062d\u0631\u0628 \u0634\u0646\u062a\u0647\u0627 \u0643\u0644 \u0645\u0646 \u0645\u0635\u0631 \u0648\u0633\u0648\u0631\u064a\u0627 \u0639\u0644\u0649 \u0625\u0633\u0631\u0627\u0626\u064a\u0644 \u0639\u0627\u0645 1973 \u0648\u0647\u064a \u0631\u0627\u0628\u0639 \u0627\u0644\u062d\u0631\u0648\u0628 \u0627\u0644\u0639\u0631\u0628\u064a\u0629 \u0627\u0644\u0625\u0633\u0631\u0627\u0626\u064a\u0644\u064a\u0629 \u0628\u0639\u062f \u062d\u0631\u0628 1948 (\u062d\u0631\u0628 \u0641\u0644\u0633\u0637\u064a\u0646) \u0648\u062d\u0631\u0628 1956 (\u062d\u0631\u0628 \u0627\u0644\u0633\u0648\u064a\u0633) \u0648\u062d\u0631\u0628 1967 (\u062d\u0631\u0628 \u0627\u0644\u0633\u062a\u0629 \u0623\u064a\u0627\u0645)\u060c \u0648\u0643\u0627\u0646\u062a \u0625\u0633\u0631\u0627\u0626\u064a\u0644 \u0641\u064a \u0627\u0644\u062d\u0631\u0628 \u0627\u0644\u062b\u0627\u0644\u062b\u0629 \u0642\u062f \u0627\u062d\u062a\u0644\u062a \u0634\u0628\u0647 \u062c\u0632\u064a\u0631\u0629 \u0633\u064a\u0646\u0627\u0621 \u0645\u0646 \u0645\u0635\u0631 \u0648\u0647\u0636\u0628\u0629 \u0627\u0644\u062c\u0648\u0644\u0627\u0646 \u0645\u0646 \u0633\u0648\u0631\u064a\u0627 \u0625\u0644\u0649 \u062c\u0627\u0646\u0628 \u0627\u0644\u0636\u0641\u0629 \u0627\u0644\u063a\u0631\u0628\u064a\u0629 \u0645\u0646 \u0627\u0644\u0623\u0631\u062f\u0646 \u0628\u0627\u0644\u0625\u0636\u0627\u0641\u0629 \u0625\u0644\u0649 \u0642\u0637\u0627\u0639 \u063a\u0632\u0629 \u0627\u0644\u062e\u0627\u0636\u0639 \u0622\u0646\u0630\u0627\u0643 \u0644\u062d\u0643\u0645 \u0639\u0633\u0643\u0631\u064a \u0645\u0635\u0631\u064a. \u0628\u062f\u0623\u062a \u0627\u0644\u062d\u0631\u0628 \u064a\u0648\u0645 \u0627\u0644\u0633\u0628\u062a 6 \u0623\u0643\u062a\u0648\u0628\u0631/ \u062a\u0634\u0631\u064a\u0646 \u0627\u0644\u0623\u0648\u0644 1973 \u0645 \u0627\u0644\u0645\u0648\u0627\u0641\u0642 10 \u0631\u0645\u0636\u0627\u0646 1393 \u0647\u0640 \u0628\u062a\u0646\u0633\u064a\u0642 \u0647\u062c\u0648\u0645\u064a\u0646 \u0645\u0641\u0627\u062c\u0626\u064a\u0646 \u0648\u0645\u062a\u0632\u0627\u0645\u0646\u064a\u0646 \u0639\u0644\u0649 \u0627\u0644\u0642\u0648\u0627\u062a \u0627\u0644\u0625\u0633\u0631\u0627\u0626\u064a\u0644\u064a\u0629\u061b \u0623\u062d\u062f\u0647\u0645\u0627 \u0644\u0644\u062c\u064a\u0634 \u0627\u0644\u0645\u0635\u0631\u064a \u0639\u0644\u0649 \u062c\u0628\u0647\u0629 \u0633\u064a\u0646\u0627\u0621 \u0627\u0644\u0645\u062d\u062a\u0644\u0629 \u0648\u0622\u062e\u0631 \u0644\u0644\u062c\u064a\u0634 \u0627\u0644\u0633\u0648\u0631\u064a \u0639\u0644\u0649 \u062c\u0628\u0647\u0629 \u0647\u0636\u0628\u0629 \u0627\u0644\u062c\u0648\u0644\u0627\u0646 \u0627\u0644\u0645\u062d\u062a\u0644\u0629. \u0648\u0633\u0627\u0647\u0645 \u0641\u064a \u0627\u0644\u062d\u0631\u0628 \u0628\u0639\u0636 \u0627\u0644\u062f\u0648\u0644 \u0627\u0644\u0639\u0631\u0628\u064a\u0629 \u0633\u0648\u0627\u0621 \u0628\u0627\u0644\u062f\u0639\u0645 \u0627\u0644\u0639\u0633\u0643\u0631\u064a \u0623\u0648 \u0627\u0644\u0627\u0642\u062a\u0635\u0627\u062f\u064a.", "qas": [{"question": "\u0645\u0627 \u0647\u064a \u062d\u0631\u0628 \u0627\u0652\u0643\u062a\u0648\u0628\u0631\u061f", "id": "263491246814", "answers": [{"text": "\u0647\u064a \u062d\u0631\u0628 \u0634\u0646\u062a\u0647\u0627 \u0643\u0644 \u0645\u0646 \u0645\u0635\u0631 \u0648\u0633\u0648\u0631\u064a\u0627 \u0639\u0644\u0649 \u0625\u0633\u0631\u0627\u0626\u064a\u0644", "answer_start": 130}]}, {"question": "\u0645\u0627 \u0647\u0648 \u0639\u0627\u0645 \u062d\u0631\u0628 \u0627\u0652\u0643\u062a\u0648\u0628\u0631\u061f", "id": "798857446829", "answers": [{"text": "\u0639\u0627\u0645 1973", "answer_start": 172}]}, {"question": "\u0645\u0627\u0630\u0627 \u0627\u062d\u062a\u0644\u062a \u0627\u0633\u0631\u0627\u0626\u064a\u0644 \u0641\u064a \u0627\u0644\u062d\u0631\u0628 \u0627\u0644\u062b\u0627\u0644\u062b\u0629\u061f", "id": "82777857062", "answers": [{"text": "\u062c\u0627\u0646\u0628 \u0627\u0644\u0636\u0641\u0629 \u0627\u0644\u063a\u0631\u0628\u064a\u0629 \u0645\u0646 \u0627\u0644\u0623\u0631\u062f\u0646 \u0628\u0627\u0644\u0625\u0636\u0627\u0641\u0629 \u0625\u0644\u0649 \u0642\u0637\u0627\u0639 \u063a\u0632\u0629 \u0627\u0644\u062e\u0627\u0636\u0639 \u0622\u0646\u0630\u0627\u0643 \u0644\u062d\u0643\u0645 \u0639\u0633\u0643\u0631\u064a \u0645\u0635\u0631\u064a.", "answer_start": 384}]}]}, {"context": "\u0639\u0642\u0628 \u0628\u062f\u0621 \u0627\u0644\u0647\u062c\u0648\u0645 \u062d\u0642\u0642\u062a \u0627\u0644\u0642\u0648\u0627\u062a \u0627\u0644\u0645\u0633\u0644\u062d\u0629 \u0627\u0644\u0645\u0635\u0631\u064a\u0629 \u0648\u0627\u0644\u0633\u0648\u0631\u064a\u0629 \u0623\u0647\u062f\u0627\u0641\u0647\u0627 \u0645\u0646 \u0634\u0646 \u0627\u0644\u062d\u0631\u0628 \u0639\u0644\u0649 \u0625\u0633\u0631\u0627\u0626\u064a\u0644\u060c \u0648\u0643\u0627\u0646\u062a \u0647\u0646\u0627\u0643 \u0625\u0646\u062c\u0627\u0632\u0627\u062a \u0645\u0644\u0645\u0648\u0633\u0629 \u0641\u064a \u0627\u0644\u0623\u064a\u0627\u0645 \u0627\u0644\u0623\u0648\u0644\u0649 \u0644\u0644\u0645\u0639\u0627\u0631\u0643\u060c \u0641\u0639\u0628\u0631\u062a \u0627\u0644\u0642\u0648\u0627\u062a \u0627\u0644\u0645\u0635\u0631\u064a\u0629 \u0642\u0646\u0627\u0629 \u0627\u0644\u0633\u0648\u064a\u0633 \u0628\u0646\u062c\u0627\u062d \u0648\u062d\u0637\u0645\u062a \u062d\u0635\u0648\u0646 \u062e\u0637 \u0628\u0627\u0631\u0644\u064a\u0641 \u0648\u062a\u0648\u063a\u0644\u062a 20 \u0643\u0645 \u0634\u0631\u0642\u0627\u064b \u062f\u0627\u062e\u0644 \u0633\u064a\u0646\u0627\u0621\u060c \u0641\u064a\u0645\u0627 \u062a\u0645\u0643\u0646\u062a \u0627\u0644\u0642\u0648\u0627\u062a \u0627\u0644\u0633\u0648\u0631\u064a\u0629 \u0645\u0646 \u0627\u0644\u062f\u062e\u0648\u0644 \u0625\u0644\u0649 \u0639\u0645\u0642 \u0647\u0636\u0628\u0629 \u0627\u0644\u062c\u0648\u0644\u0627\u0646 \u0648\u0635\u0648\u0644\u0627\u064b \u0625\u0644\u0649 \u0633\u0647\u0644 \u0627\u0644\u062d\u0648\u0644\u0629 \u0648\u0628\u062d\u064a\u0631\u0629 \u0637\u0628\u0631\u064a\u0627. \u0623\u0645\u0627 \u0641\u064a \u0646\u0647\u0627\u064a\u0629 \u0627\u0644\u062d\u0631\u0628 \u0641\u0642\u062f \u0627\u0646\u062a\u0639\u0634 \u0627\u0644\u062c\u064a\u0634 \u0627\u0644\u0625\u0633\u0631\u0627\u0626\u064a\u0644\u064a \u0641\u0639\u0644\u0649 \u0627\u0644\u062c\u0628\u0647\u0629 \u0627\u0644\u0645\u0635\u0631\u064a\u0629 \u062a\u0645\u0643\u0646 \u0645\u0646 \u0641\u062a\u062d \u062b\u063a\u0631\u0629 \u0627\u0644\u062f\u0641\u0631\u0633\u0648\u0627\u0631 \u0648\u0639\u0628\u0631 \u0644\u0644\u0636\u0641\u0629 \u0627\u0644\u063a\u0631\u0628\u064a\u0629 \u0644\u0644\u0642\u0646\u0627\u0629 \u0648\u0636\u0631\u0628 \u0627\u0644\u062d\u0635\u0627\u0631 \u0639\u0644\u0649 \u0627\u0644\u062c\u064a\u0634 \u0627\u0644\u062b\u0627\u0644\u062b \u0627\u0644\u0645\u064a\u062f\u0627\u0646\u064a \u0648\u0645\u062f\u064a\u0646\u0629 \u0627\u0644\u0633\u0648\u064a\u0633 \u0648\u0644\u0643\u0646\u0647 \u0641\u0634\u0644 \u0641\u064a \u062a\u062d\u0642\u064a\u0642 \u0623\u064a \u0645\u0643\u0627\u0633\u0628 \u0627\u0633\u062a\u0631\u0627\u062a\u064a\u062c\u064a\u0629 \u0633\u0648\u0627\u0621 \u0628\u0627\u062d\u062a\u0644\u0627\u0644 \u0645\u062f\u064a\u0646\u062a\u064a \u0627\u0644\u0625\u0633\u0645\u0627\u0639\u064a\u0644\u064a\u0629 \u0623\u0648 \u0627\u0644\u0633\u0648\u064a\u0633 \u0623\u0648 \u062a\u062f\u0645\u064a\u0631 \u0627\u0644\u062c\u064a\u0634 \u0627\u0644\u062b\u0627\u0644\u062b \u0623\u0648 \u0645\u062d\u0627\u0648\u0644\u0629 \u0631\u062f \u0627\u0644\u0642\u0648\u0627\u062a \u0627\u0644\u0645\u0635\u0631\u064a\u0629 \u0644\u0644\u0636\u0641\u0629 \u0627\u0644\u063a\u0631\u0628\u064a\u0629 \u0645\u0631\u0629 \u0623\u062e\u0631\u0649\u060c \u0623\u0645\u0627 \u0639\u0644\u0649 \u0627\u0644\u062c\u0628\u0647\u0629 \u0627\u0644\u0633\u0648\u0631\u064a\u0629 \u0641\u062a\u0645\u0643\u0646 \u0645\u0646 \u0631\u062f \u0627\u0644\u0642\u0648\u0627\u062a \u0627\u0644\u0633\u0648\u0631\u064a\u0629 \u0639\u0646 \u0647\u0636\u0628\u0629 \u0627\u0644\u062c\u0648\u0644\u0627\u0646 \u0648\u0627\u062d\u062a\u0644\u0627\u0644\u0647\u0627 \u0645\u0631\u0629 \u0623\u062e\u0631\u0649.", "qas": [{"question": "\u0645\u0627\u0630\u0627 \u062d\u062f\u062b \u0639\u0642\u0628 \u0628\u062f\u0621 \u0627\u0644\u0647\u062c\u0648\u0645\u061f", "id": "775568316533", "answers": [{"text": "\u0639\u0642\u0628 \u0628\u062f\u0621 \u0627\u0644\u0647\u062c\u0648\u0645 \u062d\u0642\u0642\u062a \u0627\u0644\u0642\u0648\u0627\u062a \u0627\u0644\u0645\u0633\u0644\u062d\u0629 \u0627\u0644\u0645\u0635\u0631\u064a\u0629 \u0648\u0627\u0644\u0633\u0648\u0631\u064a\u0629 \u0623\u0647\u062f\u0627\u0641\u0647\u0627 \u0645\u0646 \u0634\u0646 \u0627\u0644\u062d\u0631\u0628 \u0639\u0644\u0649 \u0625\u0633\u0631\u0627\u0626\u064a\u0644\u060c", "answer_start": 0}]}, {"question": "\u0645\u0627\u0630\u0627 \u0641\u0639\u0644\u062a \u0627\u0644\u0642\u0648\u0627\u062a \u0627\u0644\u0633\u0648\u0631\u064a\u0629\u061f", "id": "672299336815", "answers": [{"text": "\u0627\u0644\u0642\u0648\u0627\u062a \u0627\u0644\u0633\u0648\u0631\u064a\u0629 \u0645\u0646 \u0627\u0644\u062f\u062e\u0648\u0644 \u0625\u0644\u0649 \u0639\u0645\u0642 \u0647\u0636\u0628\u0629 \u0627\u0644\u062c\u0648\u0644\u0627\u0646 \u0648\u0635\u0648\u0644\u0627\u064b \u0625\u0644\u0649 \u0633\u0647\u0644 \u0627\u0644\u062d\u0648\u0644\u0629 \u0648\u0628\u062d\u064a\u0631\u0629 \u0637\u0628\u0631\u064a\u0627.", "answer_start": 239}]}, {"question": "\u0645\u0627\u0630\u0627 \u0641\u0639\u0644\u062a \u0627\u0644\u0642\u0648\u0627\u062a \u0627\u0644\u0645\u0635\u0631\u064a\u0629\u061f", "id": "874491800401", "answers": [{"text": "\u0641\u0639\u0628\u0631\u062a \u0627\u0644\u0642\u0648\u0627\u062a \u0627\u0644\u0645\u0635\u0631\u064a\u0629 \u0642\u0646\u0627\u0629 \u0627\u0644\u0633\u0648\u064a\u0633 \u0628\u0646\u062c\u0627\u062d \u0648\u062d\u0637\u0645\u062a \u062d\u0635\u0648\u0646 \u062e\u0637 \u0628\u0627\u0631\u0644\u064a\u0641 \u0648\u062a\u0648\u063a\u0644\u062a 20 \u0643\u0645 \u0634\u0631\u0642\u0627\u064b", "answer_start": 137}]}]}]}, {"title": "\u0646\u062c\u064a\u0628 \u0645\u062d\u0641\u0648\u0638", "paragraphs": [{"context": "\u0646\u062c\u064a\u0628 \u0645\u062d\u0641\u0648\u0638 (11 \u062f\u064a\u0633\u0645\u0628\u0631 1911 - 30 \u0623\u063a\u0633\u0637\u0633 2006) \u0631\u0648\u0627\u0626\u064a \u0645\u0635\u0631\u064a\u060c \u0647\u0648 \u0623\u0648\u0644 \u0639\u0631\u0628\u064a \u062d\u0627\u0626\u0632 \u0639\u0644\u0649 \u062c\u0627\u0626\u0632\u0629 \u0646\u0648\u0628\u0644 \u0641\u064a \u0627\u0644\u0623\u062f\u0628 .\u0643\u062a\u0628 \u0646\u062c\u064a\u0628 \u0645\u062d\u0641\u0648\u0638 \u0645\u0646\u0630 \u0628\u062f\u0627\u064a\u0629 \u0627\u0644\u0623\u0631\u0628\u0639\u064a\u0646\u064a\u0627\u062a \u0648\u0627\u0633\u062a\u0645\u0631 \u062d\u062a\u0649 2004. \u062a\u062f\u0648\u0631 \u0623\u062d\u062f\u0627\u062b \u062c\u0645\u064a\u0639 \u0631\u0648\u0627\u064a\u0627\u062a\u0647 \u0641\u064a \u0645\u0635\u0631\u060c \u0648\u062a\u0638\u0647\u0631 \u0641\u064a\u0647\u0627 \u0633\u064a\u0645\u0629 \u0645\u062a\u0643\u0631\u0631\u0629 \u0647\u064a \u0627\u0644\u062d\u0627\u0631\u0629 \u0627\u0644\u062a\u064a \u062a\u0639\u0627\u062f\u0644 \u0627\u0644\u0639\u0627\u0644\u0645.", "qas": [{"question": "\u0645\u0646 \u0647\u0648 \u0646\u062c\u064a\u0628 \u0645\u062d\u0641\u0648\u0638\u061f", "id": "342763670033", "answers": [{"text": "\u0646\u062c\u064a\u0628 \u0645\u062d\u0641\u0648\u0638 (11 \u062f\u064a\u0633\u0645\u0628\u0631", "answer_start": 0}]}, {"question": "\u0641\u064a \u0627\u0652\u064a \u0639\u0627\u0645 \u0648\u0644\u062f \u0646\u062c\u064a\u0628 \u0645\u062d\u0641\u0648\u0638\u061f", "id": "579344661486", "answers": [{"text": "(11 \u062f\u064a\u0633\u0645\u0628\u0631 1911", "answer_start": 11}]}, {"question": "\u0641\u064a \u0627\u0652\u064a \u0639\u0627\u0645 \u062a\u0648\u0641\u064a \u0646\u062c\u064a\u0628 \u0645\u062d\u0641\u0648\u0638\u061f", "id": "959942795367", "answers": [{"text": "30 \u0623\u063a\u0633\u0637\u0633 2006)", "answer_start": 29}]}]}, {"context": "\u0646\u062c\u064a\u0628 \u0645\u062d\u0641\u0648\u0638 (11 \u062f\u064a\u0633\u0645\u0628\u0631 1911 - 30 \u0623\u063a\u0633\u0637\u0633 2006) \u0631\u0648\u0627\u0626\u064a \u0645\u0635\u0631\u064a\u060c \u0647\u0648 \u0623\u0648\u0644 \u0639\u0631\u0628\u064a \u062d\u0627\u0626\u0632 \u0639\u0644\u0649 \u062c\u0627\u0626\u0632\u0629 \u0646\u0648\u0628\u0644 \u0641\u064a \u0627\u0644\u0623\u062f\u0628 .\u0643\u062a\u0628 \u0646\u062c\u064a\u0628 \u0645\u062d\u0641\u0648\u0638 \u0645\u0646\u0630 \u0628\u062f\u0627\u064a\u0629 \u0627\u0644\u0623\u0631\u0628\u0639\u064a\u0646\u064a\u0627\u062a \u0648\u0627\u0633\u062a\u0645\u0631 \u062d\u062a\u0649 2004. \u062a\u062f\u0648\u0631 \u0623\u062d\u062f\u0627\u062b \u062c\u0645\u064a\u0639 \u0631\u0648\u0627\u064a\u0627\u062a\u0647 \u0641\u064a \u0645\u0635\u0631\u060c \u0648\u062a\u0638\u0647\u0631 \u0641\u064a\u0647\u0627 \u0633\u064a\u0645\u0629 \u0645\u062a\u0643\u0631\u0631\u0629 \u0647\u064a \u0627\u0644\u062d\u0627\u0631\u0629 \u0627\u0644\u062a\u064a \u062a\u0639\u0627\u062f\u0644 \u0627\u0644\u0639\u0627\u0644\u0645. \u0645\u0646 \u0623\u0634\u0647\u0631 \u0623\u0639\u0645\u0627\u0644\u0647: \u0627\u0644\u062b\u0644\u0627\u062b\u064a\u0629 \u0648\u0623\u0648\u0644\u0627\u062f \u062d\u0627\u0631\u062a\u0646\u0627\u0648 \u0627\u0644\u062a\u064a \u0645\u064f\u0646\u0639\u062a \u0645\u0646 \u0627\u0644\u0646\u0634\u0631 \u0641\u064a \u0645\u0635\u0631 \u0645\u0646\u0630 \u0635\u062f\u0648\u0631\u0647\u0627 \u0648\u062d\u062a\u0649 \u0648\u0642\u062a\u064d \u0642\u0631\u064a\u0628. \u0628\u064a\u0646\u0645\u0627 \u064a\u064f\u0635\u0646\u0641 \u0623\u062f\u0628 \u0645\u062d\u0641\u0648\u0638 \u0628\u0627\u0639\u062a\u0628\u0627\u0631\u0647 \u0623\u062f\u0628\u0627\u064b \u0648\u0627\u0642\u0639\u064a\u0627\u064b\u060c \u0641\u0625\u0646 \u0645\u0648\u0627\u0636\u064a\u0639\u0627 \u0648\u062c\u0648\u062f\u064a\u0629 \u062a\u0638\u0647\u0631 \u0641\u064a\u0647. \u0645\u062d\u0641\u0648\u0638 \u0623\u0643\u062b\u0631 \u0623\u062f\u064a\u0628\u064d \u0639\u0631\u0628\u064a \u062d\u0648\u0644\u062a \u0623\u0639\u0645\u0627\u0644\u0647 \u0625\u0644\u0649 \u0627\u0644\u0633\u064a\u0646\u0645\u0627 \u0648\u0627\u0644\u062a\u0644\u0641\u0632\u064a\u0648\u0646.", "qas": [{"question": "\u0645\u0627 \u0647\u064a \u0627\u0644\u062c\u0627\u0626\u0632\u0629 \u0627\u0644\u062a\u0649 \u062d\u0635\u0644 \u0639\u0644\u064a\u0647\u0627 \u0646\u062c\u064a\u0628 \u0645\u062d\u0641\u0648\u0638\u061f", "id": "968394995302", "answers": [{"text": "\u0647\u0648 \u0623\u0648\u0644 \u0639\u0631\u0628\u064a \u062d\u0627\u0626\u0632 \u0639\u0644\u0649 \u062c\u0627\u0626\u0632\u0629 \u0646\u0648\u0628\u0644 \u0641\u064a \u0627\u0644\u0623\u062f\u0628", "answer_start": 56}]}, {"question": "\u0645\u062a\u064a \u0628\u062f\u0621 \u0646\u062c\u064a\u0628 \u0645\u062d\u0641\u0648\u0638 \u0627\u0644\u0643\u062a\u0627\u0628\u0629\u061f", "id": "451298374385", "answers": [{"text": ".\u0643\u062a\u0628 \u0646\u062c\u064a\u0628 \u0645\u062d\u0641\u0648\u0638 \u0645\u0646\u0630 \u0628\u062f\u0627\u064a\u0629 \u0627\u0644\u0623\u0631\u0628\u0639\u064a\u0646\u064a\u0627\u062a", "answer_start": 97}]}, {"question": "\u0627\u064a\u0646 \u062a\u062f\u0648\u0631 \u0627\u0652\u062d\u062f\u0627\u062b \u0631\u0648\u0627\u064a\u0627\u062a \u0646\u062c\u064a\u0628 \u0645\u062d\u0641\u0648\u0638\u061f", "id": "588627407380", "answers": [{"text": "\u062a\u062f\u0648\u0631 \u0623\u062d\u062f\u0627\u062b \u062c\u0645\u064a\u0639 \u0631\u0648\u0627\u064a\u0627\u062a\u0647 \u0641\u064a \u0645\u0635\u0631\u060c", "answer_start": 152}]}]}, {"context": "\u0648\u064f\u0644\u062f \u0646\u062c\u064a\u0628 \u0645\u062d\u0641\u0648\u0638 \u0639\u0628\u062f \u0627\u0644\u0639\u0632\u064a\u0632 \u0625\u0628\u0631\u0627\u0647\u064a\u0645 \u0623\u062d\u0645\u062f \u0627\u0644\u0628\u0627\u0634\u0627 \u0641\u064a \u062d\u064a \u0627\u0644\u062c\u0645\u0627\u0644\u064a\u0629 \u0628\u0627\u0644\u0642\u0627\u0647\u0631\u0629. \u0648\u0627\u0644\u062f\u0647 \u0627\u0644\u0630\u064a \u0643\u0627\u0646 \u0645\u0648\u0638\u0641\u0627\u064b \u0644\u0645 \u064a\u0642\u0631\u0623 \u0643\u062a\u0627\u0628\u0627\u064b \u0641\u064a \u062d\u064a\u0627\u062a\u0647 \u0628\u0639\u062f \u0627\u0644\u0642\u0631\u0622\u0646 \u063a\u064a\u0631 \"\u062d\u062f\u064a\u062b \u0639\u064a\u0633\u0649 \u0628\u0646 \u0647\u0634\u0627\u0645\" \u0644\u0623\u0646 \u0643\u0627\u062a\u0628\u0647 \u0627\u0644\u0645\u0648\u064a\u0644\u062d\u064a \u0643\u0627\u0646 \u0635\u062f\u064a\u0642\u0627\u064b \u0644\u0647\u060c \u0648\u0641\u0627\u0637\u0645\u0629 \u0645\u0635\u0637\u0641\u0649 \u0642\u0634\u064a\u0634\u0629\u060c \u0627\u0628\u0646\u0629 \u0627\u0644\u0634\u064a\u062e \u0645\u0635\u0637\u0641\u0649 \u0642\u0634\u064a\u0634\u0629 \u0645\u0646 \u0639\u0644\u0645\u0627\u0621 \u0627\u0644\u0623\u0632\u0647\u0631. \u0648\u0643\u0627\u0646 \u0646\u062c\u064a\u0628 \u0645\u062d\u0641\u0648\u0638 \u0623\u0635\u063a\u0631 \u0625\u062e\u0648\u062a\u0647\u060c \u0648\u0644\u0623\u0646 \u0627\u0644\u0641\u0631\u0642 \u0628\u064a\u0646\u0647 \u0648\u0628\u064a\u0646 \u0623\u0642\u0631\u0628 \u0625\u062e\u0648\u062a\u0647 \u0633\u0646\u0627\u064b \u0625\u0644\u064a\u0647 \u0643\u0627\u0646 \u0639\u0634\u0631 \u0633\u0646\u0648\u0627\u062a\u064d \u0641\u0642\u062f \u0639\u0648\u0645\u0644 \u0643\u0623\u0646\u0647 \u0637\u0641\u0644\u064c \u0648\u062d\u064a\u062f. \u0643\u0627\u0646 \u0639\u0645\u0631\u0647 7 \u0623\u0639\u0648\u0627\u0645\u064d \u062d\u064a\u0646 \u0642\u0627\u0645\u062a \u062b\u0648\u0631\u0629 1919 \u0627\u0644\u062a\u064a \u0623\u062b\u0631\u062a \u0641\u064a\u0647 \u0648\u062a\u0630\u0643\u0631\u0647\u0627 \u0641\u064a\u0645\u0627 \u0628\u0639\u062f \u0641\u064a \u0628\u064a\u0646 \u0627\u0644\u0642\u0635\u0631\u064a\u0646 \u0623\u0648\u0644 \u0623\u062c\u0632\u0627\u0621 \u062b\u0644\u0627\u062b\u064a\u062a\u0647.", "qas": [{"question": "\u0627\u064a\u0646 \u0648\u0644\u062f \u0646\u062c\u064a\u0628 \u0645\u062d\u0641\u0648\u0638\u061f", "id": "846975549198", "answers": [{"text": "\u0648\u064f\u0644\u062f \u0646\u062c\u064a\u0628 \u0645\u062d\u0641\u0648\u0638 \u0639\u0628\u062f \u0627\u0644\u0639\u0632\u064a\u0632 \u0625\u0628\u0631\u0627\u0647\u064a\u0645 \u0623\u062d\u0645\u062f \u0627\u0644\u0628\u0627\u0634\u0627 \u0641\u064a \u062d\u064a \u0627\u0644\u062c\u0645\u0627\u0644\u064a\u0629 \u0628\u0627\u0644\u0642\u0627\u0647\u0631\u0629.", "answer_start": 0}]}, {"question": "\u0645\u0627 \u062d\u0648 \u0627\u0644\u0643\u062a\u0627\u0628 \u0627\u0644\u0648\u062d\u064a\u062f \u0627\u0644\u0630\u064a \u0642\u0631\u0627\u0626\u0647 \u0648\u0627\u0644\u062f\u0647\u061f", "id": "178439972527", "answers": [{"text": "\u064a\u0642\u0631\u0623 \u0643\u062a\u0627\u0628\u0627\u064b \u0641\u064a \u062d\u064a\u0627\u062a\u0647 \u0628\u0639\u062f \u0627\u0644\u0642\u0631\u0622\u0646 \u063a\u064a\u0631 \"\u062d\u062f\u064a\u062b \u0639\u064a\u0633\u0649 \u0628\u0646 \u0647\u0634\u0627\u0645\" \u0644\u0623\u0646 \u0643\u0627\u062a\u0628\u0647 \u0627\u0644\u0645\u0648\u064a\u0644\u062d\u064a", "answer_start": 97}]}, {"question": "\u0643\u0645 \u0643\u0627\u0646 \u0639\u0645\u0631\u0647 \u062d\u064a\u0646 \u0642\u0627\u0645\u062a \u062b\u0648\u0631\u0629 1919\u061f", "id": "853303024876", "answers": [{"text": "\u0643\u0627\u0646 \u0639\u0645\u0631\u0647 7 \u0623\u0639\u0648\u0627\u0645\u064d \u062d\u064a\u0646 \u0642\u0627\u0645\u062a \u062b\u0648\u0631\u0629 1919", "answer_start": 357}]}]}]}, {"title": "\u063a\u0632\u0648\u0629 \u0628\u062f\u0631", "paragraphs": [{"context": "\u063a\u0632\u0648\u0629 \u0628\u062f\u0631 (\u0648\u062a\u064f\u0633\u0645\u0649 \u0623\u064a\u0636\u0627\u064b \u063a\u0632\u0648\u0629 \u0628\u062f\u0631 \u0627\u0644\u0643\u0628\u0631\u0649 \u0648\u0628\u062f\u0631 \u0627\u0644\u0642\u062a\u0627\u0644 \u0648\u064a\u0648\u0645 \u0627\u0644\u0641\u0631\u0642\u0627\u0646) \u0647\u064a \u063a\u0632\u0648\u0629 \u0648\u0642\u0639\u062a \u0641\u064a \u0627\u0644\u0633\u0627\u0628\u0639 \u0639\u0634\u0631 \u0645\u0646 \u0631\u0645\u0636\u0627\u0646 \u0641\u064a \u0627\u0644\u0639\u0627\u0645 \u0627\u0644\u062b\u0627\u0646\u064a \u0645\u0646 \u0627\u0644\u0647\u062c\u0631\u0629 (\u0627\u0644\u0645\u0648\u0627\u0641\u0642 13 \u0645\u0627\u0631\u0633 624\u0645) \u0628\u064a\u0646 \u0627\u0644\u0645\u0633\u0644\u0645\u064a\u0646 \u0628\u0642\u064a\u0627\u062f\u0629 \u0631\u0633\u0648\u0644 \u0627\u0644\u0625\u0633\u0644\u0627\u0645 \u0645\u062d\u0645\u062f\u060c \u0648\u0642\u0628\u064a\u0644\u0629 \u0642\u0631\u064a\u0634 \u0648\u0645\u0646 \u062d\u0627\u0644\u0641\u0647\u0627 \u0645\u0646 \u0627\u0644\u0639\u0631\u0628 \u0628\u0642\u064a\u0627\u062f\u0629 \u0639\u0645\u0631\u0648 \u0628\u0646 \u0647\u0634\u0627\u0645 \u0627\u0644\u0645\u062e\u0632\u0648\u0645\u064a \u0627\u0644\u0642\u0631\u0634\u064a.", "qas": [{"question": "\u0645\u0627\u0630\u0627 \u062a\u0633\u0645\u064a \u063a\u0632\u0648\u0629 \u0628\u062f\u0631 \u0627\u0652\u064a\u0636\u0627\u061f", "id": "588267622886", "answers": [{"text": "\u063a\u0632\u0648\u0629 \u0628\u062f\u0631 (\u0648\u062a\u064f\u0633\u0645\u0649 \u0623\u064a\u0636\u0627\u064b \u063a\u0632\u0648\u0629 \u0628\u062f\u0631 \u0627\u0644\u0643\u0628\u0631\u0649 \u0648\u0628\u062f\u0631 \u0627\u0644\u0642\u062a\u0627\u0644 \u0648\u064a\u0648\u0645 \u0627\u0644\u0641\u0631\u0642\u0627\u0646)", "answer_start": 0}]}, {"question": "\u0645\u062a\u064a \u0648\u0642\u0639\u062a \u063a\u0632\u0648\u0629 \u0628\u062f\u0631\u061f", "id": "397801563473", "answers": [{"text": "\u0647\u064a \u063a\u0632\u0648\u0629 \u0648\u0642\u0639\u062a \u0641\u064a \u0627\u0644\u0633\u0627\u0628\u0639 \u0639\u0634\u0631 \u0645\u0646 \u0631\u0645\u0636\u0627\u0646 \u0641\u064a \u0627\u0644\u0639\u0627\u0645 \u0627\u0644\u062b\u0627\u0646\u064a \u0645\u0646 \u0627\u0644\u0647\u062c\u0631\u0629", "answer_start": 65}]}, {"question": "\u0645\u0646 \u0643\u0627\u0646\u062a \u063a\u0632\u0648\u0629 \u0628\u062f\u0631 \u0628\u064a\u0646\u061f", "id": "947337512033", "answers": [{"text": "\u0628\u064a\u0646 \u0627\u0644\u0645\u0633\u0644\u0645\u064a\u0646 \u0628\u0642\u064a\u0627\u062f\u0629 \u0631\u0633\u0648\u0644 \u0627\u0644\u0625\u0633\u0644\u0627\u0645 \u0645\u062d\u0645\u062f\u060c \u0648\u0642\u0628\u064a\u0644\u0629 \u0642\u0631\u064a\u0634 \u0648\u0645\u0646 \u062d\u0627\u0644\u0641\u0647\u0627 \u0645\u0646 \u0627\u0644\u0639\u0631\u0628 \u0628\u0642\u064a\u0627\u062f\u0629 \u0639\u0645\u0631\u0648", "answer_start": 150}]}]}, {"context": "\u063a\u0632\u0648\u0629 \u0628\u062f\u0631 (\u0648\u062a\u064f\u0633\u0645\u0649 \u0623\u064a\u0636\u0627\u064b \u063a\u0632\u0648\u0629 \u0628\u062f\u0631 \u0627\u0644\u0643\u0628\u0631\u0649 \u0648\u0628\u062f\u0631 \u0627\u0644\u0642\u062a\u0627\u0644 \u0648\u064a\u0648\u0645 \u0627\u0644\u0641\u0631\u0642\u0627\u0646) \u0647\u064a \u063a\u0632\u0648\u0629 \u0648\u0642\u0639\u062a \u0641\u064a \u0627\u0644\u0633\u0627\u0628\u0639 \u0639\u0634\u0631 \u0645\u0646 \u0631\u0645\u0636\u0627\u0646 \u0641\u064a \u0627\u0644\u0639\u0627\u0645 \u0627\u0644\u062b\u0627\u0646\u064a \u0645\u0646 \u0627\u0644\u0647\u062c\u0631\u0629 (\u0627\u0644\u0645\u0648\u0627\u0641\u0642 13 \u0645\u0627\u0631\u0633 624\u0645) \u0628\u064a\u0646 \u0627\u0644\u0645\u0633\u0644\u0645\u064a\u0646 \u0628\u0642\u064a\u0627\u062f\u0629 \u0631\u0633\u0648\u0644 \u0627\u0644\u0625\u0633\u0644\u0627\u0645 \u0645\u062d\u0645\u062f\u060c \u0648\u0642\u0628\u064a\u0644\u0629 \u0642\u0631\u064a\u0634 \u0648\u0645\u0646 \u062d\u0627\u0644\u0641\u0647\u0627 \u0645\u0646 \u0627\u0644\u0639\u0631\u0628 \u0628\u0642\u064a\u0627\u062f\u0629 \u0639\u0645\u0631\u0648 \u0628\u0646 \u0647\u0634\u0627\u0645 \u0627\u0644\u0645\u062e\u0632\u0648\u0645\u064a \u0627\u0644\u0642\u0631\u0634\u064a. \u0648\u062a\u064f\u0639\u062f \u063a\u0632\u0648\u0629\u064f \u0628\u062f\u0631 \u0623\u0648\u0644\u064e \u0645\u0639\u0631\u0643\u0629\u064d \u0645\u0646 \u0645\u0639\u0627\u0631\u0643 \u0627\u0644\u0625\u0633\u0644\u0627\u0645 \u0627\u0644\u0641\u0627\u0635\u0644\u0629\u060c \u0648\u0642\u062f \u0633\u064f\u0645\u064a\u062a \u0628\u0647\u0630\u0627 \u0627\u0644\u0627\u0633\u0645 \u0646\u0633\u0628\u0629\u064b \u0625\u0644\u0649 \u0645\u0646\u0637\u0642\u0629 \u0628\u062f\u0631 \u0627\u0644\u062a\u064a \u0648\u0642\u0639\u062a \u0627\u0644\u0645\u0639\u0631\u0643\u0629 \u0641\u064a\u0647\u0627\u060c \u0648\u0628\u062f\u0631 \u0628\u0626\u0631\u064c \u0645\u0634\u0647\u0648\u0631\u0629\u064c \u062a\u0642\u0639 \u0628\u064a\u0646 \u0645\u0643\u0629 \u0648\u0627\u0644\u0645\u062f\u064a\u0646\u0629 \u0627\u0644\u0645\u0646\u0648\u0631\u0629.", "qas": [{"question": "\u0645\u0646 \u0643\u0627\u0646 \u0642\u0627\u0621\u062f \u0627\u0644\u0645\u0633\u0644\u0645\u064a\u0646\u061f", "id": "120278039692", "answers": [{"text": "\u0627\u0644\u0645\u0633\u0644\u0645\u064a\u0646 \u0628\u0642\u064a\u0627\u062f\u0629 \u0631\u0633\u0648\u0644 \u0627\u0644\u0625\u0633\u0644\u0627\u0645 \u0645\u062d\u0645\u062f\u060c", "answer_start": 154}]}, {"question": "\u0645\u0646 \u0643\u0627\u0646 \u0642\u0627\u0621\u062f \u0642\u0631\u064a\u0634 \u0648 \u0645\u0646 \u062d\u0627\u0644\u0641\u0647\u0627\u061f", "id": "749530869320", "answers": [{"text": "\u0648\u0642\u0628\u064a\u0644\u0629 \u0642\u0631\u064a\u0634 \u0648\u0645\u0646 \u062d\u0627\u0644\u0641\u0647\u0627 \u0645\u0646 \u0627\u0644\u0639\u0631\u0628 \u0628\u0642\u064a\u0627\u062f\u0629 \u0639\u0645\u0631\u0648 \u0628\u0646 \u0647\u0634\u0627\u0645 \u0627\u0644\u0645\u062e\u0632\u0648\u0645\u064a \u0627\u0644\u0642\u0631\u0634\u064a.", "answer_start": 189}]}, {"question": "\u0644\u0645\u0627\u0630\u0627 \u0633\u0645\u064a\u062a \u063a\u0632\u0648\u0629 \u0628\u062f\u0631 \u0628\u0647\u0627\u0630\u0627 \u0627\u0644\u0627\u0633\u0645\u061f", "id": "45587242917", "answers": [{"text": "\u0648\u0642\u062f \u0633\u064f\u0645\u064a\u062a \u0628\u0647\u0630\u0627 \u0627\u0644\u0627\u0633\u0645 \u0646\u0633\u0628\u0629\u064b \u0625\u0644\u0649 \u0645\u0646\u0637\u0642\u0629 \u0628\u062f\u0631 \u0627\u0644\u062a\u064a \u0648\u0642\u0639\u062a \u0627\u0644\u0645\u0639\u0631\u0643\u0629 \u0641\u064a\u0647\u0627\u060c", "answer_start": 312}]}]}, {"context": "\u062e\u0631\u062c \u0631\u0633\u0648\u0644 \u0627\u0644\u0625\u0633\u0644\u0627\u0645 \u0645\u062d\u0645\u062f \u0641\u064a \u0634\u0647\u0631\u064a \u062c\u0645\u0627\u062f\u0649 \u0627\u0644\u0623\u0648\u0644\u0649 \u0648\u062c\u0645\u0627\u062f\u0649 \u0627\u0644\u0622\u062e\u0631\u0629 \u0633\u0646\u0629 2 \u0647\u0640 \u0641\u064a \u0645\u0626\u0629 \u0648\u062e\u0645\u0633\u064a\u0646 \u0623\u0648 \u0645\u0626\u062a\u064a\u0646 \u0645\u0646 \u0627\u0644\u0645\u0647\u0627\u062c\u0631\u064a\u0646 \u0644\u0627\u0639\u062a\u0631\u0627\u0636 \u0639\u064a\u0631 \u0644\u0642\u0631\u064a\u0634 \u0630\u0627\u0647\u0628\u0629 \u0645\u0646 \u0645\u0643\u0629 \u0625\u0644\u0649 \u0627\u0644\u0634\u0627\u0645\u060c \u0641\u0644\u0645\u0627 \u0648\u0635\u0644 \u0645\u0643\u0627\u0646\u0627\u064b \u064a\u064f\u0633\u0645\u0649 \"\u0630\u0627 \u0627\u0644\u0639\u0634\u064a\u0631\u0629\" \u0648\u062c\u062f \u0627\u0644\u0639\u064a\u0631 \u0642\u062f \u0641\u0627\u062a\u062a\u0647 \u0628\u0623\u064a\u0627\u0645. \u0641\u0644\u0645\u0627 \u0627\u0642\u062a\u0631\u0628 \u0631\u062c\u0648\u0639 \u0627\u0644\u0639\u064a\u0631 \u0645\u0646 \u0627\u0644\u0634\u0627\u0645 \u0625\u0644\u0649 \u0645\u0643\u0629\u060c \u0628\u0639\u062b \u0627\u0644\u0631\u0633\u0648\u0644 \u0645\u062d\u0645\u062f\u064c \u0637\u0644\u062d\u0629 \u0628\u0646 \u0639\u0628\u064a\u062f \u0627\u0644\u0644\u0647 \u0648\u0633\u0639\u064a\u062f \u0628\u0646 \u0632\u064a\u062f \u0625\u0644\u0649 \u0627\u0644\u0634\u064e\u0651\u0645\u0627\u0644 \u0644\u064a\u0642\u0648\u0645\u0627 \u0628\u0627\u0643\u062a\u0634\u0627\u0641 \u062e\u0628\u0631\u0647\u0627\u060c \u0641\u0648\u0635\u0644\u0627 \u0625\u0644\u0649 \u0645\u0646\u0637\u0642\u0629 \u062a\u0633\u0645\u0649 \u0627\u0644\u062d\u0648\u0631\u0627\u0621\u060c \u0648\u0645\u0643\u062b\u0627 \u062d\u062a\u0649 \u0645\u0631 \u0628\u0647\u0645\u0627 \u0623\u0628\u0648 \u0633\u0641\u064a\u0627\u0646 \u0628\u0646 \u062d\u0631\u0628 \u0628\u0627\u0644\u0639\u064a\u0631\u060c \u0641\u0623\u0633\u0631\u0639\u0627 \u0625\u0644\u0649 \u0627\u0644\u0645\u062f\u064a\u0646\u0629 \u0648\u0623\u062e\u0628\u0631\u0627 \u0627\u0644\u0631\u0633\u0648\u0644 \u0645\u062d\u0645\u062f\u0627\u064b \u0628\u0627\u0644\u062e\u0628\u0631. \u0648\u0642\u062f \u0643\u0627\u0646\u062a \u0647\u0630\u0647 \u0627\u0644\u0639\u064a\u0631 \u0642\u0627\u0641\u0644\u0629\u064b \u062a\u062c\u0627\u0631\u064a\u0629\u064b \u0643\u0628\u064a\u0631\u0629\u064b \u0642\u0627\u062f\u0645\u0629\u064b \u0645\u0646 \u0627\u0644\u0634\u0627\u0645 \u062a\u062d\u0645\u0644 \u0623\u0645\u0648\u0627\u0644\u0627\u064b \u0639\u0638\u064a\u0645\u0629\u064b \u0644\u0642\u0631\u064a\u0634\u060c \u0648\u0643\u0627\u0646 \u064a\u0642\u0648\u062f\u0647\u0627 \u0623\u0628\u0648 \u0633\u0641\u064a\u0627\u0646\u060c \u0648\u064a\u0642\u0648\u0645 \u0639\u0644\u0649 \u062d\u0631\u0627\u0633\u062a\u0647\u0627 \u0628\u064a\u0646 \u062b\u0644\u0627\u062b\u064a\u0646 \u0648\u0623\u0631\u0628\u0639\u064a\u0646 \u0631\u062c\u0644\u0627\u064b.", "qas": [{"question": "\u0645\u062a\u064a \u062e\u0631\u062c \u0627\u0644\u0631\u0633\u0648\u0644 \u0648 \u0627\u0644\u0645\u0647\u0627\u062c\u0631\u064a\u0646\u061f", "id": "462377840631", "answers": [{"text": "\u062c\u0645\u0627\u062f\u0649 \u0627\u0644\u0623\u0648\u0644\u0649 \u0648\u062c\u0645\u0627\u062f\u0649 \u0627\u0644\u0622\u062e\u0631\u0629 \u0633\u0646\u0629 2 \u0647\u0640 \u0641\u064a \u0645\u0626\u0629 \u0648\u062e\u0645\u0633\u064a\u0646 \u0623\u0648 \u0645\u0626\u062a\u064a\u0646 \u0645\u0646 \u0627\u0644\u0645\u0647\u0627\u062c\u0631\u064a\u0646", "answer_start": 30}]}, {"question": "\u0644\u0645\u0627\u0630\u0627 \u062e\u0631\u062c \u0627\u0644\u0631\u0633\u0648\u0644 \u0648 \u0627\u0644\u0645\u0647\u0627\u062c\u0631\u064a\u0646\u061f", "id": "326521423146", "answers": [{"text": "\u0644\u0627\u0639\u062a\u0631\u0627\u0636 \u0639\u064a\u0631 \u0644\u0642\u0631\u064a\u0634 \u0630\u0627\u0647\u0628\u0629 \u0645\u0646 \u0645\u0643\u0629 \u0625\u0644\u0649 \u0627\u0644\u0634\u0627\u0645\u060c", "answer_start": 102}]}, {"question": "\u0645\u0627\u0630\u0627 \u0648\u062c\u062f \u0627\u0644\u0631\u0633\u0648\u0644 \u0639\u0646\u062f\u0645\u0627 \u0648\u0635\u0644 \"\u0630\u0627 \u0627\u0644\u0639\u0634\u064a\u0631\u0629\u061f", "id": "960618206064", "answers": [{"text": "\u0641\u0644\u0645\u0627 \u0648\u0635\u0644 \u0645\u0643\u0627\u0646\u0627\u064b \u064a\u064f\u0633\u0645\u0649 \"\u0630\u0627 \u0627\u0644\u0639\u0634\u064a\u0631\u0629\" \u0648\u062c\u062f \u0627\u0644\u0639\u064a\u0631 \u0642\u062f \u0641\u0627\u062a\u062a\u0647 \u0628\u0623\u064a\u0627\u0645.", "answer_start": 144}]}]}]}, {"title": "\u0623\u0648\u0631\u0648\u0628\u0627", "paragraphs": [{"context": "\u0623\u0648\u0631\u0648\u0628\u0627 \u0625\u062d\u062f\u0649 \u0642\u0627\u0631\u0627\u062a \u0627\u0644\u0639\u0627\u0644\u0645 \u0627\u0644\u0633\u0628\u0639. \u0648\u062c\u063a\u0631\u0627\u0641\u064a\u064b\u0627 \u062a\u0639\u062f \u0634\u0628\u0647 \u062c\u0632\u064a\u0631\u0629 \u0643\u0628\u064a\u0631\u0629 \u062a\u0643\u0648\u0646 \u0627\u0644\u062c\u0632\u0621 \u0627\u0644\u063a\u0631\u0628\u064a \u0627\u0644\u0645\u0645\u062a\u062f \u0645\u0646 \u0623\u0648\u0631\u0627\u0633\u064a\u0627 \u0628\u064a\u0646 \u062c\u0628\u0627\u0644 \u0627\u0644\u0623\u0648\u0631\u0627\u0644 \u0648\u062c\u0628\u0627\u0644 \u0627\u0644\u0642\u0648\u0642\u0627\u0632 \u0648\u0628\u062d\u0631 \u0642\u0632\u0648\u064a\u0646 \u0645\u0646 \u0627\u0644\u0634\u0631\u0642 \u0648\u0627\u0644\u0645\u062d\u064a\u0637 \u0627\u0644\u0623\u0637\u0644\u0633\u064a \u0645\u0646 \u0627\u0644\u063a\u0631\u0628 \u0648\u0627\u0644\u0628\u062d\u0631 \u0627\u0644\u0623\u0628\u064a\u0636 \u0627\u0644\u0645\u062a\u0648\u0633\u0637 \u0648\u0627\u0644\u0628\u062d\u0631 \u0627\u0644\u0623\u0633\u0648\u062f \u0648\u0645\u0646\u0637\u0642\u0629 \u0627\u0644\u0642\u0648\u0642\u0627\u0632 \u0645\u0646 \u0627\u0644\u062c\u0646\u0648\u0628 \u0648\u0627\u0644\u0645\u062d\u064a\u0637 \u0627\u0644\u0645\u062a\u062c\u0645\u062f \u0627\u0644\u0634\u0645\u0627\u0644\u064a \u0645\u0646 \u0627\u0644\u0634\u0645\u0627\u0644.", "qas": [{"question": "\u0645\u0627 \u0647\u064a \u0627\u0652\u0648\u0631\u0648\u0628\u0627\u061f", "id": "484162580869", "answers": [{"text": "\u0623\u0648\u0631\u0648\u0628\u0627 \u0625\u062d\u062f\u0649 \u0642\u0627\u0631\u0627\u062a \u0627\u0644\u0639\u0627\u0644\u0645 \u0627\u0644\u0633\u0628\u0639.", "answer_start": 0}]}, {"question": "\u0645\u0627\u0630\u0627 \u062a\u0639\u062f \u062c\u063a\u0631\u0627\u0641\u064a\u0627\u061f", "id": "683335259629", "answers": [{"text": "\u0648\u062c\u063a\u0631\u0627\u0641\u064a\u064b\u0627 \u062a\u0639\u062f \u0634\u0628\u0647 \u062c\u0632\u064a\u0631\u0629 \u0643\u0628\u064a\u0631\u0629", "answer_start": 32}]}, {"question": "\u0648 \u0645\u0627\u0630\u0627 \u062a\u0643\u0648\u0646\u061f", "id": "200853317177", "answers": [{"text": "\u0648\u0627\u0644\u0628\u062d\u0631 \u0627\u0644\u0623\u0628\u064a\u0636 \u0627\u0644\u0645\u062a\u0648\u0633\u0637 \u0648\u0627\u0644\u0628\u062d\u0631 \u0627\u0644\u0623\u0633\u0648\u062f \u0648\u0645\u0646\u0637\u0642\u0629 \u0627\u0644\u0642\u0648\u0642\u0627\u0632 \u0645\u0646 \u0627\u0644\u062c\u0646\u0648\u0628 \u0648\u0627\u0644\u0645\u062d\u064a\u0637 \u0627\u0644\u0645\u062a\u062c\u0645\u062f \u0627\u0644\u0634\u0645\u0627\u0644\u064a \u0645\u0646 \u0627\u0644\u0634\u0645\u0627\u0644.", "answer_start": 174}]}]}, {"context": "\u0623\u0648\u0631\u0648\u0628\u0627 \u0625\u062d\u062f\u0649 \u0642\u0627\u0631\u0627\u062a \u0627\u0644\u0639\u0627\u0644\u0645 \u0627\u0644\u0633\u0628\u0639. \u0648\u062c\u063a\u0631\u0627\u0641\u064a\u064b\u0627 \u062a\u0639\u062f \u0634\u0628\u0647 \u062c\u0632\u064a\u0631\u0629 \u0643\u0628\u064a\u0631\u0629 \u062a\u0643\u0648\u0646 \u0627\u0644\u062c\u0632\u0621 \u0627\u0644\u063a\u0631\u0628\u064a \u0627\u0644\u0645\u0645\u062a\u062f \u0645\u0646 \u0623\u0648\u0631\u0627\u0633\u064a\u0627 \u0628\u064a\u0646 \u062c\u0628\u0627\u0644 \u0627\u0644\u0623\u0648\u0631\u0627\u0644 \u0648\u062c\u0628\u0627\u0644 \u0627\u0644\u0642\u0648\u0642\u0627\u0632 \u0648\u0628\u062d\u0631 \u0642\u0632\u0648\u064a\u0646 \u0645\u0646 \u0627\u0644\u0634\u0631\u0642 \u0648\u0627\u0644\u0645\u062d\u064a\u0637 \u0627\u0644\u0623\u0637\u0644\u0633\u064a \u0645\u0646 \u0627\u0644\u063a\u0631\u0628 \u0648\u0627\u0644\u0628\u062d\u0631 \u0627\u0644\u0623\u0628\u064a\u0636 \u0627\u0644\u0645\u062a\u0648\u0633\u0637 \u0648\u0627\u0644\u0628\u062d\u0631 \u0627\u0644\u0623\u0633\u0648\u062f \u0648\u0645\u0646\u0637\u0642\u0629 \u0627\u0644\u0642\u0648\u0642\u0627\u0632 \u0645\u0646 \u0627\u0644\u062c\u0646\u0648\u0628 \u0648\u0627\u0644\u0645\u062d\u064a\u0637 \u0627\u0644\u0645\u062a\u062c\u0645\u062f \u0627\u0644\u0634\u0645\u0627\u0644\u064a \u0645\u0646 \u0627\u0644\u0634\u0645\u0627\u0644. \u0648\u062a\u0639\u062a\u0628\u0631 \u0642\u0627\u0631\u0629 \u0635\u063a\u064a\u0631\u0629 \u0646\u0633\u0628\u064a\u0627 \u0645\u0642\u0627\u0631\u0646\u0629 \u0628\u0628\u0642\u064a\u0629 \u0627\u0644\u0642\u0627\u0631\u0627\u062a \u0644\u0643\u0646 \u0642\u0627\u0631\u0629 \u0623\u0633\u062a\u0631\u0627\u0644\u064a\u0627 \u0623\u0635\u063a\u0631 \u0645\u0646\u0647\u0627. \u0625\u0644\u0649 \u062c\u0627\u0646\u0628 \u062d\u062f\u0648\u062f \u0623\u0648\u0631\u0648\u0628\u0627 \u0627\u0644\u062c\u063a\u0631\u0627\u0641\u064a\u0629 \u064a\u0639\u0648\u062f \u0645\u0641\u0647\u0648\u0645 \u062d\u062f\u0648\u062f \u0627\u0644\u0642\u0627\u0631\u0629 \u0625\u0644\u0649 \u0627\u0644\u0639\u0635\u0648\u0631 \u0627\u0644\u0642\u062f\u064a\u0645\u0629 \u0627\u0644\u0643\u0644\u0627\u0633\u064a\u0643\u064a\u0629\u060c \u062d\u064a\u062b \u0623\u0635\u0628\u062d \u0645\u0635\u0637\u0644\u062d \"\u0627\u0644\u0642\u0627\u0631\u0629\" \u062c\u063a\u0631\u0627\u0641\u064a\u0651\u0627 \u0641\u064a \u0627\u0644\u0645\u0642\u0627\u0645 \u0627\u0644\u0623\u0648\u0644 \u0648\u0644\u0643\u0646\u0647 \u064a\u0634\u0645\u0644 \u0623\u064a\u0636\u064b\u0627 \u0627\u0644\u0639\u0646\u0627\u0635\u0631 \u0627\u0644\u062b\u0642\u0627\u0641\u064a\u0629 \u0648\u0627\u0644\u0633\u064a\u0627\u0633\u064a\u0629.", "qas": [{"question": "\u0645\u0627\u0630\u0627 \u062a\u0639\u062a\u0628\u0631 \u0645\u0642\u0627\u0631\u0646\u0629 \u0628\u0628\u0642\u064a\u0629 \u0627\u0644\u0642\u0627\u0631\u0627\u062a\u061f", "id": "752498126670", "answers": [{"text": "\u0648\u062a\u0639\u062a\u0628\u0631 \u0642\u0627\u0631\u0629 \u0635\u063a\u064a\u0631\u0629 \u0646\u0633\u0628\u064a\u0627 \u0645\u0642\u0627\u0631\u0646\u0629 \u0628\u0628\u0642\u064a\u0629 \u0627\u0644\u0642\u0627\u0631\u0627\u062a", "answer_start": 270}]}, {"question": "\u0645\u0627 \u0647\u064a \u0627\u0644\u0642\u0627\u0631\u0629 \u0627\u0652\u0635\u063a\u0631 \u0645\u0646\u0647\u0627\u061f", "id": "719131180690", "answers": [{"text": "\u0644\u0643\u0646 \u0642\u0627\u0631\u0629 \u0623\u0633\u062a\u0631\u0627\u0644\u064a\u0627 \u0623\u0635\u063a\u0631 \u0645\u0646\u0647\u0627.", "answer_start": 315}]}, {"question": "\u0645\u0627 \u0647\u0648 \u0645\u0641\u0647\u0648\u0645 \u062d\u062f\u0648\u062f \u0627\u0644\u0642\u0627\u0631\u0629\u061f", "id": "370971173737", "answers": [{"text": "\u0627\u0644\u062c\u063a\u0631\u0627\u0641\u064a\u0629 \u064a\u0639\u0648\u062f \u0645\u0641\u0647\u0648\u0645 \u062d\u062f\u0648\u062f \u0627\u0644\u0642\u0627\u0631\u0629 \u0625\u0644\u0649 \u0627\u0644\u0639\u0635\u0648\u0631 \u0627\u0644\u0642\u062f\u064a\u0645\u0629 \u0627\u0644\u0643\u0644\u0627\u0633\u064a\u0643\u064a\u0629\u060c \u062d\u064a\u062b \u0623\u0635\u0628\u062d \u0645\u0635\u0637\u0644\u062d \"\u0627\u0644\u0642\u0627\u0631\u0629\" \u062c\u063a\u0631\u0627\u0641\u064a\u0651\u0627", "answer_start": 365}]}]}, {"context": "\u0648\u0643\u0644\u0645\u0629 \u0623\u0648\u0631\u0628\u064e\u0651\u0627 \u0623\u0635\u0644\u0647\u0627 \u0625\u063a\u0631\u064a\u0642\u064a (\u0628\u0627\u0644\u064a\u0648\u0646\u0627\u0646\u064a\u0651\u0629: \u0395\u03c5\u03c1\u03ce\u03c0\u03b7) \u0648\u062a\u0639\u0646\u064a \u0627\u0644\u0648\u062c\u0647 \u0627\u0644\u0639\u0631\u064a\u0636\u060c \u0648\u062a\u0635\u0644 \u0645\u0633\u0627\u062d\u0629 \u0627\u0644\u0642\u0627\u0631\u0629 \u0644\u062d\u0648\u0627\u0644\u064a 10.180 \u0645\u0644\u064a\u0648\u0646 (7.1 % \u0645\u0646 \u0645\u0633\u0627\u062d\u0629 \u0627\u0644\u0623\u0631\u0636). \u0648\u0647\u064a \u0627\u0644\u0642\u0627\u0631\u0629 \u0627\u0644\u062b\u0627\u0644\u062b\u0629 \u0645\u0646 \u062d\u064a\u062b \u0639\u062f\u062f \u0627\u0644\u0633\u0643\u0627\u0646 \u0641\u064a \u0627\u0644\u0639\u0627\u0644\u0645 \u0625\u0630 \u064a\u0632\u064a\u062f \u0639\u062f\u062f \u0633\u0643\u0627\u0646\u0647\u0627 \u0639\u0646 700 \u0645\u0644\u064a\u0648\u0646 \u0646\u0633\u0645\u0629 (\u0623\u064a 11 % \u0645\u0646 \u0633\u0643\u0627\u0646 \u0627\u0644\u0623\u0631\u0636). \u062a\u0645\u062a\u062f\u064f\u0651 \u0631\u0648\u0633\u064a\u0627 \u0648\u0647\u064a \u0623\u0643\u0628\u0631 \u0628\u0644\u062f \u0623\u0648\u0631\u0648\u0628\u064a \u0639\u0628\u0631 \u0643\u0627\u0645\u0644 \u0634\u0645\u0627\u0644 \u0622\u0633\u064a\u0627 \u064840% \u0645\u0646 \u0623\u0648\u0631\u0648\u0628\u0627\u060c \u0641\u064a \u062d\u064a\u0646 \u062a\u0639\u062a\u0628\u0631 \u062f\u0648\u0644\u0629 \u0627\u0644\u0641\u0627\u062a\u064a\u0643\u0627\u0646 \u0623\u0635\u063a\u0631 \u062f\u0648\u0644 \u0627\u0644\u0642\u0627\u0631\u0629.", "qas": [{"question": "\u0645\u0627 \u0647\u0648 \u0627\u0652\u0635\u0644 \u0643\u0644\u0645\u0629 \u0627\u0652\u0648\u0631\u0628\u0627\u061f", "id": "87227746548", "answers": [{"text": "\u0648\u0643\u0644\u0645\u0629 \u0623\u0648\u0631\u0628\u064e\u0651\u0627 \u0623\u0635\u0644\u0647\u0627 \u0625\u063a\u0631\u064a\u0642\u064a", "answer_start": 0}]}, {"question": "\u0645\u0627 \u0645\u0639\u0646\u064a \u0643\u0644\u0645\u0629 \u0627\u0652\u0648\u0631\u0628\u0627\u061f", "id": "505688277502", "answers": [{"text": "\u0648\u062a\u0639\u0646\u064a \u0627\u0644\u0648\u062c\u0647 \u0627\u0644\u0639\u0631\u064a\u0636\u060c", "answer_start": 49}]}, {"question": "\u0645\u0627 \u0647\u064a \u0645\u0633\u0627\u062d\u0629 \u0627\u0644\u0642\u0627\u0631\u0629\u061f", "id": "121606119966", "answers": [{"text": "\u0648\u062a\u0635\u0644 \u0645\u0633\u0627\u062d\u0629 \u0627\u0644\u0642\u0627\u0631\u0629 \u0644\u062d\u0648\u0627\u0644\u064a 10.180 \u0645\u0644\u064a\u0648\u0646 (7.1 % \u0645\u0646 \u0645\u0633\u0627\u062d\u0629 \u0627\u0644\u0623\u0631\u0636).", "answer_start": 69}]}]}]}, {"title": "\u0627\u0644\u064a\u0627\u0628\u0627\u0646", "paragraphs": [{"context": "\u0627\u0644\u064a\u0627\u0628\u0627\u0646 (\u0628\u0627\u0644\u064a\u0627\u0628\u0627\u0646\u064a\u0629: \u65e5\u672c \u0648\u062a\u0646\u0637\u0642: \u0646\u0650\u064a\u067e\u064f\u0651\u0648\u0646\u0652 \\ \u0646\u0650\u064a\u0647\u064f\u0648\u0646\u0652  \u0627\u0633\u062a\u0645\u0639\u060c \u0648\u0645\u0639\u0646\u0627\u0647\u0627: \u0645\u0635\u062f\u0631 \u0627\u0644\u0634\u0645\u0633 \u0623\u0648 \u0645\u064e\u0634\u0631\u0642 \u0627\u0644\u0634\u0645\u0633\u060c \u0645\u0646: \u0646\u0650\u064a \u65e5 \u0623\u064a \u0627\u0644\u0634\u0645\u0633\u060c \u0647\u064f\u0648\u0646\u0652 \u672c \u0623\u064a \u0627\u0644\u0645\u0646\u0628\u0639 \u0623\u0648 \u0627\u0644\u0623\u0635\u0644.) \u0628\u0644\u062f \u0641\u064a \u0634\u0631\u0642 \u0622\u0633\u064a\u0627\u060c \u062a\u0642\u0639 \u0628\u064a\u0646 \u0627\u0644\u0645\u062d\u064a\u0637 \u0627\u0644\u0647\u0627\u062f\u0626 \u0648\u0628\u062d\u0631 \u0627\u0644\u064a\u0627\u0628\u0627\u0646\u060c \u0648\u0634\u0631\u0642 \u0634\u0628\u0647 \u0627\u0644\u062c\u0632\u064a\u0631\u0629 \u0627\u0644\u0643\u0648\u0631\u064a\u0629.", "qas": [{"question": "\u0623\u064a\u0646 \u062a\u0642\u0639 \u0627\u0644\u064a\u0627\u0628\u0627\u0646 \u061f", "id": "379127888424", "answers": [{"text": "\u0628\u0644\u062f \u0641\u064a \u0634\u0631\u0642 \u0622\u0633\u064a\u0627\u060c \u062a\u0642\u0639 \u0628\u064a\u0646 \u0627\u0644\u0645\u062d\u064a\u0637 \u0627\u0644\u0647\u0627\u062f\u0626 \u0648\u0628\u062d\u0631 \u0627\u0644\u064a\u0627\u0628\u0627\u0646\u060c \u0648\u0634\u0631\u0642 \u0634\u0628\u0647 \u0627\u0644\u062c\u0632\u064a\u0631\u0629 \u0627\u0644\u0643\u0648\u0631\u064a\u0629.", "answer_start": 145}]}, {"question": "\u0645\u0627 \u0645\u0639\u0646\u0649 \u0643\u0644\u0645\u0629 \u0646\u064a\u061f", "id": "886993316322", "answers": [{"text": "\u0627\u0644\u0634\u0645\u0633", "answer_start": 74}]}, {"question": "\u0645\u0627 \u0645\u0639\u0646\u0649 \u0643\u0644\u0645\u0629 \u0647\u0648\u0646\u061f", "id": "751594209498", "answers": [{"text": "\u0627\u0644\u0645\u0646\u0628\u0639 \u0623\u0648 \u0627\u0644\u0623\u0635\u0644.)", "answer_start": 127}]}]}, {"context": "\u0627\u0644\u064a\u0627\u0628\u0627\u0646 (\u0628\u0627\u0644\u064a\u0627\u0628\u0627\u0646\u064a\u0629: \u65e5\u672c \u0648\u062a\u0646\u0637\u0642: \u0646\u0650\u064a\u067e\u064f\u0651\u0648\u0646\u0652 \\ \u0646\u0650\u064a\u0647\u064f\u0648\u0646\u0652 \u060c \u0648\u0645\u0639\u0646\u0627\u0647\u0627: \u0645\u0635\u062f\u0631 \u0627\u0644\u0634\u0645\u0633 \u0623\u0648 \u0645\u064e\u0634\u0631\u0642 \u0627\u0644\u0634\u0645\u0633\u060c \u0645\u0646: \u0646\u0650\u064a \u65e5 \u0623\u064a \u0627\u0644\u0634\u0645\u0633\u060c \u0647\u064f\u0648\u0646\u0652 \u672c \u0623\u064a \u0627\u0644\u0645\u0646\u0628\u0639 \u0623\u0648 \u0627\u0644\u0623\u0635\u0644.) \u0628\u0644\u062f \u0641\u064a \u0634\u0631\u0642 \u0622\u0633\u064a\u0627\u060c \u062a\u0642\u0639 \u0628\u064a\u0646 \u0627\u0644\u0645\u062d\u064a\u0637 \u0627\u0644\u0647\u0627\u062f\u0626 \u0648\u0628\u062d\u0631 \u0627\u0644\u064a\u0627\u0628\u0627\u0646\u060c \u0648\u0634\u0631\u0642 \u0634\u0628\u0647 \u0627\u0644\u062c\u0632\u064a\u0631\u0629 \u0627\u0644\u0643\u0648\u0631\u064a\u0629. \u0623\u0637\u0644\u0642 \u0627\u0644\u0635\u064a\u0646\u064a\u0648\u0646 \u0639\u0644\u0649 \u0627\u0644\u0628\u0644\u0627\u062f \u0627\u0633\u0645 \u0623\u0631\u0636 \u0645\u0634\u0631\u0642 - \u0645\u0646\u0628\u0639- \u0627\u0644\u0634\u0645\u0633\u060c \u0648\u0647\u0630\u0627 \u0644\u0648\u0642\u0648\u0639\u0647\u0627 \u0641\u064a \u0623\u0642\u0635\u0649 \u0634\u0631\u0642\u064a \u0627\u0644\u0639\u0627\u0644\u0645 \u0627\u0644\u0645\u0623\u0647\u0648\u0644 \u0622\u0646\u0630\u0627\u0643. \u062a\u062a\u0643\u0648\u0646 \u0627\u0644\u064a\u0627\u0628\u0627\u0646 \u0645\u0646 \u062c\u0632\u0631 \u0639\u062f\u064a\u062f\u0629 (\u062d\u0648\u0627\u0644\u064a \u062b\u0644\u0627\u062b\u0629 \u0622\u0644\u0627\u0641 \u062c\u0632\u064a\u0631\u0629)\u060c \u0623\u0631\u0628\u0639 \u0645\u0646 \u0647\u0630\u0647 \u0627\u0644\u062c\u0632\u0631 \u062a\u0639\u062f \u0627\u0644\u0623\u0647\u0645 \u0648\u0627\u0644\u0623\u0643\u0628\u0631 \u0639\u0644\u0649 \u0627\u0644\u0625\u0637\u0644\u0627\u0642\u060c \u0648\u0647\u064a \u0639\u0644\u0649 \u0627\u0644\u062a\u0648\u0627\u0644\u064a (\u0645\u0646 \u0627\u0644\u062c\u0646\u0648\u0628 \u0625\u0644\u0649 \u0627\u0644\u0634\u0651\u0645\u0627\u0644): \u0643\u064a\u0648\u0634\u0648 (\u4e5d\u5dde), \u0634\u064a\u0643\u0648\u0643\u0648 (\u56db\u56fd), \u0647\u0648\u0646\u0634\u0648 (\u672c\u5dde), \u0647\u0648\u0643\u0627\u064a\u062f\u0648 (\u5317\u6d77\u9053). \u0628\u0639\u062f \u0627\u0639\u062a\u0645\u0627\u062f \u0627\u0644\u062f\u0633\u062a\u0648\u0631 \u0641\u064a \u0639\u0627\u0645 1947 \u062a\u062d\u0648\u0644 \u0646\u0638\u0627\u0645 \u0627\u0644\u062d\u0643\u0645 \u0641\u064a \u0627\u0644\u064a\u0627\u0628\u0627\u0646 \u0625\u0644\u0649 \u0646\u0638\u0627\u0645 \u0645\u0644\u0643\u064a \u062f\u0633\u062a\u0648\u0631\u064a \u064a\u0636\u0645 \u0625\u0645\u0628\u0631\u0627\u0637\u0648\u0631\u064b\u0627 \u0648\u0628\u0631\u0644\u0645\u0627\u0646 \u0645\u0646\u062a\u062e\u0628\u064b\u0627.", "qas": [{"question": "\u0644\u0645\u0627\u062f\u0627 \u0623\u0637\u0644\u0642 \u0627\u0644\u0635\u064a\u0646\u064a\u0648\u0646 \u0639\u0644\u0649 \u0627\u0644\u0628\u0644\u0627\u062f \u0627\u0633\u0645 \u0623\u0631\u0636 \u0645\u0634\u0631\u0642 \u0627\u0644\u0634\u0645\u0633\u061f", "id": "776596560323", "answers": [{"text": "\u0644\u0648\u0642\u0648\u0639\u0647\u0627 \u0641\u064a \u0623\u0642\u0635\u0649 \u0634\u0631\u0642\u064a \u0627\u0644\u0639\u0627\u0644\u0645 \u0627\u0644\u0645\u0623\u0647\u0648\u0644 \u0622\u0646\u0630\u0627\u0643.", "answer_start": 276}]}, {"question": "\u0643\u0645 \u062c\u0632\u064a\u0631\u0629 \u0641\u064a \u0627\u0644\u064a\u0627\u0628\u0627\u0646\u061f", "id": "541443692092", "answers": [{"text": "(\u062d\u0648\u0627\u0644\u064a \u062b\u0644\u0627\u062b\u0629 \u0622\u0644\u0627\u0641 \u062c\u0632\u064a\u0631\u0629)\u060c", "answer_start": 346}]}, {"question": "\u0645\u062a\u0649 \u062a\u062d\u0648\u0644 \u0646\u0638\u0627\u0645 \u0627\u0644\u062d\u0643\u0645 \u0641\u064a \u0627\u0644\u064a\u0627\u0628\u0627\u0646 \u0627\u0644\u0649 \u0646\u0638\u0627\u0645 \u0645\u0644\u0643\u064a \u062f\u0633\u062a\u0648\u0631\u064a\u061f", "id": "257325202932", "answers": [{"text": "\u0641\u064a \u0639\u0627\u0645 1947", "answer_start": 533}]}]}, {"context": "\u062a\u062a\u0623\u0644\u0641 \u0627\u0644\u064a\u0627\u0628\u0627\u0646 \u0645\u0646 47 \u0645\u062d\u0627\u0641\u0638\u0629. \u0648\u064a\u0645\u0643\u0646 \u062a\u0642\u0633\u064a\u0645 \u0647\u0630\u0647 \u0627\u0644\u0645\u062d\u0627\u0641\u0638\u0627\u062a \u0639\u0644\u0649 \u0623\u0633\u0627\u0633 \u0627\u0644\u062e\u0644\u0641\u064a\u0629 \u0627\u0644\u062c\u063a\u0631\u0627\u0641\u064a\u0629 \u0648\u0627\u0644\u062a\u0627\u0631\u064a\u062e\u064a\u0629 \u0625\u0644\u0649 \u062b\u0645\u0627\u0646\u064a \u0645\u0646\u0627\u0637\u0642 \u0648\u0647\u064a: \u0647\u0648\u0643\u0627\u064a\u062f\u0648 \u0648 \u062a\u0648\u0647\u0648\u0643\u0648 \u0648 \u0643\u0627\u0646\u062a\u0648 \u0648 \u062a\u0634\u0648\u0628\u0648 \u0648 \u0643\u064a\u0646\u0643\u064a \u0648 \u062a\u0634\u0648\u063a\u0648\u0643\u0648 \u0648 \u0634\u064a\u0643\u0648\u0643\u0648 \u0648 \u0643\u064a\u0648\u0634\u0648 - \u0623\u0648\u0643\u064a\u0646\u0627\u0648\u0627. \u0648\u062a\u0646\u0641\u0631\u062f \u0643\u0644 \u0645\u0646\u0637\u0642\u0629 \u0628\u0644\u0647\u062c\u062a\u0647\u0627 \u0627\u0644\u062e\u0627\u0635\u0629 \u0648\u0639\u0627\u062f\u0627\u062a\u0647\u0627 \u0648\u062a\u0631\u0627\u062b\u0647\u0627 \u0627\u0644\u062a\u0642\u0644\u064a\u062f\u064a. \u0639\u0644\u0649 \u0633\u0628\u064a\u0644 \u0627\u0644\u0645\u062b\u0627\u0644\u060c \u062a\u062e\u062a\u0644\u0641 \u0645\u0646\u0637\u0642\u0629 \u0643\u0627\u0646\u062a\u0648 \u0627\u0644\u062a\u064a \u062a\u0634\u0645\u0644 \u0637\u0648\u0643\u064a\u0648 \u0639\u0646 \u0645\u0646\u0637\u0642\u0629 \u0643\u0627\u0646\u0633\u0627\u064a \u0627\u0644\u062a\u064a \u062a\u0636\u0645 \u0623\u0648\u0633\u0627\u0643\u0627 \u0627\u062e\u062a\u0644\u0627\u0641\u064b\u0627 \u0643\u0628\u064a\u0631\u064b\u0627 \u0641\u064a \u0643\u0644 \u0634\u064a\u0621 \u0628\u062f\u0621\u064b\u0627 \u0645\u0646 \u0645\u0630\u0627\u0642 \u0627\u0644\u0623\u0637\u0639\u0645\u0629 \u0648\u062d\u062a\u0649 \u0646\u0648\u0639 \u0627\u0644\u0641\u0646\u0648\u0646 \u0627\u0644\u062a\u0645\u062b\u064a\u0644\u064a\u0629 \u0627\u0644\u062a\u0642\u0644\u064a\u062f\u064a\u0629\u060c \u0648\u064a\u0633\u062a\u0645\u062a\u0639 \u0627\u0644\u0646\u0627\u0633 \u0628\u062a\u062c\u0631\u0628\u0629 \u0627\u0644\u0627\u062e\u062a\u0644\u0627\u0641 \u0648\u0627\u0644\u0645\u0642\u0627\u0631\u0646\u0629 \u0628\u064a\u0646\u0647\u0645\u0627. \u064a\u0628\u0644\u063a \u0639\u062f\u062f \u0633\u0643\u0627\u0646 \u0627\u0644\u064a\u0627\u0628\u0627\u0646 128 \u0645\u0644\u064a\u0648\u0646 \u0646\u0633\u0645\u0629.", "qas": [{"question": "\u0643\u0645 \u0645\u0646 \u0645\u062d\u0627\u0641\u0638\u0629 \u0641\u064a \u0627\u0644\u064a\u0627\u0628\u0627\u0646\u061f", "id": "434490068485", "answers": [{"text": "47 \u0645\u062d\u0627\u0641\u0638\u0629.", "answer_start": 17}]}, {"question": "\u0627\u0644\u0649 \u0643\u0645 \u0645\u0646\u0637\u0642\u0629 \u062a\u0642\u0633\u0645 \u0645\u062d\u0627\u0641\u0638\u0627\u062a \u0627\u0644\u064a\u0627\u0628\u0627\u0646\u061f", "id": "176144209334", "answers": [{"text": "\u062b\u0645\u0627\u0646\u064a \u0645\u0646\u0627\u0637\u0642", "answer_start": 96}]}, {"question": "\u0643\u0645 \u064a\u0628\u0644\u063a \u0639\u062f\u062f \u0633\u0643\u0627\u0646 \u0627\u0644\u064a\u0627\u0628\u0627\u0646\u061f", "id": "911725978137", "answers": [{"text": "128 \u0645\u0644\u064a\u0648\u0646 \u0646\u0633\u0645\u0629.", "answer_start": 489}]}]}]}, {"title": "\u0639\u0645\u0631 \u0627\u0644\u0645\u062e\u062a\u0627\u0631", "paragraphs": [{"context": "\u0627\u0644\u0633\u064a\u0651\u062f \u0639\u064f\u0645\u0631 \u0628\u0646 \u0645\u062e\u062a\u0627\u0631 \u0628\u0646 \u0639\u064f\u0645\u0631 \u0627\u0644\u0645\u0646\u0641\u064a \u0627\u0644\u0647\u0644\u0627\u0644\u064a (20 \u0623\u063a\u0633\u0637\u0633 1858 - 16 \u0633\u0628\u062a\u0645\u0628\u0631 1931)\u060c \u0627\u0644\u0634\u0647\u064a\u0631 \u0628\u0639\u0645\u0631 \u0627\u0644\u0645\u064f\u062e\u062a\u0627\u0631\u060c \u0627\u0644\u0645\u064f\u0644\u0642\u0628 \u0628\u0634\u064a\u062e \u0627\u0644\u0634\u0647\u062f\u0627\u0621\u060c \u0648\u0634\u064a\u062e \u0627\u0644\u0645\u062c\u0627\u0647\u062f\u064a\u0646\u060c \u0648\u0623\u0633\u062f \u0627\u0644\u0635\u062d\u0631\u0627\u0621\u060c \u0647\u0648 \u0642\u0627\u0626\u062f \u0623\u062f\u0648\u0627\u0631 \u0627\u0644\u0633\u0646\u0648\u0633\u064a\u0629 \u0641\u064a \u0644\u064a\u0628\u064a\u0627\u060c \u0648\u0623\u062d\u062f \u0623\u0634\u0647\u0631 \u0627\u0644\u0645\u0642\u0627\u0648\u0645\u064a\u0646 \u0627\u0644\u0639\u0631\u0628 \u0648\u0627\u0644\u0645\u0633\u0644\u0645\u064a\u0646.", "qas": [{"question": "\u0645\u062a\u0649 \u0648\u0644\u062f \u0639\u0645\u0631 \u0627\u0644\u0645\u062e\u062a\u0627\u0631\u061f", "id": "358847480966", "answers": [{"text": "(20 \u0623\u063a\u0633\u0637\u0633 1858", "answer_start": 44}]}, {"question": "\u0645\u062a\u0649 \u062a\u0648\u0641\u064a\u064e\u061f", "id": "946411911827", "answers": [{"text": "16 \u0633\u0628\u062a\u0645\u0628\u0631 1931)\u060c", "answer_start": 61}]}, {"question": "\u0628\u0645\u0627\u062f\u0627 \u064a\u0644\u0642\u0628 \u0639\u0645\u0631 \u0627\u0644\u0645\u062e\u062a\u0627\u0631\u061f", "id": "702339457251", "answers": [{"text": "\u0628\u0634\u064a\u062e \u0627\u0644\u0634\u0647\u062f\u0627\u0621\u060c \u0648\u0634\u064a\u062e \u0627\u0644\u0645\u062c\u0627\u0647\u062f\u064a\u0646\u060c \u0648\u0623\u0633\u062f \u0627\u0644\u0635\u062d\u0631\u0627\u0621\u060c", "answer_start": 108}]}]}, {"context": "\u0627\u0644\u0633\u064a\u0651\u062f \u0639\u064f\u0645\u0631 \u0628\u0646 \u0645\u062e\u062a\u0627\u0631 \u0628\u0646 \u0639\u064f\u0645\u0631 \u0627\u0644\u0645\u0646\u0641\u064a \u0627\u0644\u0647\u0644\u0627\u0644\u064a (20 \u0623\u063a\u0633\u0637\u0633 1858 - 16 \u0633\u0628\u062a\u0645\u0628\u0631 1931)\u060c \u0627\u0644\u0634\u0647\u064a\u0631 \u0628\u0639\u0645\u0631 \u0627\u0644\u0645\u064f\u062e\u062a\u0627\u0631\u060c \u0627\u0644\u0645\u064f\u0644\u0642\u0628 \u0628\u0634\u064a\u062e \u0627\u0644\u0634\u0647\u062f\u0627\u0621\u060c \u0648\u0634\u064a\u062e \u0627\u0644\u0645\u062c\u0627\u0647\u062f\u064a\u0646\u060c \u0648\u0623\u0633\u062f \u0627\u0644\u0635\u062d\u0631\u0627\u0621\u060c \u0647\u0648 \u0642\u0627\u0626\u062f \u0623\u062f\u0648\u0627\u0631 \u0627\u0644\u0633\u0646\u0648\u0633\u064a\u0629 \u0641\u064a \u0644\u064a\u0628\u064a\u0627\u060c \u0648\u0623\u062d\u062f \u0623\u0634\u0647\u0631 \u0627\u0644\u0645\u0642\u0627\u0648\u0645\u064a\u0646 \u0627\u0644\u0639\u0631\u0628 \u0648\u0627\u0644\u0645\u0633\u0644\u0645\u064a\u0646. \u064a\u0646\u062a\u0645\u064a \u0625\u0644\u0649 \u0628\u064a\u062a \u0641\u0631\u062d\u0627\u062a \u0645\u0646 \u0642\u0628\u064a\u0644\u0629 \u0645\u0646\u0641\u0629 \u0627\u0644\u0647\u0644\u0627\u0644\u064a\u0629 \u0627\u0644\u062a\u064a \u062a\u0646\u062a\u0642\u0644 \u0641\u064a \u0628\u0627\u062f\u064a\u0629 \u0628\u0631\u0642\u0629.", "qas": [{"question": "\u0645\u0646 \u0647\u0648 \u0648\u0627\u0644\u062f \u0639\u0645\u0631 \u0627\u0644\u0645\u062e\u062a\u0627\u0631\u061f", "id": "978142264415", "answers": [{"text": "\u0639\u064f\u0645\u0631 \u0627\u0644\u0645\u0646\u0641\u064a \u0627\u0644\u0647\u0644\u0627\u0644\u064a", "answer_start": 24}]}, {"question": "\u0639\u0645\u0631 \u0627\u0644\u0645\u062e\u062a\u0627\u0631 \u0643\u0627\u0646 \u0642\u0627\u0626\u062f\u061f", "id": "158605556741", "answers": [{"text": "\u0642\u0627\u0626\u062f \u0623\u062f\u0648\u0627\u0631 \u0627\u0644\u0633\u0646\u0648\u0633\u064a\u0629 \u0641\u064a \u0644\u064a\u0628\u064a\u0627\u060c", "answer_start": 155}]}, {"question": "\u0627\u0644\u0649 \u0623\u064a \u0642\u0628\u064a\u0644\u0629 \u0643\u0627\u0646 \u064a\u0646\u062a\u0645\u064a \u0639\u0645\u0631 \u0627\u0644\u0645\u062e\u062a\u0627\u0631\u061f", "id": "18845302320", "answers": [{"text": "\u0642\u0628\u064a\u0644\u0629 \u0645\u0646\u0641\u0629 \u0627\u0644\u0647\u0644\u0627\u0644\u064a\u0629 \u0627\u0644\u062a\u064a \u062a\u0646\u062a\u0642\u0644 \u0641\u064a \u0628\u0627\u062f\u064a\u0629 \u0628\u0631\u0642\u0629.", "answer_start": 245}]}]}, {"context": "\u062d\u0627\u0631\u0628 \u0639\u0645\u0631 \u0627\u0644\u0645\u062e\u062a\u0627\u0631 \u0627\u0644\u0625\u064a\u0637\u0627\u0644\u064a\u064a\u0646 \u0645\u0646\u0630 \u0643\u0627\u0646 \u0639\u0645\u0631\u0647 53 \u0639\u0627\u0645\u064b\u0627 \u0644\u0623\u0643\u062b\u0631 \u0645\u0646 \u0639\u0634\u0631\u064a\u0646 \u0639\u0627\u0645\u064b\u0627 \u0641\u064a \u0639\u062f\u062f \u0643\u0628\u064a\u0631 \u0645\u0646 \u0627\u0644\u0645\u0639\u0627\u0631\u0643\u060c \u0625\u0644\u0649 \u0623\u0646 \u0642\u064f\u0628\u0636 \u0639\u0644\u064a\u0647 \u0645\u0646 \u0642\u0650\u0628\u0644 \u0627\u0644\u062c\u0646\u0648\u062f \u0627\u0644\u0637\u0644\u064a\u0627\u0646\u060c \u0648\u0623\u062c\u0631\u064a\u062a \u0644\u0647 \u0645\u062d\u0627\u0643\u0645\u0629 \u0635\u0648\u0631\u064a\u0651\u0629 \u0627\u0646\u062a\u0647\u062a \u0628\u0625\u0635\u062f\u0627\u0631 \u062d\u0643\u0645 \u0628\u0625\u0639\u062f\u0627\u0645\u0647 \u0634\u0646\u0642\u064b\u0627\u060c \u0641\u0646\u064f\u0641\u0630\u062a \u0641\u064a\u0647 \u0627\u0644\u0639\u0642\u0648\u0628\u0629 \u0639\u0644\u0649 \u0627\u0644\u0631\u063a\u0645 \u0645\u0646 \u0623\u0646\u0647 \u0643\u0627\u0646 \u0643\u0628\u064a\u0631 \u0627\u0644\u0633\u0646 \u0648\u0645\u0631\u064a\u0636\u0627\u060c \u0641\u0642\u062f \u0628\u0644\u063a \u0641\u064a \u062d\u064a\u0646\u0647\u0627 73 \u0639\u0627\u0645\u064b\u0627 \u0648\u0639\u0627\u0646\u0649 \u0645\u0646 \u0627\u0644\u062d\u0645\u0651\u0649. \u0648\u0643\u0627\u0646 \u0627\u0644\u0647\u062f\u0641 \u0645\u0646 \u0625\u0639\u062f\u0627\u0645 \u0639\u0645\u0631 \u0627\u0644\u0645\u064f\u062e\u062a\u0627\u0631 \u0625\u0636\u0639\u0627\u0641 \u0627\u0644\u0631\u0648\u062d \u0627\u0644\u0645\u0639\u0646\u0648\u064a\u064e\u0651\u0629 \u0644\u0644\u0645\u0642\u0627\u0648\u0645\u064a\u0646 \u0627\u0644\u0644\u064a\u0628\u064a\u064a\u0646 \u0648\u0627\u0644\u0642\u0636\u0627\u0621 \u0639\u0644\u0649 \u0627\u0644\u062d\u0631\u0643\u0627\u062a \u0627\u0644\u0645\u0646\u0627\u0647\u0636\u0629 \u0644\u0644\u062d\u0643\u0645 \u0627\u0644\u0625\u064a\u0637\u0627\u0644\u064a\u060c \u0644\u0643\u0646 \u0627\u0644\u0646\u062a\u064a\u062c\u0629 \u062c\u0627\u0621\u062a \u0639\u0643\u0633\u064a\u064e\u0651\u0629\u060c \u0641\u0642\u062f \u0627\u0631\u062a\u0641\u0639\u062a \u062d\u062f\u064e\u0651\u0629 \u0627\u0644\u062b\u0648\u0631\u0627\u062a\u060c \u0648\u0627\u0646\u062a\u0647\u0649 \u0627\u0644\u0623\u0645\u0631 \u0628\u0623\u0646 \u0637\u064f\u0631\u062f\u062a \u0627\u0644\u0642\u0648\u0627\u062a \u0627\u0644\u0625\u064a\u0637\u0627\u0644\u064a\u0629 \u0645\u0646 \u0627\u0644\u0628\u0644\u0627\u062f.", "qas": [{"question": "\u0643\u0645 \u0643\u0627\u0646 \u0639\u0645\u0631 \u0639\u0645\u0631 \u0627\u0644\u0645\u062e\u062a\u0627\u0631 \u0639\u0646\u062f\u0645\u0627 \u062d\u0627\u0631\u0628 \u0627\u0644\u0627\u064a\u0637\u0627\u0644\u064a\u064a\u0646 \u0644\u0623\u0648\u0644 \u0645\u0631\u0629\u061f", "id": "897243290622", "answers": [{"text": "53 \u0639\u0627\u0645\u064b\u0627", "answer_start": 41}]}, {"question": "\u0645\u0627\u0647\u064a \u0627\u0644\u0645\u062f\u0629 \u0627\u0644\u062a\u064a \u062d\u0627\u0631\u0628 \u0641\u064a \u0639\u0645\u0631 \u0627\u0644\u0645\u062e\u062a\u0627\u0631 \u0627\u0644\u0627\u0637\u0627\u0644\u064a\u064a\u0646\u061f", "id": "785188684087", "answers": [{"text": "\u0644\u0623\u0643\u062b\u0631 \u0645\u0646 \u0639\u0634\u0631\u064a\u0646 \u0639\u0627\u0645\u064b\u0627", "answer_start": 50}]}, {"question": "\u0645\u0627 \u0627\u0644\u062d\u0643\u0645 \u0627\u0644\u062f\u064a \u0623\u0635\u062f\u0631 \u0641\u064a \u062d\u0642 \u0639\u0645\u0631 \u0627\u0644\u0645\u062e\u062a\u0627\u0631\u061f", "id": "863162335179", "answers": [{"text": "\u0628\u0625\u0639\u062f\u0627\u0645\u0647 \u0634\u0646\u0642\u064b\u0627\u060c", "answer_start": 177}]}]}]}, {"title": "\u0644\u0628\u0646\u0627\u0646", "paragraphs": [{"context": "\u0644\u0628\u0646\u0627\u0646 \u0623\u0648 (\u0631\u0633\u0645\u064a\u0627\u064b: \u0627\u0644\u062c\u0645\u0647\u0648\u0631\u064a\u0651\u0629 \u0627\u0644\u0644\u0628\u0646\u0627\u0646\u064a\u0651\u0629)\u060c \u0647\u064a \u062f\u0648\u0644\u0629 \u0639\u0631\u0628\u064a\u0629 \u0648\u0627\u0642\u0639\u0629 \u0641\u064a \u0627\u0644\u0634\u0631\u0642 \u0627\u0644\u0623\u0648\u0633\u0637 \u0641\u064a \u063a\u0631\u0628 \u0627\u0644\u0642\u0627\u0631\u0629 \u0627\u0644\u0622\u0633\u064a\u0648\u064a\u0629. \u062a\u062d\u062f\u0647\u0627 \u0633\u0648\u0631\u064a\u0627 \u0645\u0646 \u0627\u0644\u0634\u0645\u0627\u0644 \u0648\u0627\u0644\u0634\u0631\u0642\u060c \u0648\u0641\u0644\u0633\u0637\u064a\u0646 \u0627\u0644\u0645\u062d\u062a\u0644\u0629 - \u0625\u0633\u0631\u0627\u0626\u064a\u0644 \u0645\u0646 \u0627\u0644\u062c\u0646\u0648\u0628\u060c \u0648\u062a\u0637\u0644 \u0645\u0646 \u062c\u0647\u0629 \u0627\u0644\u063a\u0631\u0628 \u0639\u0644\u0649 \u0627\u0644\u0628\u062d\u0631 \u0627\u0644\u0623\u0628\u064a\u0636 \u0627\u0644\u0645\u062a\u0648\u0633\u0637.", "qas": [{"question": "\u0623\u064a\u0646 \u062a\u0642\u0639 \u0644\u0628\u0646\u0627\u0646\u061f", "id": "166412291380", "answers": [{"text": "\u0641\u064a \u0627\u0644\u0634\u0631\u0642 \u0627\u0644\u0623\u0648\u0633\u0637 \u0641\u064a \u063a\u0631\u0628 \u0627\u0644\u0642\u0627\u0631\u0629 \u0627\u0644\u0622\u0633\u064a\u0648\u064a\u0629.", "answer_start": 62}]}, {"question": "\u0645\u0627 \u0627\u0644\u062f\u0648\u0644\u0629 \u0627\u0644\u062a\u064a \u062a\u0642\u0639 \u0634\u0645\u0627\u0644 \u0634\u0631\u0642 \u0644\u0628\u0646\u0627\u0646\u061f", "id": "190797397584", "answers": [{"text": "\u0633\u0648\u0631\u064a\u0627", "answer_start": 108}]}, {"question": "\u0645\u0627 \u0647\u064a \u0627\u0644\u062f\u0648\u0644\u0629 \u0627\u0644\u062a\u064a \u062a\u0642\u0639 \u062c\u0646\u0648\u0628 \u0644\u0628\u0646\u0627\u0646\u061f", "id": "500738447208", "answers": [{"text": "\u0648\u0641\u0644\u0633\u0637\u064a\u0646 \u0627\u0644\u0645\u062d\u062a\u0644\u0629 - \u0625\u0633\u0631\u0627\u0626\u064a\u0644", "answer_start": 132}]}]}, {"context": "\u0648\u0627\u062c\u0647 \u0644\u0628\u0646\u0627\u0646 \u0645\u0646\u0630 \u0627\u0644\u0642\u062f\u0645 \u062a\u0639\u062f\u062f \u0627\u0644\u062d\u0636\u0627\u0631\u0627\u062a \u0627\u0644\u062a\u064a \u0639\u0628\u0631\u062a \u0641\u064a\u0647 \u0623\u0648 \u0627\u062d\u062a\u0644\u062a \u0623\u0631\u0627\u0636\u064a\u0647 \u0648\u0630\u0644\u0643 \u0644\u0645\u0648\u0642\u0639\u0647 \u0627\u0644\u0648\u0633\u0637\u064a \u0628\u064a\u0646 \u0627\u0644\u0634\u0645\u0627\u0644 \u0627\u0644\u0623\u0648\u0631\u0648\u0628\u064a \u0648\u0627\u0644\u062c\u0646\u0648\u0628 \u0627\u0644\u0639\u0631\u0628\u064a \u0648\u0627\u0644\u0634\u0631\u0642 \u0627\u0644\u0622\u0633\u064a\u0648\u064a \u0648\u0627\u0644\u063a\u0631\u0628 \u0627\u0644\u0623\u0641\u0631\u064a\u0642\u064a\u060c \u0648\u064a\u0639\u062f \u0647\u0630\u0627 \u0627\u0644\u0645\u0648\u0642\u0639 \u0627\u0644\u0645\u062a\u0648\u0633\u0637 \u0645\u0646 \u0623\u0628\u0631\u0632 \u0627\u0644\u0623\u0633\u0628\u0627\u0628 \u0644\u062a\u0646\u0648\u0639 \u0627\u0644\u062b\u0642\u0627\u0641\u0627\u062a \u0641\u064a \u0644\u0628\u0646\u0627\u0646\u060c \u0648\u0641\u064a \u0627\u0644\u0648\u0642\u062a \u0630\u0627\u062a\u0647 \u0645\u0646 \u0627\u0644\u0623\u0633\u0628\u0627\u0628 \u0627\u0644\u0645\u0624\u062f\u064a\u0629 \u0644\u0644\u062d\u0631\u0648\u0628 \u0648\u0627\u0644\u0646\u0632\u0627\u0639\u0627\u062a \u0639\u0644\u0649 \u0645\u0631 \u0627\u0644\u0639\u0635\u0648\u0631 \u062a\u062c\u0644\u062a \u0628\u062d\u0631\u0648\u0628 \u0623\u0647\u0644\u064a\u0629 \u0648\u0646\u0632\u0627\u0639 \u0645\u0635\u064a\u0631\u064a \u0645\u0639 \u0625\u0633\u0631\u0627\u0626\u064a\u0644. \u0648\u064a\u0639\u0648\u062f \u0623\u0642\u062f\u0645 \u062f\u0644\u064a\u0644 \u0639\u0644\u0649 \u0627\u0633\u062a\u064a\u0637\u0627\u0646 \u0627\u0644\u0625\u0646\u0633\u0627\u0646 \u0641\u064a \u0644\u0628\u0646\u0627\u0646 \u0648\u0646\u0634\u0648\u0621 \u062d\u0636\u0627\u0631\u0629 \u0639\u0644\u0649 \u0623\u0631\u0636\u0647 \u0625\u0644\u0649 \u0623\u0643\u062b\u0631 \u0645\u0646 7000 \u0633\u0646\u0629.", "qas": [{"question": "\u0645\u0627\u062f\u0627 \u0648\u0627\u062c\u0647 \u0644\u0628\u0646\u0627\u0646 \u0641\u064a \u0627\u0644\u0642\u062f\u0645\u061f", "id": "419606043283", "answers": [{"text": "\u062a\u0639\u062f\u062f \u0627\u0644\u062d\u0636\u0627\u0631\u0627\u062a", "answer_start": 21}]}, {"question": "\u0645\u0627 \u0633\u0628\u0628 \u062a\u0639\u062f\u062f \u0627\u0644\u062d\u0636\u0627\u0631\u0627\u062a \u0641\u064a \u0644\u0628\u0646\u0627\u0646\u061f", "id": "207255884491", "answers": [{"text": "\u0644\u0645\u0648\u0642\u0639\u0647 \u0627\u0644\u0648\u0633\u0637\u064a \u0628\u064a\u0646 \u0627\u0644\u0634\u0645\u0627\u0644 \u0627\u0644\u0623\u0648\u0631\u0648\u0628\u064a \u0648\u0627\u0644\u062c\u0646\u0648\u0628 \u0627\u0644\u0639\u0631\u0628\u064a \u0648\u0627\u0644\u0634\u0631\u0642 \u0627\u0644\u0622\u0633\u064a\u0648\u064a \u0648\u0627\u0644\u063a\u0631\u0628 \u0627\u0644\u0623\u0641\u0631\u064a\u0642\u064a\u060c", "answer_start": 70}]}, {"question": "\u0645\u0646\u062f \u0643\u0645 \u0633\u0646\u0629 \u0643\u0627\u0646 \u0646\u0634\u0648\u0621 \u0627\u0644\u062d\u0636\u0627\u0631\u0629 \u0639\u0644\u0649 \u0623\u0631\u0636 \u0644\u0628\u0646\u0627\u0646\u061f", "id": "47077939218", "answers": [{"text": "7000 \u0633\u0646\u0629.", "answer_start": 400}]}]}, {"context": "\u0641\u064a \u0627\u0644\u0642\u062f\u0645\u060c \u0633\u0643\u0646 \u0627\u0644\u0641\u064a\u0646\u064a\u0642\u064a\u0648\u0646 \u0623\u0631\u0636 \u0644\u0628\u0646\u0627\u0646 \u0627\u0644\u062d\u0627\u0644\u064a\u0629 \u0645\u0639 \u062c\u0632\u0621 \u0645\u0646 \u0623\u0631\u0636 \u0633\u0648\u0631\u064a\u0627 \u0648\u0641\u0644\u0633\u0637\u064a\u0646\u060c \u0648\u0647\u0624\u0644\u0627\u0621 \u0642\u0648\u0645 \u0633\u0627\u0645\u064a\u0648\u0646 \u0627\u062a\u062e\u0630\u0648\u0627 \u0645\u0646 \u0627\u0644\u0645\u0644\u0627\u062d\u0629 \u0648\u0627\u0644\u062a\u062c\u0627\u0631\u0629 \u0645\u0647\u0646\u0629 \u0644\u0647\u0645\u060c \u0648\u0627\u0632\u062f\u0647\u0631\u062a \u062d\u0636\u0627\u0631\u062a\u0647\u0645 \u0637\u064a\u0644\u0629 2500 \u0633\u0646\u0629 \u062a\u0642\u0631\u064a\u0628\u064b\u0627 (\u0645\u0646 \u062d\u0648\u0627\u0644\u064a \u0633\u0646\u0629 3000 \u062d\u062a\u0649 \u0633\u0646\u0629 539 \u0642.\u0645). \u0648\u0642\u062f \u0645\u0631\u0651\u062a \u0639\u0644\u0649 \u0644\u0628\u0646\u0627\u0646 \u0639\u062f\u0651\u0629 \u062d\u0636\u0627\u0631\u0627\u062a \u0648\u0634\u0639\u0648\u0628 \u0627\u0633\u062a\u0642\u0631\u062a \u0641\u064a\u0647 \u0645\u0646\u0630 \u0639\u0647\u062f \u0627\u0644\u0641\u064a\u0646\u064a\u0642\u064a\u0646\u060c \u0645\u062b\u0644 \u0627\u0644\u0645\u0635\u0631\u064a\u064a\u0646 \u0627\u0644\u0642\u062f\u0645\u0627\u0621\u060c \u0627\u0644\u0622\u0634\u0648\u0631\u064a\u064a\u0646\u060c \u0627\u0644\u0641\u0631\u0633\u060c \u0627\u0644\u0625\u063a\u0631\u064a\u0642\u060c \u0627\u0644\u0631\u0648\u0645\u0627\u0646\u060c \u0627\u0644\u0631\u0648\u0645 \u0627\u0644\u0628\u064a\u0632\u0646\u0637\u064a\u064a\u0646\u060c \u0627\u0644\u0639\u0631\u0628\u060c \u0627\u0644\u0635\u0644\u064a\u0628\u064a\u064a\u0646\u060c \u0627\u0644\u0623\u062a\u0631\u0627\u0643 \u0627\u0644\u0639\u062b\u0645\u0627\u0646\u064a\u064a\u0646\u060c \u0641\u0627\u0644\u0641\u0631\u0646\u0633\u064a\u064a\u0646.", "qas": [{"question": "\u0645\u0646 \u0643\u0627\u0646 \u064a\u0633\u0643\u0646 \u0644\u0628\u0646\u0627\u0646 \u0641\u064a \u0627\u0644\u0642\u062f\u0645\u061f", "id": "204862125728", "answers": [{"text": "\u0627\u0644\u0641\u064a\u0646\u064a\u0642\u064a\u0648\u0646", "answer_start": 14}]}, {"question": "\u0645\u0627\u0647\u064a \u0627\u0644\u0645\u0647\u0646\u0629 \u0627\u0644\u062a\u064a \u0643\u0627\u0646 \u064a\u0645\u0627\u0631\u0633\u0647\u0627 \u0627\u0644\u0641\u064a\u0646\u064a\u0642\u064a\u0648\u0646\u061f", "id": "821297318569", "answers": [{"text": "\u0627\u0644\u0645\u0644\u0627\u062d\u0629 \u0648\u0627\u0644\u062a\u062c\u0627\u0631\u0629", "answer_start": 100}]}, {"question": "\u0645\u0627\u0647\u064a \u0627\u0644\u062d\u0636\u0627\u0631\u0627\u062a \u0627\u0644\u062a\u064a \u0645\u0631\u062a \u0639\u0644\u0649 \u0644\u0628\u0646\u0627\u0646\u061f", "id": "753558330973", "answers": [{"text": "\u0627\u0644\u0645\u0635\u0631\u064a\u064a\u0646 \u0627\u0644\u0642\u062f\u0645\u0627\u0621\u060c \u0627\u0644\u0622\u0634\u0648\u0631\u064a\u064a\u0646\u060c \u0627\u0644\u0641\u0631\u0633\u060c \u0627\u0644\u0625\u063a\u0631\u064a\u0642\u060c \u0627\u0644\u0631\u0648\u0645\u0627\u0646\u060c \u0627\u0644\u0631\u0648\u0645 \u0627\u0644\u0628\u064a\u0632\u0646\u0637\u064a\u064a\u0646\u060c \u0627\u0644\u0639\u0631\u0628\u060c \u0627\u0644\u0635\u0644\u064a\u0628\u064a\u064a\u0646\u060c \u0627\u0644\u0623\u062a\u0631\u0627\u0643 \u0627\u0644\u0639\u062b\u0645\u0627\u0646\u064a\u064a\u0646\u060c \u0641\u0627\u0644\u0641\u0631\u0646\u0633\u064a\u064a\u0646.", "answer_start": 273}]}]}]}, {"title": "\u0627\u0644\u062f\u0648\u0644\u0629 \u0627\u0644\u0633\u0644\u062c\u0648\u0642\u064a\u0629", "paragraphs": [{"context": "\u0627\u0644\u062f\u0648\u0644\u0629 \u0627\u0644\u0633\u0644\u062c\u0648\u0642\u064a\u064e\u0651\u0629 \u0623\u0648 \u062f\u0648\u0644\u0629 \u0628\u0646\u064a \u0633\u0644\u062c\u0648\u0642 \u0623\u0648 \u062f\u0648\u0644\u0629 \u0627\u0644\u0633\u064e\u0651\u0644\u0627\u062c\u0642\u0629 \u0627\u0644\u0639\u0638\u0627\u0645 (\u064a\u064f\u0637\u0644\u064e\u0642 \u0639\u0644\u064a\u0647\u0627 \u0627\u0644\u0627\u0633\u0645 \u0627\u0644\u0623\u062e\u064a\u0631 \u0644\u062a\u0645\u064a\u064a\u0632\u0647\u0627 \u0639\u0646 \u062f\u0648\u0644 \u0627\u0644\u0633\u064e\u0651\u0644\u0627\u062c\u0642\u0629 \u0627\u0644\u0644\u0627\u064e\u0651\u062d\u0642\u0629 \u0627\u0644\u062a\u064a \u0638\u0647\u0631\u062a \u0628\u0639\u062f \u062a\u0641\u0643\u0650\u0651\u0643\u0647\u0627 \u0648\u0627\u0646\u0647\u064a\u0627\u0631\u0647\u0627) \u0647\u064a \u0648\u0627\u062d\u062f\u0629 \u0645\u0646 \u0627\u0644\u062f\u0648\u0644 \u0627\u0644\u0643\u0628\u0631\u0649 \u0641\u064a \u062a\u0627\u0631\u064a\u062e \u0627\u0644\u0625\u0633\u0644\u0627\u0645 \u0648\u0625\u0642\u0644\u064a\u0645 \u0648\u0633\u0637 \u0622\u0633\u064a\u0627\u060c \u0644\u0639\u0628\u062a \u062f\u0648\u0631\u0627\u064b \u0643\u0628\u064a\u0631\u0627\u064b \u0641\u064a \u062a\u0627\u0631\u064a\u062e \u0627\u0644\u062f\u0648\u0644\u0629 \u0627\u0644\u0639\u0628\u0627\u0633\u064a\u0629 \u0648\u0627\u0644\u062d\u0631\u0648\u0628 \u0627\u0644\u0635\u0644\u064a\u0628\u064a\u0629 \u0648\u0627\u0644\u0635\u0650\u0651\u0631\u0627\u0639 \u0627\u0644\u0625\u0633\u0644\u0627\u0645\u064a \u0627\u0644\u0628\u064a\u0632\u0646\u0637\u064a.", "qas": [{"question": "\u0645\u0627\u0627\u0644\u0627\u0633\u0645 \u0627\u0644\u062f\u064a \u064a\u0637\u0644\u0642 \u0639\u0644\u0649 \u0627\u0644\u062f\u0648\u0644\u0629 \u0627\u0644\u0633\u0644\u062c\u0648\u0642\u064a\u0629\u061f", "id": "94705323650", "answers": [{"text": "\u0627\u0644\u0627\u0633\u0645 \u0627\u0644\u0623\u062e\u064a\u0631", "answer_start": 77}]}, {"question": "\u0644\u0645\u0627\u062f\u0627 \u064a\u0637\u0644\u0642 \u0639\u0644\u0649 \u0627\u0644\u062f\u0648\u0644\u0629 \u0627\u0644\u0633\u0644\u062c\u0648\u0642\u0629 \u0627\u0644\u0627\u0633\u0645 \u0627\u0644\u0623\u062e\u064a\u0631\u061f", "id": "727053814593", "answers": [{"text": "\u0644\u062a\u0645\u064a\u064a\u0632\u0647\u0627 \u0639\u0646 \u062f\u0648\u0644 \u0627\u0644\u0633\u064e\u0651\u0644\u0627\u062c\u0642\u0629 \u0627\u0644\u0644\u0627\u064e\u0651\u062d\u0642\u0629 \u0627\u0644\u062a\u064a \u0638\u0647\u0631\u062a \u0628\u0639\u062f \u062a\u0641\u0643\u0650\u0651\u0643\u0647\u0627 \u0648\u0627\u0646\u0647\u064a\u0627\u0631\u0647\u0627)", "answer_start": 90}]}, {"question": "\u0644\u0639\u0628\u062a \u0627\u0644\u062f\u0648\u0644\u0629 \u0627\u0644\u0633\u0644\u062c\u0648\u0642\u064a\u0629 \u062f\u0648\u0631\u0627 \u0643\u0628\u064a\u0631\u0627 \u0641\u064a \u062a\u0627\u0631\u064a\u062e \u0645\u0646 \u061f", "id": "316391251248", "answers": [{"text": "\u0627\u0644\u062f\u0648\u0644\u0629 \u0627\u0644\u0639\u0628\u0627\u0633\u064a\u0629 \u0648\u0627\u0644\u062d\u0631\u0648\u0628 \u0627\u0644\u0635\u0644\u064a\u0628\u064a\u0629 \u0648\u0627\u0644\u0635\u0650\u0651\u0631\u0627\u0639 \u0627\u0644\u0625\u0633\u0644\u0627\u0645\u064a \u0627\u0644\u0628\u064a\u0632\u0646\u0637\u064a.", "answer_start": 247}]}]}, {"context": "\u0627\u0644\u062f\u0648\u0644\u0629 \u0627\u0644\u0633\u0644\u062c\u0648\u0642\u064a\u064e\u0651\u0629 \u0623\u0648 \u062f\u0648\u0644\u0629 \u0628\u0646\u064a \u0633\u0644\u062c\u0648\u0642 \u0623\u0648 \u062f\u0648\u0644\u0629 \u0627\u0644\u0633\u064e\u0651\u0644\u0627\u062c\u0642\u0629 \u0627\u0644\u0639\u0638\u0627\u0645 (\u064a\u064f\u0637\u0644\u064e\u0642 \u0639\u0644\u064a\u0647\u0627 \u0627\u0644\u0627\u0633\u0645 \u0627\u0644\u0623\u062e\u064a\u0631 \u0644\u062a\u0645\u064a\u064a\u0632\u0647\u0627 \u0639\u0646 \u062f\u0648\u0644 \u0627\u0644\u0633\u064e\u0651\u0644\u0627\u062c\u0642\u0629 \u0627\u0644\u0644\u0627\u064e\u0651\u062d\u0642\u0629 \u0627\u0644\u062a\u064a \u0638\u0647\u0631\u062a \u0628\u0639\u062f \u062a\u0641\u0643\u0650\u0651\u0643\u0647\u0627 \u0648\u0627\u0646\u0647\u064a\u0627\u0631\u0647\u0627) \u0647\u064a \u0648\u0627\u062d\u062f\u0629 \u0645\u0646 \u0627\u0644\u062f\u0648\u0644 \u0627\u0644\u0643\u0628\u0631\u0649 \u0641\u064a \u062a\u0627\u0631\u064a\u062e \u0627\u0644\u0625\u0633\u0644\u0627\u0645 \u0648\u0625\u0642\u0644\u064a\u0645 \u0648\u0633\u0637 \u0622\u0633\u064a\u0627\u060c \u0644\u0639\u0628\u062a \u062f\u0648\u0631\u0627\u064b \u0643\u0628\u064a\u0631\u0627\u064b \u0641\u064a \u062a\u0627\u0631\u064a\u062e \u0627\u0644\u062f\u0648\u0644\u0629 \u0627\u0644\u0639\u0628\u0627\u0633\u064a\u0629 \u0648\u0627\u0644\u062d\u0631\u0648\u0628 \u0627\u0644\u0635\u0644\u064a\u0628\u064a\u0629 \u0648\u0627\u0644\u0635\u0650\u0651\u0631\u0627\u0639 \u0627\u0644\u0625\u0633\u0644\u0627\u0645\u064a \u0627\u0644\u0628\u064a\u0632\u0646\u0637\u064a. \u062a\u0623\u0633\u064e\u0651\u0633\u062a \u0627\u0644\u062f\u0648\u0644\u0629 \u0639\u0644\u0649 \u064a\u062f \u0633\u0644\u0627\u0644\u0629 \u0627\u0644\u0633\u064e\u0651\u0644\u0627\u062c\u0642\u0629\u060c \u0648\u0647\u064a \u0633\u0644\u0627\u0644\u0629 \u062a\u0631\u0643\u064a\u064e\u0651\u0629 \u062a\u0646\u062d\u062f\u0631 \u0645\u0646 \u0642\u0628\u064a\u0644\u0629 \u0642\u0646\u0642 \u0627\u0644\u062a\u064a \u062a\u0646\u062a\u0645\u064a \u0628\u062f\u0648\u0631\u0647\u0627 \u0625\u0644\u0649 \u0645\u062c\u0645\u0648\u0639\u0629 \u0623\u062a\u0631\u0627\u0643 \u0627\u0644\u0623\u0648\u063a\u0648\u0632. \u062d\u0643\u0645\u062a \u0627\u0644\u062f\u0648\u0644\u0629 \u0627\u0644\u0633\u0644\u062c\u0648\u0642\u064a\u064e\u0651\u0629 \u0641\u064a \u0623\u0648\u062c \u0627\u0632\u062f\u0647\u0627\u0631\u0647\u0627 \u0643\u0627\u0641\u064e\u0651\u0629 \u0625\u064a\u0631\u0627\u0646 \u0648\u0623\u0641\u063a\u0627\u0646\u0633\u062a\u0627\u0646 \u0648\u0648\u0633\u0637 \u0622\u0633\u064a\u0627 \u0648\u064f\u0635\u0648\u0644\u0627\u064b \u0625\u0644\u0649 \u0643\u0627\u0634\u063a\u0631 \u0641\u064a \u0627\u0644\u0634\u0631\u0642\u060c \u0641\u0636\u0644\u0627\u064b \u0639\u0646 \u0627\u0644\u0639\u0631\u0627\u0642 \u0648\u0627\u0644\u0634\u0627\u0645 \u0648\u0627\u0644\u0623\u0646\u0627\u0636\u0648\u0644 \u063a\u0631\u0628\u0627\u064b \u0648\u064f\u0635\u0648\u0644\u0627\u064b \u0625\u0644\u0649 \u0645\u0634\u0627\u0631\u0641 \u0627\u0644\u0642\u0633\u0637\u0646\u0637\u064a\u0646\u064a\u0629. \u0642\u0627\u0645\u062a \u0627\u0644\u062f\u0648\u0644\u0629 \u0645\u0646\u0630 \u0639\u0627\u0645 1037\u0645 (429 \u0647\u0640) \u0639\u0646\u062f\u0645\u0627 \u062f\u062e\u0644 \u0645\u0624\u0633\u0650\u0651\u0633\u0647\u0627 \u0637\u063a\u0631\u0644 \u0628\u0643 \u0645\u062f\u064a\u0646\u0629 \u0645\u0631\u0648 \u0641\u064a \u0648\u0633\u0637 \u0622\u0633\u064a\u0627\u060c \u0648\u062d\u062a\u0649 \u0639\u0627\u0645 1157\u0645 (552 \u0647\u0640) \u0639\u0646\u062f \u0645\u0642\u062a\u0644 \u0627\u0644\u0633\u0644\u0637\u0627\u0646 \u0623\u062d\u0645\u062f \u0633\u0646\u062c\u0631\u060c \u0627\u0644\u0630\u064a \u062a\u0641\u0643\u064e\u0651\u0643\u062a \u0627\u0644\u062f\u0648\u0644\u0629 \u0628\u0639\u062f\u0647 \u0625\u0644\u0649 \u0648\u0644\u0627\u064a\u0627\u062a \u0645\u0646\u0641\u0635\u0644\u0629\u064d \u062d\u0643\u0645\u062a \u0623\u062c\u0632\u0627\u0621\u064b \u0645\u062e\u062a\u0644\u0641\u0629 \u0645\u0646 \u0648\u0633\u0637 \u0648\u063a\u0631\u0628\u064a \u0622\u0633\u064a\u0627.", "qas": [{"question": "\u0639\u0644\u0649 \u064a\u062f \u0645\u0646 \u062a\u0623\u0633\u0633\u062a \u0627\u0644\u062f\u0648\u0644\u0629 \u0627\u0644\u0633\u0644\u062c\u0648\u0642\u064a\u0629\u061f", "id": "392878730280", "answers": [{"text": "\u0639\u0644\u0649 \u064a\u062f \u0633\u0644\u0627\u0644\u0629 \u0627\u0644\u0633\u064e\u0651\u0644\u0627\u062c\u0642\u0629\u060c", "answer_start": 324}]}, {"question": "\u0645\u0627 \u0647\u064a \u0633\u0644\u0627\u0644\u0629 \u0627\u0644\u0633\u0644\u0627\u062c\u0642\u0629\u061f", "id": "363495055345", "answers": [{"text": "\u0648\u0647\u064a \u0633\u0644\u0627\u0644\u0629 \u062a\u0631\u0643\u064a\u064e\u0651\u0629 \u062a\u0646\u062d\u062f\u0631 \u0645\u0646 \u0642\u0628\u064a\u0644\u0629 \u0642\u0646\u0642 \u0627\u0644\u062a\u064a \u062a\u0646\u062a\u0645\u064a \u0628\u062f\u0648\u0631\u0647\u0627 \u0625\u0644\u0649 \u0645\u062c\u0645\u0648\u0639\u0629 \u0623\u062a\u0631\u0627\u0643 \u0627\u0644\u0623\u0648\u063a\u0648\u0632.", "answer_start": 349}]}, {"question": "\u0645\u0627 \u0627\u0644\u062f\u0648\u0644 \u0627\u0644\u062a\u064a \u062d\u0643\u0645\u062a \u0627\u0644\u062f\u0648\u0644\u0629 \u0627\u0644\u0633\u0644\u062c\u0648\u0642\u064a\u0629 \u0641\u064a \u0623\u0648\u062c \u0627\u0632\u062f\u0647\u0627\u0631\u0647\u0627\u061f", "id": "663501114003", "answers": [{"text": "\u0625\u064a\u0631\u0627\u0646 \u0648\u0623\u0641\u063a\u0627\u0646\u0633\u062a\u0627\u0646 \u0648\u0648\u0633\u0637 \u0622\u0633\u064a\u0627 \u0648\u064f\u0635\u0648\u0644\u0627\u064b \u0625\u0644\u0649 \u0643\u0627\u0634\u063a\u0631 \u0641\u064a \u0627\u0644\u0634\u0631\u0642\u060c \u0641\u0636\u0644\u0627\u064b \u0639\u0646 \u0627\u0644\u0639\u0631\u0627\u0642 \u0648\u0627\u0644\u0634\u0627\u0645 \u0648\u0627\u0644\u0623\u0646\u0627\u0636\u0648\u0644", "answer_start": 477}]}]}, {"context": "\u064a\u0646\u062a\u0645\u064a \u0627\u0644\u0633\u0644\u0627\u062c\u0642\u0629 \u0625\u0644\u0649 \u0642\u0628\u064a\u0644\u0629 \"\u0642\u0646\u0642\" \u0625\u062d\u062f\u0649 \u0627\u0644\u0639\u0634\u0627\u0626\u0631 \u0627\u0644\u0645\u062a\u0632\u0639\u0645\u0629 \u0644\u0642\u0628\u0627\u0626\u0644 \u0627\u0644\u063a\u0632 \u0627\u0644\u062a\u0631\u0643\u064a\u0629. \u062f\u062e\u0644\u062a \u0647\u0630\u0647 \u0627\u0644\u0639\u0634\u064a\u0631\u0629 \u0641\u064a \u0627\u0644\u0625\u0633\u0644\u0627\u0645 \u0623\u062b\u0646\u0627\u0621 \u0639\u0647\u062f \u0632\u0639\u064a\u0645\u0647\u0627 \u0648\u0645\u0624\u0633\u0650\u0651\u0633 \u0627\u0644\u0633\u0644\u0627\u0644\u0629 \u0633\u0644\u062c\u0648\u0642 \u0628\u0646 \u062f\u0642\u0627\u0642 \u0633\u0646\u0629 960\u0645. \u062f\u062e\u0644\u0648\u0627 \u0628\u0639\u062f\u0647\u0627 \u0641\u064a \u062e\u062f\u0645\u0629 \u0627\u0644\u0642\u0631\u0627\u062e\u0627\u0646\u0627\u062a \u062d\u064f\u0643\u064e\u0651\u0627\u0645 \u0628\u0644\u0627\u062f \u0645\u0627\u0648\u0631\u0627\u0621 \u0627\u0644\u0646\u0647\u0631\u060c \u0648\u062d\u0627\u0632\u0648\u0627 \u0646\u0641\u0648\u0630\u0627\u064b \u0639\u0627\u0644\u064a\u0627\u064b \u0641\u064a \u062f\u0648\u0644\u062a\u0647\u0645. \u0638\u0647\u0631\u062a \u0627\u0644\u062f\u0648\u0644\u0629 \u0627\u0644\u0633\u0644\u062c\u0648\u0642\u064a\u064e\u0651\u0629 \u0639\u0646\u062f\u0645\u0627 \u0642\u0627\u062f \u0637\u063a\u0631\u0644 \u0628\u0643 \u062d\u0641\u064a\u062f \u0633\u0644\u062c\u0648\u0642 \u062d\u0631\u0628\u0627\u064b \u0645\u0639 \u0627\u0644\u062f\u0648\u0644\u0629 \u0627\u0644\u063a\u0632\u0646\u0648\u064a\u0629 \u0641\u064a \u0625\u0642\u0644\u064a\u0645 \u062e\u0631\u0627\u0633\u0627\u0646 \u0627\u0644\u0643\u0628\u0631\u0649\u060c \u062a\u0645\u0643\u064e\u0651\u0646 \u0639\u0644\u0649 \u0625\u062b\u0631\u0647\u0627 \u0645\u0646 \u0627\u0646\u062a\u0632\u0627\u0639 \u0645\u062f\u064a\u0646\u062a\u064a \u0645\u0631\u0648 \u0648\u0646\u064a\u0633\u0627\u0628\u0648\u0631 \u0641\u064a \u0639\u0627\u0645 1037\u0645 (429 \u0647\u0640). \u0627\u0646\u062a\u0635\u0631 \u0637\u063a\u0631\u0644 \u0641\u064a \u0627\u0644\u0639\u0627\u0645 \u0630\u0627\u062a\u0647 \u0628\u0645\u0639\u0631\u0643\u062a\u0647 \u0627\u0644\u0643\u0628\u0631\u0649 \u0645\u0639 \u0627\u0644\u063a\u0632\u0646\u0648\u064a\u064a\u0646\u060c \u0648\u0647\u064a \u0645\u0639\u0631\u0643\u0629 \u062f\u0627\u0646\u062f\u0642\u0627\u0646\u060c \u0627\u0644\u062a\u064a \u0643\u0633\u0631\u062a \u0634\u0648\u0643\u0629 \u062f\u0648\u0644\u0629 \u0627\u0644\u063a\u0632\u0646\u0648\u064a\u0650\u0651\u064a\u0646 \u0648\u0623\u062f\u064e\u0651\u062a \u0625\u0644\u0649 \u0627\u0644\u0638\u0647\u0648\u0631 \u0627\u0644\u062d\u0642\u064a\u0642\u064a \u0644\u0644\u062f\u0648\u0644\u0629 \u0627\u0644\u0633\u0644\u062c\u0648\u0642\u064a\u0629.", "qas": [{"question": "\u0627\u0644\u0649 \u0623\u064a \u0642\u0628\u064a\u0644\u0629 \u064a\u0646\u062a\u0645\u064a \u0627\u0644\u0633\u0644\u0627\u062c\u0642\u0629\u061f", "id": "457276362683", "answers": [{"text": "\u0642\u0628\u064a\u0644\u0629 \"\u0642\u0646\u0642\" \u0625\u062d\u062f\u0649 \u0627\u0644\u0639\u0634\u0627\u0626\u0631 \u0627\u0644\u0645\u062a\u0632\u0639\u0645\u0629 \u0644\u0642\u0628\u0627\u0626\u0644 \u0627\u0644\u063a\u0632 \u0627\u0644\u062a\u0631\u0643\u064a\u0629.", "answer_start": 19}]}, {"question": "\u0641\u064a \u0623\u064a \u0639\u0627\u0645 \u062f\u062e\u0644\u062a \u0639\u0634\u064a\u0631\u0629 \u0642\u0646\u0642 \u0627\u0644\u0627\u0633\u0644\u0627\u0645\u061f", "id": "267637699419", "answers": [{"text": "\u0633\u0646\u0629 960\u0645.", "answer_start": 149}]}, {"question": "\u0641\u064a \u0623\u064a \u0633\u0646\u0629 \u062a\u0645 \u0627\u0646\u062a\u0632\u0627\u0639 \u0645\u062f\u064a\u0646\u062a\u064a \u0645\u0631\u0648 \u0648 \u0646\u064a\u0633\u0627\u0628\u0648\u0631 \u061f", "id": "746431606809", "answers": [{"text": "\u0641\u064a \u0639\u0627\u0645 1037\u0645 (429 \u0647\u0640).", "answer_start": 398}]}]}]}, {"title": "\u062a\u0642\u0648\u064a\u0645 \u0645\u064a\u0644\u0627\u062f\u064a", "paragraphs": [{"context": "\u0627\u0644\u062a\u0642\u0648\u064a\u0645 \u0627\u0644\u0645\u064a\u0644\u0627\u062f\u064a \u0647\u0648 \u0627\u0644\u062a\u0642\u0648\u064a\u0645 \u0627\u0644\u0645\u0633\u062a\u0639\u0645\u0644 \u0645\u062f\u0646\u064a\u064b\u0651\u0627 \u0641\u064a \u0623\u0643\u062b\u0631 \u062f\u0648\u0644 \u0627\u0644\u0639\u0627\u0644\u0645.\u064a\u0633\u0645\u0649 \u0647\u0630\u0627 \u0627\u0644\u062a\u0642\u0648\u064a\u0645 \u0641\u064a \u0623\u063a\u0644\u0628 \u0627\u0644\u062f\u0648\u0644 \u0627\u0644\u0639\u0631\u0628\u064a\u0629 \u0628\u0627\u0644\u062a\u0642\u0648\u064a\u0645 \u0627\u0644\u0645\u064a\u0644\u0627\u062f\u064a \u0644\u0623\u0646 \u0639\u062f\u064e\u0651 \u0627\u0644\u0633\u0646\u064a\u0646 \u0641\u064a\u0647 \u064a\u0628\u062f\u0623 \u0645\u0646 \u0633\u0646\u0629 \u0645\u064a\u0644\u0627\u062f \u0627\u0644\u0645\u0633\u064a\u062d \u0643\u0645\u0627 \u0643\u0627\u0646 \u064a\u0639\u062a\u0642\u062f \u0648\u0627\u0636\u0639 \u0639\u062f \u0627\u0644\u0633\u0646\u064a\u0646 \u0648\u0647\u0648 \u0627\u0644\u0631\u0627\u0647\u0628 \u0627\u0644\u0623\u0631\u0645\u0646\u064a \u062f\u0646\u064a\u0633\u064a\u0648\u0633 \u0627\u0644\u0635\u063a\u064a\u0631.", "qas": [{"question": "\u0645\u0627 \u0647\u0648 \u0627\u0644\u062a\u0642\u0648\u064a\u0645 \u0627\u0644\u0645\u064a\u0644\u0627\u062f\u064a\u061f", "id": "773365034948", "answers": [{"text": "\u0627\u0644\u062a\u0642\u0648\u064a\u0645 \u0627\u0644\u0645\u064a\u0644\u0627\u062f\u064a \u0647\u0648 \u0627\u0644\u062a\u0642\u0648\u064a\u0645 \u0627\u0644\u0645\u0633\u062a\u0639\u0645\u0644 \u0645\u062f\u0646\u064a\u064b\u0651\u0627 \u0641\u064a \u0623\u0643\u062b\u0631 \u062f\u0648\u0644 \u0627\u0644\u0639\u0627\u0644\u0645.\u064a\u0633\u0645\u0649", "answer_start": 0}]}, {"question": "\u0644\u0645\u0627\u062f\u0627 \u0633\u0645\u064a\u0627\u0644\u062a\u0642\u0648\u064a\u0645  \u0628\u0627\u0644\u062a\u0642\u0648\u064a\u0645 \u0627\u0644\u0645\u064a\u0644\u0627\u062f\u064a \u0641\u064a \u0627\u0644\u062f\u0648\u0644 \u0627\u0644\u0639\u0631\u0628\u064a\u0629\u061f", "id": "568875601257", "answers": [{"text": "\u0644\u0623\u0646 \u0639\u062f\u064e\u0651 \u0627\u0644\u0633\u0646\u064a\u0646 \u0641\u064a\u0647 \u064a\u0628\u062f\u0623 \u0645\u0646 \u0633\u0646\u0629 \u0645\u064a\u0644\u0627\u062f \u0627\u0644\u0645\u0633\u064a\u062d", "answer_start": 121}]}, {"question": "\u0645\u0646 \u0647\u0648 \u0648\u0627\u0636\u0639 \u0639\u062f \u0627\u0644\u0633\u0646\u064a\u0646 \u0641\u064a \u0627\u0644\u062a\u0642\u0648\u064a\u0645 \u0627\u0644\u0645\u064a\u0644\u0627\u062f\u064a\u061f", "id": "253819246237", "answers": [{"text": "\u0648\u0647\u0648 \u0627\u0644\u0631\u0627\u0647\u0628 \u0627\u0644\u0623\u0631\u0645\u0646\u064a \u062f\u0646\u064a\u0633\u064a\u0648\u0633 \u0627\u0644\u0635\u063a\u064a\u0631.", "answer_start": 195}]}]}, {"context": "\u064a\u0633\u0645\u0649 \u0647\u0630\u0627 \u0627\u0644\u062a\u0642\u0648\u064a\u0645 \u0641\u064a \u0623\u063a\u0644\u0628 \u0627\u0644\u062f\u0648\u0644 \u0627\u0644\u0639\u0631\u0628\u064a\u0629 \u0628\u0627\u0644\u062a\u0642\u0648\u064a\u0645 \u0627\u0644\u0645\u064a\u0644\u0627\u062f\u064a \u0644\u0623\u0646 \u0639\u062f\u064e\u0651 \u0627\u0644\u0633\u0646\u064a\u0646 \u0641\u064a\u0647 \u064a\u0628\u062f\u0623 \u0645\u0646 \u0633\u0646\u0629 \u0645\u064a\u0644\u0627\u062f \u0627\u0644\u0645\u0633\u064a\u062d \u0643\u0645\u0627 \u0643\u0627\u0646 \u064a\u0639\u062a\u0642\u062f \u0648\u0627\u0636\u0639 \u0639\u062f \u0627\u0644\u0633\u0646\u064a\u0646 \u0648\u0647\u0648 \u0627\u0644\u0631\u0627\u0647\u0628 \u0627\u0644\u0623\u0631\u0645\u0646\u064a \u062f\u0646\u064a\u0633\u064a\u0648\u0633 \u0627\u0644\u0635\u063a\u064a\u0631. \u0648\u064a\u0633\u0645\u0649 \u0628\u0627\u0644\u062a\u0642\u0648\u064a\u0645 \u0627\u0644\u063a\u0631\u064a\u063a\u0648\u0631\u064a \u0646\u0633\u0628\u0629 \u0625\u0644\u0649 \u0627\u0644\u0628\u0627\u0628\u0627 \u063a\u0631\u064a\u063a\u0648\u0631\u064a\u0648\u0633 \u0627\u0644\u062b\u0627\u0644\u062b \u0639\u0634\u0631 \u0628\u0627\u0628\u0627 \u0631\u0648\u0645\u0627 \u0641\u064a \u0627\u0644\u0642\u0631\u0646 \u0627\u0644\u0633\u0627\u062f\u0633 \u0639\u0634\u0631 \u0627\u0644\u0630\u064a \u0642\u0627\u0645 \u0628\u062a\u0639\u062f\u064a\u0644 \u0646\u0638\u0627\u0645 \u0627\u0644\u0643\u0628\u0633 \u0641\u064a \u0627\u0644\u062a\u0642\u0648\u064a\u0645 \u0627\u0644\u064a\u0648\u0644\u064a\u0627\u0646\u064a \u0644\u064a\u0635\u0628\u062d \u0639\u0644\u0649 \u0627\u0644\u0646\u0638\u0627\u0645 \u0627\u0644\u0645\u062a\u0639\u0627\u0631\u0641 \u0639\u0644\u064a\u0647 \u062d\u0627\u0644\u064a\u064b\u0627. \u0627\u0644\u0633\u0646\u0629 \u0627\u0644\u0645\u064a\u0644\u0627\u062f\u064a\u0629 \u0633\u0646\u0629 \u0634\u0645\u0633\u064a\u0629 \u0628\u0645\u0639\u0646\u0649 \u0623\u0646\u0647\u0627 \u062a\u0645\u062b\u0644 \u062f\u0648\u0631\u0629 \u0643\u0627\u0645\u0644\u0629 \u0644\u0644\u0634\u0645\u0633 \u0641\u064a \u0645\u0646\u0627\u0632\u0644\u0647\u0627\u060c \u0648\u0647\u064a \u0645\u062f\u0629 (365.2425) \u064a\u0648\u0645\u064b\u0627 \u0648\u0644\u0630\u0644\u0643 \u0641\u0627\u0644\u0633\u0646\u0629 \u0627\u0644\u0645\u064a\u0644\u0627\u062f\u064a\u0629 365 \u064a\u0648\u0645\u064b\u0627 \u0641\u064a \u0627\u0644\u0633\u0646\u0629 \u0627\u0644\u0628\u0633\u064a\u0637\u0629 \u0648366 \u0641\u064a \u0627\u0644\u0633\u0646\u0629 \u0627\u0644\u0643\u0628\u064a\u0633\u0629\u060c \u0648\u0647\u064a \u062a\u062a\u0623\u0644\u0641 \u0645\u0646 12 \u0634\u0647\u0631\u064b\u0627. \u0643\u0627\u0646 \u0627\u0644\u062a\u0642\u0648\u064a\u0645 \u0627\u0644\u064a\u0648\u0644\u064a\u0627\u0646\u064a \u0623\u0642\u0644 \u062f\u0642\u0629 \u062d\u064a\u062b \u0627\u0639\u062a\u0628\u0631 \u0623\u0646 \u0627\u0644\u0633\u0646\u0629 \u0627\u0644\u0634\u0645\u0633\u064a\u0629 365.25 \u064a\u0648\u0645\u0627 .", "qas": [{"question": "\u0645\u0627 \u0647\u0648 \u0627\u0644\u0627\u0633\u0645 \u0627\u0644\u062a\u0627\u0646\u064a \u0644\u0644\u062a\u0642\u0648\u064a\u0645 \u0627\u0644\u0645\u064a\u0644\u0627\u062f\u064a\u061f", "id": "876083035683", "answers": [{"text": "\u0628\u0627\u0644\u062a\u0642\u0648\u064a\u0645 \u0627\u0644\u063a\u0631\u064a\u063a\u0648\u0631\u064a", "answer_start": 172}]}, {"question": "\u0644\u0645\u0627\u062f\u0627 \u0633\u0645\u064a \u0628\u0627\u0644\u062a\u0642\u0648\u064a\u0645 \u0627\u0644\u063a\u0631\u064a\u063a\u0648\u0631\u064a\u061f", "id": "243954142465", "answers": [{"text": "\u0646\u0633\u0628\u0629 \u0625\u0644\u0649 \u0627\u0644\u0628\u0627\u0628\u0627 \u063a\u0631\u064a\u063a\u0648\u0631\u064a\u0648\u0633 \u0627\u0644\u062b\u0627\u0644\u062b \u0639\u0634\u0631 \u0628\u0627\u0628\u0627 \u0631\u0648\u0645\u0627", "answer_start": 191}]}, {"question": "\u0645\u0627 \u0645\u0639\u0646\u0649 \u0633\u0646\u0629 \u0634\u0645\u0633\u064a\u0629\u061f", "id": "275224238780", "answers": [{"text": "\u0628\u0645\u0639\u0646\u0649 \u0623\u0646\u0647\u0627 \u062a\u0645\u062b\u0644 \u062f\u0648\u0631\u0629 \u0643\u0627\u0645\u0644\u0629 \u0644\u0644\u0634\u0645\u0633 \u0641\u064a \u0645\u0646\u0627\u0632\u0644\u0647\u0627\u060c", "answer_start": 371}]}]}, {"context": "\u0643\u0627\u0646\u062a \u0627\u0644\u062f\u0648\u0644\u0629 \u0627\u0644\u0631\u0648\u0645\u0627\u0646\u064a\u0629 \u062a\u0633\u062a\u062e\u062f\u0645 \u062a\u0642\u0648\u064a\u0645\u064b\u0627 \u064a\u062a\u0623\u0644\u0641 \u0645\u0646 \u0639\u0634\u0631\u0629 \u0623\u0634\u0647\u0631\u060c \u0648\u0645\u0646\u0647 \u062c\u0627\u0621\u062a \u062a\u0633\u0645\u064a\u0629 \u0623\u0643\u062b\u0631 \u0627\u0644\u0623\u0634\u0647\u0631\u060c \u062b\u0645 \u0627\u0633\u062a\u062e\u062f\u0645\u0648\u0627 \u062a\u0642\u0648\u064a\u0645\u064b\u0627 \u0634\u0645\u0633\u064a \u0642\u0645\u0631\u064a \u062d\u064a\u062b \u0623\u0646 \u0637\u0648\u0644 \u0627\u0644\u0633\u0646\u0629 \u0641\u064a\u0647 354 \u064a\u0648\u0645\u064b\u0627 \u0648\u0639\u062f\u062f \u0627\u0644\u0623\u0634\u0647\u0631 12 \u0634\u0647\u0631\u064b\u0627 \u0648\u0639\u062f\u062f \u0627\u0644\u0623\u064a\u0627\u0645 \u0641\u064a \u0627\u0644\u0623\u0634\u0647\u0631 \u0628\u064a\u0646 29 \u064830\u060c \u0648\u0647\u0630\u0627 \u064a\u0648\u0627\u0641\u0642 \u0627\u0644\u0633\u0646\u0629 \u0627\u0644\u0642\u0645\u0631\u064a\u0629\u060c \u062b\u0645 \u0641\u064a \u0627\u0644\u0633\u0646\u0629 \u0627\u0644\u062a\u0627\u0644\u064a\u0629 \u0644\u0647\u0627 \u064a\u0636\u0627\u0641 \u0634\u0647\u0631 \u0637\u0648\u0644\u0647 22 \u0623\u0648 23 \u064a\u0648\u0645\u064b\u0627 \u0639\u0644\u0649 \u0627\u0644\u062a\u0639\u0627\u0642\u0628 \u0641\u064a\u0643\u0648\u0646 \u0637\u0648\u0644 \u0627\u0644\u0633\u0646\u0629 \u0627\u0644\u0643\u0628\u064a\u0633\u0629 376 \u0623\u0648 377 \u064a\u0648\u0645\u064b\u0627 !!! \u0648\u062a\u0643\u0648\u0646 \u0645\u062a\u0648\u0633\u0637 \u062d\u0635\u064a\u0644\u0629 \u062f\u0648\u0631\u0629 \u0623\u0631\u0628\u0639 (354+376+354+377) \u062a\u0633\u0627\u0648\u064a 365.25 \u0648\u0647\u0648 \u0645\u0627 \u064a\u0639\u0627\u062f\u0644 \u0637\u0648\u0644 \u0627\u0644\u0633\u0646\u0629 \u0627\u0644\u0634\u0645\u0633\u064a\u0629\u060c \u0648\u064a\u0639\u0632\u0649 \u0647\u0630\u0627 \u0627\u0644\u062a\u0642\u0648\u064a\u0645 \u0644\u0644\u0625\u0645\u0628\u0631\u0627\u0637\u0648\u0631 \u0646\u0648\u0645\u0627 \u0627\u0644\u0631\u0648\u0645\u0627\u0646\u064a\u060c \u0648\u0644\u0643\u0646 \u0647\u0630\u0627 \u0627\u0644\u062a\u0642\u0648\u064a\u0645 \u0637\u0627\u0644\u0647 \u0627\u0644\u062a\u0644\u0627\u0639\u0628 \u0645\u0646 \u0642\u0628\u0644 \u0627\u0644\u0643\u0647\u0646\u0629 \u0648\u0627\u0644\u0642\u064a\u0627\u0635\u0631\u0629\u060c \u0641\u062c\u0639\u0644\u0648\u0627 \u0628\u0639\u0636 \u0627\u0644\u0634\u0647\u0648\u0631 \u0627\u0644\u062a\u064a \u0633\u0645\u064a\u062a \u0639\u0644\u0649 \u0623\u0633\u0645\u0627\u0621 \u0642\u064a\u0627\u0635\u0631\u062a\u0647\u0645 31 \u064a\u0648\u0645\u0627 \u0639\u0644\u0649 \u062d\u0633\u0627\u0628 \u0627\u0644\u0634\u0647\u0648\u0631 \u0627\u0644\u0623\u062e\u0631\u0649\u060c \u0648\u0643\u0627\u0646 \u0639\u062f \u0627\u0644\u0633\u0646\u064a\u0646 \u064a\u0628\u062a\u062f\u0623 \u0645\u0646 \u0633\u0646\u0629 \u062a\u0623\u0633\u064a\u0633 \u0645\u062f\u064a\u0646\u0629 \u0631\u0648\u0645\u0627 \u0639\u0627\u0635\u0645\u0629 \u0627\u0644\u0625\u0645\u0628\u0631\u0627\u0637\u0648\u0631\u064a\u0629. \u0648\u0647\u064a \u0633\u0646\u0629 753 \u0642.\u0645.", "qas": [{"question": "\u0643\u0645 \u0639\u062f\u062f \u0627\u0644\u0623\u0634\u0647\u0631 \u0641\u064a \u0627\u0644\u062a\u0642\u0648\u064a\u0645 \u0627\u0644\u062f\u064a \u0643\u0627\u0646\u062a \u062a\u0633\u062a\u062e\u062f\u0645\u0647 \u0627\u0644\u062f\u0648\u0644\u0629 \u0627\u0644\u0631\u0648\u0645\u0627\u0646\u064a\u0629\u061f", "id": "648683650196", "answers": [{"text": "\u0639\u0634\u0631\u0629 \u0623\u0634\u0647\u0631\u060c", "answer_start": 46}]}, {"question": "\u0645\u0627 \u0647\u0648 \u0637\u0648\u0644 \u0627\u0644\u0633\u0646\u0629 \u0641\u064a \u0627\u0644\u062a\u0642\u0648\u064a\u0645 \u0627\u0644\u0634\u0645\u0633\u064a \u0627\u0644\u0642\u0645\u0631\u064a\u061f", "id": "983757178192", "answers": [{"text": "\u0627\u0644\u0633\u0646\u0629 \u0641\u064a\u0647 354 \u064a\u0648\u0645\u064b\u0627", "answer_start": 127}]}, {"question": "\u0645\u062a\u0649 \u062a\u0623\u0633\u0633\u062a \u0645\u062f\u064a\u0646\u0629 \u0631\u0648\u0645\u0627\u061f", "id": "275315023538", "answers": [{"text": "\u0633\u0646\u0629 753 \u0642.\u0645.", "answer_start": 676}]}]}]}, {"title": "\u0631\u062c\u0628 \u0637\u064a\u0628 \u0623\u0631\u062f\u0648\u063a\u0627\u0646", "paragraphs": [{"context": "\u0631\u062c\u0628 \u0637\u064a\u0628 \u0623\u0631\u062f\u0648\u063a\u0627\u0646 (\u0628\u0627\u0644\u062a\u0631\u0643\u064a\u0629: Recep Tayyip Erdo\u011fan)\u200f (\u0648\u0644\u062f \u0641\u064a 26 \u0641\u0628\u0631\u0627\u064a\u0631 1954)\u060c \u0647\u0648 \u0631\u0626\u064a\u0633 \u062c\u0645\u0647\u0648\u0631\u064a\u0629 \u062a\u0631\u0643\u064a\u0627 \u0627\u0644\u062b\u0627\u0646\u064a \u0639\u0634\u0631 \u0648\u0627\u0644\u062d\u0627\u0644\u064a \u0645\u0646\u0630 28 \u0623\u063a\u0633\u0637\u0633 2014\u0645\u060c \u0648\u064a\u0639\u062f \u0623\u0648\u0644 \u0631\u0626\u064a\u0633 \u062a\u0631\u0643\u064a \u0627\u062e\u062a\u0627\u0631\u0647 \u0627\u0644\u0634\u0639\u0628 \u0628\u0637\u0631\u064a\u0642 \u0627\u0644\u0627\u0642\u062a\u0631\u0627\u0639 \u0627\u0644\u0645\u0628\u0627\u0634\u0631\u060c \u0627\u0646\u062a\u062e\u0628 \u0631\u0626\u064a\u0633\u0627\u064b \u0644\u0644\u062c\u0645\u0647\u0648\u0631\u064a\u0629 \u0645\u0631\u0629 \u062b\u0627\u0646\u064a\u0629 \u0641\u064a \u0627\u0646\u062a\u062e\u0627\u0628\u0627\u062a \u0645\u0628\u0643\u0631\u0629 \u0641\u064a 24 \u064a\u0648\u0646\u064a\u0648 2018 \u0648\u062a\u0633\u0644\u0645 \u0633\u0644\u0637\u0627\u062a\u0647 \u0641\u064a 9 \u064a\u0648\u0644\u064a\u0648 2018 \u0644\u064a\u0635\u0628\u062d \u0623\u0648\u0644 \u0631\u0626\u064a\u0633 \u062a\u0631\u0643\u064a \u064a\u062f\u0634\u0646 \u0627\u0644\u0646\u0638\u0627\u0645 \u0627\u0644\u0631\u0626\u0627\u0633\u064a .", "qas": [{"question": "\u0631\u062c\u0628 \u0637\u064a\u0628 \u0623\u0631\u062f\u0648\u063a\u0627\u0646 \u0647\u0648 \u0627\u0644\u0631\u0626\u064a\u0633 \u0631\u0642\u0645 \u0643\u0645 \u0644\u062a\u0631\u0643\u064a\u0627 \u061f", "id": "464028102055", "answers": [{"text": "\u0631\u0626\u064a\u0633 \u062c\u0645\u0647\u0648\u0631\u064a\u0629 \u062a\u0631\u0643\u064a\u0627 \u0627\u0644\u062b\u0627\u0646\u064a \u0639\u0634\u0631", "answer_start": 78}]}, {"question": "\u0645\u0646 \u0648\u0643\u064a\u0641 \u062a\u0645 \u0625\u062e\u062a\u064a\u0627\u0631 \u0631\u062c\u0628 \u0637\u064a\u0628 \u0623\u0631\u062f\u0648\u063a\u0627\u0646 \u0631\u0626\u064a\u0633\u0627\u064b  \u061f", "id": "421880221727", "answers": [{"text": "\u0627\u062e\u062a\u0627\u0631\u0647 \u0627\u0644\u0634\u0639\u0628 \u0628\u0637\u0631\u064a\u0642 \u0627\u0644\u0627\u0642\u062a\u0631\u0627\u0639 \u0627\u0644\u0645\u0628\u0627\u0634\u0631\u060c", "answer_start": 155}]}, {"question": "\u0645\u062a\u0649 \u062a\u0633\u0644\u0645 \u0633\u0644\u0637\u062a\u0647 \u061f", "id": "299516881391", "answers": [{"text": "\u0641\u064a 9 \u064a\u0648\u0644\u064a\u0648 2018", "answer_start": 273}]}]}, {"context": "\u0631\u062c\u0628 \u0637\u064a\u0628 \u0623\u0631\u062f\u0648\u063a\u0627\u0646 (\u0628\u0627\u0644\u062a\u0631\u0643\u064a\u0629: Recep Tayyip Erdo\u011fan)\u200f (\u0648\u0644\u062f \u0641\u064a 26 \u0641\u0628\u0631\u0627\u064a\u0631 1954)\u060c \u0647\u0648 \u0631\u0626\u064a\u0633 \u062c\u0645\u0647\u0648\u0631\u064a\u0629 \u062a\u0631\u0643\u064a\u0627 \u0627\u0644\u062b\u0627\u0646\u064a \u0639\u0634\u0631 \u0648\u0627\u0644\u062d\u0627\u0644\u064a \u0645\u0646\u0630 28 \u0623\u063a\u0633\u0637\u0633 2014\u0645\u060c \u0648\u064a\u0639\u062f \u0623\u0648\u0644 \u0631\u0626\u064a\u0633 \u062a\u0631\u0643\u064a \u0627\u062e\u062a\u0627\u0631\u0647 \u0627\u0644\u0634\u0639\u0628 \u0628\u0637\u0631\u064a\u0642 \u0627\u0644\u0627\u0642\u062a\u0631\u0627\u0639 \u0627\u0644\u0645\u0628\u0627\u0634\u0631\u060c \u0627\u0646\u062a\u062e\u0628 \u0631\u0626\u064a\u0633\u0627\u064b \u0644\u0644\u062c\u0645\u0647\u0648\u0631\u064a\u0629 \u0645\u0631\u0629 \u062b\u0627\u0646\u064a\u0629 \u0641\u064a \u0627\u0646\u062a\u062e\u0627\u0628\u0627\u062a \u0645\u0628\u0643\u0631\u0629 \u0641\u064a 24 \u064a\u0648\u0646\u064a\u0648 2018 \u0648\u062a\u0633\u0644\u0645 \u0633\u0644\u0637\u0627\u062a\u0647 \u0641\u064a 9 \u064a\u0648\u0644\u064a\u0648 2018 \u0644\u064a\u0635\u0628\u062d \u0623\u0648\u0644 \u0631\u0626\u064a\u0633 \u062a\u0631\u0643\u064a \u064a\u062f\u0634\u0646 \u0627\u0644\u0646\u0638\u0627\u0645 \u0627\u0644\u0631\u0626\u0627\u0633\u064a . \u0648\u0631\u0626\u064a\u0633 \u0648\u0632\u0631\u0627\u0621 \u062a\u0631\u0643\u064a\u0627 \u0645\u0646 \u0645\u0627\u0631\u0633 2003 \u062d\u062a\u0649 \u0623\u063a\u0633\u0637\u0633 2014 \u0648\u0642\u0628\u0644 \u0647\u0630\u0627 \u0643\u0627\u0646 \u0639\u0645\u062f\u0629 \u0645\u062f\u064a\u0646\u0629 \u0625\u0633\u0637\u0646\u0628\u0648\u0644 \u0627\u0644\u062a\u0631\u0643\u064a\u0629 \u0645\u0646 1994\u0645 \u0625\u0644\u0649 1998\u0645. \u0648\u0631\u0626\u064a\u0633 \u062d\u0632\u0628 \u0627\u0644\u0639\u062f\u0627\u0644\u0629 \u0648\u0627\u0644\u062a\u0646\u0645\u064a\u0629 \u0627\u0644\u0630\u064a \u064a\u0645\u0644\u0643 \u063a\u0627\u0644\u0628\u064a\u0629 \u0645\u0642\u0627\u0639\u062f \u0627\u0644\u0628\u0631\u0644\u0645\u0627\u0646 \u0627\u0644\u062a\u0631\u0643\u064a.", "qas": [{"question": "\u0645\u062a\u0649 \u0643\u0627\u0646 \u0631\u062c\u0628 \u0637\u064a\u0628 \u0623\u0631\u062f\u0648\u063a\u0627\u0646 \u0631\u0626\u064a\u0633\u0627\u064b \u0648\u0632\u0631\u0627\u0621 \u062a\u0631\u0643\u064a\u0627 \u061f", "id": "398532906665", "answers": [{"text": "\u0645\u0646 \u0645\u0627\u0631\u0633 2003 \u062d\u062a\u0649 \u0623\u063a\u0633\u0637\u0633 2014", "answer_start": 349}]}, {"question": "\u0645\u0627 \u0627\u0644\u0645\u0646\u0635\u0628 \u0627\u0644\u0630\u064a \u0634\u063a\u0644\u0647 \u0631\u062c\u0628 \u0637\u064a\u0628 \u0623\u0631\u062f\u0648\u063a\u0627\u0646 \u0645\u0646 1994\u0645 \u0625\u0644\u0649 1998\u0645 \u061f", "id": "596809961187", "answers": [{"text": "\u0639\u0645\u062f\u0629 \u0645\u062f\u064a\u0646\u0629 \u0625\u0633\u0637\u0646\u0628\u0648\u0644", "answer_start": 390}]}, {"question": "\u0645\u0627\u0647\u0648 \u0627\u0644\u062d\u0632\u0628 \u0627\u0644\u0630\u064a \u064a\u0631\u0623\u0633\u0647 \u0631\u062c\u0628 \u0637\u064a\u0628 \u0623\u0631\u062f\u0648\u063a\u0627\u0646 \u061f", "id": "274988630917", "answers": [{"text": "\u062d\u0632\u0628 \u0627\u0644\u0639\u062f\u0627\u0644\u0629 \u0648\u0627\u0644\u062a\u0646\u0645\u064a\u0629", "answer_start": 443}]}]}, {"context": "\u0643\u0627\u0646 \u0623\u0631\u062f\u0648\u063a\u0627\u0646 \u0644\u0627\u0639\u0628 \u0643\u0631\u0629 \u0642\u062f\u0645 \u0634\u0628\u0647 \u0645\u062d\u062a\u0631\u0641 \u0628\u064a\u0646 \u0639\u0627\u0645\u064a 1969\u0645 - 1982\u0645 \u0648\u0643\u0627\u0646 \u064a\u0644\u0639\u0628 \u0644\u0635\u0627\u0644\u062d \u0646\u0627\u062f\u064a \u0642\u0627\u0633\u0645 \u0628\u0627\u0634\u0627 \u0648\u0630\u0644\u0643 \u0642\u0628\u0644 \u0623\u0646 \u064a\u062a\u0645 \u0627\u0646\u062a\u062e\u0627\u0628\u0647 \u0639\u0645\u062f\u0629\u064b \u0644\u0628\u0644\u062f\u064a\u0629 \u0645\u062f\u064a\u0646\u0629 \u0625\u0633\u0637\u0646\u0628\u0648\u0644 \u0645\u0646 \u0642\u0628\u0644 \u062d\u0632\u0628 \u0627\u0644\u0631\u0641\u0627\u0647 \u0627\u0644\u0625\u0633\u0644\u0627\u0645\u064a \u0641\u064a \u0639\u0627\u0645 1994\u0645. \u0648\u0641\u064a \u0639\u0627\u0645 1998\u0645 \u0627\u062a\u0647\u064f\u0645 \u0623\u0631\u062f\u0648\u063a\u0627\u0646 \u0628\u0627\u0644\u062a\u062d\u0631\u064a\u0636 \u0639\u0644\u0649 \u0627\u0644\u0643\u0631\u0627\u0647\u064a\u0629 \u0627\u0644\u062f\u064a\u0646\u064a\u0629 \u0648\u062a\u0645 \u0627\u064a\u0642\u0627\u0641\u0647 \u0645\u0646 \u0645\u0646\u0635\u0628\u0647 \u0648\u062d\u0643\u0645 \u0639\u0644\u064a\u0647 \u0628\u0627\u0644\u0633\u062c\u0646 \u0644\u0645\u062f\u0629 10 \u0623\u0634\u0647\u0631 \u0628\u0633\u0628\u0628 \u0627\u0642\u062a\u0628\u0627\u0633\u0647 \u0623\u0628\u064a\u0627\u062a\u0627\u064b \u0645\u0646 \u0634\u0639\u0631 \u062a\u0631\u0643\u064a \u0623\u062b\u0646\u0627\u0621 \u0627\u0644\u0642\u0627\u0626\u0647 \u062e\u0637\u0627\u0628\u0627\u064b \u0641\u064a \u0645\u062f\u064a\u0646\u0629 \u0633\u0639\u0631\u062f.", "qas": [{"question": "\u0645\u0627\u0647\u064a \u0627\u0644\u0631\u064a\u0627\u0636\u0629 \u0627\u0644\u062a\u064a \u0643\u0627\u0646 \u0641\u064a\u0647\u0627 \u0631\u062c\u0628 \u0637\u064a\u0628 \u0623\u0631\u062f\u0648\u063a\u0627\u0646 \u0634\u0628\u0647 \u0645\u062d\u062a\u0631\u0641 \u061f", "id": "122654307133", "answers": [{"text": "\u0643\u0631\u0629 \u0642\u062f\u0645", "answer_start": 17}]}, {"question": "\u0644\u0635\u0627\u0644\u062d \u0623\u064a \u0646\u0627\u062f\u064a \u0644\u0639\u0628 \u0631\u062c\u0628 \u0637\u064a\u0628 \u0623\u0631\u062f\u0648\u063a\u0627\u0646 \u061f", "id": "228781735046", "answers": [{"text": "\u0646\u0627\u062f\u064a \u0642\u0627\u0633\u0645 \u0628\u0627\u0634\u0627", "answer_start": 74}]}, {"question": "\u0628\u0645\u0627\u0630\u0627 \u0625\u062a\u0647\u0645 \u0631\u062c\u0628 \u0637\u064a\u0628 \u0623\u0631\u062f\u0648\u063a\u0627\u0646 \u061f", "id": "424062298639", "answers": [{"text": "\u0628\u0627\u0644\u062a\u062d\u0631\u064a\u0636 \u0639\u0644\u0649 \u0627\u0644\u0643\u0631\u0627\u0647\u064a\u0629 \u0627\u0644\u062f\u064a\u0646\u064a\u0629", "answer_start": 209}]}]}]}, {"title": "\u0635\u0648\u0641\u064a\u0629", "paragraphs": [{"context": "\u0627\u0644\u0635\u0648\u0641\u064a\u0629 \u0623\u0648 \u0627\u0644\u062a\u0635\u0648\u0641 \u0647\u0648 \u0645\u0630\u0647\u0628 \u0625\u0633\u0644\u0627\u0645\u064a. \u0648\u0647\u0648 \u0645\u0646\u0647\u062c \u0623\u0648 \u0637\u0631\u064a\u0642 \u064a\u0633\u0644\u0643\u0647 \u0627\u0644\u0639\u0628\u062f \u0644\u0644\u0648\u0635\u0648\u0644 \u0625\u0644\u0649 \u0627\u0644\u0644\u0647\u060c \u0623\u064a \u0627\u0644\u0648\u0635\u0648\u0644 \u0625\u0644\u0649 \u0645\u0639\u0631\u0641\u062a\u0647 \u0648\u0627\u0644\u0639\u0644\u0645 \u0628\u0647\u060c \u0648\u0630\u0644\u0643 \u0639\u0646 \u0637\u0631\u064a\u0642 \u0627\u0644\u0627\u062c\u062a\u0647\u0627\u062f \u0641\u064a \u0627\u0644\u0639\u0628\u0627\u062f\u0627\u062a \u0648\u0627\u062c\u062a\u0646\u0627\u0628 \u0627\u0644\u0645\u0646\u0647\u064a\u0627\u062a\u060c \u0648\u062a\u0631\u0628\u064a\u0629 \u0627\u0644\u0646\u0641\u0633 \u0648\u062a\u0637\u0647\u064a\u0631 \u0627\u0644\u0642\u0644\u0628 \u0645\u0646 \u0627\u0644\u0623\u062e\u0644\u0627\u0642 \u0627\u0644\u0633\u064a\u0626\u0629\u060c \u0648\u062a\u062d\u0644\u064a\u062a\u0647 \u0628\u0627\u0644\u0623\u062e\u0644\u0627\u0642 \u0627\u0644\u062d\u0633\u0646\u0629.", "qas": [{"question": "\u0645\u0627\u0647\u0648 \u0627\u0644\u0645\u0630\u0647\u0628 \u0627\u0644\u0630\u064a \u062a\u062a\u0628\u0639\u0647 \u0627\u0644\u0635\u0648\u0641\u064a\u0629 \u061f", "id": "42246561412", "answers": [{"text": "\u0645\u0630\u0647\u0628 \u0625\u0633\u0644\u0627\u0645\u064a.", "answer_start": 21}]}, {"question": "\u0645\u0627\u0647\u064a \u063a\u0627\u064a\u0629 \u0627\u0644\u062a\u0635\u0648\u0641 \u061f", "id": "658910016989", "answers": [{"text": "\u0645\u0646\u0647\u062c \u0623\u0648 \u0637\u0631\u064a\u0642 \u064a\u0633\u0644\u0643\u0647 \u0627\u0644\u0639\u0628\u062f \u0644\u0644\u0648\u0635\u0648\u0644 \u0625\u0644\u0649 \u0627\u0644\u0644\u0647\u060c", "answer_start": 38}]}, {"question": "\u0643\u064a\u0641 \u064a\u0645\u0643\u0646 \u062a\u062d\u0642\u064a\u0642 \u0645\u0646\u0627\u0647\u062c \u0627\u0644\u062a\u0635\u0648\u0641 \u061f", "id": "873099987052", "answers": [{"text": "\u0639\u0646 \u0637\u0631\u064a\u0642 \u0627\u0644\u0627\u062c\u062a\u0647\u0627\u062f \u0641\u064a \u0627\u0644\u0639\u0628\u0627\u062f\u0627\u062a \u0648\u0627\u062c\u062a\u0646\u0627\u0628 \u0627\u0644\u0645\u0646\u0647\u064a\u0627\u062a\u060c", "answer_start": 117}]}]}, {"context": "\u0627\u0644\u0635\u0648\u0641\u064a\u0629 \u0623\u0648 \u0627\u0644\u062a\u0635\u0648\u0641 \u0647\u0648 \u0645\u0630\u0647\u0628 \u0625\u0633\u0644\u0627\u0645\u064a. \u0648\u0647\u0648 \u0645\u0646\u0647\u062c \u0623\u0648 \u0637\u0631\u064a\u0642 \u064a\u0633\u0644\u0643\u0647 \u0627\u0644\u0639\u0628\u062f \u0644\u0644\u0648\u0635\u0648\u0644 \u0625\u0644\u0649 \u0627\u0644\u0644\u0647\u060c \u0623\u064a \u0627\u0644\u0648\u0635\u0648\u0644 \u0625\u0644\u0649 \u0645\u0639\u0631\u0641\u062a\u0647 \u0648\u0627\u0644\u0639\u0644\u0645 \u0628\u0647\u060c \u0648\u0630\u0644\u0643 \u0639\u0646 \u0637\u0631\u064a\u0642 \u0627\u0644\u0627\u062c\u062a\u0647\u0627\u062f \u0641\u064a \u0627\u0644\u0639\u0628\u0627\u062f\u0627\u062a \u0648\u0627\u062c\u062a\u0646\u0627\u0628 \u0627\u0644\u0645\u0646\u0647\u064a\u0627\u062a\u060c \u0648\u062a\u0631\u0628\u064a\u0629 \u0627\u0644\u0646\u0641\u0633 \u0648\u062a\u0637\u0647\u064a\u0631 \u0627\u0644\u0642\u0644\u0628 \u0645\u0646 \u0627\u0644\u0623\u062e\u0644\u0627\u0642 \u0627\u0644\u0633\u064a\u0626\u0629\u060c \u0648\u062a\u062d\u0644\u064a\u062a\u0647 \u0628\u0627\u0644\u0623\u062e\u0644\u0627\u0642 \u0627\u0644\u062d\u0633\u0646\u0629. \u0648\u0647\u0630\u0627 \u0627\u0644\u0645\u0646\u0647\u062c \u064a\u0642\u0648\u0644\u0648\u0646 \u0623\u0646\u0647 \u064a\u0633\u062a\u0645\u062f \u0623\u0635\u0648\u0644\u0647 \u0648\u0641\u0631\u0648\u0639\u0647 \u0645\u0646 \u0627\u0644\u0642\u0631\u0622\u0646 \u0648\u0627\u0644\u0633\u0646\u0629 \u0627\u0644\u0646\u0628\u0648\u064a\u0629 \u0648\u0627\u062c\u062a\u0647\u0627\u062f \u0627\u0644\u0639\u0644\u0645\u0627\u0621 \u0641\u064a\u0645\u0627 \u0644\u0645 \u064a\u0631\u062f \u0641\u064a\u0647 \u0646\u0635\u060c \u0641\u0647\u0648 \u0639\u0644\u0645 \u0643\u0639\u0644\u0645 \u0627\u0644\u0641\u0642\u0647 \u0644\u0647 \u0645\u0630\u0627\u0647\u0628\u0647 \u0648\u0645\u062f\u0627\u0631\u0633\u0647 \u0648\u0645\u062c\u062a\u0647\u062f\u0648\u0647 \u0648\u0623\u0626\u0645\u062a\u0647 \u0627\u0644\u0630\u064a\u0646 \u0634\u064a\u062f\u0648\u0627 \u0623\u0631\u0643\u0627\u0646\u0647 \u0648\u0642\u0648\u0627\u0639\u062f\u0647 - \u0643\u063a\u064a\u0631\u0647 \u0645\u0646 \u0627\u0644\u0639\u0644\u0648\u0645 - \u062c\u064a\u0644\u0627\u064b \u0628\u0639\u062f \u062c\u064a\u0644 \u062d\u062a\u0649 \u062c\u0639\u0644\u0648\u0647 \u0639\u0644\u0645\u0627 \u0633\u0645\u0648\u0647 \u0639\u0644\u0645 \u0627\u0644\u062a\u0635\u0648\u0641\u060c \u0648\u0639\u0644\u0645 \u0627\u0644\u062a\u0632\u0643\u064a\u0629\u060c \u0648\u0639\u0644\u0645 \u0627\u0644\u0623\u062e\u0644\u0627\u0642\u060c \u0641\u0623\u0644\u0641\u0648\u0627 \u0641\u064a\u0647 \u0627\u0644\u0643\u062a\u0628 \u0627\u0644\u0643\u062b\u064a\u0631\u0629 \u0628\u064a\u0646\u0648\u0627 \u0641\u064a\u0647\u0627 \u0623\u0635\u0648\u0644\u0647 \u0648\u0641\u0631\u0648\u0639\u0647 \u0648\u0642\u0648\u0627\u0639\u062f\u0647\u060c \u0648\u0645\u0646 \u0623\u0634\u0647\u0631 \u0647\u0630\u0647 \u0627\u0644\u0643\u062a\u0628: \u0627\u0644\u062d\u0650\u0643\u064e\u0645 \u0627\u0644\u0639\u0637\u0627\u0626\u064a\u0629 \u0644\u0627\u0628\u0646 \u0639\u0637\u0627\u0621 \u0627\u0644\u0644\u0647 \u0627\u0644\u0633\u0643\u0646\u062f\u0631\u064a\u060c \u0648\u0642\u0648\u0627\u0639\u062f \u0627\u0644\u062a\u0635\u0648\u0641 \u0644\u0644\u0634\u064a\u062e \u0623\u062d\u0645\u062f \u0632\u0631\u0648\u0642\u060c \u0648\u0625\u062d\u064a\u0627\u0621 \u0639\u0644\u0648\u0645 \u0627\u0644\u062f\u064a\u0646 \u0644\u0644\u0625\u0645\u0627\u0645 \u0627\u0644\u063a\u0632\u0627\u0644\u064a\u060c \u0648\u0627\u0644\u0631\u0633\u0627\u0644\u0629 \u0627\u0644\u0642\u0634\u064a\u0631\u064a\u0629 \u0644\u0644\u0625\u0645\u0627\u0645 \u0627\u0644\u0642\u0634\u064a\u0631\u064a\u060c \u0648\u0645\u0646 \u062c\u0648\u0627\u0645\u0639 \u0627\u0644\u0643\u0644\u0645 \u0644\u0645\u062d\u0645\u062f \u0645\u0627\u0636\u064a \u0623\u0628\u0648 \u0627\u0644\u0639\u0632\u0627\u0626\u0645 \u0648\u063a\u064a\u0631\u0647\u0627.", "qas": [{"question": "\u0645\u0646 \u0623\u064a\u0646 \u062a\u0633\u062a\u0645\u062f \u0627\u0644\u0635\u0648\u0641\u064a\u0629 \u0623\u0635\u0648\u0644\u0647\u0627 \u061f", "id": "887242503275", "answers": [{"text": "\u064a\u0633\u062a\u0645\u062f \u0623\u0635\u0648\u0644\u0647 \u0648\u0641\u0631\u0648\u0639\u0647 \u0645\u0646 \u0627\u0644\u0642\u0631\u0622\u0646 \u0648\u0627\u0644\u0633\u0646\u0629 \u0627\u0644\u0646\u0628\u0648\u064a\u0629", "answer_start": 257}]}, {"question": "\u0645\u0646 \u0635\u0627\u062d\u0628 \u0643\u062a\u0627\u0628 \u0627\u0644\u062d\u0650\u0643\u064e\u0645 \u0627\u0644\u0639\u0637\u0627\u0626\u064a\u0629 \u061f", "id": "680859065504", "answers": [{"text": "\u0644\u0627\u0628\u0646 \u0639\u0637\u0627\u0621 \u0627\u0644\u0644\u0647 \u0627\u0644\u0633\u0643\u0646\u062f\u0631\u064a\u060c", "answer_start": 606}]}, {"question": "\u0645\u0646 \u0623\u0644\u0641 \u0643\u062a\u0627\u0628 \u0627\u0644\u0631\u0633\u0627\u0644\u0629 \u0627\u0644\u0642\u0634\u064a\u0631\u064a\u0629 \u061f", "id": "543036757184", "answers": [{"text": "\u0644\u0644\u0625\u0645\u0627\u0645 \u0627\u0644\u0642\u0634\u064a\u0631\u064a\u060c", "answer_start": 714}]}]}, {"context": "\u0648\u0643\u0631\u0623\u064a \u0622\u062e\u0631\u060c \u064a\u0642\u0648\u0644 \u0627\u0644\u0634\u064a\u062e \u0627\u0628\u0646 \u0627\u0644\u062c\u0648\u0632\u064a \u0641\u064a \u0645\u062d\u0627\u0648\u0644\u062a\u0647 \u0627\u0644\u062a\u064a \u0627\u0639\u062a\u0628\u0631\u0647\u0627 \u0639\u0644\u0645\u0627\u0621 \u0622\u062e\u0631\u0648\u0646 \u062a\u0642\u0644\u064a\u0644\u0627\u064b \u0645\u0646 \u0634\u0623\u0646 \u0627\u0644\u062a\u0635\u0648\u0641 \u0627\u0644\u0625\u0633\u0644\u0627\u0645\u064a\u060c \u0630\u0643\u0631 \u0641\u064a \u0643\u062a\u0627\u0628\u0647 \u062a\u0644\u0628\u064a\u0633 \u0625\u0628\u0644\u064a\u0633: \u064a\u064f\u0646\u0633\u0628 \u0627\u0644\u0635\u0648\u0641\u064a\u064a\u0646 \u0625\u0644\u0649 (\u0635\u0648\u0641\u0629 \u0628\u0646 \u0645\u0631\u0629) \u0648\u0627\u0644\u0630\u064a \u0646\u0630\u0631\u062a \u0644\u0647 \u0648\u0627\u0644\u062f\u062a\u0647 \u0623\u0646 \u062a\u0639\u0644\u0642\u0647 \u0628\u0623\u0633\u062a\u0627\u0631 \u0627\u0644\u0643\u0639\u0628\u0629 \u0641\u0623\u0637\u0644\u0642 \u0627\u0633\u0645 (\u0635\u0648\u0641\u064a) \u0639\u0644\u0649 \u0643\u0644 \u0645\u0646 \u064a\u0646\u0642\u0637\u0639 \u0639\u0646 \u0627\u0644\u062f\u0646\u064a\u0627 \u0648\u064a\u0646\u0635\u0631\u0641 \u0625\u0644\u0649 \u0627\u0644\u0639\u0628\u0627\u062f\u0629 \u0641\u0642\u0637.", "qas": [{"question": "\u0645\u0646 \u0623\u0644\u0641 \u0643\u062a\u0627\u0628 \u062a\u0644\u0628\u064a\u0633 \u0625\u0628\u0644\u064a\u0633 \u061f", "id": "17351969619", "answers": [{"text": "\u0627\u0644\u0634\u064a\u062e \u0627\u0628\u0646 \u0627\u0644\u062c\u0648\u0632\u064a", "answer_start": 16}]}, {"question": "\u0625\u0644\u0649 \u0645\u0646 \u064a\u0646\u0633\u0628 \u0627\u0644\u0635\u0648\u0641\u064a\u064a\u0646 \u061f", "id": "702084188940", "answers": [{"text": "\u0625\u0644\u0649 (\u0635\u0648\u0641\u0629 \u0628\u0646 \u0645\u0631\u0629)", "answer_start": 142}]}, {"question": "\u0639\u0644\u0649 \u0645\u0646 \u064a\u0637\u0644\u0642 \u0625\u0633\u0645 \u0635\u0648\u0641\u064a \u061f", "id": "845203590979", "answers": [{"text": "\u0643\u0644 \u0645\u0646 \u064a\u0646\u0642\u0637\u0639 \u0639\u0646 \u0627\u0644\u062f\u0646\u064a\u0627 \u0648\u064a\u0646\u0635\u0631\u0641 \u0625\u0644\u0649 \u0627\u0644\u0639\u0628\u0627\u062f\u0629 \u0641\u0642\u0637.", "answer_start": 225}]}]}]}, {"title": "\u0633\u0648\u064a\u0633\u0631\u0627", "paragraphs": [{"context": "\u0633\u0650\u0648\u0650\u064a\u0633\u0652\u0631\u064e\u0627 (\u0628\u0627\u0644\u0623\u0644\u0645\u0627\u0646\u064a\u0629:die Schweiz\u060c \u0628\u0627\u0644\u0641\u0631\u0646\u0633\u064a\u0629:la Suisse\u060c \u0628\u0627\u0644\u0625\u064a\u0637\u0627\u0644\u064a\u0629:Svizzera\u060c \u0628\u0627\u0644\u0631\u0648\u0645\u0627\u0646\u0634\u064a\u0629:Svizra) \u0648\u0631\u0633\u0645\u0650\u064a\u0651\u0627\u064b \u0627\u0644\u0627\u0650\u062a\u0650\u0651\u062d\u064e\u0627\u062f \u0627\u0644\u0633\u064f\u0651\u0648\u064e\u064a\u0652\u0633\u0652\u0631\u0650\u064a\u0651 \u0647\u064a \u062c\u0645\u0647\u0648\u0631\u064a\u0629 \u0641\u064a\u062f\u0631\u0627\u0644\u064a\u0629 \u062a\u062a\u0643\u0648\u0646 \u0645\u0646 26 \u0643\u0627\u0646\u062a\u0648\u0646\u060c \u0645\u0639 \u0628\u0631\u0646 \u0643\u0645\u0642\u0631 \u0644\u0644\u0633\u0644\u0637\u0627\u062a \u0627\u0644\u0627\u062a\u062d\u0627\u062f\u064a\u0629.", "qas": [{"question": "\u0645\u0627\u0647\u0648 \u0627\u0644\u0625\u0633\u0645 \u0627\u0644\u0631\u0633\u0645\u064a \u0644\u0633\u0648\u064a\u0633\u0631\u0627 \u061f", "id": "988157672695", "answers": [{"text": "\u0627\u0644\u0627\u0650\u062a\u0650\u0651\u062d\u064e\u0627\u062f \u0627\u0644\u0633\u064f\u0651\u0648\u064e\u064a\u0652\u0633\u0652\u0631\u0650\u064a\u0651", "answer_start": 108}]}, {"question": "\u0645\u0646 \u0643\u0645 \u0643\u0627\u0646\u062a\u0648\u0646 \u064a\u062a\u0643\u0648\u0646 \u0627\u0644\u0625\u062a\u062d\u0627\u062f \u0627\u0644\u0633\u0648\u064a\u0633\u0631\u064a \u061f", "id": "471876273320", "answers": [{"text": "26 \u0643\u0627\u0646\u062a\u0648\u0646\u060c", "answer_start": 165}]}, {"question": "\u0623\u064a\u0646 \u064a\u0642\u0639 \u0645\u0642\u0631 \u0627\u0644\u0633\u0644\u0637\u0627\u062a \u0627\u0644\u0627\u062a\u062d\u0627\u062f\u064a\u0629 \u0627\u0644\u0633\u0648\u064a\u0633\u0631\u064a\u0629 \u061f", "id": "735069323210", "answers": [{"text": "\u0628\u0631\u0646", "answer_start": 179}]}]}, {"context": "\u0633\u0650\u0648\u0650\u064a\u0633\u0652\u0631\u064e\u0627 \"(\u0628\u0627\u0644\u0623\u0644\u0645\u0627\u0646\u064a\u0629:die Schweiz\u060c \u0628\u0627\u0644\u0641\u0631\u0646\u0633\u064a\u0629:la Suisse\u060c \u0628\u0627\u0644\u0625\u064a\u0637\u0627\u0644\u064a\u0629:Svizzera\u060c \u0628\u0627\u0644\u0631\u0648\u0645\u0627\u0646\u0634\u064a\u0629:Svizra)\" \u0648\u0631\u0633\u0645\u0650\u064a\u0651\u0627\u064b \u0627\u0644\u0627\u0650\u062a\u0650\u0651\u062d\u064e\u0627\u062f \u0627\u0644\u0633\u064f\u0651\u0648\u064e\u064a\u0652\u0633\u0652\u0631\u0650\u064a\u0651 \u0647\u064a \u062c\u0645\u0647\u0648\u0631\u064a\u0629 \u0641\u064a\u062f\u0631\u0627\u0644\u064a\u0629 \u062a\u062a\u0643\u0648\u0646 \u0645\u0646 26 \u0643\u0627\u0646\u062a\u0648\u0646\u060c \u0645\u0639 \u0628\u0631\u0646 \u0643\u0645\u0642\u0631 \u0644\u0644\u0633\u0644\u0637\u0627\u062a \u0627\u0644\u0627\u062a\u062d\u0627\u062f\u064a\u0629. \u062a\u0642\u0639 \u0633\u0648\u064a\u0633\u0631\u0627 \u0641\u064a \u063a\u0631\u0628 \u0623\u0648\u0631\u0648\u0628\u0627\u060c \u062d\u064a\u062b \u062a\u062d\u062f\u0647\u0627 \u0623\u0644\u0645\u0627\u0646\u064a\u0627 \u0645\u0646 \u0627\u0644\u0634\u0645\u0627\u0644\u060c \u0641\u0631\u0646\u0633\u0627 \u0645\u0646 \u0627\u0644\u063a\u0631\u0628\u060c \u0625\u064a\u0637\u0627\u0644\u064a\u0627 \u0645\u0646 \u0627\u0644\u062c\u0646\u0648\u0628\u060c \u0648\u0627\u0644\u0646\u0645\u0633\u0627 \u0648\u0644\u064a\u062e\u062a\u0646\u0634\u062a\u0627\u064a\u0646 \u0645\u0646 \u0627\u0644\u0634\u0631\u0642. \u062a\u0634\u0643\u0644\u062a \u0627\u0644\u0643\u0646\u0641\u062f\u0631\u0627\u0644\u064a\u0629 \u0627\u0644\u0633\u0648\u064a\u0633\u0631\u064a\u0629 \u0639\u0644\u0649 \u0645\u062f\u0649 \u0639\u062f\u0629 \u0642\u0631\u0648\u0646\u060c \u0644\u0643\u0646\u0647\u0627 \u062a\u0645\u064a\u0651\u0640\u0632\u062a \u0645\u0646\u0630 \u0646\u0647\u0627\u064a\u0629 \u0627\u0644\u0642\u0631\u0646 \u0627\u0644\u062b\u0627\u0644\u062b \u0639\u0634\u0631 \u0628\u062d\u0631\u0635\u0647\u0627 \u0639\u0644\u0649 \u0627\u0644\u062d\u064a\u0627\u062f\u060c \u0648\u0627\u0628\u062a\u0639\u0627\u062f\u0647\u0627 \u0639\u0646 \u0627\u0644\u062f\u062e\u0648\u0644 \u0641\u064a \u062d\u0631\u0648\u0628 \u0645\u0639 \u062c\u064a\u0631\u0627\u0646\u0647\u0627. \u0648\u0645\u0639 \u0623\u0646\u0647\u0627 \u062a\u0642\u0639 \u0641\u064a \u0642\u0644\u0628 \u0627\u0644\u0642\u0627\u0631\u0629 \u0627\u0644\u0623\u0648\u0631\u0648\u0628\u064a\u0629\u060c \u0625\u0644\u0627 \u0623\u0646\u0647\u0627 \u062a\u0645\u062a\u0627\u0632 \u0639\u0646 \u0645\u0639\u0638\u0645 \u0627\u0644\u062f\u0648\u0644 \u0627\u0644\u0645\u062c\u0627\u0648\u0631\u0629 \u0644\u0647\u0627 \u0628\u062a\u0646\u0648\u0651\u0639\u0647\u0627 \u0627\u0644\u062f\u064a\u0646\u064a \u0648\u0627\u0644\u0644\u063a\u0648\u064a \u0648\u062a\u0645\u0633\u0643\u0647\u0627 \u0628\u0645\u0645\u0627\u0631\u0633\u0629 \u0627\u0644\u062f\u064a\u0645\u0642\u0631\u0627\u0637\u064a\u0629 \u0627\u0644\u0645\u0628\u0627\u0634\u0631\u0629.", "qas": [{"question": "\u0623\u064a\u0646 \u062a\u0642\u0639 \u0633\u0648\u064a\u0633\u0631\u0627 \u0628\u0627\u0644\u0646\u0633\u0628\u0629 \u0644\u0623\u0648\u0631\u0648\u0628\u0627 \u061f", "id": "672340187283", "answers": [{"text": "\u063a\u0631\u0628 \u0623\u0648\u0631\u0648\u0628\u0627\u060c", "answer_start": 223}]}, {"question": "\u0645\u0627\u0647\u064a \u0627\u0644\u062f\u0648\u0644\u0629 \u0627\u0644\u062a\u064a \u062a\u062d\u062f \u0633\u0648\u064a\u0633\u0631\u0627 \u0645\u0646 \u0627\u0644\u0634\u0645\u0627\u0644 \u061f", "id": "934856910854", "answers": [{"text": "\u0623\u0644\u0645\u0627\u0646\u064a\u0627", "answer_start": 245}]}, {"question": "\u0628\u0645\u0627\u0630\u0627 \u062a\u0645\u062a\u0627\u0632 \u0633\u0648\u064a\u0633\u0631\u0627 \u061f", "id": "630847864987", "answers": [{"text": "\u0628\u062a\u0646\u0648\u0651\u0639\u0647\u0627 \u0627\u0644\u062f\u064a\u0646\u064a \u0648\u0627\u0644\u0644\u063a\u0648\u064a \u0648\u062a\u0645\u0633\u0643\u0647\u0627 \u0628\u0645\u0645\u0627\u0631\u0633\u0629 \u0627\u0644\u062f\u064a\u0645\u0642\u0631\u0627\u0637\u064a\u0629 \u0627\u0644\u0645\u0628\u0627\u0634\u0631\u0629.", "answer_start": 555}]}]}, {"context": "\u0633\u0648\u064a\u0633\u0631\u0627 \u0647\u064a \u0623\u064a\u0636\u0627\u064b \u0645\u0647\u062f \u0644\u0644\u0635\u0644\u064a\u0628 \u0627\u0644\u0623\u062d\u0645\u0631\u061b \u0648\u0645\u0648\u0637\u0646 \u0644\u0639\u062f\u062f \u0643\u0628\u064a\u0631 \u0645\u0646 \u0627\u0644\u0645\u0646\u0638\u0645\u0627\u062a \u0627\u0644\u062f\u0648\u0644\u064a\u0629\u061b \u0628\u0645\u0627 \u0641\u064a \u0630\u0644\u0643 \u062b\u0627\u0646\u064a \u0623\u0643\u0628\u0631 \u0645\u0643\u062a\u0628 \u0644\u0644\u0623\u0645\u0645 \u0627\u0644\u0645\u062a\u062d\u062f\u0629. \u0648\u0639\u0644\u0649 \u0627\u0644\u0645\u0633\u062a\u0648\u0649 \u0627\u0644\u0623\u0648\u0631\u0648\u0628\u064a \u0641\u0647\u064a \u0639\u0636\u0648 \u0645\u0624\u0633\u0633 \u0641\u064a \u0627\u0644\u0631\u0627\u0628\u0637\u0629 \u0627\u0644\u0623\u0648\u0631\u0648\u0628\u064a\u0629 \u0644\u0644\u062a\u062c\u0627\u0631\u0629 \u0627\u0644\u062d\u0631\u0629\u061b \u0648\u062c\u0632\u0621 \u0645\u0646 \u0645\u0646\u0637\u0642\u0629 \u0634\u0646\u063a\u0646\u060c \u0648\u0639\u0644\u0649 \u0627\u0644\u0631\u063a\u0645 \u0645\u0646 \u0623\u0646\u0647\u0627 \u0644\u064a\u0633\u062a \u0639\u0636\u0648\u0627\u064b \u0641\u064a \u0627\u0644\u0627\u062a\u062d\u0627\u062f \u0627\u0644\u0623\u0648\u0631\u0648\u0628\u064a \u0648\u0644\u0627 \u0641\u064a \u0627\u0644\u0645\u0646\u0637\u0642\u0629 \u0627\u0644\u0627\u0642\u062a\u0635\u0627\u062f\u064a\u0629 \u0627\u0644\u0623\u0648\u0631\u0648\u0628\u064a\u0629 \u0625\u0644\u0627 \u0623\u0646 \u0633\u0648\u064a\u0633\u0631\u0627 \u0647\u064a \u0648\u0627\u062d\u062f\u0629 \u0645\u0646 \u0623\u063a\u0646\u0649 \u0627\u0644\u0628\u0644\u062f\u0627\u0646 \u0641\u064a \u0627\u0644\u0639\u0627\u0644\u0645 \u0645\u0646 \u062d\u064a\u062b \u0627\u0644\u0646\u0627\u062a\u062c \u0627\u0644\u0645\u062d\u0644\u064a \u0627\u0644\u0625\u062c\u0645\u0627\u0644\u064a \u0644\u0644\u0641\u0631\u062f\u060c \u0648\u062a\u062d\u062a\u0648\u064a \u0639\u0644\u0649 \u0623\u0639\u0644\u0649 \u062b\u0631\u0648\u0629 \u0644\u0644\u0634\u062e\u0635 \u0627\u0644\u0628\u0627\u0644\u063a (\u0627\u0644\u0623\u0635\u0648\u0644 \u0627\u0644\u0645\u0627\u0644\u064a\u0629 \u0648\u063a\u064a\u0631 \u0627\u0644\u0645\u0627\u0644\u064a\u0629) \u0645\u0646 \u0623\u064a \u0628\u0644\u062f \u0641\u064a \u0627\u0644\u0639\u0627\u0644\u0645. \u0648\u0642\u062f \u062a\u0645 \u062a\u0635\u0646\u064a\u0641 \u0632\u064a\u0648\u0631\u064a\u062e \u0648\u062c\u0646\u064a\u0641 \u0627\u0644\u0645\u062f\u064a\u0646\u062a\u064a\u0646 \u0627\u0644\u062b\u0627\u0646\u064a\u0629 \u0648\u0627\u0644\u062b\u0627\u0645\u0646\u0629 \u0645\u0646 \u0628\u064a\u0646 \u0627\u0644\u0623\u0639\u0644\u0649 \u0641\u064a \u062c\u0648\u062f\u0629 \u0627\u0644\u0645\u0639\u064a\u0634\u0629 \u0641\u064a \u0627\u0644\u062d\u064a\u0627\u0629 \u0641\u064a \u0627\u0644\u0639\u0627\u0644\u0645. \u0648\u0647\u064a \u0627\u0644\u062f\u0648\u0644\u0629 \u0627\u0644\u062a\u0627\u0633\u0639\u0629 \u0639\u0634\u0631 \u0643\u0623\u0643\u0628\u0631 \u0627\u0642\u062a\u0635\u0627\u062f \u0641\u064a \u0627\u0644\u0639\u0627\u0644\u0645 \u0645\u0646 \u062d\u064a\u062b \u0627\u0644\u0646\u0627\u062a\u062c \u0627\u0644\u0645\u062d\u0644\u064a \u0627\u0644\u0625\u062c\u0645\u0627\u0644\u064a \u0627\u0644\u0627\u0633\u0645\u064a \u0648\u0631\u0642\u0645 36 \u0641\u064a \u062a\u0639\u0627\u062f\u0644 \u0627\u0644\u0642\u0648\u0629 \u0627\u0644\u0634\u0631\u0627\u0626\u064a\u0629.", "qas": [{"question": "\u0645\u0627\u0647\u0648 \u0645\u0648\u0636\u0639 \u0623\u0648\u0631\u0648\u0628\u0627 \u0639\u0644\u0649 \u0627\u0644\u0645\u0633\u062a\u0648\u0649 \u0627\u0644\u0623\u0648\u0631\u0648\u0628\u064a \u061f", "id": "758899630931", "answers": [{"text": "\u0639\u0636\u0648 \u0645\u0624\u0633\u0633 \u0641\u064a \u0627\u0644\u0631\u0627\u0628\u0637\u0629 \u0627\u0644\u0623\u0648\u0631\u0648\u0628\u064a\u0629 \u0644\u0644\u062a\u062c\u0627\u0631\u0629 \u0627\u0644\u062d\u0631\u0629\u061b", "answer_start": 139}]}, {"question": "\u0645\u0627\u0647\u0648 \u062a\u0635\u0646\u064a\u0641 \u0632\u064a\u0648\u0631\u064a\u062e \u0648\u062c\u0646\u064a\u0641 \u0641\u064a \u062c\u0648\u062f\u0629 \u0627\u0644\u0645\u0639\u064a\u0634\u0629 \u0641\u064a \u0627\u0644\u062d\u064a\u0627\u0629 \u0641\u064a \u0627\u0644\u0639\u0627\u0644\u0645 \u061f", "id": "552638196181", "answers": [{"text": "\u0627\u0644\u0645\u062f\u064a\u0646\u062a\u064a\u0646 \u0627\u0644\u062b\u0627\u0646\u064a\u0629 \u0648\u0627\u0644\u062b\u0627\u0645\u0646\u0629", "answer_start": 487}]}, {"question": "\u0645\u0627\u0647\u0648 \u062a\u0631\u062a\u064a\u0628 \u0625\u0642\u062a\u0635\u0627\u062f \u0633\u0648\u064a\u0633\u0631\u0627 \u0645\u0646 \u062d\u064a\u062b \u0627\u0644\u0646\u0627\u062a\u062c \u0627\u0644\u0645\u062d\u0644\u064a \u0627\u0644\u0625\u062c\u0645\u0627\u0644\u064a \u061f", "id": "27008867772", "answers": [{"text": "\u0627\u0644\u062f\u0648\u0644\u0629 \u0627\u0644\u062a\u0627\u0633\u0639\u0629 \u0639\u0634\u0631", "answer_start": 569}]}]}]}, {"title": "\u0625\u064a\u0631\u0627\u0646", "paragraphs": [{"context": "\u0627\u0644\u062c\u0645\u0647\u0648\u0631\u064a\u0629 \u0627\u0644\u0625\u0633\u0644\u0627\u0645\u064a\u0629 \u0627\u0644\u0625\u064a\u0631\u0627\u0646\u064a\u0629 (\u0628\u0627\u0644\u0641\u0627\u0631\u0633\u064a\u0629: \u062c\u0645\u0647\u0648\u0631\u0649 \u0627\u0633\u0644\u0627\u0645\u0649 \u0627\u064a\u0631\u0627\u0646) \u0647\u064a \u062f\u0648\u0644\u0629 \u062a\u0642\u0639 \u0641\u064a \u063a\u0631\u0628 \u0622\u0633\u064a\u0627. \u0648\u0647\u064a \u062b\u0627\u0646\u064a \u0623\u0643\u0628\u0631 \u062f\u0648\u0644 \u0628\u0627\u0644\u0634\u0631\u0642 \u0627\u0644\u0623\u0648\u0633\u0637 \u0645\u0646 \u062d\u064a\u062b \u0639\u062f\u062f \u0627\u0644\u0633\u0643\u0627\u0646 \u0628\u0639\u062f \u0645\u0635\u0631 \u0628\u0627\u062c\u0645\u0627\u0644\u064a 81 \u0645\u0644\u064a\u0648\u0646 \u0646\u0633\u0645\u0629 \u0648\u0643\u0630\u0644\u0643 \u062b\u0627\u0646\u064a \u0623\u0643\u0
[truncated: 1,542,371 more chars]
