# Supplementary material for: Deep learning-based approach for Arabic open domain question answering
Source: PeerJ Comput Sci. 2022 May 4;8:e952. doi: 10.7717/peerj-cs.952 (PMC9138168; doi:10.7717/peerj-cs.952)
Supplement: Supplemental Information 2 [file peerj-cs-08-952-s002.zip]

Archive with 3 entries (3 files):
- final_data/test.json
- final_data/train_pre.json
- final_data/train.json
