# Supplementary material for: Deep learning-based approach for Arabic open domain question answering
Source: PeerJ Comput Sci. 2022 May 4;8:e952. doi: 10.7717/peerj-cs.952 (PMC9138168; doi:10.7717/peerj-cs.952)
Supplement: Supplemental Information 2 [file peerj-cs-08-952-s002.zip › final_data/test.json]

{"data": [{"title": "\u0628\u0627\u0641\u064a\u0627", "paragraphs": [{"qas": [{"question": "\u0623\u064a\u0646 \u062a\u0642\u0639 \u0645\u062f\u064a\u0646\u0629 \u0628\u0627\u0641\u064a\u0627\u061f", "answers": [{"text": "\u0634\u0645\u0627\u0644 \u0625\u064a\u0637\u0627\u0644\u064a\u0627 \u0641\u064a \u0625\u0642\u0644\u064a\u0645 \u0644\u0648\u0645\u0628\u0627\u0631\u062f\u064a\u0627", "answer_start": 16}, {"text": "\u0625\u0642\u0644\u064a\u0645 \u0644\u0648\u0645\u0628\u0627\u0631\u062f\u064a\u0627", "answer_start": 32}], "id": "arabic-153049954973401311-0", "is_impossible": false}], "context": "   \u0628\u0627\u0641\u064a\u0627  \u0645\u062f\u064a\u0646\u0629 \u0634\u0645\u0627\u0644 \u0625\u064a\u0637\u0627\u0644\u064a\u0627 \u0641\u064a \u0625\u0642\u0644\u064a\u0645 \u0644\u0648\u0645\u0628\u0627\u0631\u062f\u064a\u0627\u060c \u0639\u0627\u0635\u0645\u0629 \u0645\u0642\u0627\u0637\u0639\u0629 \u0628\u0627\u0641\u064a\u0627\u060c \u062a\u0642\u0639 \u0639\u0644\u0649 \u0646\u0647\u0631 \u062a\u064a\u062a\u0634\u064a\u0646\u0648\u060c \u0634\u0645\u0627\u0644 \u0627\u0644\u062a\u0642\u0627\u0621\u0647 \u0645\u0639 \u0646\u0647\u0631 \u0628\u0648\u060c 35 \u0643\u0645 \u062c\u0646\u0648\u0628 \u0645\u064a\u0644\u0627\u0646\u0648\u060c \u064a\u0639\u0648\u062f \u062a\u0627\u0631\u064a\u062e \u062a\u0623\u0633\u064a\u0633\u0647\u0627 \u0625\u0644\u0649 \u0639\u0647\u062f \u0627\u0644\u0631\u0648\u0645\u0627\u0646 \u062a\u062d\u062a \u0628\u0627\u0633\u0645 Ticinum\u060c \u0643\u0627\u0646\u062a \u0639\u0627\u0635\u0645\u0629 \u0645\u0645\u0644\u0643\u0629 \u0627\u0644\u0644\u0648\u0645\u0628\u0627\u0631\u062f\u064a\u064a\u0646\u060c \u0641\u064a \u0627\u0644\u0639\u0635\u0648\u0631 \u0627\u0644\u0648\u0633\u0637\u0649 \u0643\u0627\u0646\u062a \u0645\u0642\u0631 \u0644\u0648\u0627\u062d\u062f\u0629 \u0645\u0646 \u0623\u0639\u0631\u0642 \u062c\u0627\u0645\u0639\u0627\u062a \u0625\u064a\u0637\u0627\u0644\u064a\u0627\u060c \u0628\u0642\u064a\u062a \u0627\u0644\u0645\u062f\u064a\u0646\u0629 \u0645\u062d\u0635\u0646\u0629 \u062d\u062a\u0649 \u0639\u0627\u0645 1872 \u0639\u0646\u062f\u0645\u0627 \u062a\u0645 \u062a\u062d\u0648\u064a\u0644 \u0627\u0644\u062d\u0635\u0648\u0646 \u0625\u0644\u0649 \u0634\u0648\u0627\u0631\u0639 \u0648\u062d\u062f\u0627\u0626\u0642 \u0639\u0627\u0645\u0629\u060c \u0648\u0644\u0643\u0646 \u0627\u0644\u062c\u0632\u0621 \u0627\u0644\u0623\u0643\u0628\u0631 \u0645\u0646 \u0627\u0644\u0623\u0633\u0648\u0627\u0631 \u0628\u0642\u064a \u062d\u0649 \u0639\u0627\u0645 1901 \u0639\u0646\u062f\u0645\u0627 \u0647\u062f\u0645 \u0644\u0628\u0646\u0627\u0621 \u0634\u0648\u0627\u0631\u0639 \u0627\u0644\u062a\u0641\u0627\u0641\u064a\u0629\u060c \u062a\u0636\u0645 \u0627\u0644\u0639\u062f\u064a\u062f \u0645\u0646 \u0627\u0644\u0631\u0645\u0648\u0632 \u0627\u0644\u0633\u064a\u0627\u062d\u064a\u0629 \u0648\u0627\u0644\u062b\u0642\u0627\u0641\u064a\u0629\u060c \u0648\u062a\u0634\u062a\u0647\u0631 \u0628\u0627\u0644\u0632\u0631\u0627\u0639\u0629 \u0644\u062e\u0635\u0648\u0628\u0629 \u0627\u0644\u0623\u0631\u0627\u0636\u064a \u0648\u062e\u0627\u0635\u0629 \u0627\u0644\u0639\u0646\u0628 \u0648\u0627\u0644\u0623\u0631\u0632 \u0648\u0627\u0644\u062d\u0628\u0648\u0628 \u0648\u0625\u0646\u062a\u0627\u062c \u0627\u0644\u0623\u0644\u0628\u0627\u0646 \u0648\u0627\u0644\u0635\u0646\u0627\u0639\u0627\u062a \u0628\u0647\u0627 \u0642\u0644\u064a\u0644\u0629\u060c \u0639\u062f\u062f \u0627\u0644\u0633\u0643\u0627\u0646 71.486 \u0646\u0633\u0645\u0629."}]}, {"title": "\u0641\u0644\u0633\u0637\u064a\u0646", "paragraphs": [{"context": "\u0641\u0644\u0633\u0637\u064a\u0646 (\u0628\u0627\u0644\u0639\u0628\u0631\u064a\u0629: \u05e4\u05dc\u05e9\u05ea\u05d9\u05e0\u05d4 \u0623\u0648 \u05e4\u05dc\u05e1\u05d8\u05d9\u05df \u062d\u0633\u0628 \u0627\u0644\u0633\u064a\u0627\u0642\u060c \u0628\u0627\u0644\u064a\u0648\u0646\u0627\u0646\u064a\u0629: \u03a0\u03b1\u03bb\u03b1\u03b9\u03c3\u03c4\u03af\u03bd\u03b7) \u0647\u064a \u0645\u0646\u0637\u0642\u0629 \u062c\u063a\u0631\u0627\u0641\u064a\u0629 \u0641\u064a \u063a\u0631\u0628 \u0622\u0633\u064a\u0627 \u0639\u0627\u062f\u0629 \u0645\u0627 \u062a\u0634\u0645\u0644 \u0625\u0633\u0631\u0627\u0626\u064a\u0644\u060c \u0648\u0627\u0644\u0636\u0641\u0629 \u0627\u0644\u063a\u0631\u0628\u064a\u0629\u060c \u0648\u0642\u0637\u0627\u0639 \u063a\u0632\u0629\u060c \u0648\u0641\u064a \u0628\u0639\u0636 \u0627\u0644\u062a\u0639\u0627\u0631\u064a\u0641\u060c \u0628\u0639\u0636 \u0623\u062c\u0632\u0627\u0621 \u0645\u0646 \u063a\u0631\u0628 \u0627\u0644\u0623\u0631\u062f\u0646 \u0645\u0634\u064e\u0643\u0650\u0651\u0644\u0629 \u0627\u0644\u062c\u0632\u0621 \u0627\u0644\u062c\u0646\u0648\u0628\u064a \u0627\u0644\u063a\u0631\u0628\u064a \u0645\u0646 \u0628\u0644\u0627\u062f \u0627\u0644\u0634\u0627\u0645. \u0639\u0642\u0628 \u0627\u0644\u062d\u0631\u0628 \u0627\u0644\u0639\u0627\u0644\u0645\u064a\u0629 \u0627\u0644\u0623\u0648\u0644\u0649 \u0648\u062a\u0628\u0639\u0627\u062a\u0647\u0627 \u0645\u0646 \u0633\u0642\u0648\u0637 \u0627\u0644\u062f\u0648\u0644\u0629 \u0627\u0644\u0639\u062b\u0645\u0627\u0646\u064a\u0629 \u0627\u0644\u062a\u064a \u0643\u0627\u0646\u062a \u062a\u0633\u064a\u0637\u0631 \u0639\u0644\u0649 \u0641\u0644\u0633\u0637\u064a\u0646 \u0648\u0645\u0639\u0627\u0647\u062f\u0629 \u0633\u064a\u0641\u0631 \u0648\u0645\u0624\u062a\u0645\u0631 \u0633\u0627\u0646 \u0631\u064a\u0645\u0648 \u0648\u0627\u062a\u0641\u0627\u0642\u064a\u0629 \u0633\u0627\u064a\u0643\u0633 \u0628\u064a\u0643\u0648\u060c \u0631\u064f\u0633\u0651\u0645\u062a \u062d\u062f\u0648\u062f \u0627\u0644\u0625\u0646\u062a\u062f\u0627\u0628 \u0627\u0644\u0628\u0631\u064a\u0637\u0627\u0646\u064a \u0639\u0644\u0649 \u0641\u0644\u0633\u0637\u064a\u0646\u060c \u0641\u0643\u0627\u0646\u062a \u0627\u0644\u062d\u062f\u0648\u062f \u062a\u0645\u062a\u062f \u0628\u0634\u0643\u0644 \u0637\u0648\u0644\u064a \u0645\u0646 \u0627\u0644\u0634\u0645\u0627\u0644 \u0625\u0644\u0649 \u0627\u0644\u062c\u0646\u0648\u0628 \u0639\u0644\u0649 \u0646\u062d\u0648 \u0623\u0631\u0628\u0639 \u062f\u0631\u062c\u0627\u062a \u0639\u0631\u0636\u060c \u062d\u064a\u062b \u062a\u0645\u062a\u062f \u0628\u064a\u0640\u0646 \u062f\u0627\u0626\u0631\u062a\u064a \u0639\u0631\u0636 29,30 \u0648 33,15 \u0634\u0645\u0627\u0644\u0627\u064b \u0648\u0628\u064a\u0646 \u062e\u0637\u064a \u0627\u0644\u0637\u0648\u0644 34,15 \u0648 35,40 \u0634\u0631\u0642\u0627\u064b\u060c \u0628\u0645\u0633\u0627\u062d\u0629 26,990 \u0643\u06452\u060c \u0628\u0645\u0627 \u0641\u064a \u0630\u0644\u0643 \u0628\u062d\u064a\u0631\u0629 \u0637\u0628\u0631\u064a\u0627 \u0648\u0646\u0635\u0641 \u0627\u0644\u0628\u062d\u0631 \u0627\u0644\u0645\u064a\u062a. \u064a\u062d\u062f\u0647\u0627 \u0645\u0646 \u0627\u0644\u063a\u0631\u0628 \u0627\u0644\u0628\u062d\u0631 \u0627\u0644\u0645\u062a\u0648\u0633\u0637 \u0628\u0633\u0627\u062d\u0644 \u0637\u0648\u0644\u0647 224 \u0643\u0645\u060c \u0648\u0645\u0646 \u0627\u0644\u0634\u0631\u0642 \u0633\u0648\u0631\u064a\u0629 \u0648\u0627\u0644\u0623\u0631\u062f\u0646\u060c \u0648\u0645\u0646 \u0627\u0644\u0634\u0645\u0627\u0644 \u0644\u0628\u0646\u0627\u0646\u060c \u0648\u0645\u0646 \u0627\u0644\u062c\u0646\u0648\u0628 \u0645\u0635\u0631 \u0648\u062e\u0644\u064a\u062c \u0627\u0644\u0639\u0642\u0628\u0629. \u0648\u0641\u0644\u0633\u0637\u064a\u0646 \u0645\u0633\u062a\u0637\u064a\u0644\u0629 \u0627\u0644\u0634\u0643\u0644 \u0637\u0648\u0644\u0647\u0627 \u0645\u0646 \u0627\u0644\u0634\u0645\u0627\u0644 \u0625\u0644\u0649 \u0627\u0644\u062c\u0646\u0648\u0628 430 \u0643\u0645\u060c \u0623\u0645\u0627 \u0639\u0631\u0636\u0647\u0627 \u0641\u0641\u064a \u0627\u0644\u0634\u0645\u0627\u0644 \u064a\u0631\u0627\u0648\u062d \u0628\u064a\u0646 51 - 70 \u0643\u0645\u060c \u0648\u0641\u064a \u0627\u0644\u0648\u0633\u0637 72 - 95 \u0643\u0645 \u0639\u0646\u062f \u0627\u0644\u0642\u062f\u0633\u060c \u0623\u0645\u0627 \u0641\u064a \u0627\u0644\u062c\u0646\u0648\u0628 \u0641\u0625\u0646 \u0627\u0644\u0639\u0631\u0636 \u064a\u062a\u0633\u0639 \u0644\u064a\u0635\u0644 \u0625\u0644\u0649 117 \u0643\u0645 \u0639\u0646\u062f \u0631\u0641\u062d \u0648\u062e\u0627\u0646 \u064a\u0648\u0646\u0633 \u062d\u062a\u0649 \u0627\u0644\u0628\u062d\u0631 \u0627\u0644\u0645\u064a\u062a. \u0648\u062a\u0645\u062a\u0644\u0643 \u0627\u0644\u0645\u0646\u0637\u0642\u0629 \u0623\u0631\u0636\u0627\u064b \u0645\u062a\u0646\u0648\u0651\u0639\u0629 \u062c\u062f\u0627\u064b\u060c \u0648\u062a\u0642\u0633\u0645 \u062c\u063a\u0631\u0627\u0641\u064a\u0627\u064b \u0625\u0644\u0649 \u0623\u0631\u0628\u0639 \u0645\u0646\u0627\u0637\u0642\u060c \u0648\u0647\u064a \u0645\u0646 \u0627\u0644\u063a\u0631\u0628 \u0625\u0644\u0649 \u0627\u0644\u0634\u0631\u0642 \u0627\u0644\u0633\u0647\u0644 \u0627\u0644\u0633\u0627\u062d\u0644\u064a\u060c \u0648\u0627\u0644\u062a\u0644\u0627\u0644\u060c \u0648\u0627\u0644\u062c\u0628\u0627\u0644 (\u062c\u0628\u0627\u0644 \u0627\u0644\u062c\u0644\u064a\u0644 \u0648\u062c\u0628\u0627\u0644 \u0646\u0627\u0628\u0644\u0633 \u0648\u062c\u0628\u0627\u0644 \u0627\u0644\u0642\u062f\u0633 \u0648\u062c\u0628\u0627\u0644 \u0627\u0644\u062e\u0644\u064a\u0644) \u0648\u0627\u0644\u0623\u063a\u0648\u0627\u0631 (\u063a\u0648\u0631 \u0627\u0644\u0623\u0631\u062f\u0646). \u0641\u064a \u0623\u0642\u0635\u0649 \u0627\u0644\u062c\u0646\u0648\u0628 \u0647\u0646\u0627\u0643 \u0635\u062d\u0631\u0627\u0621 \u0627\u0644\u0646\u0642\u0628. \u0628\u064a\u0646 \u062c\u0628\u0627\u0644 \u0646\u0627\u0628\u0644\u0633 \u0648\u062c\u0628\u0627\u0644 \u0627\u0644\u062c\u0644\u064a\u0644 \u064a\u0642\u0639 \u0645\u0631\u062c \u0628\u0646 \u0639\u0627\u0645\u0631 \u0648\u064a\u0642\u0637\u0639 \u062c\u0628\u0644 \u0627\u0644\u0643\u0631\u0645\u0644\u060c \u0627\u0644\u0630\u064a \u064a\u0645\u062a\u062f \u0645\u0646 \u062c\u0628\u0627\u0644 \u0646\u0627\u0628\u0644\u0633 \u0634\u0645\u0627\u0644\u0627 \u063a\u0631\u0628\u0627\u060c \u0627\u0644\u0633\u0647\u0644 \u0627\u0644\u0633\u0627\u062d\u0644\u064a. \u062a\u062a\u0631\u0627\u0648\u062d \u0627\u0644\u0627\u0631\u062a\u0641\u0627\u0639\u0627\u062a \u0645\u0646 417 \u0645\u062a\u0631\u0627\u064b \u062a\u062d\u062a \u0645\u0633\u062a\u0648\u0649 \u0627\u0644\u0628\u062d\u0631 \u0641\u064a \u0627\u0644\u0628\u062d\u0631 \u0627\u0644\u0645\u064a\u062a (\u0648\u0647\u064a \u0623\u062e\u0641\u0636 \u0646\u0642\u0637\u0629 \u0639\u0644\u0649 \u0633\u0637\u062d \u0627\u0644\u064a\u0627\u0628\u0633\u0629 \u0641\u064a \u0627\u0644\u0639\u0627\u0644\u0645) \u0625\u0644\u0649 1204 \u0645\u062a\u0631\u0627\u064b \u0641\u0648\u0642 \u0645\u0633\u062a\u0648\u0649 \u0627\u0644\u0628\u062d\u0631 \u0641\u064a \u0642\u0645\u0629 \u062c\u0628\u0644 \u0627\u0644\u062c\u0631\u0645\u0642 (\u062c\u0628\u0644 \u0645\u064a\u0631\u0648\u0646 \u0643\u0645\u0627 \u064a\u0633\u0645\u0649 \u0641\u064a \u0625\u0633\u0631\u0627\u0626\u064a\u0644).", "qas": [{"question": "\u0645\u0627\u0630\u0627 \u064a\u062d\u062f \u0641\u0644\u0633\u0637\u064a\u0646 \u0645\u0646 \u0627\u0644\u063a\u0631\u0628 \u0648\u0627\u0644\u0634\u0631\u0642\u061f", "id": "656759110650", "answers": [{"text": "\u064a\u062d\u062f\u0647\u0627 \u0645\u0646 \u0627\u0644\u063a\u0631\u0628 \u0627\u0644\u0628\u062d\u0631 \u0627\u0644\u0645\u062a\u0648\u0633\u0637 \u0628\u0633\u0627\u062d\u0644 \u0637\u0648\u0644\u0647 224 \u0643\u0645\u060c \u0648\u0645\u0646 \u0627\u0644\u0634\u0631\u0642 \u0633\u0648\u0631\u064a\u0629 \u0648\u0627\u0644\u0623\u0631\u062f\u0646\u060c", "answer_start": 632}], "is_impossible": false}, {"question": "\u0645\u0627\u0630\u0627 \u064a\u062d\u062f \u0641\u0644\u0633\u0637\u064a\u0646 \u0645\u0646 \u0627\u0644\u0634\u0645\u0627\u0644 \u0648\u0627\u0644\u062c\u0646\u0648\u0628\u061f", "id": "430531088478", "answers": [{"text": "\u0648\u0645\u0646 \u0627\u0644\u0634\u0645\u0627\u0644 \u0644\u0628\u0646\u0627\u0646\u060c \u0648\u0645\u0646 \u0627\u0644\u062c\u0646\u0648\u0628 \u0645\u0635\u0631 \u0648\u062e\u0644\u064a\u062c \u0627\u0644\u0639\u0642\u0628\u0629.", "answer_start": 705}], "is_impossible": false}, {"question": "\u0625\u0644\u0649 \u0643\u0645 \u0645\u0646\u0637\u0642\u0629 \u062c\u063a\u0631\u0627\u0641\u064a\u0629 \u062a\u0642\u0633\u0645 \u0641\u0644\u0633\u0637\u064a\u0646\u061f", "id": "701889814739", "answers": [{"text": "\u0625\u0644\u0649 \u0623\u0631\u0628\u0639 \u0645\u0646\u0627\u0637\u0642\u060c", "answer_start": 1014}], "is_impossible": false}]}, {"context": "\u0645\u0646 \u0646\u0627\u062d\u064a\u0629 \u0633\u064a\u0627\u0633\u064a\u0629\u060c \u062a\u0639\u062f\u0651 \u0641\u0644\u0633\u0637\u064a\u0646 \u0645\u0646 \u0623\u0643\u062b\u0631 \u0645\u0646\u0627\u0637\u0642 \u0627\u0644\u0639\u0627\u0644\u0645 \u062a\u0648\u062a\u0631\u0627 \u0623\u0645\u0646\u064a\u0627\u064b \u062c\u0631\u0651\u0627\u0621 \u0645\u0627 \u062a\u0639\u062f\u0651\u0647 \u0643\u062b\u064a\u0631 \u0645\u0646 \u0645\u0646\u0638\u0645\u0627\u062a \u062d\u0642\u0648\u0642 \u0627\u0644\u0625\u0646\u0633\u0627\u0646 \u0627\u0644\u062f\u0648\u0644\u064a\u0629 \u0627\u0646\u062a\u0647\u0627\u0643\u0627\u062a \u0625\u0633\u0631\u0627\u0626\u064a\u0644\u064a\u0629 \u0628\u062d\u0642 \u0627\u0644\u0645\u062f\u0646\u064a\u064a\u0646 \u0627\u0644\u0641\u0644\u0633\u0637\u064a\u0646\u064a\u064a\u0646 \u0625\u0644\u0649 \u062c\u0627\u0646\u0628 \u0627\u0644\u0639\u0645\u0644\u064a\u0627\u062a \u0627\u0644\u0627\u0633\u062a\u064a\u0637\u0627\u0646\u064a\u0629 \u0627\u0644\u062a\u064a \u062a\u0632\u064a\u062f \u0645\u0646 \u062a\u0623\u0632\u0645 \u0627\u0644\u0648\u0636\u0639 \u0625\u0636\u0627\u0641\u0629\u064b \u0625\u0644\u0649 \u0627\u0644\u0645\u0639\u0627\u0645\u0644\u0629 \u0627\u0644\u0639\u0646\u0635\u0631\u064a\u0629 \u0643\u062c\u062f\u0627\u0631 \u0627\u0644\u0641\u0635\u0644 \u0627\u0644\u0625\u0633\u0631\u0627\u0626\u064a\u0644\u064a \u0627\u0644\u0630\u064a \u0623\u0642\u0627\u0645\u062a\u0647 \u0641\u064a \u0627\u0644\u0636\u0641\u0629 \u0627\u0644\u063a\u0631\u0628\u064a\u0629 \u0648\u0627\u0644\u0630\u064a \u0627\u0639\u062a\u0628\u0631\u0647 \u0627\u0644\u0643\u062b\u064a\u0631\u0648\u0646 \u0639\u0646\u0635\u0631\u064a\u064b\u0627\u060c \u0643\u0644 \u0647\u0630\u0647 \u0627\u0644\u0623\u0645\u0648\u0631 \u062a\u0633\u0628\u0628\u062a \u0641\u064a \u062e\u0644\u0642 \u0645\u0646\u0627\u062e \u0623\u0645\u0646\u064a \u0633\u064a\u0621. \u0645\u0646\u0630 \u062a\u0623\u0633\u064a\u0633 \u0627\u0644\u0633\u0644\u0637\u0629 \u0627\u0644\u0648\u0637\u0646\u064a\u0629 \u0627\u0644\u0641\u0644\u0633\u0637\u064a\u0646\u064a\u0629 \u0639\u0627\u0645 1993\u060c \u0641\u0625\u0646 \u0627\u0633\u0645 \u0641\u0644\u0633\u0637\u064a\u0646 \u0642\u062f \u064a\u0633\u062a\u062e\u062f\u0645 \u062f\u0648\u0644\u064a\u0627\u064b \u0636\u0645\u0646 \u0628\u0639\u0636 \u0627\u0644\u0633\u064a\u0627\u0642\u0627\u062a \u0644\u0644\u0625\u0634\u0627\u0631\u0629 \u0623\u062d\u064a\u0627\u0646\u0627\u064b \u0625\u0644\u0649 \u0627\u0644\u0623\u0631\u0627\u0636\u064a \u0627\u0644\u0648\u0627\u0642\u0639\u0629 \u062a\u062d\u062a \u062d\u0643\u0645 \u0627\u0644\u0633\u0644\u0637\u0629 \u0627\u0644\u0641\u0644\u0633\u0637\u064a\u0646\u064a\u0629. \u0623\u0645\u0627 \u0644\u0642\u0628 \u0641\u0644\u0633\u0637\u064a\u0646\u064a \u0641\u064a\u0634\u064a\u0631 \u0627\u0644\u064a\u0648\u0645\u060c \u0648\u062e\u0627\u0635\u0629 \u0645\u0646\u0630 1948\u060c \u0625\u0644\u0649 \u0627\u0644\u0633\u0643\u0627\u0646 \u0627\u0644\u0639\u0631\u0628 \u0641\u064a \u062c\u0645\u064a\u0639 \u0623\u0646\u062d\u0627\u0621 \u0627\u0644\u0645\u0646\u0637\u0642\u0629 (\u0628\u064a\u0646\u0645\u0627 \u064a\u0641\u0636\u0644 \u0627\u0644\u0633\u0643\u0627\u0646 \u0627\u0644\u064a\u0647\u0648\u062f \u0639\u062f\u0645 \u0627\u0633\u062a\u062e\u062f\u0627\u0645 \u0647\u0630\u0627 \u0627\u0644\u0644\u0642\u0628 \u0625\u0634\u0627\u0631\u0629 \u0625\u0644\u0649 \u0623\u0646\u0641\u0633\u0647\u0645).", "qas": [{"question": "\u0645\u062a\u0649 \u062a\u0623\u0633\u0633\u0633\u062a \u0627\u0644\u0633\u0644\u0637\u0629 \u0627\u0644\u0648\u0637\u0646\u064a\u0629 \u0627\u0644\u0641\u0644\u0633\u0637\u064a\u0646\u064a\u0629\u061f", "id": "790544348005", "answers": [{"text": "\u0639\u0627\u0645 1993\u060c", "answer_start": 402}], "is_impossible": false}, {"question": "\u0645\u0627 \u0647\u064a \u0628\u0639\u0636 \u0623\u0644\u0623\u0634\u064a\u0627\u0621 \u0627\u0644\u062a\u064a \u064a\u062a\u0639\u0631\u0636 \u0644\u0647\u0627 \u0627\u0644\u0641\u0644\u0633\u0637\u064a\u0646\u064a\u064a\u0646 \u0645\u0646 \u0642\u0628\u0644 \u0627\u0644\u064a\u0647\u0648\u062f\u061f", "id": "455848702173", "answers": [{"text": "\u0627\u0644\u0639\u0645\u0644\u064a\u0627\u062a \u0627\u0644\u0627\u0633\u062a\u064a\u0637\u0627\u0646\u064a\u0629 \u0627\u0644\u062a\u064a \u062a\u0632\u064a\u062f \u0645\u0646 \u062a\u0623\u0632\u0645 \u0627\u0644\u0648\u0636\u0639 \u0625\u0636\u0627\u0641\u0629\u064b \u0625\u0644\u0649 \u0627\u0644\u0645\u0639\u0627\u0645\u0644\u0629 \u0627\u0644\u0639\u0646\u0635\u0631\u064a\u0629 \u0643\u062c\u062f\u0627\u0631 \u0627\u0644\u0641\u0635\u0644 \u0627\u0644\u0625\u0633\u0631\u0627\u0626\u064a\u0644\u064a", "answer_start": 167}], "is_impossible": false}, {"question": "\u0623\u0644\u0649 \u0645\u0627\u0630\u0627 \u064a\u0634\u064a\u0631 \u0625\u0633\u0645 \u0641\u0644\u0633\u0637\u064a\u0646\u061f", "id": "184763618403", "answers": [{"text": "\u0625\u0644\u0649 \u0627\u0644\u0623\u0631\u0627\u0636\u064a \u0627\u0644\u0648\u0627\u0642\u0639\u0629 \u062a\u062d\u062a \u062d\u0643\u0645 \u0627\u0644\u0633\u0644\u0637\u0629 \u0627\u0644\u0641\u0644\u0633\u0637\u064a\u0646\u064a\u0629.", "answer_start": 477}], "is_impossible": false}]}, {"context": "\u0645\u0646 \u0627\u0644\u062a\u062f\u0648\u064a\u0646\u0627\u062a \u0627\u0644\u062a\u064a \u062a\u0639\u0627\u0631\u0641 \u0639\u0644\u064a\u0647\u0627 \u0644\u0627\u0633\u062a\u062e\u062f\u0627\u0645 \u0627\u0633\u0645 \"\u0641\u0644\u0633\u0637\u064a\u0646\" \u0625\u0634\u0627\u0631\u0629 \u0625\u0644\u0649 \u0627\u0644\u0645\u0646\u0637\u0642\u0629 \u0627\u0644\u062c\u063a\u0631\u0627\u0641\u064a\u0629 \u062c\u0646\u0648\u0628\u064a \u0628\u0644\u0627\u062f \u0627\u0644\u0634\u0627\u0645 \u0645\u0627 \u0643\u062a\u0628\u0647 \u0627\u0644\u0645\u0624\u0631\u062e \u0627\u0644\u0625\u063a\u0631\u064a\u0642\u064a \u0647\u064a\u0631\u0648\u062f\u0648\u062a \u0641\u064a \u0645\u0624\u0644\u0641\u0627\u062a\u0647 \u0641\u064a \u0627\u0644\u0642\u0631\u0646 \u0627\u0644\u062e\u0627\u0645\u0633 \u0642\u0628\u0644 \u0627\u0644\u0645\u064a\u0644\u0627\u062f\u060c \u0625\u0630 \u0623\u0634\u0627\u0631 \u0625\u0644\u0649 \u0645\u0646\u0637\u0642\u062a\u064a \u0628\u0644\u0627\u062f \u0627\u0644\u0634\u0627\u0645 \u0648\u0628\u0644\u0627\u062f \u0627\u0644\u0631\u0627\u0641\u062f\u064a\u0646 \u0628\u0627\u0633\u0645 \"\u0633\u0648\u0631\u064a\u0627\" \u0648\u0625\u0644\u0649 \u062c\u0646\u0648\u0628\u0647\u0627 \u0628\"\u0641\u0644\u0633\u0637\u064a\u0646\" (\u03a0\u03b1\u03bb\u03b1\u03b9\u03c3\u03c4\u03b9\u03bd\u03b7 \"\u067e\u064e\u0644\u064e\u064a\u0652\u0633\u0652\u062a\u0650\u064a\u0646\u0650\u064a\u0647\") \u0648\"\u0641\u0644\u0633\u0637\u064a\u0646 \u0627\u0644\u0633\u0648\u0631\u064a\u0629\". \u0648\u0639\u0644\u0649 \u0645\u0627 \u064a\u0628\u062f\u0648 \u0627\u0633\u062a\u0639\u0627\u0631 \u0647\u064a\u0631\u0648\u062f\u0648\u062a \u0647\u0630\u0627 \u0627\u0644\u0627\u0633\u0645 \u0645\u0646 \u0627\u0633\u0645 \"\u067e\u0644\u0634\u062a\" \u0627\u0644\u0630\u064a \u0623\u0634\u0627\u0631 \u0625\u0644\u0649 \u0627\u0644\u0633\u0627\u062d\u0644 \u0627\u0644\u062c\u0646\u0648\u0628\u064a \u0645\u0627 \u0628\u064a\u0646 \u064a\u0627\u0641\u0627 \u0648\u0648\u0627\u062f\u064a \u0627\u0644\u0639\u0631\u064a\u0634 \u062d\u064a\u062b \u0648\u0642\u0639\u062a \u0627\u0644\u0645\u062f\u0646 \u0627\u0644\u0641\u0644\u0633\u062a\u064a\u0629. \u0648\u0643\u0627\u0646 \u0627\u0644\u0641\u0644\u0633\u062a\u064a\u0648\u0646 \u0645\u0646 \u0634\u0639\u0648\u0628 \u0627\u0644\u0628\u062d\u0631 \u0648\u0645\u0646 \u0623\u0628\u0631\u0632 \u0627\u0644\u0634\u0639\u0648\u0628 \u0627\u0644\u062a\u064a \u0639\u0627\u0634\u062a \u0641\u064a \u0645\u0646\u0637\u0642\u0629 \u0641\u0644\u0633\u0637\u064a\u0646 \u0645\u0646 \u0627\u0644\u0642\u0631\u0646 \u0627\u064412 \u0642.\u0645. \u0648\u0644\u0645\u062f\u0629 500 \u0639\u0627\u0645 \u0639\u0644\u0649 \u0627\u0644\u0623\u0642\u0644.", "qas": [{"question": "\u0645\u0646 \u0647\u0648 \u0627\u0644\u0645\u0624\u0631\u062e  \u0627\u0644\u0625\u063a\u0631\u064a\u0642\u064a\u061f", "id": "385294890222", "answers": [{"text": "\u0647\u064a\u0631\u0648\u062f\u0648\u062a", "answer_start": 121}], "is_impossible": false}, {"question": "\u0645\u0646 \u0623\u064a \u0627\u0633\u0645 \u0627\u0633\u062a\u0639\u0627\u0631 \u0627\u0633\u0645\u0627\u0621 \u0633\u0648\u0631\u064a\u0627 \u0648\u0641\u0644\u0633\u0637\u064a\u0646\u061f", "id": "471623198503", "answers": [{"text": "\u0645\u0646 \u0627\u0633\u0645 \"\u067e\u0644\u0634\u062a\"", "answer_start": 337}], "is_impossible": false}, {"question": "\u0627\u0644\u0649 \u0645\u0627\u0630\u0627 \u0623\u0634\u0627\u0631 \u0627\u0633\u0645 \u067e\u0644\u0634\u062a\u061f", "id": "56491372478", "answers": [{"text": "\u0625\u0644\u0649 \u0627\u0644\u0633\u0627\u062d\u0644 \u0627\u0644\u062c\u0646\u0648\u0628\u064a \u0645\u0627 \u0628\u064a\u0646 \u064a\u0627\u0641\u0627 \u0648\u0648\u0627\u062f\u064a \u0627\u0644\u0639\u0631\u064a\u0634", "answer_start": 361}], "is_impossible": false}]}]}, {"title": "\u062b\u0646\u0627\u0626\u064a\u0629 \u0627\u0644\u062c\u0646\u0633", "paragraphs": [{"qas": [{"question": "\u0645\u0627 \u0647\u064a \u062b\u0646\u0627\u0626\u064a\u0629 \u0627\u0644\u062c\u0646\u0633\u061f", "answers": [{"text": "\u062d\u0627\u0644\u0629 \u0627\u0644\u0634\u062e\u0635 \u0627\u0644\u0630\u064a \u0648\u0644\u062f \u0628\u062c\u0646\u0633 \u0648\u0633\u0637", "answer_start": 44}, {"text": "\u062d\u0627\u0644\u0629 \u0627\u0644\u0634\u062e\u0635 \u0627\u0644\u0630\u064a \u0648\u0644\u062f \u0628\u062c\u0646\u0633 \u0648\u0633\u0637 (\u062d\u0631\u0641\u064a\u0627\u064b  \u0625\u0646\u062a\u0631\u0633\u0643\u0633)\u060c \u0623\u064a \u0628\u064a\u0646 \u0645\u0627 \u064a\u0639\u062f\u0651 \u0645\u0639\u064a\u0627\u0631\u0627\u064b \u0644\u0644\u0630\u0643\u0648\u0631\u0629 \u0648\u0627\u0644\u0623\u0646\u0648\u062b\u0629", "answer_start": 44}], "id": "arabic--1833210540973159470-0", "is_impossible": false}], "context": "\u062b\u0646\u0627\u0626\u064a\u0629 \u0627\u0644\u062c\u0646\u0633 \u0623\u0648 \u0627\u0644\u062e\u064f\u0646\u064f\u0648\u062b\u064e\u0629 \u0623\u0648 \u0627\u0644\u0625\u0646\u062a\u0631\u0633\u0643\u0633  \u0647\u064a \u062d\u0627\u0644\u0629 \u0627\u0644\u0634\u062e\u0635 \u0627\u0644\u0630\u064a \u0648\u0644\u062f \u0628\u062c\u0646\u0633 \u0648\u0633\u0637 (\u062d\u0631\u0641\u064a\u0627\u064b  \u0625\u0646\u062a\u0631\u0633\u0643\u0633)\u060c \u0623\u064a \u0628\u064a\u0646 \u0645\u0627 \u064a\u0639\u062f\u0651 \u0645\u0639\u064a\u0627\u0631\u0627\u064b \u0644\u0644\u0630\u0643\u0648\u0631\u0629 \u0648\u0627\u0644\u0623\u0646\u0648\u062b\u0629. \u0627\u0644\u0645\u0639\u0646\u064a \u0628\u062c\u0646\u0633 \u0648\u0633\u0637 \u0647\u0648 \u0648\u062c\u0648\u062f \u0627\u062e\u062a\u0644\u0627\u0641\u0627\u062a \u0639\u0646 \u0627\u0644\u0645\u0639\u0627\u064a\u064a\u0631 \u0627\u0644\u0645\u0639\u0647\u0648\u062f\u0629 \u0644\u0644\u062c\u0646\u0633\u064a\u0646 \u0627\u0644\u0630\u0643\u0631 \u0648\u0627\u0644\u0623\u0646\u062b\u0649\u060c \u0642\u062f \u062a\u0643\u0648\u0646 \u0627\u062e\u062a\u0644\u0627\u0641\u0627\u062a \u0639\u0636\u0648\u064a\u0629\u060c \u0635\u0628\u063a\u064a\u0629\\\u0643\u0631\u0648\u0645\u0648\u0633\u0648\u0645\u064a\u0629 \u0623\u0648 \u0627\u062e\u062a\u0644\u0627\u0641\u0627\u062a \u0641\u064a \u0627\u0644\u062e\u0635\u0627\u0626\u0635 \u0627\u0644\u062c\u0646\u0633\u064a\u0629 \u0627\u0644\u062b\u0627\u0646\u0648\u064a\u0629 \u0623\u0648 \u063a\u064a\u0631\u0647\u0627 \u0645\u0646 \u0627\u0644\u0627\u062e\u062a\u0644\u0627\u0641\u0627\u062a \u0627\u0644\u062a\u064a \u0642\u062f \u0646\u0639\u0631\u0641\u0647\u0627 \u0623\u0648 \u0644\u0627 \u0646\u0639\u0631\u0641\u0647\u0627 \u0648\u0627\u0644\u062a\u064a \u0642\u062f \u0644\u0627 \u062a\u062d\u062f\u062f \u0628\u0634\u0643\u0644 \u0642\u0627\u0637\u0639 \u0643\u0630\u0643\u0631 \u0623\u0648 \u0623\u0646\u062b\u0649 \u062d\u0633\u0628 \u0627\u0644\u0645\u0639\u0627\u064a\u064a\u0631 \u0627\u0644\u0645\u0642\u0628\u0648\u0644\u0629 \u0637\u0628\u064a\u0627\u064b \u0648\\\u0623\u0648 \u0642\u0627\u0646\u0648\u0646\u064a\u0627\u064b \u0648\\\u0623\u0648 \u0627\u062c\u062a\u0645\u0627\u0639\u064a\u0627\u064b. \u0648\u0642\u062f \u062a\u0628\u0646\u0649 \u0627\u0644\u0637\u0628 \u0647\u0630\u0627 \u0627\u0644\u0644\u0641\u0638 \u062e\u0644\u0627\u0644 \u0627\u0644\u0642\u0631\u0646 \u0627\u0644\u0645\u0627\u0636\u064a \u0645\u0634\u064a\u0631\u0627 \u0625\u0644\u0649 \u0623\u064a \u0625\u0646\u0633\u0627\u0646 \u0644\u0627 \u064a\u0635\u0646\u0641 \u0639\u0644\u0649 \u0623\u0646\u0647 \u0630\u0643\u0631 \u0623\u0648 \u0623\u0646\u062b\u0649."}]}, {"title": "\u0641\u0631\u064a\u062f\u0631\u064a\u0634 \u0641\u0648\u0646 \u0647\u0627\u064a\u0643", "paragraphs": [{"qas": [{"question": "\u0644\u064a\u0648\u0646\u064a\u0644 \u0631\u0648\u0628\u0646\u0632 \u062c\u0627\u0621 \u0644\u0631\u0626\u0627\u0633\u0629 \u0627\u0644\u0645\u062f\u0631\u0633\u0629 \u0641\u064a \u0639\u0627\u0645 1929\u061f", "id": "12095", "answers": [{"text": "\u0645\u062f\u0631\u0633\u0629 \u0646\u0645\u0633\u0627\u0648\u064a\u0629\u060c", "answer_start": 186}], "is_impossible": false}, {"question": "\u0623\u064a \u0623\u0639\u0645\u0627\u0644 \u0627\u0644\u0631\u062c\u0644 \u0643\u0627\u0646\u062a \u0641\u064a \u0627\u0644\u063a\u0627\u0644\u0628 \u0633\u0628\u0628 \"\u0627\u0644\u0646\u0647\u062c \u0627\u0644\u0636\u064a\u0642\"\u061f", "id": "12096", "answers": [{"text": "\u0641\u0631\u064a\u062f\u0631\u064a\u062e \u0623\u0648\u063a\u0648\u0633\u062a \u0641\u0648\u0646 \u0647\u0627\u064a\u0643", "answer_start": 16}], "is_impossible": false}, {"question": "\u0645\u0646 \u0627\u0644\u0645\u0633\u0624\u0648\u0644 \u0639\u0646 \u062c\u0644\u0628 \u062d\u0627\u064a\u0643 \u0641\u064a LSE\u061f", "id": "12097", "answers": [{"text": "\u0641\u0631\u064a\u062f\u0631\u064a\u062e \u0623\u0648\u063a\u0648\u0633\u062a \u0641\u0648\u0646 \u0647\u0627\u064a\u0643", "answer_start": 16}], "is_impossible": false}], "context": "\u0641\u0631\u064a\u062f\u0631\u064a\u062e \u0647\u0627\u064a\u0643 \u0623\u0648 \u0641\u0631\u064a\u062f\u0631\u064a\u062e \u0623\u0648\u063a\u0648\u0633\u062a \u0641\u0648\u0646 \u0647\u0627\u064a\u0643 (\u0628\u0627\u0644\u0623\u0644\u0645\u0627\u0646\u064a\u0629: Friedrich August von Hayek) \u0648\u0644\u062f \u0641\u064a 8 \u0645\u0627\u064a\u0648 1899 \u0641\u064a \u0641\u064a\u064a\u0646\u0627 \u0648\u062a\u0648\u0641\u064a \u0641\u064a 23 \u0645\u0627\u0631\u0633 1992 \u0641\u064a \u0641\u0631\u0627\u064a\u0628\u0648\u0631\u063a\u060c \u0643\u0627\u0646 \u0627\u0642\u062a\u0635\u0627\u062f\u064a \u0648\u0645\u0646\u0638\u0631 \u0633\u064a\u0627\u0633\u064a \u0646\u0645\u0633\u0627\u0648\u064a \u0628\u0631\u064a\u0637\u0627\u0646\u064a \u0645\u0646 \u0645\u062f\u0631\u0633\u0629 \u0646\u0645\u0633\u0627\u0648\u064a\u0629\u060c \u0639\u0631\u0641 \u0644\u062f\u0641\u0627\u0639\u0647 \u0639\u0646 \u0627\u0644\u0644\u064a\u0628\u0631\u0627\u0644\u064a\u0629 \u0627\u0644\u0643\u0644\u0627\u0633\u064a\u0643\u064a\u0629 \u0648\u0627\u0644\u0631\u0623\u0633\u0645\u0627\u0644\u064a\u0629 \u0627\u0644\u0642\u0627\u0626\u0645\u0629 \u0639\u0644\u0649 \u0623\u0633\u0627\u0633 \u0627\u0644\u0633\u0648\u0642 \u0627\u0644\u062d\u0631 \u0648\u0646\u0642\u062f\u0647 \u0644\u0644\u0641\u0643\u0631 \u0627\u0644\u0627\u0634\u062a\u0631\u0627\u0643\u064a \u0648\u0627\u0644\u062c\u0645\u0627\u0639\u064a \u062e\u0644\u0627\u0644 \u0623\u0648\u0627\u0633\u0637 \u0627\u0644\u0642\u0631\u0646 \u0627\u0644\u0639\u0634\u0631\u064a\u0646. \u064a\u0639\u062f \u0647\u0627\u064a\u0643 \u0623\u062d\u062f \u0623\u0647\u0645 \u0627\u0642\u062a\u0635\u0627\u062f\u064a\u064a \u0627\u0644\u0642\u0631\u0646 \u0627\u0644\u0645\u0627\u0636\u064a\u060c \u0648\u0623\u0643\u062b\u0631 \u0623\u0639\u0636\u0627\u0621 \u0627\u0644\u0645\u062f\u0631\u0633\u0629 \u0627\u0644\u0646\u0645\u0633\u0627\u0648\u064a\u0629 \u0644\u0644\u0627\u0642\u062a\u0635\u0627\u062f \u062a\u0623\u062b\u064a\u0631\u0627. \u062d\u0635\u0644 \u0639\u0644\u0649 \u062c\u0627\u0626\u0632\u0629 \u0646\u0648\u0628\u0644 \u0641\u064a \u0627\u0644\u0627\u0642\u062a\u0635\u0627\u062f \u0639\u0627\u0645 1974 \u0645 \u0645\u0646\u0627\u0635\u0641\u0629 \u0645\u0639 \u0645\u0646\u0627\u0641\u0633\u0647 \u0627\u0644\u0623\u064a\u062f\u064a\u0648\u0644\u0648\u062c\u064a\u060c \u062c\u0648\u0646\u0627\u0631 \u0645\u064a\u0631\u062f\u0627\u0644 \u0644\u0639\u0645\u0644\u0647\u0645\u0627 \u0641\u064a \u0645\u062c\u0627\u0644 \u0646\u0638\u0631\u064a\u0629 \u0627\u0644\u0645\u0627\u0644 \u0648\u0627\u0644\u062f\u0648\u0631\u0629 \u0627\u0644\u0627\u0642\u062a\u0635\u0627\u062f\u064a\u0629 \u0648\u0645\u062c\u0627\u0644\u0627\u062a \u0623\u062e\u0631\u0649. \u0642\u0644\u062f \u0648\u0633\u0627\u0645 \u0627\u0644\u062d\u0631\u064a\u0629 \u0627\u0644\u0631\u0626\u0627\u0633\u064a \u0639\u0627\u0645 1991 \u0645. \u064a\u0639\u062f \u0623\u062d\u062f \u0623\u0647\u0645 \u0627\u0644\u0634\u062e\u0635\u064a\u0627\u062a \u0648\u0631\u0627\u0621 \u0627\u0644\u062a\u062d\u0648\u0644 \u0645\u0646 \u0627\u0644\u0633\u064a\u0627\u0633\u0627\u062a \u0627\u0644\u0643\u064a\u0646\u064a\u0632\u064a\u0629 (Keynesian) \u0648\u0627\u0644\u062a\u062f\u062e\u0644\u064a\u0629 (interventionist) \u0648\u0627\u0644\u062a\u064a \u0643\u0627\u0646\u062a \u0645\u0646\u062a\u0634\u0631\u0629 \u0641\u064a \u0645\u0637\u0644\u0639 \u0627\u0644\u0642\u0631\u0646 \u0627\u0644\u0639\u0634\u0631\u064a\u0646\u060c \u0646\u062d\u0648 \u0633\u064a\u0627\u0633\u0627\u062a \u062a\u0639\u062a\u0628\u0631 \u0627\u0644\u0633\u0648\u0642 \u0627\u0644\u062d\u0631 \u0647\u0648 \u0627\u0644\u0645\u0631\u062c\u0639 \u0648\u062a\u0646\u0628\u0630 \u0641\u0643\u0631\u0629 \u062a\u062f\u062e\u0644 \u0627\u0644\u062f\u0648\u0644\u0629 \u0641\u064a\u0647 (\u0633\u064a\u0627\u0633\u0627\u062a \u0646\u064a\u0648\u0644\u064a\u0628\u0631\u0627\u0644\u064a\u0629).\n"}]}, {"title": "\u0628\u062f\u0631 \u0627\u0644\u062f\u064a\u0646 \u0627\u0644\u0632\u0631\u0643\u0634\u064a", "paragraphs": [{"qas": [{"question": "\u0645\u0646 \u0647\u0648 \u0628\u062f\u0631 \u0627\u0644\u062f\u064a\u0646 \u0627\u0644\u0632\u0631\u0643\u0634\u064a\u061f", "answers": [{"text": "\u0623\u0628\u0648 \u0639\u0628\u062f \u0627\u0644\u0644\u0647\u060c \u0628\u062f\u0631 \u0627\u0644\u062f\u064a\u0646\u060c \u0645\u062d\u0645\u062f \u0628\u0646 \u0628\u0647\u0627\u062f\u0631 \u0628\u0646 \u0639\u0628\u062f \u0627\u0644\u0644\u0647 \u0627\u0644\u0632\u064e\u0651\u0631\u0652\u0643\u064e\u0634\u0650\u064a\u0650\u0651 \u0627\u0644\u0645\u0635\u0631\u064a\u060c \u0641\u0642\u064a\u0647 \u0634\u0627\u0641\u0639\u064a\u060c \u0623\u0635\u0648\u0644\u064a \u0648\u0645\u062d\u062f\u062b\u060c \u0644\u0647 \u0645\u0624\u0644\u0641\u0627\u062a \u0641\u064a \u0639\u0644\u0648\u0645 \u0643\u062b\u064a\u0631\u0629", "answer_start": 19}, {"text": "\u0641\u0642\u064a\u0647 \u0634\u0627\u0641\u0639\u064a\u060c \u0623\u0635\u0648\u0644\u064a \u0648\u0645\u062d\u062f\u062b", "answer_start": 93}], "id": "arabic--1904178528995968408-0", "is_impossible": false}], "context": " \u0628\u062f\u0631 \u0627\u0644\u062f\u064a\u0646 \u0627\u0644\u0632\u0631\u0643\u0634\u064a \u0623\u0628\u0648 \u0639\u0628\u062f \u0627\u0644\u0644\u0647\u060c \u0628\u062f\u0631 \u0627\u0644\u062f\u064a\u0646\u060c \u0645\u062d\u0645\u062f \u0628\u0646 \u0628\u0647\u0627\u062f\u0631 \u0628\u0646 \u0639\u0628\u062f \u0627\u0644\u0644\u0647 \u0627\u0644\u0632\u064e\u0651\u0631\u0652\u0643\u064e\u0634\u0650\u064a\u0650\u0651 \u0627\u0644\u0645\u0635\u0631\u064a\u060c \u0641\u0642\u064a\u0647 \u0634\u0627\u0641\u0639\u064a\u060c \u0623\u0635\u0648\u0644\u064a \u0648\u0645\u062d\u062f\u062b\u060c \u0644\u0647 \u0645\u0624\u0644\u0641\u0627\u062a \u0641\u064a \u0639\u0644\u0648\u0645 \u0643\u062b\u064a\u0631\u0629. \u0648\u064f\u0644\u062f \u0641\u064a \u0627\u0644\u0642\u0627\u0647\u0631\u0629 \u0633\u0646\u0629 745 \u0647\u0640\u060c \u0648\u062a\u064f\u0648\u0641\u064a \u0633\u0646\u0629 794\u0647\u0640\u060c \u0631\u062d\u0644 \u0625\u0644\u0649 \u062d\u0644\u0628 \u0648\u0623\u062e\u0630 \u0639\u0646 \u0627\u0644\u0634\u064a\u062e \u0634\u0647\u0627\u0628 \u0627\u0644\u062f\u064a\u0646 \u0627\u0644\u0627\u0630\u0631\u0639\u064a \u0648\u0623\u062e\u0630 \u0639\u0646 \u0639\u0644\u0645\u0627\u0621 \u062d\u0644\u0628 \u0648\u0633\u0627\u0641\u0631 \u0625\u0644\u0649 \u062f\u0645\u0634\u0642 \u0648\u0633\u0645\u0639 \u0627\u0644\u062d\u062f\u064a\u062b \u0645\u0646 \u0634\u064a\u0648\u062e\u0647\u0627."}]}, {"title": "\u0627\u0644\u063a\u0627\u0628\u0648\u0646", "paragraphs": [{"qas": [{"question": "\u0623\u064a\u0646 \u062a\u0642\u0639 \u062c\u0645\u0647\u0648\u0631\u064a\u0629 \u0627\u0644\u063a\u0627\u0628\u0648\u0646\u061f", "answers": [{"text": "\u063a\u0631\u0628 \u0648\u0633\u0637 \u0623\u0641\u0631\u064a\u0642\u064a\u0627", "answer_start": 31}, {"text": "\u063a\u0631\u0628 \u0648\u0633\u0637 \u0623\u0641\u0631\u064a\u0642\u064a\u0627", "answer_start": 31}], "id": "arabic--747095691917329954-0", "is_impossible": false}], "context": "\u062c\u0645\u0647\u0648\u0631\u064a\u0629 \u0627\u0644\u063a\u0627\u0628\u0648\u0646 \u0647\u064a \u062f\u0648\u0644\u0629 \u062a\u0642\u0639 \u0641\u064a \u063a\u0631\u0628 \u0648\u0633\u0637 \u0623\u0641\u0631\u064a\u0642\u064a\u0627 \u064a\u062d\u062f\u0647\u0627 \u062e\u0644\u064a\u062c \u063a\u064a\u0646\u064a\u0627 \u0625\u0644\u0649 \u0627\u0644\u063a\u0631\u0628 \u0648\u063a\u064a\u0646\u064a\u0627 \u0627\u0644\u0627\u0633\u062a\u0648\u0627\u0626\u064a\u0629 \u0625\u0644\u0649 \u0627\u0644\u0634\u0645\u0627\u0644 \u0627\u0644\u063a\u0631\u0628\u064a \u0648\u0627\u0644\u0643\u0627\u0645\u064a\u0631\u0648\u0646 \u0625\u0644\u0649 \u0627\u0644\u0634\u0645\u0627\u0644 \u0648\u062c\u0645\u0647\u0648\u0631\u064a\u0629 \u0627\u0644\u0643\u0648\u0646\u063a\u0648 \u0646\u062d\u0648 \u0627\u0644\u0634\u0631\u0642 \u0648\u0627\u0644\u062c\u0646\u0648\u0628. \u0648\u062a\u0628\u0644\u063a \u0645\u0633\u0627\u062d\u062a\u0647\u0627 270,000 \u0643\u06452 \u062a\u0642\u0631\u064a\u0628\u0627\u064b \u0643\u0645\u0627 \u064a\u0642\u062f\u0631 \u0639\u062f\u062f \u0633\u0643\u0627\u0646\u0647\u0627 \u0628\u0640 1,500,000 \u0646\u0633\u0645\u0629. \u0648\u0639\u0627\u0635\u0645\u062a\u0647\u0627 \u0648\u0623\u0643\u0628\u0631 \u0645\u062f\u0646\u0647\u0627 \u0647\u064a \u0645\u062f\u064a\u0646\u0629 \u0644\u064a\u0628\u0631\u0641\u064a\u0644."}]}, {"title": "\u0646\u0638\u0645 \u062a\u062d\u062a \u064a\u0648\u0645\u064a", "paragraphs": [{"qas": [{"question": "\u0645\u0627 \u0647\u0648 \u0627\u0644\u0646\u064e\u0638\u0652\u0645 \u062a\u064e\u062d\u0652\u062a\u064e \u0627\u0644\u064a\u0648\u0645\u064a\u061f", "answers": [{"text": "\u0646\u0638\u0645 \u0628\u0645\u062f\u0629 \u0623\u0637\u0648\u0644 \u0645\u0646 \u0645\u062f\u0629 \u0627\u0644\u0646\u0638\u0645 \u0627\u0644\u064a\u0648\u0645\u064a\u060c \u0648\u0647\u0630\u0627 \u064a\u0639\u0646\u064a \u062a\u0643\u0631\u0627\u0631\u064b\u0627 \u0623\u0642\u0644 \u0645\u0646 \u062f\u0648\u0631\u0629 \u0648\u0627\u062d\u062f\u0629 \u0641\u064a 28 \u0633\u0627\u0639\u0629\u060c[1] \u0645\u062b\u0644 \u0627\u0644\u0637\u0645\u062b \u0623\u0648 \u0627\u0644\u062d\u0636\u0627\u0646\u0629 \u0623\u0648 \u0627\u0644\u0645\u062f \u0648\u0627\u0644\u062c\u0632\u0631 \u0623\u0648 \u0627\u0644\u0646\u064f\u0638\u064f\u0645 \u0627\u0644\u0645\u0648\u0633\u0645\u064a\u0629", "answer_start": 25}, {"text": "\u0646\u0638\u0645 \u0628\u0645\u062f\u0629 \u0623\u0637\u0648\u0644 \u0645\u0646 \u0645\u062f\u0629 \u0627\u0644\u0646\u0638\u0645 \u0627\u0644\u064a\u0648\u0645\u064a\u060c \u0648\u0647\u0630\u0627 \u064a\u0639\u0646\u064a \u062a\u0643\u0631\u0627\u0631\u064b\u0627 \u0623\u0642\u0644 \u0645\u0646 \u062f\u0648\u0631\u0629 \u0648\u0627\u062d\u062f\u0629 \u0641\u064a 28 \u0633\u0627\u0639\u0629", "answer_start": 25}], "id": "arabic-5909585256973652125-0", "is_impossible": false}], "context": "\u0627\u0644\u0646\u064e\u0638\u0652\u0645 \u062a\u064e\u062d\u0652\u062a\u064e \u0627\u0644\u064a\u0648\u0645\u064a \u0647\u0648 \u0646\u0638\u0645 \u0628\u0645\u062f\u0629 \u0623\u0637\u0648\u0644 \u0645\u0646 \u0645\u062f\u0629 \u0627\u0644\u0646\u0638\u0645 \u0627\u0644\u064a\u0648\u0645\u064a\u060c \u0648\u0647\u0630\u0627 \u064a\u0639\u0646\u064a \u062a\u0643\u0631\u0627\u0631\u064b\u0627 \u0623\u0642\u0644 \u0645\u0646 \u062f\u0648\u0631\u0629 \u0648\u0627\u062d\u062f\u0629 \u0641\u064a 28 \u0633\u0627\u0639\u0629\u060c[1] \u0645\u062b\u0644 \u0627\u0644\u0637\u0645\u062b \u0623\u0648 \u0627\u0644\u062d\u0636\u0627\u0646\u0629 \u0623\u0648 \u0627\u0644\u0645\u062f \u0648\u0627\u0644\u062c\u0632\u0631 \u0623\u0648 \u0627\u0644\u0646\u064f\u0638\u064f\u0645 \u0627\u0644\u0645\u0648\u0633\u0645\u064a\u0629. \u0648\u0639\u0644\u0649 \u0627\u0644\u0639\u0643\u0633 \u0645\u0646 \u0630\u0644\u0643\u060c \u064a\u0634\u064a\u0631 \u0627\u0644\u0646\u0638\u0645 \u0641\u0648\u0642 \u0627\u0644\u064a\u0648\u0645\u064a \u0625\u0644\u0649 \u0627\u0644\u0646\u064f\u0638\u064f\u0645 \u0630\u0627\u062a \u0627\u0644\u0641\u062a\u0631\u0627\u062a \u0627\u0644\u0623\u0642\u0635\u0631 \u0645\u0646 \u0641\u062a\u0631\u0627\u062a \u0627\u0644\u0646\u0638\u0645 \u0627\u0644\u064a\u0648\u0645\u064a\u0629."}]}, {"title": "\u0625\u0633\u0628\u0627\u0646\u064a\u0627", "paragraphs": [{"context": "\u0625\u0633\u0628\u0627\u0646\u064a\u0627 (\u0628\u0627\u0644\u0625\u0633\u0628\u0627\u0646\u064a\u0629: Espa\u00f1a)\u060c \u0631\u0633\u0645\u064a\u0627\u064b \u0645\u0645\u0644\u0643\u0629 \u0625\u0633\u0628\u0627\u0646\u064a\u0627 (\u0628\u0627\u0644\u0625\u0633\u0628\u0627\u0646\u064a\u0629: Reino de Espa\u00f1a) \u0647\u064a \u062f\u0648\u0644\u0629 \u0639\u0636\u0648 \u0641\u064a \u0627\u0644\u0627\u062a\u062d\u0627\u062f \u0627\u0644\u0623\u0648\u0631\u0648\u0628\u064a \u062a\u0642\u0639 \u0641\u064a \u062c\u0646\u0648\u0628 \u063a\u0631\u0628 \u0623\u0648\u0631\u0648\u0628\u0627 \u0641\u064a \u0634\u0628\u0647 \u0627\u0644\u062c\u0632\u064a\u0631\u0629 \u0627\u0644\u0623\u064a\u0628\u064a\u0631\u064a\u0629. \u062a\u0636\u0645 \u0627\u0644\u0623\u0631\u0627\u0636\u064a \u0627\u0644\u0625\u0633\u0628\u0627\u0646\u064a\u0629 \u0623\u064a\u0636\u0627\u064b \u062c\u0632\u0631 \u0627\u0644\u0628\u0644\u064a\u0627\u0631 \u0641\u064a \u0627\u0644\u0628\u062d\u0631 \u0627\u0644\u0623\u0628\u064a\u0636 \u0627\u0644\u0645\u062a\u0648\u0633\u0637 \u0648\u062c\u0632\u0631 \u0627\u0644\u0643\u0646\u0627\u0631\u064a \u0641\u064a \u0627\u0644\u0645\u062d\u064a\u0637 \u0627\u0644\u0623\u0637\u0644\u0633\u064a \u0642\u0628\u0627\u0644\u0629 \u0627\u0644\u0633\u0627\u062d\u0644 \u0627\u0644\u0623\u0641\u0631\u064a\u0642\u064a \u0648\u0627\u062b\u0646\u062a\u064a\u0646 \u0645\u0646 \u0645\u062f\u0646 \u0627\u0644\u062d\u0643\u0645 \u0627\u0644\u0630\u0627\u062a\u064a \u0641\u064a \u0634\u0645\u0627\u0644 \u0623\u0641\u0631\u064a\u0642\u064a\u0627 \u0647\u0645\u0627 \u0633\u0628\u062a\u0629 \u0648\u0645\u0644\u064a\u0644\u064a\u0629. \u0639\u0644\u0627\u0648\u0629 \u0639\u0644\u0649 \u0630\u0644\u0643\u060c \u062a\u0642\u0639 \u0628\u0644\u062f\u064a\u0629 \u064a\u064a\u0641\u064a\u0627 \u0627\u0644\u0625\u0633\u0628\u0627\u0646\u064a\u0629 \u0643\u0645\u0643\u062a\u0646\u0641 \u062f\u0627\u062e\u0644 \u0627\u0644\u0623\u0631\u0627\u0636\u064a \u0627\u0644\u0641\u0631\u0646\u0633\u064a\u0629. \u062a\u0628\u0644\u063a \u0645\u0633\u0627\u062d\u062a\u0647\u0627 504.030 \u0643\u0645\u00b2 \u0648\u0628\u0630\u0644\u0643 \u062a\u0643\u0648\u0646 \u062b\u0627\u0646\u064a \u0623\u0643\u0628\u0631 \u0628\u0644\u062f \u0645\u0646 \u062d\u064a\u062b \u0627\u0644\u0645\u0633\u0627\u062d\u0629 \u0641\u064a \u0623\u0648\u0631\u0648\u0628\u0627 \u0627\u0644\u063a\u0631\u0628\u064a\u0629 \u0648\u0627\u0644\u0627\u062a\u062d\u0627\u062f \u0627\u0644\u0623\u0648\u0631\u0648\u0628\u064a \u0628\u0639\u062f \u0641\u0631\u0646\u0633\u0627.", "qas": [{"question": "\u0623\u064a\u0646 \u062a\u0642\u0639 \u0625\u0633\u0628\u0627\u0646\u064a\u0627\u061f", "id": "775319039596", "answers": [{"text": "\u0641\u064a \u062c\u0646\u0648\u0628 \u063a\u0631\u0628 \u0623\u0648\u0631\u0648\u0628\u0627 \u0641\u064a \u0634\u0628\u0647 \u0627\u0644\u062c\u0632\u064a\u0631\u0629 \u0627\u0644\u0623\u064a\u0628\u064a\u0631\u064a\u0629.", "answer_start": 117}], "is_impossible": false}, {"question": "\u0645\u0627 \u0647\u0648 \u0623\u0648\u0644 \u0628\u0644\u062f \u0645\u0646 \u062d\u064a\u062b \u0627\u0644\u0645\u0633\u0627\u062d\u0629 \u0641\u064a \u0623\u0648\u0631\u0648\u0628\u0627 \u0627\u0644\u063a\u0631\u0628\u064a\u0629 \u0648 \u0627\u0644\u0627\u062a\u062d\u0627\u062f \u0627\u0644\u0623\u0648\u0631\u0648\u0628\u064a\u061f", "id": "602063468504", "answers": [{"text": "\u0641\u0631\u0646\u0633\u0627.", "answer_start": 517}], "is_impossible": false}, {"question": "\u0643\u0645 \u062a\u0628\u0644\u063a \u0645\u0633\u0627\u062d\u0629 \u0625\u0633\u0628\u0627\u0646\u064a\u0627\u061f", "id": "53650654685", "answers": [{"text": "504.030 \u0643\u0645\u00b2", "answer_start": 425}], "is_impossible": false}]}, {"context": "\u062e\u0636\u0639\u062a \u0625\u0633\u0628\u0627\u0646\u064a\u0627 \u0628\u0633\u0628\u0628 \u0645\u0648\u0642\u0639\u0647\u0627 \u0644\u0645\u0624\u062b\u0631\u0627\u062a \u062e\u0627\u0631\u062c\u064a\u0629 \u0643\u062b\u064a\u0631\u0629 \u0645\u0646\u0630 \u0639\u0635\u0648\u0631 \u0645\u0627 \u0642\u0628\u0644 \u0627\u0644\u062a\u0627\u0631\u064a\u062e \u0648\u062d\u062a\u0649 \u0628\u0632\u0648\u063a\u0647\u0627 \u0643\u062f\u0648\u0644\u0629. \u062e\u0631\u062c\u062a \u0625\u0633\u0628\u0627\u0646\u064a\u0627 \u0643\u0628\u0644\u062f \u0645\u0648\u062d\u062f \u0641\u064a \u0627\u0644\u0642\u0631\u0646 \u0627\u0644\u062e\u0627\u0645\u0633 \u0639\u0634\u0631 \u0648\u0630\u0644\u0643 \u0628\u0639\u062f \u062a\u0648\u062d\u064a\u062f \u0627\u0644\u0645\u0645\u0627\u0644\u0643 \u0627\u0644\u0643\u0627\u062b\u0648\u0644\u064a\u0643\u064a\u0629 \u0648\u0627\u0644\u0633\u064a\u0637\u0631\u0629 \u0639\u0644\u0649 \u0643\u0627\u0645\u0644 \u0634\u0628\u0647 \u0627\u0644\u062c\u0632\u064a\u0631\u0629 \u0627\u0644\u0623\u064a\u0628\u064a\u0631\u064a\u0629 \u0641\u064a 1492. \u0645\u0646 \u0646\u0627\u062d\u064a\u0629 \u0623\u062e\u0631\u0649\u060c \u0643\u0627\u0646\u062a \u0625\u0633\u0628\u0627\u0646\u064a\u0627 \u0645\u0635\u062f\u0631 \u0646\u0641\u0648\u0630 \u0647\u0627\u0645 \u0641\u064a \u0645\u0646\u0627\u0637\u0642 \u0623\u062e\u0631\u0649 \u062e\u0644\u0627\u0644 \u0627\u0644\u0639\u0635\u0648\u0631 \u0627\u0644\u062d\u062f\u064a\u062b\u0629\u060c \u0639\u0646\u062f\u0645\u0627 \u0623\u0635\u0628\u062d\u062a \u0625\u0645\u0628\u0631\u0627\u0637\u0648\u0631\u064a\u0629 \u0639\u0627\u0644\u0645\u064a\u0629 \u062e\u0644\u0641\u062a \u0625\u0631\u062b\u0627\u064b \u064a\u0636\u0645 \u0623\u0643\u062b\u0631 \u0645\u0646 500 \u0645\u0644\u064a\u0648\u0646 \u0646\u0627\u0637\u0642 \u0628\u0627\u0644\u0625\u0633\u0628\u0627\u0646\u064a\u0629\u060c \u0645\u0645\u0627 \u064a\u062c\u0639\u0644\u0647\u0627 \u062b\u0627\u0646\u064a \u0627\u0644\u0644\u063a\u0627\u062a \u0627\u0644\u0623\u0645 \u0627\u0633\u062a\u062e\u062f\u0627\u0645\u0627\u064b.", "qas": [{"question": "\u0645\u062a\u0649 \u062e\u0631\u062c\u062a \u0625\u0633\u0628\u0627\u0646\u064a\u0627 \u0643\u062f\u0648\u0644\u0629 \u0645\u0648\u062d\u062f\u0629\u061f", "id": "611642964297", "answers": [{"text": "\u0641\u064a \u0627\u0644\u0642\u0631\u0646 \u0627\u0644\u062e\u0627\u0645\u0633 \u0639\u0634\u0631", "answer_start": 112}], "is_impossible": false}, {"question": "\u0645\u0627\u0647\u064a \u062b\u0627\u0646\u064a \u0644\u063a\u0627\u062a \u0627\u0644\u0623\u0645 \u0627\u0633\u062a\u062e\u062f\u0627\u0645\u0627\u064b \u0641\u064a \u0627\u0644\u0639\u0627\u0644\u0645\u061f", "id": "775130858897", "answers": [{"text": "\u0628\u0627\u0644\u0625\u0633\u0628\u0627\u0646\u064a\u0629\u060c", "answer_start": 361}], "is_impossible": false}, {"question": "\u0643\u0645 \u0647\u0646\u0627\u0643 \u0645\u0646 \u0646\u0627\u0637\u0642 \u0628\u0627\u0644\u063a\u0629 \u0627\u0644\u0625\u0633\u0628\u0627\u0646\u064a\u0629\u061f", "id": "11250133938", "answers": [{"text": "\u0623\u0643\u062b\u0631 \u0645\u0646 500 \u0645\u0644\u064a\u0648\u0646", "answer_start": 338}], "is_impossible": false}]}, {"context": "\u062a\u0639\u062f\u0651 \u0625\u0633\u0628\u0627\u0646\u064a\u0627 \u062f\u0648\u0644\u0629 \u062f\u064a\u0645\u0642\u0631\u0627\u0637\u064a\u0629 \u0630\u0627\u062a \u062d\u0643\u0648\u0645\u0629 \u0628\u0631\u0644\u0645\u0627\u0646\u064a\u0629 \u0641\u064a \u0638\u0644 \u0646\u0638\u0627\u0645 \u0645\u0644\u0643\u064a \u062f\u0633\u062a\u0648\u0631\u064a. \u0648\u062a\u0639\u062f \u0625\u0633\u0628\u0627\u0646\u064a\u0627 \u0645\u0646 \u0627\u0644\u0628\u0644\u062f\u0627\u0646 \u0627\u0644\u0645\u062a\u0642\u062f\u0645\u0629 \u062d\u064a\u062b \u0623\u0646 \u0627\u0642\u062a\u0635\u0627\u062f\u0647\u0627 \u062a\u0627\u0633\u0639 \u0623\u0643\u0628\u0631 \u0627\u0642\u062a\u0635\u0627\u062f \u0641\u064a \u0627\u0644\u0639\u0627\u0644\u0645 \u0645\u0646 \u062d\u064a\u062b \u0627\u0644\u0646\u0627\u062a\u062c \u0627\u0644\u0645\u062d\u0644\u064a \u0627\u0644\u0625\u062c\u0645\u0627\u0644\u064a \u0627\u0644\u0627\u0633\u0645\u064a\u060c \u0643\u0645\u0627 \u0623\u0646 \u0645\u0633\u062a\u0648\u064a\u0627\u062a \u0627\u0644\u0645\u0639\u064a\u0634\u0629 \u0645\u0631\u062a\u0641\u0639\u0629 \u062c\u062f\u0627\u064b \u0648\u062a\u0642\u0639 (\u0641\u064a \u0627\u0644\u0645\u0631\u062a\u0628\u0629 \u0627\u0644\u0639\u0634\u0631\u064a\u0646 \u0639\u0644\u0649 \u0645\u0624\u0634\u0631 \u0627\u0644\u062a\u0646\u0645\u064a\u0629 \u0627\u0644\u0628\u0634\u0631\u064a\u0629)\u060c \u0648\u0623\u064a\u0636\u0627\u064b \u0641\u064a \u0627\u0644\u0645\u0631\u062a\u0628\u0629 \u0627\u0644\u0639\u0627\u0634\u0631\u0629 \u0645\u0646 \u062d\u064a\u062b \u0645\u0639\u064a\u0627\u0631 \u062c\u0648\u062f\u0629 \u0627\u0644\u062d\u064a\u0627\u0629 \u0641\u064a \u0627\u0644\u0639\u0627\u0644\u0645 \u0641\u064a \u0639\u0627\u0645 2005. \u0625\u0633\u0628\u0627\u0646\u064a\u0627 \u0639\u0636\u0648 \u0641\u064a \u0627\u0644\u0623\u0645\u0645 \u0627\u0644\u0645\u062a\u062d\u062f\u0629 \u0648\u0627\u0644\u0627\u062a\u062d\u0627\u062f \u0627\u0644\u0623\u0648\u0631\u0648\u0628\u064a \u0648\u062d\u0644\u0641 \u0634\u0645\u0627\u0644 \u0627\u0644\u0623\u0637\u0644\u0633\u064a \u0648\u0645\u0646\u0638\u0645\u0629 \u0627\u0644\u062a\u0639\u0627\u0648\u0646 \u0648\u0627\u0644\u062a\u0646\u0645\u064a\u0629 \u0627\u0644\u0627\u0642\u062a\u0635\u0627\u062f\u064a\u0629 \u0648\u0645\u0646\u0638\u0645\u0629 \u0627\u0644\u062a\u062c\u0627\u0631\u0629 \u0627\u0644\u0639\u0627\u0644\u0645\u064a\u0629.", "qas": [{"question": "\u0645\u0646 \u062d\u064a\u062b \u0627\u0644\u0646\u0627\u062a\u062c \u0627\u0644\u0645\u062d\u0644\u064a \u0627\u0644\u0625\u062c\u0645\u0627\u0644\u064a \u0627\u0644\u0623\u0633\u0645\u0649\u060c \u0645\u0627\u0647\u064a \u0627\u0644\u0645\u062a\u0628\u0629 \u0627\u0644\u062a\u064a \u062a\u0634\u063a\u0644\u0647\u0627 \u0625\u0633\u0628\u0627\u0646\u064a\u0627 \u0641\u064a \u0627\u0644\u0639\u0627\u0644\u0645\u061f", "id": "880035633654", "answers": [{"text": "\u062a\u0627\u0633\u0639 \u0623\u0643\u0628\u0631 \u0627\u0642\u062a\u0635\u0627\u062f \u0641\u064a \u0627\u0644\u0639\u0627\u0644\u0645", "answer_start": 120}], "is_impossible": false}, {"question": "\u0645\u0627 \u0647\u064a \u0627\u0644\u0637\u0628\u064a\u0639\u0629 \u0627\u0644\u0633\u064a\u0627\u0633\u064a\u0629 \u0644\u062f\u0648\u0644\u0629 \u0625\u0633\u0628\u0627\u0646\u064a\u0627\u061f", "id": "50766863547", "answers": [{"text": "\u062f\u0648\u0644\u0629 \u062f\u064a\u0645\u0642\u0631\u0627\u0637\u064a\u0629 \u0630\u0627\u062a \u062d\u0643\u0648\u0645\u0629 \u0628\u0631\u0644\u0645\u0627\u0646\u064a\u0629 \u0641\u064a \u0638\u0644 \u0646\u0638\u0627\u0645 \u0645\u0644\u0643\u064a \u062f\u0633\u062a\u0648\u0631\u064a.", "answer_start": 13}], "is_impossible": false}, {"question": "\u0645\u0627\u0647\u064a \u0627\u0644\u0645\u0624\u0633\u0633\u0627\u062a \u0627\u0644\u062a\u064a \u062a\u0646\u062a\u0645\u064a \u0625\u0644\u064a\u0647\u0627 \u0625\u0633\u0628\u0627\u0646\u064a\u0627\u061f", "id": "953001433800", "answers": [{"text": "\u0627\u0644\u0623\u0645\u0645 \u0627\u0644\u0645\u062a\u062d\u062f\u0629 \u0648\u0627\u0644\u0627\u062a\u062d\u0627\u062f \u0627\u0644\u0623\u0648\u0631\u0648\u0628\u064a \u0648\u062d\u0644\u0641 \u0634\u0645\u0627\u0644 \u0627\u0644\u0623\u0637\u0644\u0633\u064a \u0648\u0645\u0646\u0638\u0645\u0629 \u0627\u0644\u062a\u0639\u0627\u0648\u0646 \u0648\u0627\u0644\u062a\u0646\u0645\u064a\u0629 \u0627\u0644\u0627\u0642\u062a\u0635\u0627\u062f\u064a\u0629 \u0648\u0645\u0646\u0638\u0645\u0629 \u0627\u0644\u062a\u062c\u0627\u0631\u0629 \u0627\u0644\u0639\u0627\u0644\u0645\u064a\u0629.", "answer_start": 361}], "is_impossible": false}]}]}, {"title": "\u0622\u064a \u0641\u0648\u0646", "paragraphs": [{"qas": [{"question": "\u0645\u062a\u0649 \u062a\u0645 \u0625\u0646\u062a\u0627\u062c \u0623\u0648\u0644 \u062c\u0647\u0627\u0632(\u0622\u064a\u0641\u0648\u0646) \u062d\u0648\u0644 \u0627\u0644\u0639\u0627\u0644\u0645\u061f", "answers": [{"text": "\u0633\u0628\u062a\u0645\u0628\u0631 2005", "answer_start": 342}, {"text": "\u0627\u0644\u062a\u0627\u0633\u0639 \u0645\u0646 \u064a\u0648\u0646\u064a\u0648 2007", "answer_start": 580}], "id": "arabic-4506654627886147739-2", "is_impossible": false}], "context": "\u0644\u0642\u062f \u0643\u0627\u0646 \u0627\u0644\u0645\u0633\u0624\u0648\u0644 \u0627\u0644\u0623\u0648\u0644 \u0639\u0646 \u0638\u0647\u0648\u0631 \u0627\u0644\u062c\u0647\u0627\u0632 \u0647\u0648 \u0627\u0644\u0631\u0626\u064a\u0633 \u0627\u0644\u062a\u0646\u0641\u064a\u0630\u064a \u0644\u0634\u0631\u0643\u0629 \u0623\u0628\u0644 \u0633\u062a\u064a\u0641 \u062c\u0648\u0628\u0632. \u0641\u0642\u062f \u0642\u0627\u0645 \u0633\u062a\u064a\u0641 \u062c\u0648\u0628\u0632 \u0628\u062a\u0648\u062c\u064a\u0647 \u0645\u0647\u0646\u062f\u0633\u064a\u0646 \u0623\u0628\u0644 \u0644\u0644\u0628\u062d\u062b \u0648\u0627\u0644\u062a\u062d\u0631\u064a \u0639\u0646 \u0634\u0627\u0634\u0627\u062a \u0627\u0644\u0644\u0645\u0633. \u0648\u0644\u0643\u0646 \u0642\u0628\u0644 \u0630\u0644\u0643 \u0642\u0627\u0645 \u0633\u062a\u064a\u0641 \u062c\u0648\u0628\u0632 \u0628\u062a\u0648\u062c\u064a\u0647 \u0645\u0647\u0646\u062f\u0633\u064a\u0646 \u0623\u0628\u0644 \u0644\u062a\u0637\u0648\u064a\u0631 \u0627\u0644\u0622\u064a \u0628\u0648\u062f \u0648\u0628\u0631\u0646\u0627\u0645\u062c \u0627\u0644\u0622\u064a \u062a\u0648\u0646\u0632 \u0627\u0644\u0630\u064a \u0623\u064f\u0635\u062f\u0650\u0631\u064e \u0641\u064a \u064a\u0646\u0627\u064a\u0631 2001\u060c \u0627\u0644\u0630\u064a\u0646 \u062f\u0631\u0627 \u0639\u0644\u0649 \u0627\u0644\u0634\u0631\u0643\u0629 \u0627\u0644\u0643\u062b\u064a\u0631 \u0645\u0646 \u0627\u0644\u0645\u0627\u0644 \u0644\u062c\u0627\u0630\u0628\u064a\u0629 \u0627\u0644\u062c\u0647\u0627\u0632 \u0648\u0633\u0647\u0648\u0644\u0629 \u0627\u0633\u062a\u062e\u062f\u0627\u0645 \u0627\u0644\u0628\u0631\u0646\u0627\u0645\u062c. \u0641\u064a \u0627\u0644\u0633\u0627\u0628\u0639 \u0645\u0646 \u0633\u0628\u062a\u0645\u0628\u0631 2005 \u0623\u0628\u0644 \u0648\u0645\u0648\u062a\u0648\u0631\u0648\u0644\u0627 \u0623\u0635\u062f\u0631\u0627 \u062c\u0647\u0627\u0632 \u0647\u0627\u062a\u0641 \u064a\u0633\u0645\u0649 \u0631\u0648\u0643\u0631 \u0625\u064a 1\u060c \u0648\u0643\u0627\u0646 \u0623\u0648\u0644 \u062c\u0647\u0627\u0632 \u0647\u0627\u062a\u0641 \u064a\u0633\u062a\u062e\u062f\u0645 \u0628\u0631\u0646\u0627\u0645\u062c \u0627\u0644\u0622\u064a \u062a\u0648\u0646\u0632 \u0644\u0644\u0645\u0632\u0627\u0645\u0646\u0629. \u0648\u0644\u0643\u0646 \u0643\u0627\u0646 \u0633\u062a\u064a\u0641 \u063a\u064a\u0631 \u0631\u0627\u0636\u064a\u064d \u0639\u0646 \u0627\u0644\u0631\u0648\u0643\u0631\u060c \u0642\u064a\u0627\u0645 \u0645\u0635\u0645\u0645 \u0645\u0646 \u062e\u0627\u0631\u062c \u0623\u0628\u0644 (\u0645\u0648\u062a\u0648\u0631\u0648\u0644\u0627) \u0628\u062a\u0635\u0645\u064a\u0645 \u0627\u0644\u062c\u0647\u0627\u0632 \u0645\u0646\u0639\u062a \u0623\u0628\u0644 \u0645\u0646 \u062a\u0635\u0645\u064a\u0645 \u0627\u0644\u062c\u0647\u0627\u0632 \u0627\u0644\u0630\u064a \u0623\u0631\u0627\u062f\u0647 \u0633\u062a\u064a\u0641. \u0641\u064a \u0627\u0644\u062a\u0627\u0633\u0639 \u0645\u0646 \u064a\u0648\u0646\u064a\u0648 2007 \u0623\u0639\u0644\u0646 \u0633\u062a\u064a\u0641 \u0639\u0646 \u0623\u0648\u0644 \u062c\u0647\u0627\u0632 \u0622\u064a \u0641\u0648\u0646. \u0648\u0641\u064a \u0627\u0644\u062a\u0627\u0633\u0639 \u0648\u0627\u0644\u0639\u0634\u0631\u064a\u0646 \u0645\u0646 \u064a\u0648\u0646\u064a\u0648 2007 \u062a\u0645 \u0625\u0635\u062f\u0627\u0631 \u0622\u064a \u062a\u0648\u0646\u0632 7.3 \u062a\u0632\u0627\u0645\u0646\u0627\u064b \u0645\u0639 \u0625\u0635\u062f\u0627\u0631 \u0627\u0644\u0622\u064a \u0641\u0648\u0646.[2]"}]}, {"title": "\u064a\u062b\u0631\u0628", "paragraphs": [{"qas": [{"question": "\u0645\u0627 \u0647\u0648 \u0627\u0644\u0627\u0633\u0645 \u0627\u0644\u0633\u0627\u0628\u0642 \u0644\u0644\u0645\u062f\u064a\u0646\u0629 \u0627\u0644\u0645\u0646\u0648\u0631\u0629 \u0642\u0628\u0644 \u0627\u0644\u0647\u062c\u0631\u0629 \u0627\u0644\u0646\u0628\u0648\u064a\u0629 \u0644\u0644\u0631\u0633\u0648\u0644\u061f", "answers": [{"text": "\u064a\u064e\u062b\u0652\u0631\u0650\u0628", "answer_start": 0}, {"text": "\u064a\u064e\u062b\u0652\u0631\u0650\u0628", "answer_start": 0}], "id": "arabic-2601005454502936739-0", "is_impossible": false}], "context": "\u064a\u064e\u062b\u0652\u0631\u0650\u0628 \u0647\u0648 \u0627\u0644\u0627\u0633\u0645 \u0627\u0644\u0633\u0627\u0628\u0642 \u0644\u0644\u0645\u062f\u064a\u0646\u0629 \u0627\u0644\u0645\u0646\u0648\u0631\u0629 \u0642\u0628\u0644 \u0627\u0644\u0647\u062c\u0631\u0629 \u0627\u0644\u0646\u0628\u0648\u064a\u0629 \u0644\u0644\u0631\u0633\u0648\u0644 \u0633\u0645\u064a\u062a \u064a\u062b\u0631\u0628 \u0628\u0647\u0630\u0627 \u0627\u0644\u0627\u0633\u0645 \u0646\u0633\u0628\u0629 \u0625\u0644\u0649 \u064a\u062b\u0631\u0628 \u0627\u0628\u0646 \u0642\u0627\u064a\u0646\u0629 \u0628\u0646 \u0645\u0647\u0644\u0627\u0626\u064a\u0644 \u0628\u0646 \u0625\u0631\u0645 \u0628\u0646 \u0639\u0628\u064a\u0644 \u0628\u0646 \u0639\u0648\u0636 \u0628\u0646 \u0625\u0631\u0645 \u0628\u0646 \u0633\u0627\u0645 \u0628\u0646 \u0646\u0648\u062d. \u0648\u0627\u0644\u062c\u062f\u064a\u0631 \u0628\u0627\u0644\u0630\u0643\u0631 \u0647\u0648 \u0643\u0631\u0627\u0647\u064a\u0629 \u0625\u0637\u0644\u0627\u0642 \u0647\u0630\u0627 \u0627\u0644\u0627\u0633\u0645 \u0639\u0644\u064a\u0647\u0627\u060c \u0648\u0627\u0644\u0623\u062d\u0631\u0649 \u062a\u0633\u0645\u064a\u062a\u0647\u0627 \u0628\u0627\u0633\u0645 \u0627\u0644\u0645\u062f\u064a\u0646\u0629 (\u062f\u0648\u0646 \u0644\u0641\u0638 \"\u0627\u0644\u0645\u0646\u0648\u0631\u0629\") \u0648\u0637\u064a\u0628\u0629 \u0648\u0628\u0623\u0633\u0645\u0627\u0626\u0647\u0627 \u0627\u0644\u0623\u062e\u0631\u0649 \u0627\u0644\u062a\u064a \u0623\u0637\u0644\u0642\u062a \u0639\u0644\u064a\u0647\u0627 \u0628\u0639\u062f \u0627\u0644\u0647\u062c\u0631\u0629 \u0627\u0644\u0646\u0628\u0648\u064a\u0629."}]}, {"title": "\u0646\u0647\u0631 \u0627\u0644\u0623\u0631\u062f\u0646", "paragraphs": [{"qas": [{"question": "\u0643\u0645 \u064a\u0628\u0644\u063a \u0637\u0648\u0644 \u0646\u0647\u0631 \u0627\u0644\u0627\u0631\u062f\u0646\u061f", "answers": [{"text": "251 \u0643\u0645", "answer_start": 51}, {"text": "251 \u0643\u0645", "answer_start": 51}], "id": "arabic-5203422813540110980-0", "is_impossible": false}], "context": " \u0646\u0647\u0631 \u0627\u0644\u0623\u0631\u062f\u0646 \u0646\u0647\u0631 \u064a\u0645\u0631 \u0641\u064a \u0628\u0644\u0627\u062f \u0627\u0644\u0634\u0627\u0645\u060c \u064a\u0628\u0644\u063a \u0637\u0648\u0644\u0647 \u062d\u0648\u0627\u0644\u064a 251 \u0643\u0645 \u0648\u0637\u0648\u0644 \u0633\u0647\u0644\u0647 \u062d\u0648\u0627\u0644\u064a 360 \u0643\u0645 \u0648\u064a\u062a\u0643\u0648\u0646 \u0639\u0646\u062f \u0627\u0644\u062a\u0642\u0627\u0621 \u062b\u0644\u0627\u062b\u0629 \u0631\u0648\u0627\u0641\u062f \u0647\u064a \u0628\u0627\u0646\u064a\u0627\u0633 \u0627\u0644\u0642\u0627\u062f\u0645 \u0645\u0646 \u0633\u0648\u0631\u064a\u0627 \u0648\u0627\u0644\u0644\u062f\u0627\u0646 \u0627\u0644\u0642\u0627\u062f\u0645 \u0645\u0646 \u0634\u0645\u0627\u0644\u064a \u0641\u0644\u0633\u0637\u064a\u0646 \u0648\u0627\u0644\u062d\u0627\u0635\u0628\u0627\u0646\u064a \u0627\u0644\u0642\u0627\u062f\u0645 \u0645\u0646 \u0644\u0628\u0646\u0627\u0646 \u0645\u0634\u0643\u0644\u0627 \u0646\u0647\u0631 \u0627\u0644\u0623\u0631\u062f\u0646 \u0627\u0644\u0639\u0644\u0648\u064a.[1][2] \u0627\u0644\u0630\u064a \u064a\u0645\u0631 \u0641\u064a \u0628\u062d\u064a\u0631\u0629 \u062d\u0648\u0644\u0627 \u0641\u064a \u0644\u0628\u0646\u0627\u0646 \u062b\u0645 \u064a\u0635\u0628 \u0641\u064a \u0628\u062d\u064a\u0631\u0629 \u0637\u0628\u0631\u064a\u0629 \u0627\u0644\u062a\u064a \u062a\u0643\u0648\u0651\u0646\u062a \u062c\u0631\u0627\u0621 \u062d\u062f\u0648\u062b \u0627\u0644\u0648\u0627\u062f\u064a \u0627\u0644\u0645\u062a\u0635\u062f\u0639 \u0627\u0644\u0643\u0628\u064a\u0631. \u0648\u0642\u062f \u0643\u0648\u0646 \u0647\u0630\u0627 \u0627\u0644\u0634\u0642 \u0639\u062f\u0629 \u0628\u062d\u0627\u0631 \u0648\u0628\u062d\u064a\u0631\u0627\u062a \u0623\u062e\u0631\u0649 \u0645\u0647\u0645\u0629\u060c \u0648\u0639\u0646\u062f \u062e\u0631\u0648\u062c\u0647 \u0645\u0646 \u0628\u062d\u0631\u064a\u0629 \u0637\u0628\u0631\u064a\u0629 \u064a\u0643\u0648\u0646 \u0646\u0647\u0631 \u0627\u0644\u0623\u0631\u062f\u0646 \u0627\u0644\u0633\u0641\u0644\u064a \u0648\u064a\u0635\u0628 \u0641\u064a\u0647 \u0623\u064a\u0636\u0627 \u0631\u0648\u0627\u0641\u062f \u0646\u0647\u0631 \u0627\u0644\u064a\u0631\u0645\u0648\u0643 \u0648\u0646\u0647\u0631 \u0627\u0644\u0632\u0631\u0642\u0627\u0621 \u0648\u0648\u0627\u062f\u064a \u0643\u0641\u0631\u0646\u062c\u0629 \u0648\u062c\u0627\u0644\u0648\u062a\u060c \u0648\u064a\u0641\u0635\u0644 \u0627\u0644\u0646\u0647\u0631 \u0628\u064a\u0646 \u0641\u0644\u0633\u0637\u064a\u0646 \u0627\u0644\u062a\u0627\u0631\u064a\u062e\u064a\u0629 \u0648\u0627\u0644\u0623\u0631\u062f\u0646 \u0625\u0644\u0649 \u0627\u0646 \u064a\u0635\u0628 \u0641\u064a \u0645\u064a\u0627\u0647 \u0627\u0644\u0628\u062d\u0631 \u0627\u0644\u0645\u064a\u062a \u0627\u0644\u0645\u0639\u0631\u0648\u0641\u0629 \u0628\u0645\u0644\u0648\u062d\u062a\u0647\u0627 \u0627\u0644\u0639\u0627\u0644\u064a\u0629."}]}, {"title": "\u0627\u0644\u062d\u0631\u0628 \u0627\u0644\u0623\u0647\u0644\u064a\u0629 \u0627\u0644\u0644\u064a\u0628\u064a\u0631\u064a\u0629 \u0627\u0644\u062b\u0627\u0646\u064a\u0629", "paragraphs": [{"qas": [{"question": "\u0641\u064a \u0623\u064a \u0639\u0627\u0645 \u0625\u0646\u062f\u0644\u0639\u062a \u0627\u0644\u062d\u0631\u0628 \u0627\u0644\u0623\u0647\u0644\u064a\u0629 \u0627\u0644\u0644\u064a\u0628\u064a\u0631\u064a\u0629 \u0627\u0644\u062b\u0627\u0646\u064a\u0629\u061f", "answers": [{"text": "1999", "answer_start": 49}], "id": "arabic-7512172853835215113-0", "is_impossible": false}], "context": " \u0627\u0644\u062d\u0631\u0628 \u0627\u0644\u0623\u0647\u0644\u064a\u0629 \u0627\u0644\u0644\u064a\u0628\u064a\u0631\u064a\u0629 \u0627\u0644\u062b\u0627\u0646\u064a\u0629 \u0647\u064a \u062d\u0631\u0628 \u0628\u062f\u0623\u062a \u0639\u0627\u0645 1999 \u0648\u0642\u0627\u0645\u062a \u0628\u0639\u062f \u0638\u0647\u0648\u0631 \u0645\u062c\u0645\u0648\u0639\u0629 \u062b\u0627\u0626\u0631\u0629 \u0636\u062f \u0627\u0644\u062d\u0643\u0648\u0645\u0629 \u0627\u0644\u0644\u064a\u0628\u064a\u0631\u064a\u0629 \u0641\u064a \u0634\u0645\u0627\u0644 \u0644\u064a\u0628\u064a\u0631\u064a\u0627 \u0628\u062f\u0639\u0645 \u0645\u0646 \u062d\u0643\u0648\u0645\u0629 \u0627\u0644\u062f\u0648\u0644\u0629 \u0627\u0644\u0645\u062c\u0627\u0648\u0631\u0629 \u063a\u064a\u0646\u064a\u0627 \u0648\u0628\u062f\u0639\u0645 \u0645\u0646 \u062d\u0632\u0628 \u0627\u0644\u0627\u062a\u062d\u0627\u062f \u0627\u0644\u0644\u064a\u0628\u064a\u0631\u064a \u0644\u0644\u0645\u0635\u0627\u0644\u062d\u0629 \u0648 \u0627\u0644\u062f\u064a\u0645\u0642\u0631\u0627\u0637\u064a\u0629 \u0648\u0641\u064a \u0638\u0647\u0631\u062a \u0633\u0646\u0629 2003 \u0645\u062c\u0645\u0648\u0639\u0629 \u062d\u0632\u0628\u064a\u0629 \u0623\u062e\u0631\u0649 \u062b\u0627\u0631\u062a \u0636\u062f \u0627\u0644\u062d\u0643\u0645 \u0648\u0647\u0645 \u0627\u0644\u062d\u0631\u0643\u0629 \u0645\u0646 \u0623\u062c\u0644 \u0627\u0644\u062f\u064a\u0645\u0642\u0631\u0627\u0637\u064a\u0629 \u0641\u064a \u0644\u064a\u0628\u064a\u0631\u064a\u0627 \u0648\u0646\u0634\u0637\u062a \u0641\u064a \u0627\u0644\u062c\u0646\u0648\u0628 \u0644\u062a\u0637\u064a\u062d \u0628\u062d\u0643\u0648\u0645\u0629 \u062a\u0634\u0627\u0631\u0644\u0632 \u062a\u0627\u064a\u0644\u0648\u0631 \u0627\u0644\u062d\u0643\u0648\u0645\u0629 \u0627\u0644\u062b\u0627\u0644\u062b\u0629 \u0627\u0644\u062a\u064a \u0642\u0627\u062f\u062a \u0627\u0644\u0628\u0644\u0627\u062f\u060c \u0648\u062a\u0645\u0643\u0646 \u062d\u0632\u0628 \u0627\u0644\u0627\u062a\u062d\u0627\u062f \u0627\u0644\u0644\u064a\u0628\u064a\u0631\u064a \u0644\u0644\u0645\u0635\u0627\u0644\u062d\u0629 \u0648\u0627\u0644\u062f\u064a\u0645\u0642\u0631\u0627\u0637\u064a\u0629 \u0645\u0646 \u0627\u0644\u0633\u064a\u0637\u0631\u0629 \u0639\u0644\u0649 \u0627\u0644\u0639\u0627\u0635\u0645\u0629 \u0645\u0648\u0646\u0631\u0648\u0641\u064a\u0627\u060c \u0648\u0642\u0627\u0645\u062a \u0645\u062c\u0645\u0648\u0639\u0629 \u0647\u0630\u0627 \u0627\u0644\u062d\u0632\u0628 \u0628\u0642\u0635\u0641 \u0627\u0644\u0645\u062f\u064a\u0646\u0629 \u0648\u0642\u062a\u0644\u0648\u0627 \u0627\u0644\u0643\u062b\u064a\u0631 \u0645\u0646 \u0627\u0644\u0645\u062f\u0646\u064a\u064a\u0646 \u0641\u064a\u0647\u0627\u060c \u0628\u064a\u0646\u0645\u0627 \u0643\u0627\u0646 \u0622\u0644\u0627\u0641 \u0627\u0644\u0646\u0627\u0633 \u0642\u062f \u0647\u062c\u0631\u0648\u0627 \u0627\u0644\u0645\u062f\u064a\u0646\u0629 \u0644\u0623\u0648\u0636\u0627\u0639\u0647\u0627 \u0627\u0644\u0633\u064a\u0626\u0629\u060c \u0641\u064a \u062d\u064a\u0646 \u0623\u0646 \u0627\u0644\u0631\u0626\u064a\u0633 \u0627\u0644\u0644\u064a\u0628\u064a\u0631\u064a \u0627\u0644\u0633\u0627\u0628\u0642 \u062a\u0634\u0627\u0631\u0644\u0632 \u062a\u0627\u064a\u0644\u0648\u0631 \u0631\u062d\u0644 \u0625\u0644\u0649 \u0646\u064a\u062c\u064a\u0631\u064a\u0627."}]}, {"title": "American_Idol", "paragraphs": [{"context": "\u0623\u0645\u0631\u064a\u0643\u0627\u0646 \u0623\u064a\u062f\u0648\u0644 \u0647\u064a \u0645\u0633\u0644\u0633\u0644 \u0623\u0645\u0631\u064a\u0643\u064a \u0644\u0644\u0645\u0633\u0644\u0633\u0644 \u0627\u0644\u063a\u0646\u0627\u0626\u064a \u0627\u0644\u0630\u064a \u0623\u0646\u0634\u0623\u0647 \u0633\u064a\u0645\u0648\u0646 \u0641\u0648\u0644\u0631 \u0648\u0625\u0646\u062a\u0627\u062c 19 \u064a\u0646\u062a\u064a\u0631\u062a\u0627\u064a\u0646\u0645\u064a\u0646\u062a \u060c \u0648\u062a\u0648\u0632\u0639\u0647 \u0634\u0631\u0643\u0629 \u0641\u0631\u064a\u0645\u0627\u0646\u062a\u0644\u064a\u0645\u064a\u062f\u064a\u0627 \u0646\u0648\u0631\u062b \u0627\u0645\u064a\u0631\u064a\u0643\u0627 . \u0628\u062f\u0623 \u0628\u062b\u0647 \u0639\u0644\u0649 \u0641\u0648\u0643\u0633 \u0641\u064a 11 \u064a\u0648\u0646\u064a\u0648 2002 \u060c \u0643\u0625\u0636\u0627\u0641\u0629 \u0625\u0644\u0649 \u0635\u064a\u063a\u0629 \u0627\u0644\u0623\u064a\u062f\u0648\u0644 \u0639\u0644\u0649 \u0623\u0633\u0627\u0633 \u0627\u0644\u0645\u0633\u0644\u0633\u0644 \u0627\u0644\u0628\u0631\u064a\u0637\u0627\u0646\u064a \u0628\u0648\u0628 \u0623\u064a\u062f\u0648\u0644 \u0648\u0645\u0646\u0630 \u0630\u0644\u0643 \u0627\u0644\u062d\u064a\u0646 \u0623\u0635\u0628\u062d \u0648\u0627\u062d\u062f\u0627 \u0645\u0646 \u0623\u0643\u062b\u0631 \u0627\u0644\u0639\u0631\u0648\u0636 \u0627\u0644\u0646\u0627\u062c\u062d\u0629 \u0641\u064a \u062a\u0627\u0631\u064a\u062e \u0627\u0644\u062a\u0644\u0641\u0632\u064a\u0648\u0646 \u0627\u0644\u0623\u0645\u0631\u064a\u0643\u064a . \u064a\u062a\u0645\u062b\u0644 \u0645\u0641\u0647\u0648\u0645 \u0627\u0644\u0645\u0633\u0644\u0633\u0644 \u0641\u064a \u0627\u0644\u0639\u062b\u0648\u0631 \u0639\u0644\u0649 \u0641\u0646\u0627\u0646\u064a\u0646 \u0645\u0633\u062c\u0644\u064a\u0646 \u0645\u0646\u0641\u0635\u0644\u064a\u0646 \u060c \u064a\u062a\u0645 \u062a\u062d\u062f\u064a\u062f \u0627\u0644\u0641\u0627\u0626\u0632 \u0645\u0646 \u062e\u0644\u0627\u0644 \u0627\u0644\u0645\u0634\u0627\u0647\u062f\u064a\u0646 \u0641\u064a \u0623\u0645\u0631\u064a\u0643\u0627 . \u0648\u0643\u0627\u0646 \u0627\u0644\u0641\u0627\u0626\u0632\u0648\u0646 \u0627\u0644\u0630\u064a\u0646 \u0627\u062e\u062a\u0627\u0631\u0647\u0645 \u0627\u0644\u0645\u0634\u0627\u0647\u062f\u064a\u0646 \u0639\u0628\u0631 \u0627\u0644\u0647\u0627\u062a\u0641 \u0648\u0627\u0644\u0625\u0646\u062a\u0631\u0646\u062a \u0648\u0627\u0644\u062a\u0635\u0648\u064a\u062a \u0628\u0627\u0633\u062a\u062e\u062f\u0627\u0645 \u0627\u0644\u0631\u0633\u0627\u0626\u0644 \u0627\u0644\u0646\u0635\u064a\u0629 \u0627\u0644\u0642\u0635\u064a\u0631\u0629 \u0647\u0645 \u0643\u064a\u0644\u064a \u0643\u0644\u0627\u0631\u0643\u0633\u0648\u0646 \u0648\u0631\u0648\u0628\u0646 \u0633\u062a\u0648\u062f\u0627\u0631\u062f \u0648\u0641\u0627\u0646\u062a\u0627\u0633\u064a\u0627 \u0628\u0627\u0631\u064a\u0646\u0648 \u0648\u0643\u0627\u0631\u064a \u0623\u0646\u062f\u0631\u0648\u0648\u062f \u0648\u062a\u0627\u064a\u0644\u0648\u0631 \u0647\u064a\u0643\u0633 \u0648\u062c\u0648\u0631\u062f\u0646 \u0633\u0628\u0627\u0631\u0643\u0633 \u0648\u062f\u064a\u0641\u064a\u062f \u0643\u0648\u0643 \u0648\u0643\u0631\u064a\u0633 \u0622\u0644\u064a\u0646 \u0648\u0644\u064a \u062f\u0648\u064a\u0632 \u0648\u0633\u0643\u0648\u062a\u0631\u064a \u0645\u0627\u0643\u0631\u064a\u0631\u064a \u0648\u0641\u064a\u0644\u064a\u0628 \u0641\u064a\u0644\u064a\u0628\u0633 \u0648\u0643\u0627\u0646\u062f\u064a\u0633 \u063a\u0644\u0648\u0641\u0631 \u0643\u0627\u0644\u0628 \u062c\u0648\u0646\u0633\u0648\u0646 \u0648\u0646\u064a\u0643 \u0641\u0631\u0627\u062f\u064a\u0627\u0646\u064a .", "qas": [{"question": "\u0645\u0646 \u0647\u0648 \u0645\u0646\u0634\u0626 \u0623\u0645\u0631\u064a\u0643\u0627\u0646 \u0623\u064a\u062f\u0648\u0644\u061f", "id": "56d21eb1e7d4791d00902667", "answers": [{"text": "\u0633\u064a\u0645\u0648\u0646 \u0641\u0648\u0644\u0631", "answer_start": 57}], "is_impossible": false}, {"question": "\u0645\u0627 \u0634\u0631\u0643\u0629 \u062a\u0646\u062a\u062c \u0627\u0644\u0645\u0639\u0628\u0648\u062f \u0627\u0644\u0623\u0645\u0631\u064a\u0643\u064a\u061f", "id": "56d21eb1e7d4791d00902668", "answers": [{"text": "11 \u064a\u0648\u0646\u064a\u0648", "answer_start": 156}], "is_impossible": false}, {"question": "\u0641\u064a \u0623\u064a \u0639\u0627\u0645 \u0628\u062f\u0623 \u0628\u0631\u0646\u0627\u0645\u062c American Idol \u0627\u0644\u0628\u062b\u061f", "id": "56d21eb1e7d4791d00902669", "answers": [{"text": "2002", "answer_start": 165}], "is_impossible": false}, {"question": "\u0645\u0627 \u0647\u0648 \u0627\u0644\u0639\u0631\u0636 \u0627\u0644\u0628\u0631\u064a\u0637\u0627\u0646\u064a \u0647\u0648 \u062a\u0646\u0633\u064a\u0642 \u0623\u0645\u0631\u064a\u0643\u0627\u0646 \u0623\u064a\u062f\u0648\u0644 \u0639\u0644\u0649 \u0623\u0633\u0627\u0633\u061f", "id": "56d21eb1e7d4791d0090266a", "answers": [{"text": "\u0627\u0644\u0628\u0631\u064a\u0637\u0627\u0646\u064a \u0628\u0648\u0628", "answer_start": 213}], "is_impossible": false}, {"question": "\u0645\u0627 \u0647\u064a \u0634\u0628\u0643\u0629 \u0627\u0644\u062a\u0644\u0641\u0632\u064a\u0648\u0646 \u0627\u0644\u062a\u064a \u064a\u0639\u0631\u0636\u0647\u0627 \u0628\u0631\u0646\u0627\u0645\u062c American Idol\u061f", "id": "56d21eb1e7d4791d0090266b", "answers": [{"text": "\u0639\u0644\u0649", "answer_start": 144}], "is_impossible": false}, {"question": "\u0645\u0627 \u0647\u064a \u0627\u0644\u0634\u0631\u0643\u0629 \u0627\u0644\u062a\u064a \u062a\u0646\u062a\u062c \u0623\u0645\u0631\u064a\u0643\u0627\u0646 \u0623\u064a\u062f\u0648\u0644\u061f", "id": "56d3661659d6e414001462d7", "answers": [{"text": "11 \u064a\u0648\u0646\u064a\u0648", "answer_start": 156}], "is_impossible": false}, {"question": "\u0645\u0627 \u0647\u064a \u0627\u0644\u0633\u0644\u0633\u0644\u0629 \u0627\u0644\u0628\u0631\u064a\u0637\u0627\u0646\u064a\u0629 \u0647\u064a \u0635\u064a\u063a\u0629 \u0623\u0645\u0631\u064a\u0643\u0627\u0646 \u0623\u064a\u062f\u0648\u0644 \u0639\u0644\u0649 \u0623\u0633\u0627\u0633\u061f", "id": "56d3661659d6e414001462d8", "answers": [{"text": "\u0627\u0644\u0628\u0631\u064a\u0637\u0627\u0646\u064a \u0628\u0648\u0628", "answer_start": 213}], "is_impossible": false}, {"question": "\u0645\u0646 \u0627\u0644\u0630\u064a \u0623\u0646\u0634\u0623 \u0628\u0631\u0646\u0627\u0645\u062c American Idol\u061f", "id": "56daebe7e7c41114004b4b15", "answers": [{"text": "\u0633\u064a\u0645\u0648\u0646 \u0641\u0648\u0644\u0631", "answer_start": 57}], "is_impossible": false}, {"question": "\u0645\u0646 \u0623\u0646\u062a\u062c \u0623\u0645\u0631\u064a\u0643\u0627\u0646 \u0623\u064a\u062f\u0648\u0644\u061f", "id": "56daebe7e7c41114004b4b16", "answers": [{"text": "11 \u064a\u0648\u0646\u064a\u0648", "answer_start": 156}], "is_impossible": false}, {"question": "\u0645\u062a\u0649 \u062a\u0645 \u0639\u0631\u0636 \u0628\u0631\u0646\u0627\u0645\u062c American Idol \u0644\u0623\u0648\u0644 \u0645\u0631\u0629 \u0639\u0644\u0649 \u0627\u0644\u062a\u0644\u0641\u0632\u064a\u0648\u0646\u061f", "id": "56daebe7e7c41114004b4b18", "answers": [{"text": "11 \u064a\u0648\u0646\u064a\u0648 2002", "answer_start": 156}], "is_impossible": false}, {"question": "\u0645\u0627 \u0647\u0648 \u0627\u0644\u0628\u0631\u0646\u0627\u0645\u062c \u0627\u0644\u0628\u0631\u064a\u0637\u0627\u0646\u064a \u0623\u0645\u0631\u064a\u0643\u0627\u0646 \u0623\u064a\u062f\u0648\u0644 \u0639\u0644\u0649 \u0623\u0633\u0627\u0633\u061f", "id": "56daebe7e7c41114004b4b19", "answers": [{"text": "\u0627\u0644\u0628\u0631\u064a\u0637\u0627\u0646\u064a \u0628\u0648\u0628", "answer_start": 213}], "is_impossible": false}]}, {"context": "\u0623\u0645\u0631\u064a\u0643\u0627\u0646 \u0623\u064a\u062f\u0648\u0644 \u062a\u0648\u0638\u0641 \u0644\u062c\u0646\u0629 \u0645\u0646 \u0627\u0644\u0642\u0636\u0627\u0629 \u0627\u0644\u0630\u064a\u0646 \u064a\u0646\u062a\u0642\u062f\u0648\u0646 \u0623\u062f\u0627\u0621 \u0627\u0644\u0645\u062a\u0633\u0627\u0628\u0642\u064a\u0646 . \u0648\u0643\u0627\u0646 \u0627\u0644\u0642\u0636\u0627\u0629 \u0627\u0644\u0623\u0635\u0644\u064a\u0648\u0646 \u0647\u0645 \u0645\u0646\u062a\u062c \u0627\u0644\u062a\u0633\u062c\u064a\u0644 \u0648\u0645\u062f\u064a\u0631 \u0627\u0644\u0645\u0648\u0633\u064a\u0642\u0649 \u0631\u0627\u0646\u062f\u064a \u062c\u0627\u0643\u0633\u0648\u0646 \u0648\u0645\u063a\u0646\u064a\u0629 \u0627\u0644\u0628\u0648\u0628 \u0648\u0645\u0635\u0645\u0645\u0629 \u0627\u0644\u0631\u0642\u0635\u0627\u062a \u0628\u0627\u0648\u0644\u0627 \u0639\u0628\u062f \u0648\u0627\u0644\u0645\u062f\u064a\u0631 \u0627\u0644\u062a\u0646\u0641\u064a\u0630\u064a \u0644\u0644\u0645\u0648\u0633\u064a\u0642\u0649 \u0633\u064a\u0645\u0648\u0646 \u0643\u0648\u064a\u0644 . \u062a\u0623\u0644\u0641\u062a \u0644\u062c\u0646\u0629 \u0627\u0644\u062a\u062d\u0643\u064a\u0645 \u0641\u064a \u0627\u0644\u0645\u0648\u0633\u0645 \u0627\u0644\u0623\u062e\u064a\u0631 \u0645\u0646 \u0645\u063a\u0646\u064a \u0627\u0644\u062f\u0648\u0644\u0629 \u0643\u064a\u062b \u0623\u0648\u0631\u0628\u0627\u0646 \u060c \u0648\u0627\u0644\u0645\u063a\u0646\u064a\u0629 \u0648\u0627\u0644\u0645\u0645\u062b\u0644\u0629 \u062c\u064a\u0646\u064a\u0641\u0631 \u0644\u0648\u0628\u064a\u0632 \u060c \u0648\u0645\u063a\u0646\u064a \u0627\u0644\u062c\u0627\u0632 \u0647\u0627\u0631\u064a \u0643\u0648\u0646\u064a\u0643 \u060c \u0627\u0644\u0627\u0628\u0646 . \u0648\u0642\u062f \u0627\u0633\u062a\u0636\u0627\u0641 \u0647\u0630\u0627 \u0627\u0644\u0639\u0631\u0636 \u0641\u064a \u0627\u0644\u0623\u0635\u0644 \u0645\u0646 \u0642\u0628\u0644 \u0634\u062e\u0635\u064a\u0629 \u0627\u0644\u0631\u0627\u062f\u064a\u0648 \u0631\u0627\u064a\u0627\u0646 \u0633\u064a\u0643\u0631\u064a\u0633\u062a \u0648\u0627\u0644\u0643\u0648\u0645\u064a\u062f\u064a \u0628\u0631\u064a\u0627\u0646 \u062f\u0648\u0646\u0643\u0644\u0645\u0627\u0646 \u060c \u0645\u0639 \u0627\u0633\u062a\u0645\u0631\u0627\u0631 \u0633\u064a\u0643\u0631\u064a\u0633\u062a \u0644 \u0628\u0642\u064a\u0629 \u0627\u0644\u0641\u0635\u0648\u0644 .", "qas": [{"question": "\u0645\u0627 \u0627\u0644\u0645\u0646\u062a\u062c \u0627\u0644\u0642\u064a\u0627\u0633\u064a \u0627\u0644\u0630\u064a \u0643\u0627\u0646 \u0642\u0627\u0636\u064a\u0627 \u0623\u0635\u0644\u064a\u0627 \u0641\u064a \u0623\u0645\u0631\u064a\u0643\u0627\u0646 \u0623\u064a\u062f\u0648\u0644\u061f", "id": "56d2202ce7d4791d00902679", "answers": [{"text": "\u0631\u0627\u0646\u062f\u064a \u062c\u0627\u0643\u0633\u0648\u0646", "answer_start": 118}], "is_impossible": false}, {"question": "\u0645\u0627 \u0627\u0644\u0645\u0645\u062b\u0644 \u0627\u0644\u0643\u0648\u0645\u064a\u062f\u064a \u0643\u0627\u0646 \u0627\u0644\u0645\u0636\u064a\u0641 \u0627\u0644\u0623\u0635\u0644\u064a \u0639\u0644\u0649 \u0623\u0645\u0631\u064a\u0643\u0627\u0646 \u0623\u064a\u062f\u0648\u0644\u061f", "id": "56d2202ce7d4791d0090267a", "answers": [{"text": "\u0628\u0631\u064a\u0627\u0646 \u062f\u0648\u0646\u0643\u0644\u0645\u0627\u0646", "answer_start": 413}], "is_impossible": false}, {"question": "\u0645\u0627 \u0647\u064a \u0627\u0644\u0645\u0645\u062b\u0644\u0629 \u0627\u0644\u062a\u064a \u062a\u0639\u062a\u0628\u0631 \u0642\u0627\u0636\u064a\u0627 \u0641\u064a \u0623\u0643\u062b\u0631 \u0645\u0648\u0633\u0645 \u0623\u0645\u0631\u064a\u0643\u0627\u0646 \u0623\u064a\u062f\u0648\u0644\u061f", "id": "56d2202ce7d4791d0090267c", "answers": [{"text": "\u062c\u064a\u0646\u064a\u0641\u0631 \u0644\u0648\u0628\u064a\u0632", "answer_start": 290}], "is_impossible": false}, {"question": "\u0645\u0646 \u0643\u0627\u0646 \u0645\u0636\u064a\u0641\u064b\u0627 \u0641\u064a \u062c\u0645\u064a\u0639 \u0645\u0648\u0627\u0633\u0645 \u0623\u0645\u0631\u064a\u0643\u0627\u0646 \u0623\u064a\u062f\u0648\u0644\u061f", "id": "56d2202ce7d4791d0090267d", "answers": [{"text": "\u0631\u0627\u064a\u0627\u0646 \u0633\u064a\u0643\u0631\u064a\u0633\u062a", "answer_start": 389}], "is_impossible": false}, {"question": "\u0645\u0627 \u0627\u0644\u0645\u0645\u062b\u0644 \u0627\u0644\u0643\u0648\u0645\u064a\u062f\u064a \u0643\u0627\u0646 \u0627\u0644\u0645\u0636\u064a\u0641 \u0627\u0644\u0623\u0635\u0644\u064a \u0639\u0644\u0649 \u0623\u0645\u0631\u064a\u0643\u0627\u0646 \u0623\u064a\u062f\u0648\u0644\u061f", "id": "56d3665c59d6e414001462e1", "answers": [{"text": "\u0628\u0631\u064a\u0627\u0646 \u062f\u0648\u0646\u0643\u0644\u0645\u0627\u0646", "answer_start": 413}], "is_impossible": false}, {"question": "\u0645\u0627 \u0643\u0627\u0646 \u0645\u063a\u0646\u064a \u0627\u0644\u0628\u0648\u0628 \u200b\u200b\u0647\u0648 \u0627\u0644\u0642\u0627\u0636\u064a \u0627\u0644\u0623\u0635\u0644\u064a \u0641\u064a \u0623\u0645\u0631\u064a\u0643\u0627\u0646 \u0623\u064a\u062f\u0648\u0644\u061f", "id": "56d3665c59d6e414001462e2", "answers": [{"text": "\u0628\u0627\u0648\u0644\u0627 \u0639\u0628\u062f", "answer_start": 159}], "is_impossible": false}, {"question": "\u0645\u0627 \u0647\u064a \u0627\u0644\u0645\u0645\u062b\u0644\u0629 \u0627\u0644\u062a\u064a \u062a\u0639\u062a\u0628\u0631 \u0642\u0627\u0636\u064a\u0627 \u0641\u064a \u0623\u0643\u062b\u0631 \u0645\u0648\u0633\u0645 \u0623\u0645\u0631\u064a\u0643\u0627\u0646 \u0623\u064a\u062f\u0648\u0644\u061f", "id": "56d3665c59d6e414001462e3", "answers": [{"text": "\u062c\u064a\u0646\u064a\u0641\u0631 \u0644\u0648\u0628\u064a\u0632", "answer_start": 290}], "is_impossible": false}, {"question": "\u0623\u064a \u0627\u0644\u0642\u0627\u0636\u064a \u0627\u0644\u0623\u0635\u0644\u064a \u0643\u0627\u0646 \u0645\u0646\u062a\u062c\u064b\u0627 \u0642\u064a\u0627\u0633\u064a\u064b\u0627 \u0648\u0645\u062f\u064a\u0631 \u0645\u0648\u0633\u064a\u0642\u0649\u061f", "id": "56daec56e7c41114004b4b1f", "answers": [{"text": "\u0631\u0627\u0646\u062f\u064a \u062c\u0627\u0643\u0633\u0648\u0646", "answer_start": 118}], "is_impossible": false}, {"question": "\u0623\u064a \u0627\u0644\u0642\u0627\u0636\u064a \u0627\u0644\u0623\u0635\u0644\u064a \u0643\u0627\u0646 \u0645\u0635\u0645\u0645 \u0627\u0644\u0631\u0642\u0635\u0627\u062a\u061f", "id": "56daec56e7c41114004b4b20", "answers": [{"text": "\u0628\u0627\u0648\u0644\u0627 \u0639\u0628\u062f", "answer_start": 159}], "is_impossible": false}, {"question": "\u0623\u064a \u0642\u0627\u0636\u064a \u0623\u0635\u0644\u064a \u0643\u0627\u0646 \u0645\u062f\u064a\u0631\u0627 \u0644\u0644\u0645\u0648\u0633\u064a\u0642\u0649\u061f", "id": "56daec56e7c41114004b4b21", "answers": [{"text": "\u0633\u064a\u0645\u0648\u0646 \u0643\u0648\u064a\u0644", "answer_start": 195}], "is_impossible": false}, {"question": "\u0623\u064a \u0627\u0644\u0642\u0627\u0636\u064a \u0647\u0648 \u0645\u063a\u0646\u064a \u0645\u0648\u0633\u064a\u0642\u0649 \u0627\u0644\u0631\u064a\u0641\u061f", "id": "56daec56e7c41114004b4b22", "answers": [{"text": "\u0643\u064a\u062b \u0623\u0648\u0631\u0628\u0627\u0646", "answer_start": 259}], "is_impossible": false}, {"question": "\u0623\u064a \u0627\u0644\u0642\u0627\u0636\u064a \u0647\u0648 \u0645\u063a\u0646\u064a \u0627\u0644\u062c\u0627\u0632\u061f", "id": "56daec56e7c41114004b4b23", "answers": [{"text": "\u0647\u0627\u0631\u064a \u0643\u0648\u0646\u064a\u0643 \u060c \u0627\u0644\u0627\u0628\u0646", "answer_start": 317}], "is_impossible": false}]}, {"context": "\u0648\u0642\u062f \u0648\u0635\u0641 \u0646\u062c\u0627\u062d \u0623\u0645\u0631\u064a\u0643\u0627\u0646 \u0623\u064a\u062f\u0648\u0644 \u0628\u0623\u0646\u0647 \u0644\u0627 \u0645\u062b\u064a\u0644 \u0644\u0647 \u0641\u064a \u062a\u0627\u0631\u064a\u062e \u0627\u0644\u0628\u062b . \u0648\u0642\u0627\u0644 \u0627\u0644\u0645\u0633\u0644\u0633\u0644 \u0627\u0644\u062a\u0644\u0641\u0632\u064a\u0648\u0646\u064a \u0627\u0644\u0645\u0646\u0627\u0641\u0633 \u0623\u064a\u0636\u0627 \u0623\u0646 \u0627\u0644\u0645\u0633\u0644\u0633\u0644 \u0627\u0644\u0639\u0631\u0636 \u0627\u0644\u0623\u0643\u062b\u0631 \u062a\u0623\u062b\u064a\u0631\u0627 \u0641\u064a \u062a\u0627\u0631\u064a\u062e \u0627\u0644\u062a\u0644\u0641\u0632\u064a\u0648\u0646 . \u0644\u0642\u062f \u0623\u0635\u0628\u062d \u0646\u0642\u0637\u0629 \u0627\u0646\u0637\u0644\u0627\u0642 \u0645\u0639\u062a\u0631\u0641 \u0628\u0647\u0627 \u0644\u0625\u0637\u0644\u0627\u0642 \u0645\u0647\u0646\u0629 \u0627\u0644\u0639\u062f\u064a\u062f \u0645\u0646 \u0627\u0644\u0641\u0646\u0627\u0646\u064a\u0646 \u0643\u0646\u062c\u0648\u0645 \u062d\u0633\u0646\u0629 \u0627\u0644\u0646\u064a\u0629 . \u0648\u0641\u0642\u0627 \u0644\u0645\u062c\u0644\u0629 \u0628\u064a\u0644\u0628\u0648\u0631\u062f \u060c \u0641\u064a \u0627\u0644\u0633\u0646\u0648\u0627\u062a \u0627\u0644\u0639\u0634\u0631 \u0627\u0644\u0623\u0648\u0644\u0649 \u060c \u0623\u064a\u062f\u0648\u0644 \u0623\u0646\u062a\u062c\u062a 345 \u0644\u0648\u062d\u0629 \u0628\u064a\u0628\u0644\u0628\u0648\u0631\u062f \u060c \u0648\u0641\u0635\u064a\u0644\u0629 \u0645\u0646 \u0627\u0644\u0623\u0635\u0646\u0627\u0645 \u0627\u0644\u0628\u0648\u0628 \u060c \u0628\u0645\u0627 \u0641\u064a \u0630\u0644\u0643 \u0643\u064a\u0644\u064a \u0643\u0644\u0627\u0631\u0643\u0633\u0648\u0646 \u060c \u0643\u0627\u0631\u064a \u0623\u0646\u062f\u0631\u0648\u0648\u062f \u060c \u0643\u0631\u064a\u0633 \u062f\u0648\u062a\u0631\u064a \u060c \u0641\u0627\u0646\u062a\u0627\u0632\u064a\u0627 \u060c \u0631\u0648\u0628\u0646 \u0633\u062a\u0648\u062f\u0627\u0631\u062f \u060c \u062c\u064a\u0646\u064a\u0641\u0631 \u0647\u062f\u0633\u0648\u0646 \u060c \u0643\u0644\u0627\u064a \u0623\u064a\u0643\u0646 \u060c \u0622\u062f\u0645 \u0644\u0627\u0645\u0628\u0631\u062a \u0648 \u062c\u0648\u0631\u062f\u064a\u0646 \u0633\u0628\u0627\u0631\u0643\u0633 \u0645\u0639 \u0627\u0644\u0627\u062d\u062a\u0641\u0627\u0638 \u0628\u0627\u0644\u062a\u0635\u0646\u064a\u0641\u0627\u062a \u0644\u0644\u062a\u0644\u0641\u0632\u064a\u0648\u0646 .", "qas": [{"question": "\u0643\u0645 \u0639\u062f\u062f \u0636\u0631\u0628\u0627\u062a Billboard \u0627\u0644\u062a\u064a \u0623\u0646\u062a\u062c\u062a\u0647\u0627 \u0623\u0645\u0631\u064a\u0643\u0627\u0646 \u0623\u064a\u062f\u0648\u0644 \u0641\u064a \u0627\u0644\u0639\u0634\u0631 \u0633\u0646\u0648\u0627\u062a \u0627\u0644\u0623\u0648\u0644\u0649\u061f", "id": "56d22394e7d4791d0090269b", "answers": [{"text": "345", "answer_start": 288}], "is_impossible": false}, {"question": "\u0645\u0646 \u0643\u0627\u0646 \u0623\u062d\u062f \u0645\u0634\u0627\u0647\u062f\u064a \u0627\u0644\u0628\u0648\u0628 \u200b\u200b\u0627\u0644\u0630\u064a \u0628\u062f\u0623 \u0641\u064a \u0623\u0645\u0631\u064a\u0643\u0627\u0646 \u0623\u064a\u062f\u0648\u0644\u061f", "id": "56d22394e7d4791d0090269c", "answers": [{"text": "\u0643\u064a\u0644\u064a \u0643\u0644\u0627\u0631\u0643\u0633\u0648\u0646", "answer_start": 345}], "is_impossible": false}, {"question": "\u0645\u0646 \u0648\u0635\u0641 \u0628\u0631\u0646\u0627\u0645\u062c American Idol &quot;\u0623\u0643\u062b\u0631 \u0627\u0644\u0639\u0631\u0648\u0636 \u062a\u0623\u062b\u064a\u0631\u0627\u064b \u0641\u064a \u062a\u0627\u0631\u064a\u062e \u0627\u0644\u062a\u0644\u0641\u0632\u064a\u0648\u0646&quot;\u061f", "id": "56d22394e7d4791d0090269d", "answers": [{"text": "\u062a\u0623\u062b\u064a\u0631\u0627 \u0641\u064a \u062a\u0627\u0631\u064a\u062e \u0627\u0644\u062a\u0644\u0641\u0632\u064a\u0648\u0646", "answer_start": 120}], "is_impossible": false}, {"question": "\u0645\u0646 \u0643\u0627\u0646 \u0623\u062d\u062f \u0645\u0634\u0627\u0647\u062f\u064a \u0627\u0644\u0628\u0648\u0628 \u200b\u200b\u0627\u0644\u0630\u064a \u0628\u062f\u0623 \u0641\u064a \u0623\u0645\u0631\u064a\u0643\u0627\u0646 \u0623\u064a\u062f\u0648\u0644\u061f", "id": "56d22394e7d4791d0090269e", "answers": [{"text": "\u0643\u0627\u0631\u064a \u0623\u0646\u062f\u0631\u0648\u0648\u062f", "answer_start": 361}], "is_impossible": false}, {"question": "\u0645\u0646 \u0643\u0627\u0646 \u0623\u062d\u062f \u0645\u0634\u0627\u0647\u062f\u064a \u0627\u0644\u0628\u0648\u0628 \u200b\u200b\u0627\u0644\u0630\u064a \u0628\u062f\u0623 \u0641\u064a \u0623\u0645\u0631\u064a\u0643\u0627\u0646 \u0623\u064a\u062f\u0648\u0644\u061f", "id": "56d22394e7d4791d0090269f", "answers": [{"text": "\u0641\u0627\u0646\u062a\u0627\u0632\u064a\u0627 \u060c \u0631\u0648\u0628\u0646", "answer_start": 389}], "is_impossible": false}, {"question": "\u0645\u0646 \u0643\u0627\u0646 \u0623\u062d\u062f \u0645\u0634\u0627\u0647\u062f\u064a \u0627\u0644\u0628\u0648\u0628 \u200b\u200b\u0627\u0644\u0630\u064a \u0628\u062f\u0623 \u0641\u064a \u0623\u0645\u0631\u064a\u0643\u0627\u0646 \u0623\u064a\u062f\u0648\u0644\u061f", "id": "56d366bb59d6e414001462ed", "answers": [{"text": "\u0643\u0627\u0631\u064a \u0623\u0646\u062f\u0631\u0648\u0648\u062f", "answer_start": 361}], "is_impossible": false}, {"question": "\u0645\u0646 \u0643\u0627\u0646 \u0623\u062d\u062f \u0645\u0634\u0627\u0647\u062f\u064a \u0627\u0644\u0628\u0648\u0628 \u200b\u200b\u0627\u0644\u0630\u064a \u0628\u062f\u0623 \u0641\u064a \u0623\u0645\u0631\u064a\u0643\u0627\u0646 \u0623\u064a\u062f\u0648\u0644\u061f", "id": "56d366bb59d6e414001462ee", "answers": [{"text": "\u0641\u0627\u0646\u062a\u0627\u0632\u064a\u0627 \u060c \u0631\u0648\u0628\u0646", "answer_start": 389}], "is_impossible": false}, {"question": "\u0643\u0645 \u0639\u062f\u062f \u0627\u0644\u0645\u0631\u0627\u062a\u0628 \u0627\u0644\u062a\u064a \u0631\u0633\u0645\u0647\u0627 \u0627\u0644\u0645\u0639\u0644\u0642\u0648\u0646 \u0641\u064a \u0623\u0645\u0631\u064a\u0643\u0627\u0646 \u0623\u064a\u062f\u0648\u0644 \u0639\u0644\u0649 \u0645\u062f\u0627\u0631 \u0627\u0644\u0633\u0627\u0639\u0629 \u062e\u0644\u0627\u0644 \u0627\u0644\u0639\u0634\u0631\u0629 \u0645\u0648\u0627\u0633\u0645 \u0627\u0644\u0623\u0648\u0644\u0649\u061f", "id": "56daece1e7c41114004b4b29", "answers": [{"text": "345", "answer_start": 288}], "is_impossible": false}, {"question": "\u0645\u0646 \u0642\u0627\u0644 \u0625\u0646 \u0628\u0631\u0646\u0627\u0645\u062c \u0623\u0645\u0631\u064a\u0643\u0627\u0646 \u0623\u064a\u062f\u0648\u0644 \u0647\u0648 &quot;\u0627\u0644\u0645\u0639\u0631\u0636 \u0627\u0644\u0623\u0643\u062b\u0631 \u062a\u0623\u062b\u064a\u0631\u0627\u064b \u0641\u064a \u062a\u0627\u0631\u064a\u062e \u0627\u0644\u062a\u0644\u0641\u0627\u0632\u061f", "id": "56daece1e7c41114004b4b2a", "answers": [{"text": "\u062a\u0623\u062b\u064a\u0631\u0627 \u0641\u064a \u062a\u0627\u0631\u064a\u062e \u0627\u0644\u062a\u0644\u0641\u0632\u064a\u0648\u0646", "answer_start": 120}], "is_impossible": false}]}, {"context": "\u0644\u0633\u0646\u0648\u0627\u062a \u063a\u064a\u0631 \u0645\u0633\u0628\u0648\u0642\u0629 \u0644\u062b\u0645\u0627\u0646\u064a\u0629 \u0623\u0639\u0648\u0627\u0645 \u0645\u062a\u062a\u0627\u0644\u064a\u0629 \u060c \u0645\u0646 \u0627\u0644\u0645\u0648\u0633\u0645 \u0627\u0644\u062a\u0644\u0641\u0632\u064a\u0648\u0646\u064a 2003 2004 \u062e\u0644\u0627\u0644 \u0645\u0648\u0633\u0645 2010 2011 \u060c \u0643\u0627\u0646 \u0623\u062f\u0627\u0621\u0647 \u0623\u0648 \u0639\u0631\u0636\u0647 \u0641\u064a \u0627\u0644\u0645\u0631\u062a\u0628\u0629 \u0627\u0644\u0623\u0648\u0644\u0649 \u0641\u064a \u062a\u0635\u0646\u064a\u0641\u0627\u062a \u0627\u0644\u062a\u0644\u0641\u0632\u064a\u0648\u0646 \u0627\u0644\u0623\u0645\u0631\u064a\u0643\u064a . \u0648\u0645\u0639 \u0630\u0644\u0643 \u060c \u0627\u0646\u062e\u0641\u0636\u062a \u0634\u0639\u0628\u064a\u0629 \u0623\u0645\u0631\u064a\u0643\u0627\u0646 \u0623\u064a\u062f\u0648\u0644 \u060c \u0648\u0641\u064a 11 \u0645\u0627\u064a\u0648 2015 \u060c \u0623\u0639\u0644\u0646\u062a \u0641\u0648\u0643\u0633 \u0623\u0646 \u0627\u0644\u0633\u0644\u0633\u0644\u0629 \u0633\u062a\u062e\u062a\u062a\u0645 \u0645\u0633\u064a\u0631\u062a\u0647\u0627 \u0641\u064a \u0645\u0648\u0633\u0645\u0647\u0627 \u0627\u0644\u062e\u0627\u0645\u0633 \u0639\u0634\u0631 .", "qas": [{"question": "\u0641\u064a \u0623\u064a \u0639\u0627\u0645 \u0623\u0639\u0644\u0646 FOX \u0623\u0646 \u0623\u0645\u0631\u064a\u0643\u0627\u0646 \u0623\u064a\u062f\u0648\u0644 \u0623\u0644\u063a\u064a\u062a\u061f", "id": "56d223d5e7d4791d009026a5", "answers": [{"text": "2015", "answer_start": 214}], "is_impossible": false}, {"question": "\u0641\u064a \u0623\u064a \u0639\u0627\u0645 \u0623\u0639\u0644\u0646 FOX \u0639\u0646 \u0625\u0644\u063a\u0627\u0621 \u0628\u0631\u0646\u0627\u0645\u062c American Idol\u061f", "id": "56d366ee59d6e414001462f4", "answers": [{"text": "2015", "answer_start": 214}], "is_impossible": false}, {"question": "\u0643\u0645 \u0641\u0635\u0648\u0644 \u0623\u0645\u0631\u064a\u0643\u0627\u0646 \u0623\u064a\u062f\u0648\u0644 \u0627\u0644\u0647\u0648\u0627\u0621\u061f", "id": "56d366ee59d6e414001462f6", "answers": [{"text": "11", "answer_start": 90}], "is_impossible": false}, {"question": "\u0643\u0645 \u0633\u0646\u0629 \u0645\u062a\u062a\u0627\u0644\u064a\u0629 \u062a\u0645 \u062a\u0635\u0646\u064a\u0641 \u0623\u0645\u0631\u064a\u0643\u0627\u0646 \u0623\u064a\u062f\u0648\u0644 \u0641\u064a \u0627\u0644\u0645\u0631\u062a\u0628\u0629 \u0627\u0644\u0623\u0648\u0644\u0649 \u0641\u064a \u0627\u0644\u062a\u0635\u0646\u064a\u0641\u061f", "id": "56daed37e7c41114004b4b2d", "answers": [{"text": "\u0644\u062b\u0645\u0627\u0646\u064a\u0629", "answer_start": 18}], "is_impossible": false}, {"question": "\u0645\u062a\u0649 \u0623\u0639\u0644\u0646 \u0641\u0648\u0643\u0633 \u0623\u0646 \u0623\u0645\u0631\u064a\u0643\u0627\u0646 \u0623\u064a\u062f\u0648\u0644 \u064a\u0646\u062a\u0647\u064a\u061f", "id": "56daed37e7c41114004b4b2e", "answers": [{"text": "11 \u0645\u0627\u064a\u0648 2015", "answer_start": 206}], "is_impossible": false}]}, {"context": "\u0627\u0633\u062a\u0646\u062f \u0627\u0645\u064a\u0631\u064a\u0643\u0627\u0646 \u064a\u062f\u0648\u0644 \u0625\u0644\u0649 \u0627\u0644\u0628\u0631\u0646\u0627\u0645\u062c \u0627\u0644\u0628\u0631\u064a\u0637\u0627\u0646\u064a \u0628\u0648\u0628 \u064a\u062f\u0648\u0644 \u0627\u0644\u0630\u064a \u0623\u0646\u0634\u0623\u0647 Simon \u0641\u0648\u0644\u0644\u0631 \u060c \u0648\u0627\u0644\u0630\u064a \u0627\u0633\u062a\u0644\u0647\u0645 \u0628\u062f\u0648\u0631\u0647 \u0645\u0646 \u0645\u0633\u0627\u0628\u0642\u0629 \u0628\u0648\u0628\u0633\u062a\u0627\u0631\u0633 \u0627\u0644\u062a\u0644\u064a\u0641\u0632\u064a\u0648\u0646\u064a\u0629 \u0627\u0644\u0646\u064a\u0648\u0632\u064a\u0644\u0646\u062f\u064a\u0629 . \u0631\u0623\u062a \u0646\u0627\u064a\u062c\u0644 \u0644\u064a\u062b\u062c \u0645\u0646\u062a\u062c \u0627\u0644\u062a\u0644\u0641\u0632\u064a\u0648\u0646 \u0641\u064a \u0623\u0633\u062a\u0631\u0627\u0644\u064a\u0627 \u0648\u0633\u0627\u0639\u062f\u062a \u0641\u064a \u062c\u0644\u0628\u0647\u0627 \u0625\u0644\u0649 \u0628\u0631\u064a\u0637\u0627\u0646\u064a\u0627 . \u0627\u0633\u062a\u0644\u0647\u0645 \u0641\u0648\u0644\u064a\u0631 \u0645\u0646 \u0641\u0643\u0631\u0629 \u0628\u0648\u0628\u0633\u062a\u0627\u0631\u0633 \u0645\u0646 \u062a\u0648\u0638\u064a\u0641 \u0644\u062c\u0646\u0629 \u0645\u0646 \u0627\u0644\u062d\u0643\u0627\u0645 \u0644\u0627\u062e\u062a\u064a\u0627\u0631 \u0627\u0644\u0645\u0637\u0631\u0628\u064a\u0646 \u0641\u064a \u0627\u0644\u0627\u062e\u062a\u0628\u0627\u0631 . \u062b\u0645 \u0623\u0636\u0627\u0641 \u0639\u0646\u0627\u0635\u0631 \u0623\u062e\u0631\u0649 \u060c \u0645\u062b\u0644 \u0627\u0644\u062a\u0635\u0648\u064a\u062a \u0639\u0628\u0631 \u0627\u0644\u0647\u0627\u062a\u0641 \u0645\u0646 \u0642\u0628\u0644 \u0627\u0644\u062c\u0645\u0647\u0648\u0631 \u0627\u0644\u0639\u0627\u0645 \u0627\u0644\u0630\u064a \u0643\u0627\u0646 \u0641\u064a \u0630\u0644\u0643 \u0627\u0644\u0648\u0642\u062a \u0645\u0633\u062a\u062e\u062f\u0645 \u0627 \u0628\u0627\u0644\u0641\u0639\u0644 \u0641\u064a \u0628\u0631\u0627\u0645\u062c \u0645\u062b\u0644 \u0645\u0633\u0627\u0628\u0642\u0629 \u0627\u0644\u0623\u063a\u0646\u064a\u0629 \u0627\u0644\u0623\u0648\u0631\u0648\u0628\u064a\u0629 \u060c \u0648\u0645\u0633\u0631\u062d\u064a\u0629 \u0627\u0644\u062f\u0631\u0627\u0645\u0627 \u0627\u0644\u062a\u0627\u0631\u064a\u062e\u064a\u0629 \u0648\u0623\u0648\u0628\u0631\u0627 \u0627\u0644\u0635\u0627\u0628\u0648\u0646 \u0627\u0644\u0648\u0627\u0642\u0639\u064a\u0629 \u0627\u0644\u062a\u064a \u062a\u062a\u0643\u0634\u0641 \u0641\u064a \u0627\u0644\u0648\u0642\u062a \u0627\u0644\u062d\u0642\u064a\u0642\u064a . \u0628\u062f\u0623 \u0627\u0644\u0639\u0631\u0636 \u0644\u0623\u0648\u0644 \u0645\u0631\u0629 \u0641\u064a \u0639\u0627\u0645 2001 \u0641\u064a \u0628\u0631\u064a\u0637\u0627\u0646\u064a\u0627 \u0645\u0639 \u0644\u064a\u062b\u063a\u0648\u064a \u0643\u0645\u0633\u062a\u0641\u064a\u062f \u0627\u0644\u0645\u0646\u062a\u062c \u0627\u0644\u062a\u0646\u0641\u064a\u0630\u064a \u0648\u0632\u0639\u064a\u0645 \u0627\u0644\u0625\u0646\u062a\u0627\u062c \u0648 Simon Cowell \u0643\u0623\u062d\u062f \u0627\u0644\u0642\u0636\u0627\u0629 \u060c \u0648\u0643\u0627\u0646 \u0646\u062c\u0627\u062d \u0627 \u0643\u0628\u064a\u0631 \u0627 \u0645\u0639 \u0627\u0644\u062c\u0645\u0647\u0648\u0631 .", "qas": [{"question": "\u0645\u0627 \u0647\u0648 \u0627\u0644\u0639\u0631\u0636 \u0641\u064a \u0646\u064a\u0648\u0632\u064a\u0644\u0646\u062f\u0627 \u0627\u0644\u0630\u064a \u0643\u0627\u0646 \u0645\u0635\u062f\u0631 \u0625\u0644\u0647\u0627\u0645 \u0644\u0633\u0644\u0633\u0644\u0629 \u0623\u0641\u0644\u0627\u0645 \u0628\u0648\u0628 \u0622\u064a\u062f\u0648\u0644 \u0627\u0644\u0628\u0631\u064a\u0637\u0627\u0646\u064a\u0629\u061f", "id": "56d367d259d6e414001462fa", "answers": [{"text": "\u0628\u0648\u0628\u0633\u062a\u0627\u0631\u0633", "answer_start": 106}], "is_impossible": false}, {"question": "\u0645\u0646 \u0643\u0627\u0646 \u0645\u0628\u062f\u0639 \u0627\u0644\u0645\u0633\u0644\u0633\u0644 \u0627\u0644\u0628\u0631\u064a\u0637\u0627\u0646\u064a \u0628\u0648\u0628 \u0622\u064a\u062f\u0648\u0644\u061f", "id": "56d367d259d6e414001462fb", "answers": [{"text": "\u064a\u062f\u0648\u0644 \u0625\u0644\u0649", "answer_start": 15}], "is_impossible": false}, {"question": "\u0641\u064a \u0623\u064a \u0639\u0627\u0645 \u0638\u0647\u0631 \u0645\u0633\u0644\u0633\u0644 Pop Idol \u0644\u0623\u0648\u0644 \u0645\u0631\u0629\u061f", "id": "56d367d259d6e414001462fc", "answers": [{"text": "2001", "answer_start": 550}], "is_impossible": false}, {"question": "\u0645\u0646 \u0643\u0627\u0646 \u0642\u0627\u0636\u064a\u0627 \u0641\u064a \u0627\u0644\u0645\u0633\u0644\u0633\u0644 \u0627\u0644\u0628\u0631\u064a\u0637\u0627\u0646\u064a Pop Idol \u0641\u064a \u0639\u0627\u0645 2001\u061f", "id": "56d367d259d6e414001462fd", "answers": [{"text": "\u0645\u0646 \u062a\u0648\u0638\u064a\u0641", "answer_start": 246}], "is_impossible": false}, {"question": "\u0643\u0627\u0646 \u0648\u0627 \u0627\u0644\u0645\u0646\u062a\u062c \u0627\u0644\u062a\u0646\u0641\u064a\u0630\u064a \u0644\u0628\u0648\u0628 \u0623\u064a\u062f\u0648\u0644 \u0641\u064a \u0639\u0627\u0645 2001\u061f", "id": "56d367d259d6e414001462fe", "answers": [{"text": "\u0646\u0627\u064a\u062c\u0644 \u0644\u064a\u062b\u062c", "answer_start": 147}], "is_impossible": false}, {"question": "\u0645\u0627 \u0647\u0648 \u0628\u0631\u0646\u0627\u0645\u062c Pop Idol\u061f", "id": "56daedd8e7c41114004b4b33", "answers": [{"text": "\u0628\u0648\u0628\u0633\u062a\u0627\u0631\u0633", "answer_start": 106}], "is_impossible": false}, {"question": "\u0645\u0646 \u0634\u0627\u0647\u062f \u0628\u0648\u0628\u0633\u062a\u0627\u0631 \u0623\u062b\u0646\u0627\u0621 \u0648\u062c\u0648\u062f\u0647 \u0641\u064a \u0623\u0633\u062a\u0631\u0627\u0644\u064a\u0627 \u0648\u0623\u0631\u0627\u062f \u0623\u0646 \u064a\u0643\u0648\u0646 \u0644\u062f\u0649 \u0628\u0631\u064a\u0637\u0627\u0646\u064a\u0627 \u0646\u0641\u0633 \u0627\u0644\u0634\u064a\u0621\u061f", "id": "56daedd8e7c41114004b4b34", "answers": [{"text": "\u0646\u0627\u064a\u062c\u0644 \u0644\u064a\u062b\u062c", "answer_start": 147}], "is_impossible": false}, {"question": "\u0628\u0627\u0644\u0625\u0636\u0627\u0641\u0629 \u0625\u0644\u0649 \u0642\u0635\u0635 \u0627\u0644\u0638\u0647\u0631 \u0648\u0627\u0644\u062f\u0631\u0627\u0645\u0627 \u060c \u0645\u0627 \u0627\u0644\u0630\u064a \u0623\u0636\u0627\u0641\u0647 Fuller \u0625\u0644\u0649 \u0627\u0644\u0639\u0631\u0636\u061f", "id": "56daedd8e7c41114004b4b35", "answers": [{"text": "\u0627\u0644\u062a\u0635\u0648\u064a\u062a \u0639\u0628\u0631 \u0627\u0644\u0647\u0627\u062a\u0641", "answer_start": 326}], "is_impossible": false}, {"question": "\u0645\u062a\u0649 \u062a\u0645 \u0639\u0631\u0636 \u0641\u064a\u0644\u0645 Pop Idol \u0641\u064a \u0628\u0631\u064a\u0637\u0627\u0646\u064a\u0627\u061f", "id": "56daedd8e7c41114004b4b36", "answers": [{"text": "2001", "answer_start": 550}], "is_impossible": false}, {"question": "\u0645\u0646 \u0643\u0627\u0646 \u0627\u0644\u0645\u0646\u062a\u062c \u0627\u0644\u062a\u0646\u0641\u064a\u0630\u064a \u0644\u0628\u0648\u0628 \u0623\u064a\u062f\u0648\u0644\u061f", "id": "56daedd8e7c41114004b4b37", "answers": [{"text": "\u0644\u064a\u062b\u063a\u0648\u064a", "answer_start": 570}], "is_impossible": false}]}, {"context": "\u0641\u064a \u0639\u0627\u0645 2001 \u060c \u062d\u0627\u0648\u0644 \u0641\u0648\u0644\u064a\u0631 \u0648\u0643\u0648\u064a\u0644 \u0648\u0627\u0644\u0645\u0646\u062a\u062c \u0627\u0644\u062a\u0644\u0641\u0632\u064a\u0648\u0646\u064a \u0633\u0627\u064a\u0645\u0648\u0646 \u062c\u0648\u0646\u0632 \u0628\u064a\u0639 \u062a\u0646\u0633\u064a\u0642 \u0628\u0648\u0628 \u064a\u062f\u0648\u0644 \u0625\u0644\u0649 \u0627\u0644\u0648\u0644\u0627\u064a\u0627\u062a \u0627\u0644\u0645\u062a\u062d\u062f\u0629 \u060c \u0644\u0643\u0646 \u0627\u0644\u0641\u0643\u0631\u0629 \u0642\u0648\u0628\u0644\u062a \u0628\u0631\u062f \u0636\u0639\u064a\u0641 \u0645\u0646 \u0634\u0628\u0643\u0627\u062a \u0627\u0644\u062a\u0644\u0641\u0632\u064a\u0648\u0646 \u0627\u0644\u0623\u0645\u0631\u064a\u0643\u064a\u0629 . \u0648\u0645\u0639 \u0630\u0644\u0643 \u060c \u062a\u0645 \u0625\u0642\u0646\u0627\u0639 \u0631\u0648\u0628\u0631\u062a \u0645\u0631\u062f\u0648\u062e \u060c \u0631\u0626\u064a\u0633 \u0634\u0631\u0643\u0629 \u0641\u0648\u0643\u0633 \u0627\u0644\u0623\u0645 \u060c \u0628\u0634\u0631\u0627\u0621 \u0627\u0644\u0639\u0631\u0636 \u0645\u0646 \u0642\u0628\u0644 \u0627\u0628\u0646\u062a\u0647 \u0625\u0644\u064a\u0632\u0627\u0628\u064a\u062b \u060c \u0627\u0644\u062a\u064a \u0643\u0627\u0646\u062a \u0645\u0646 \u0627\u0644\u0645\u0639\u062c\u0628\u064a\u0646 \u0628\u0627\u0644\u0639\u0631\u0636 \u0627\u0644\u0628\u0631\u064a\u0637\u0627\u0646\u064a . \u062a\u0645\u062a \u0625\u0639\u0627\u062f\u0629 \u062a\u0633\u0645\u064a\u0629 \u0627\u0644\u0628\u0631\u0646\u0627\u0645\u062c \u0628\u0627\u0633\u0645 \u0623\u0645\u0631\u064a\u0643\u0627\u0646 \u0623\u064a\u062f\u0648\u0644 \u0627\u0644\u0628\u062d\u062b \u0639\u0646 \u0633\u0648\u0628\u0631\u0633\u062a\u0627\u0631 \u0648\u0644\u0627\u0648\u0644 \u0645\u0631\u0629 \u0641\u064a \u0635\u064a\u0641 \u0639\u0627\u0645 2002 . \u0648\u0642\u062f \u0639 \u0631\u0636\u062a \u0643\u0627\u0648\u0644 \u0641\u064a \u0627\u0644\u0628\u062f\u0627\u064a\u0629 \u0639\u0644\u0649 \u0647\u0630\u0647 \u0627\u0644\u0648\u0638\u064a\u0641\u0629 \u0643\u0648\u0627\u062d\u062f\u0629 \u0645\u0646 \u0627\u0644\u0645\u062f\u0639\u0648\u064a\u0646 \u0648\u0644\u0643\u0646\u0647\u0627 \u0631\u0641\u0636\u062a . \u062b\u0645 \u062a\u0648\u0644\u0649 \u0644\u064a\u062b\u063a\u0648\u064a \u0647\u0630\u0627 \u0627\u0644\u0645\u0648\u0642\u0641 . \u0627\u0644\u0643\u062b\u064a\u0631 \u0645\u0646 \u0645\u0641\u0627\u062c\u0623\u0629 \u0643\u0627\u0648\u064a\u0644 \u060c \u0623\u0635\u0628\u062d\u062a \u0648\u0627\u062d\u062f\u0629 \u0645\u0646 \u0627\u0644\u0639\u0631\u0648\u0636 \u0627\u0644\u0646\u0627\u062c\u062d\u0629 \u0644\u0641\u0635\u0644 \u0627\u0644\u0635\u064a\u0641 \u0641\u064a \u0630\u0644\u0643 \u0627\u0644\u0639\u0627\u0645 . \u0646\u0645\u0627 \u0627\u0644\u0639\u0631\u0636 \u060c \u0645\u0639 \u0627\u0644\u0645\u0634\u0627\u0631\u0643\u0629 \u0627\u0644\u0634\u062e\u0635\u064a\u0629 \u0644\u0644\u0645\u0634\u0627\u0647\u062f\u064a\u0646 \u0645\u0639 \u0627\u0644\u0645\u062a\u0633\u0627\u0628\u0642\u064a\u0646 \u0645\u0646 \u062e\u0644\u0627\u0644 \u0627\u0644\u062a\u0635\u0648\u064a\u062a \u060c \u0648\u0648\u062c\u0648\u062f \u0643\u0648\u064a\u0644 \u0627\u0644\u062d\u0627\u0645\u0636 \u0630\u064a \u0627\u0644\u0644\u0633\u0627\u0646 \u0643\u0642\u0627\u0636 \u060c \u0641\u064a \u0638\u0627\u0647\u0631\u0629 . \u0628\u062d\u0644\u0648\u0644 \u0639\u0627\u0645 2004 \u060c \u0623\u0635\u0628\u062d \u0627\u0644\u0645\u0639\u0631\u0636 \u0627\u0644\u0623\u0643\u062b\u0631 \u0645\u0634\u0627\u0647\u062f\u0629 \u0641\u064a \u0627\u0644\u0648\u0644\u0627\u064a\u0627\u062a \u0627\u0644\u0645\u062a\u062d\u062f\u0629 \u060c \u0648\u0647\u0648 \u0627\u0644\u0645\u0646\u0635\u0628 \u0627\u0644\u0630\u064a \u0627\u062d\u062a\u0644\u0647 \u0628\u0639\u062f \u0630\u0644\u0643 \u0644\u0645\u062f\u0629 \u0633\u0628\u0639\u0629 \u0645\u0648\u0627\u0633\u0645 \u0645\u062a\u062a\u0627\u0644\u064a\u0629 .", "qas": [{"question": "\u0643\u0645 \u0639\u062f\u062f \u0627\u0644\u0645\u0648\u0627\u0633\u0645 \u0627\u0644\u0623\u0645\u0631\u064a\u0643\u064a\u0629 \u0623\u0645\u0631\u064a\u0643\u0627\u0646 \u0623\u064a\u062f\u0648\u0644 \u0627\u0644\u0623\u0643\u062b\u0631 \u0645\u0634\u0627\u0647\u062f\u0629 \u0645\u0634\u0627\u0647\u062f\u0629 \u0641\u064a \u0627\u0644\u0648\u0644\u0627\u064a\u0627\u062a \u0627\u0644\u0645\u062a\u062d\u062f\u0629\u061f", "id": "56d3686b59d6e41400146304", "answers": [{"text": "\u0633\u0628\u0639\u0629", "answer_start": 787}], "is_impossible": false}, {"question": "\u0641\u064a \u0623\u064a \u0639\u0627\u0645 \u062a\u0645 \u0639\u0631\u0636 \u0628\u0631\u0646\u0627\u0645\u062c American Idol \u0644\u0623\u0648\u0644 \u0645\u0631\u0629 \u0639\u0644\u0649 FOX\u061f", "id": "56d3686b59d6e41400146305", "answers": [{"text": "2002", "answer_start": 376}], "is_impossible": false}, {"question": "\u0641\u064a \u0623\u064a \u0639\u0627\u0645 \u062d\u0627\u0648\u0644 \u0627\u0644\u0645\u0646\u062a\u062c\u0648\u0646 \u0628\u064a\u0639 \u062a\u0646\u0633\u064a\u0642 Pop Idol \u0641\u064a \u0627\u0644\u0648\u0644\u0627\u064a\u0627\u062a \u0627\u0644\u0645\u062a\u062d\u062f\u0629\u061f", "id": "56d3686b59d6e41400146307", "answers": [{"text": "2001", "answer_start": 7}], "is_impossible": false}, {"question": "\u0645\u0646 \u062a\u062d\u062f\u062b \u0631\u0648\u0628\u0631\u062a \u0645\u064a\u0631\u062f\u0648\u062e \u0641\u064a \u0634\u0631\u0627\u0621 \u0623\u0645\u0631\u064a\u0643\u0627\u0646 \u0623\u064a\u062f\u0648\u0644 \u0644 FOX\u061f", "id": "56d3686b59d6e41400146308", "answers": [{"text": "\u0627\u0628\u0646\u062a\u0647 \u0625\u0644\u064a\u0632\u0627\u0628\u064a\u062b", "answer_start": 235}], "is_impossible": false}, {"question": "\u0645\u0646 \u0647\u0648 \u0631\u0626\u064a\u0633 \u0627\u0644\u0634\u0631\u0643\u0629 \u0627\u0644\u0623\u0645 \u0641\u0648\u0643\u0633\u061f", "id": "56daeed2e7c41114004b4b3d", "answers": [{"text": "\u0631\u0648\u0628\u0631\u062a \u0645\u0631\u062f\u0648\u062e", "answer_start": 180}], "is_impossible": false}, {"question": "\u0645\u0627 \u0627\u0644\u0630\u064a \u0623\u0639\u064a\u062f\u062a \u062a\u0633\u0645\u064a\u062a\u0647 \u0625\u0644\u0649 Pop Idol \u0644\u0623\u0648\u0644 \u0645\u0631\u0629 \u0641\u064a \u0627\u0644\u0648\u0644\u0627\u064a\u0627\u062a \u0627\u0644\u0645\u062a\u062d\u062f\u0629\u061f", "id": "56daeed2e7c41114004b4b3f", "answers": [{"text": "\u0623\u0645\u0631\u064a\u0643\u0627\u0646 \u0623\u064a\u062f\u0648\u0644 \u0627\u0644\u0628\u062d\u062b \u0639\u0646 \u0633\u0648\u0628\u0631\u0633\u062a\u0627\u0631", "answer_start": 323}], "is_impossible": false}]}, {"context": "\u0643\u0627\u0646 \u0627\u0644\u0628\u0631\u0646\u0627\u0645\u062c \u0642\u062f \u062e\u0637\u0637 \u0623\u0635\u0644\u0627 \u0644\u0648\u062c\u0648\u062f \u0623\u0631\u0628\u0639\u0629 \u0642\u0636\u0627\u0629 \u064a\u062a\u0628\u0639\u0648\u0646 \u062a\u0646\u0633\u064a\u0642 \u0628\u0648\u0628 \u064a\u062f\u0648\u0644 \u0648\u0645\u0639 \u0630\u0644\u0643 \u060c \u0641\u0642\u062f \u062a\u0645 \u0627\u0644\u0639\u062b\u0648\u0631 \u0639\u0644\u0649 \u062b\u0644\u0627\u062b\u0629 \u0642\u0636\u0627\u0629 \u0641\u0642\u0637 \u0641\u064a \u0648\u0642\u062a \u062c\u0648\u0644\u0629 \u0627\u0644\u0627\u062e\u062a\u0628\u0627\u0631 \u0641\u064a \u0627\u0644\u0645\u0648\u0633\u0645 \u0627\u0644\u0623\u0648\u0644 \u060c \u0648\u0647\u0645\u0627 \u0631\u0627\u0646\u062f\u064a \u062c\u0627\u0643\u0633\u0648\u0646 \u060c \u0648\u0628\u0648\u0644\u0627 \u0639\u0628\u062f\u0648\u0644 \u0648\u0633\u064a\u0645\u0648\u0646 \u0643\u0648\u064a\u0644 . \u0648\u0642\u062f \u062a\u0645 \u0627\u062e\u062a\u064a\u0627\u0631 \u0642\u0627\u0636\u064a \u0631\u0627\u0628\u0639 \u060c \u0648\u0647\u0648 \u062f\u064a \u062c\u064a \u0633\u062a\u0631\u0627\u064a\u0643\u0631 \u060c \u0641\u064a \u0627\u0644\u0623\u0635\u0644 \u060c \u0644\u0643\u0646\u0647 \u062a\u0631\u0643 \u0630\u0643\u0631 \u0645\u062e\u0627\u0648\u0641 \u0628\u0634\u0623\u0646 \u0627\u0644\u0635\u0648\u0631\u0629 . \u0641\u064a \u0627\u0644\u0645\u0648\u0633\u0645 \u0627\u0644\u062b\u0627\u0646\u064a \u060c \u062a\u0645 \u062a\u0648\u0638\u064a\u0641 \u0634\u062e\u0635\u064a\u0629 \u0631\u0627\u062f\u064a\u0648 \u0627\u0646\u062c\u064a \u0645\u0627\u0631\u062a\u064a\u0646\u064a\u0632 \u0641\u064a \u0646\u064a\u0648\u064a\u0648\u0631\u0643 \u0643\u0642\u0627\u0636\u064a\u0629 \u0631\u0627\u0628\u0639\u0629 \u060c \u0648\u0644\u0643\u0646\u0647\u0627 \u0627\u0646\u0633\u062d\u0628\u062a \u0628\u0639\u062f \u0628\u0636\u0639\u0629 \u0623\u064a\u0627\u0645 \u0645\u0646 \u0627\u0644\u0627\u062e\u062a\u0628\u0627\u0631\u0627\u062a \u0628\u0633\u0628\u0628 \u0639\u062f\u0645 \u0627\u0631\u062a\u064a\u0627\u062d\u0647\u0627 \u0644\u0625\u0639\u0637\u0627\u0621 \u0627\u0644\u0646\u0642\u062f . \u0642\u0631\u0631 \u0627\u0644\u0639\u0631\u0636 \u0627\u0644\u0627\u0633\u062a\u0645\u0631\u0627\u0631 \u0641\u064a \u0635\u064a\u063a\u0629 \u0627\u0644\u0642\u0636\u0627\u0629 \u0627\u0644\u062b\u0644\u0627\u062b\u0629 \u062d\u062a\u0649 \u0627\u0644\u0645\u0648\u0633\u0645 \u0627\u0644\u062b\u0627\u0645\u0646 . \u0628\u0642\u064a \u0627\u0644\u0642\u0636\u0627\u0629 \u0627\u0644\u062b\u0644\u0627\u062b\u0629 \u0627\u0644\u0623\u0635\u0644\u064a\u0648\u0646 \u0641\u064a \u0644\u062c\u0646\u0629 \u0627\u0644\u062a\u062d\u0643\u064a\u0645 \u0644\u0645\u062f\u0629 \u062b\u0645\u0627\u0646\u064a\u0629 \u0645\u0648\u0627\u0633\u0645 .", "qas": [{"question": "\u0643\u0645 \u0639\u062f\u062f \u0627\u0644\u0641\u0635\u0648\u0644 \u0627\u0644\u062a\u064a \u0643\u0627\u0646 \u0627\u0644\u0642\u0636\u0627\u0629 \u0627\u0644\u0623\u0635\u0644\u064a\u064a\u0646 \u0627\u0644\u062b\u0644\u0627\u062b\u0629 \u0641\u064a \u0623\u0645\u0631\u064a\u0643\u0627\u0646 \u0623\u064a\u062f\u0648\u0644\u061f", "id": "56d368b859d6e4140014630e", "answers": [{"text": "\u062b\u0645\u0627\u0646\u064a\u0629", "answer_start": 549}], "is_impossible": false}, {"question": "\u0643\u0645 \u0639\u062f\u062f \u0627\u0644\u0642\u0636\u0627\u0629 \u0627\u0644\u0630\u064a\u0646 \u062a\u0645 \u0627\u0644\u062a\u062e\u0637\u064a\u0637 \u0644\u0647\u0645 \u0623\u0635\u0644\u0627\u064b \u0644\u0623\u0645\u0631\u064a\u0643\u0627\u0646 \u0623\u064a\u062f\u0648\u0644\u061f", "id": "56d368b859d6e4140014630f", "answers": [{"text": "\u0623\u0631\u0628\u0639\u0629", "answer_start": 31}], "is_impossible": false}, {"question": "\u0645\u0627 \u062a\u0645 \u062a\u0648\u0638\u064a\u0641 \u0634\u062e\u0635\u064a\u0629 \u0627\u0644\u0631\u0627\u062f\u064a\u0648 \u0641\u064a \u0646\u064a\u0648\u064a\u0648\u0631\u0643 \u0643\u0642\u0627\u0636 \u0644\u0623\u0645\u0631\u064a\u0643\u0627\u0646 \u0623\u064a\u062f\u0648\u0644 \u0641\u064a \u0627\u0644\u0645\u0648\u0633\u0645 \u0627\u0644\u062b\u0627\u0646\u064a \u0644\u0643\u0646\u0647 \u0631\u0641\u0636\u061f", "id": "56d368b859d6e41400146310", "answers": [{"text": "\u0627\u0646\u062c\u064a \u0645\u0627\u0631\u062a\u064a\u0646\u064a\u0632", "answer_start": 322}], "is_impossible": false}, {"question": "\u0645\u0627 \u0627\u0644\u062f\u064a\u062c\u064a\u062a \u0627\u0644\u0630\u064a \u062a\u0645 \u062a\u0648\u0638\u064a\u0641\u0647 \u0641\u064a \u0627\u0644\u0623\u0635\u0644 \u0643\u0642\u0627\u0636 \u0641\u064a \u0627\u0644\u0645\u0648\u0633\u0645 \u0627\u0644\u0623\u0648\u0644 \u0644\u0643\u0646\u0647 \u0631\u0641\u0636\u061f", "id": "56d368b859d6e41400146311", "answers": [{"text": "\u0633\u062a\u0631\u0627\u064a\u0643\u0631", "answer_start": 228}], "is_impossible": false}, {"question": "\u0643\u0645 \u0639\u062f\u062f \u0627\u0644\u0642\u0636\u0627\u0629 \u0627\u0644\u0630\u064a\u0646 \u0643\u0627\u0646\u0648\u0627 \u0641\u064a \u0627\u0644\u0623\u0635\u0644 \u0645\u062e\u0635\u0635\u064a\u0646 \u0644\u0644\u0639\u0631\u0636\u061f", "id": "56daf04ae7c41114004b4b47", "answers": [{"text": "\u0623\u0631\u0628\u0639\u0629", "answer_start": 31}], "is_impossible": false}, {"question": "\u0627\u0644\u0630\u064a \u0627\u0633\u062a\u0642\u0627\u0644 \u0627\u0644\u0642\u0627\u0636\u064a \u0642\u0628\u0644 \u0627\u0644\u0639\u0631\u0636 \u060c \u0645\u0634\u064a\u0631\u0627 \u0625\u0644\u0649 \u0645\u062e\u0627\u0648\u0641 \u0627\u0644\u0635\u0648\u0631\u0629\u061f", "id": "56daf04ae7c41114004b4b48", "answers": [{"text": "\u062f\u064a \u062c\u064a \u0633\u062a\u0631\u0627\u064a\u0643\u0631", "answer_start": 222}], "is_impossible": false}, {"question": "\u062e\u0644\u0627\u0644 \u0627\u0644\u0645\u0648\u0633\u0645 \u0627\u0644\u062b\u0627\u0646\u064a \u060c \u0627\u0644\u0630\u064a \u0627\u0633\u062a\u0642\u0627\u0644 \u0627\u0644\u0642\u0627\u0636\u064a \u0628\u0639\u062f \u0628\u0636\u0639\u0629 \u0623\u064a\u0627\u0645\u061f", "id": "56daf04ae7c41114004b4b49", "answers": [{"text": "\u0627\u0646\u062c\u064a \u0645\u0627\u0631\u062a\u064a\u0646\u064a\u0632", "answer_start": 322}], "is_impossible": false}, {"question": "\u0645\u062a\u0649 \u062a\u063a\u064a\u0651\u0631 &quot;\u0623\u0645\u0631\u064a\u0643\u0627\u0646 \u0623\u064a\u062f\u0648\u0644&quot; \u0625\u0644\u0649 \u0644\u062c\u0646\u0629 \u0645\u0646 \u0623\u0631\u0628\u0639\u0629 \u0642\u0636\u0627\u0629\u061f", "id": "56daf04ae7c41114004b4b4b", "answers": [{"text": "\u0627\u0644\u0645\u0648\u0633\u0645 \u0627\u0644\u062b\u0627\u0645\u0646", "answer_start": 484}], "is_impossible": false}]}, {"context": "\u0641\u064a \u0627\u0644\u0645\u0648\u0633\u0645 \u0627\u0644\u062b\u0627\u0645\u0646 \u060c \u062a\u0645\u062a \u0625\u0636\u0627\u0641\u0629 \u0627\u0644\u0645\u063a\u0646\u064a \u0648\u0643\u0627\u062a\u0628 \u0627\u0644\u0627\u063a\u0627\u0646\u064a \u0627\u0644\u0630\u064a \u0631\u0634\u062d \u0644\u062c\u0627\u0626\u0632\u0629 \u063a\u0631\u0627\u0645\u064a \u0648\u0627\u0644\u0645\u0646\u062a\u062c \u0627\u0644\u0633\u064a\u0646\u0645\u0627\u0626\u064a \u0643\u0627\u0631\u0627 \u062f\u064a\u0648\u062c\u0648\u0627\u0631\u062f\u064a \u0643\u0642\u0627\u0636 \u0631\u0627\u0628\u0639 . \u0645\u0643\u062b\u062a \u0644\u0645\u062f\u0629 \u0645\u0648\u0633\u0645\u064a\u0646 \u0648\u063a\u0627\u062f\u0631\u062a \u0627\u0644\u0639\u0631\u0636 \u0642\u0628\u0644 \u0627\u0644\u0645\u0648\u0633\u0645 \u0627\u0644\u0639\u0627\u0634\u0631 . \u063a\u0627\u062f\u0631\u062a \u0628\u0648\u0644\u0627 \u0639\u0628\u062f\u0648\u0644 \u0627\u0644\u0628\u0631\u0646\u0627\u0645\u062c \u0642\u0628\u0644 \u0627\u0644\u0645\u0648\u0633\u0645 \u0627\u0644\u062a\u0627\u0633\u0639 \u0628\u0639\u062f \u0641\u0634\u0644\u0647 \u0641\u064a \u0627\u0644\u0627\u062a\u0641\u0627\u0642 \u0639\u0644\u0649 \u0634\u0631\u0648\u0637 \u0645\u0639 \u0627\u0644\u0645\u0646\u062a\u062c\u064a\u0646 . \u0627\u0633\u062a\u0639\u0627\u062f\u062a \u0625\u064a\u0644\u064a\u0646 \u062f\u064a \u062c\u064a\u0646\u064a\u0631\u064a\u0633 \u0627\u0644\u062d\u0627\u0626\u0632\u0629 \u0639\u0644\u0649 \u062c\u0627\u0626\u0632\u0629 \u0625\u064a\u0645\u064a \u0627\u0644\u062d\u0648\u0627\u0631\u064a\u0629 \u062c\u0627\u0626\u0632\u0629 \u0628\u0627\u0648\u0644\u0627 \u0639\u0628\u062f \u0630\u0644\u0643 \u0627\u0644\u0645\u0648\u0633\u0645 \u060c \u0648\u0644\u0643\u0646\u0647\u0627 \u063a\u0627\u062f\u0631\u062a \u0628\u0639\u062f \u0645\u0648\u0633\u0645 \u0648\u0627\u062d\u062f \u0641\u0642\u0637 . \u0641\u064a 11 \u064a\u0646\u0627\u064a\u0631 2010 \u060c \u0623\u0639\u0644\u0646 \u0633\u064a\u0645\u0648\u0646 \u0643\u0648\u064a\u0644 \u0623\u0646\u0647 \u0633\u064a\u063a\u0627\u062f\u0631 \u0627\u0644\u0639\u0631\u0636 \u0644\u0645\u0648\u0627\u0635\u0644\u0629 \u062a\u0642\u062f\u064a\u0645 \u0627\u0644\u0646\u0633\u062e\u0629 \u0627\u0644\u0623\u0645\u0631\u064a\u0643\u064a\u0629 \u0645\u0646 \u0628\u0631\u0646\u0627\u0645\u062c\u0647 X \u0641\u0627\u0643\u062a\u0648\u0631 \u0625\u0644\u0649 \u0627\u0644\u0648\u0644\u0627\u064a\u0627\u062a \u0627\u0644\u0645\u062a\u062d\u062f\u0629 \u0627\u0644\u0623\u0645\u0631\u064a\u0643\u064a\u0629 \u0644\u0639\u0627\u0645 2011 . \u0627\u0646\u0636\u0645\u062a \u062c\u064a\u0646\u064a\u0641\u0631 \u0644\u0648\u0628\u064a\u0632 \u0648\u0633\u062a\u064a\u0641\u0646 \u062a\u0627\u064a\u0644\u0631 \u0625\u0644\u0649 \u0644\u062c\u0646\u0629 \u0627\u0644\u062a\u062d\u0643\u064a\u0645 \u0641\u064a \u0627\u0644\u0645\u0648\u0633\u0645 \u0627\u0644\u0639\u0627\u0634\u0631 \u060c \u0648\u0644\u0643\u0646\u0647\u0645\u0627 \u063a\u0627\u062f\u0631\u0627 \u0628\u0639\u062f \u0630\u0644\u0643 . \u0645\u0648\u0633\u0645\u064a\u0646 . \u062a\u0645 \u0627\u0633\u062a\u0628\u062f\u0627\u0644\u0647\u0645 \u0628\u062b\u0644\u0627\u062b\u0629 \u0642\u0636\u0627\u0629 \u062c\u062f\u062f \u060c \u0645\u0627\u0631\u064a\u0627 \u0643\u0627\u0631\u064a \u060c \u0648\u0646\u064a\u0643\u064a \u0645\u064a\u0646\u0627\u062c \u0648\u0643\u064a\u062b \u0623\u0648\u0631\u0628\u0627\u0646 \u060c \u0627\u0644\u0630\u064a\u0646 \u0627\u0646\u0636\u0645\u0648\u0627 \u0625\u0644\u0649 \u0631\u0627\u0646\u062f\u064a \u062c\u0627\u0643\u0633\u0648\u0646 \u0641\u064a \u0627\u0644\u0645\u0648\u0633\u0645 12 . \u0648\u0645\u0639 \u0630\u0644\u0643 \u063a\u0627\u062f\u0631 \u0643\u0644 \u0645\u0646 \u0643\u0627\u0631\u064a \u0648\u0645\u064a\u0646\u0627\u062c \u0628\u0639\u062f \u0645\u0648\u0633\u0645 \u0648\u0627\u062d\u062f \u060c \u0643\u0645\u0627 \u0623\u0639\u0644\u0646 \u0631\u0627\u0646\u062f\u064a \u062c\u0627\u0643\u0633\u0648\u0646 \u0623\u0646\u0647 \u0633\u064a\u063a\u0627\u062f\u0631 \u0627\u0644\u0639\u0631\u0636 \u0628\u0639\u062f 12 \u0645\u0648\u0633\u0645\u0627 \u0642\u0627\u0636 \u0644\u0643\u0646\u0647 \u0633\u064a\u0639\u0648\u062f \u0643\u0645\u0631\u0634\u062f . \u0627\u0648\u0631\u0628\u0627\u0646 \u0647\u0648 \u0627\u0644\u0642\u0627\u0636\u064a \u0627\u0644\u0648\u062d\u064a\u062f \u0645\u0646 \u0627\u0644\u0645\u0648\u0633\u0645 12 \u0644\u0644\u0639\u0648\u062f\u0629 \u0641\u064a \u0627\u0644\u0645\u0648\u0633\u0645 13 . \u0627\u0646\u0636\u0645 \u0625\u0644\u064a\u0647 \u0627\u0644\u0642\u0627\u0636\u064a \u0627\u0644\u0633\u0627\u0628\u0642 \u062c\u0646\u064a\u0641\u0631 \u0644\u0648\u0628\u064a\u0632 \u0648\u0627\u0644\u0645\u0631\u0634\u062f \u0627\u0644\u0633\u0627\u0628\u0642 \u0647\u0627\u0631\u064a \u0643\u0648\u0646\u064a\u0643 \u060c \u0627\u0644\u0627\u0628\u0646 . . \u0639\u0627\u062f \u0644\u0648\u0628\u064a\u0632 \u060c \u0627\u0648\u0631\u0628\u0627\u0646 \u0648\u0643\u0648\u0646\u064a\u0643 \u0627\u0644\u0627\u0628\u0646 \u0643\u0642\u0636\u0627\u0629 \u0644\u0644\u0645\u0648\u0633\u0645\u064a\u0646 \u0627\u0644\u0631\u0627\u0628\u0639 \u0639\u0634\u0631 \u0648\u0627\u0644\u062e\u0627\u0645\u0633 \u0639\u0634\u0631 . .", "qas": [{"question": "\u0645\u0646 \u062a\u0645\u062a \u0625\u0636\u0627\u0641\u062a\u0647 \u0643\u0642\u0627\u0636\u064d \u0631\u0627\u0628\u0639 \u0641\u064a \u0627\u0644\u0645\u0648\u0633\u0645 \u0627\u0644\u062b\u0627\u0645\u0646 \u0645\u0646 \u0623\u0645\u0631\u064a\u0643\u0627\u0646 \u0623\u064a\u062f\u0648\u0644\u061f", "id": "56d3692959d6e41400146316", "answers": [{"text": "\u0643\u0627\u0631\u0627 \u062f\u064a\u0648\u062c\u0648\u0627\u0631\u062f\u064a", "answer_start": 90}], "is_impossible": false}, {"question": "\u0645\u0646 \u0627\u0644\u0630\u064a \u062d\u0644 \u0645\u062d\u0644 \u0628\u0648\u0644\u0627 \u0639\u0628\u062f\u0644 \u0642\u0627\u0636\u064a\u0627 \u0641\u064a \u0627\u0644\u0645\u0648\u0633\u0645 \u0627\u0644\u062a\u0627\u0633\u0639 \u0645\u0646 \u0623\u0645\u0631\u064a\u0643\u0627\u0646 \u0623\u064a\u062f\u0648\u0644\u061f", "id": "56d3692959d6e41400146317", "answers": [{"text": "\u0625\u064a\u0644\u064a\u0646 \u062f\u064a \u062c\u064a\u0646\u064a\u0631\u064a\u0633", "answer_start": 262}], "is_impossible": false}, {"question": "\u0643\u0645 \u0645\u0646 \u0627\u0644\u0641\u0635\u0648\u0644 \u0643\u0627\u0646 \u0633\u062a\u064a\u0641\u0646 \u062a\u0627\u064a\u0644\u0631 \u0642\u0627\u0636\u064a\u0627 \u0641\u064a \u0623\u0645\u0631\u064a\u0643\u0627\u0646 \u0623\u064a\u062f\u0648\u0644\u061f", "id": "56d3692959d6e41400146318", "answers": [{"text": "\u0627\u0644\u062b\u0627\u0645\u0646", "answer_start": 10}], "is_impossible": false}, {"question": "\u0641\u064a \u0623\u064a \u0639\u0627\u0645 \u0623\u0639\u0644\u0646 \u0633\u0627\u064a\u0645\u0648\u0646 \u0643\u0648\u064a\u0644 \u0623\u0646\u0647 \u0633\u064a\u063a\u0627\u062f\u0631 &quot;\u0623\u0645\u0631\u064a\u0643\u0627\u0646 \u0623\u064a\u062f\u0648\u0644&quot;\u061f", "id": "56d3692959d6e41400146319", "answers": [{"text": "2010", "answer_start": 385}], "is_impossible": false}, {"question": "\u0645\u0627 \u0627\u0644\u0639\u0631\u0636 \u0627\u0644\u0630\u064a \u0623\u0637\u0644\u0642\u0647 \u0633\u064a\u0645\u0648\u0646 \u0643\u0648\u064a\u0644 \u0641\u064a \u0639\u0627\u0645 2011 \u0628\u0639\u062f \u0645\u063a\u0627\u062f\u0631\u062a\u0647 \u0623\u0645\u0631\u064a\u0643\u0627\u0646 \u0623\u064a\u062f\u0648\u0644\u061f", "id": "56d3692959d6e4140014631a", "answers": [{"text": "\u0627\u0644\u0645\u0648\u0633\u0645 \u0627\u0644\u0639\u0627\u0634\u0631", "answer_start": 151}], "is_impossible": false}, {"question": "\u0645\u0646 \u062a\u0645\u062a \u0625\u0636\u0627\u0641\u062a\u0647 \u0643\u0642\u0627\u0636 \u0631\u0627\u0628\u0639 \u0641\u064a \u0627\u0644\u0645\u0648\u0633\u0645 \u0627\u0644\u062b\u0627\u0645\u0646\u061f", "id": "56daf1b9e7c41114004b4b51", "answers": [{"text": "\u0643\u0627\u0631\u0627 \u062f\u064a\u0648\u062c\u0648\u0627\u0631\u062f\u064a", "answer_start": 90}], "is_impossible": false}, {"question": "\u0645\u062a\u0649 \u0628\u0627\u0648\u0644\u0627 \u0639\u0628\u062f \u0627\u0633\u062a\u0642\u0627\u0644 \u0643\u0642\u0627\u0636\u061f", "id": "56daf1b9e7c41114004b4b52", "answers": [{"text": "\u0642\u0628\u0644 \u0627\u0644\u0645\u0648\u0633\u0645 \u0627\u0644\u062a\u0627\u0633\u0639", "answer_start": 193}], "is_impossible": false}, {"question": "\u0645\u062a\u0649 \u0623\u0639\u0644\u0646 \u0633\u0627\u064a\u0645\u0648\u0646 \u0643\u0648\u064a\u0644 \u0623\u0646\u0647 \u0644\u0645 \u064a\u0639\u062f \u0633\u064a\u0635\u0628\u062d \u0642\u0627\u0636\u064a\u0627\u064b\u061f", "id": "56daf1b9e7c41114004b4b53", "answers": [{"text": "11 \u064a\u0646\u0627\u064a\u0631 2010", "answer_start": 376}], "is_impossible": false}, {"question": "\u0627\u0644\u0630\u064a \u0627\u0633\u062a\u0636\u0627\u0641 \u0645\u0642\u062f\u0645 \u0627\u0644\u0628\u0631\u0627\u0645\u062c \u0645\u062d\u0644 \u0628\u0648\u0644\u0627 \u0639\u0628\u062f\u061f", "id": "56daf1b9e7c41114004b4b54", "answers": [{"text": "\u0625\u064a\u0644\u064a\u0646 \u062f\u064a \u062c\u064a\u0646\u064a\u0631\u064a\u0633", "answer_start": 262}], "is_impossible": false}, {"question": "\u0645\u062a\u0649 \u0623\u0635\u0628\u062d \u0633\u062a\u064a\u0641\u0646 \u062a\u0627\u064a\u0644\u0631 \u0642\u0627\u0636\u064a\u0627\u064b\u061f", "id": "56daf1b9e7c41114004b4b55", "answers": [{"text": "\u0627\u0644\u0645\u0648\u0633\u0645 \u0627\u0644\u0639\u0627\u0634\u0631", "answer_start": 151}], "is_impossible": false}]}, {"context": "\u0642\u062f \u064a\u062a\u0645 \u0639\u0631\u0636 \u0627\u0644\u0642\u0636\u0627\u0629 \u0627\u0644\u0646\u0632\u0644\u0627\u0621 \u0645\u0646 \u062d\u064a\u0646 \u0644\u0622\u062e\u0631 . \u0641\u064a \u0627\u0644\u0645\u0648\u0633\u0645 \u0627\u0644\u062b\u0627\u0646\u064a \u060c \u062a\u0645 \u0627\u0633\u062a\u062e\u062f\u0627\u0645 \u0627\u0644\u0642\u0636\u0627\u0629 \u0627\u0644\u0636\u064a\u0648\u0641 \u0645\u062b\u0644 \u0644\u064a\u0648\u0646\u064a\u0644 \u0631\u064a\u062a\u0634\u064a \u0648\u0631\u0648\u0628\u0646 \u062c\u064a\u0628 \u060c \u0648\u0641\u064a \u0627\u0644\u0645\u0648\u0633\u0645 \u0627\u0644\u062b\u0627\u0644\u062b \u0627\u0646\u0636\u0645 \u062f\u0648\u0646\u0627 \u0633\u0645\u0631 \u060c \u0643\u0648\u064a\u0646\u062a\u064a\u0646 \u062a\u0627\u0631\u0627\u0646\u062a\u064a\u0646\u0648 \u0648\u0628\u0639\u0636 \u0627\u0644\u0645\u0648\u062c\u0647\u064a\u0646 \u0623\u064a\u0636\u0627 \u0625\u0644\u0649 \u0627\u0644\u0642\u0636\u0627\u0629 \u0644\u0627\u0646\u062a\u0642\u0627\u062f \u0627\u0644\u0639\u0631\u0648\u0636 \u0641\u064a \u0627\u0644\u062c\u0648\u0644\u0627\u062a \u0627\u0644\u0646\u0647\u0627\u0626\u064a\u0629 . \u0627\u0633\u062a \u062e\u062f\u0645 \u0642\u0636\u0627\u0629 \u0627\u0644\u0636\u064a\u0648\u0641 \u0641\u064a \u062c\u0648\u0644\u0627\u062a \u0627\u0644\u0627\u062e\u062a\u0628\u0627\u0631 \u0644\u0623\u0631\u0628\u0639\u0629 \u0645\u0648\u0627\u0633\u0645 \u0648\u0633\u062a\u0629 \u0648\u062a\u0633\u0639 \u0648\u0623\u0631\u0628\u0639\u0629 \u0639\u0634\u0631 \u0645\u062b\u0644 \u062c\u064a\u0646 \u0633\u064a\u0645\u0648\u0646\u0632 \u0648 LL \u0643\u0648\u0648\u0644 J \u0641\u064a \u0627\u0644\u0645\u0648\u0633\u0645 \u0627\u0644\u0631\u0627\u0628\u0639 \u060c \u062c\u0648\u0647\u0631\u0629 \u0648\u0623\u0648\u0644\u064a\u0641\u064a\u0627 \u0646\u064a\u0648\u062a\u0646 \u062c\u0648\u0646 \u0641\u064a \u0627\u0644\u0645\u0648\u0633\u0645 \u0627\u0644\u0633\u0627\u062f\u0633 \u060c \u0634\u0627\u0646\u064a\u0627 \u062a\u0648\u064a\u0646 \u0641\u064a \u0627\u0644\u0645\u0648\u0633\u0645 \u0627\u0644\u062b\u0627\u0645\u0646 \u060c \u0646\u064a\u0644 \u0628\u0627\u062a\u0631\u064a\u0643 \u0647\u0627\u0631\u064a\u0633 \u060c \u0623\u0641\u0631\u064a\u0644 \u0644\u0627\u0641\u064a\u0646 \u0648\u0643\u0627\u062a\u064a \u0628\u064a\u0631\u064a \u0641\u064a \u0627\u0644\u0645\u0648\u0633\u0645 \u0627\u0644\u062a\u0627\u0633\u0639 \u060c \u0648\u0627\u0644\u0645\u0648\u0633\u0645 \u0627\u0644\u062b\u0627\u0646\u064a \u0641\u064a \u0627\u0644\u0645\u0631\u0643\u0632 \u0627\u0644\u062b\u0627\u0646\u064a \u060c \u0622\u062f\u0645 \u0644\u0627\u0645\u0628\u0631\u062a \u060c \u0641\u064a \u0627\u0644\u0645\u0648\u0633\u0645 \u0627\u0644\u0631\u0627\u0628\u0639 \u0639\u0634\u0631 .", "qas": [{"question": "\u0641\u064a \u0623\u064a \u0645\u0648\u0633\u0645 \u0643\u0627\u0646 \u0644\u064a\u0648\u0646\u064a\u0644 \u0631\u064a\u062a\u0634\u064a \u0642\u0627\u0636 \u0636\u064a\u0641 \u0641\u064a \u0623\u0645\u0631\u064a\u0643\u0627\u0646 \u0623\u064a\u062f\u0648\u0644\u061f", "id": "56d369ca59d6e41400146320", "answers": [{"text": "\u0627\u0644\u0645\u0648\u0633\u0645 \u0627\u0644\u062b\u0627\u0646\u064a", "answer_start": 43}], "is_impossible": false}, {"question": "\u0641\u064a \u0623\u064a \u0645\u0648\u0633\u0645 \u062b\u0645\u0627\u0646\u064a\u0629 \u0645\u062a\u0633\u0627\u0628\u0642 \u0643\u0627\u0646 \u0642\u0627\u0636 \u0636\u064a\u0641 \u0641\u064a \u0627\u0644\u0645\u0648\u0633\u0645 \u0627\u0644\u0631\u0627\u0628\u0639 \u0639\u0634\u0631\u061f", "id": "56d369ca59d6e41400146321", "answers": [{"text": "\u0622\u062f\u0645 \u0644\u0627\u0645\u0628\u0631\u062a", "answer_start": 519}], "is_impossible": false}, {"question": "\u0641\u064a \u0623\u064a \u0645\u0648\u0633\u0645 \u0643\u0627\u0646 \u062f\u0648\u0646\u0627 \u0633\u0645\u0631 \u0636\u064a\u0641 \u0636\u064a\u0641 \u0641\u064a \u0623\u0645\u0631\u064a\u0643\u0627\u0646 \u0623\u064a\u062f\u0648\u0644\u061f", "id": "56d369ca59d6e41400146322", "answers": [{"text": "\u0627\u0644\u0645\u0648\u0633\u0645 \u0627\u0644\u062b\u0627\u0644\u062b", "answer_start": 117}], "is_impossible": false}, {"question": "\u0641\u064a \u0623\u064a \u0645\u0648\u0633\u0645 \u0643\u0627\u0646 \u0634\u0627\u0646\u064a\u0627 \u062a\u0648\u064a\u0646 \u0642\u0627\u0636 \u0636\u064a\u0641 \u0641\u064a \u0623\u0645\u0631\u064a\u0643\u0627\u0646 \u0623\u064a\u062f\u0648\u0644\u061f", "id": "56d369ca59d6e41400146323", "answers": [{"text": "\u0627\u0644\u0645\u0648\u0633\u0645 \u0627\u0644\u0633\u0627\u062f\u0633", "answer_start": 378}], "is_impossible": false}, {"question": "\u0641\u064a \u0623\u064a \u0645\u0648\u0633\u0645 \u0645\u0646 \u0623\u0645\u0631\u064a\u0643\u0627\u0646 \u0623\u064a\u062f\u0648\u0644 \u0638\u0647\u0631\u062a \u0643\u0627\u062a\u064a \u0628\u064a\u0631\u064a \u0643\u0642\u0627\u0636\u064a \u0636\u064a\u0641\u061f", "id": "56d369ca59d6e41400146324", "answers": [{"text": "\u0627\u0644\u0645\u0648\u0633\u0645 \u0627\u0644\u062a\u0627\u0633\u0639", "answer_start": 469}], "is_impossible": false}, {"question": "\u0645\u0646 \u0647\u0645 \u0627\u0644\u0636\u064a\u0648\u0641 \u0627\u0644\u0642\u0636\u0627\u0629 \u0641\u064a \u0627\u0644\u0645\u0648\u0633\u0645 \u0627\u0644\u062b\u0627\u0646\u064a\u061f", "id": "56daf26ae7c41114004b4b5b", "answers": [{"text": "\u0644\u064a\u0648\u0646\u064a\u0644 \u0631\u064a\u062a\u0634\u064a \u0648\u0631\u0648\u0628\u0646 \u062c\u064a\u0628", "answer_start": 88}], "is_impossible": false}, {"question": "\u0645\u062a\u0649 \u0643\u0627\u0646\u062a \u0634\u0627\u0646\u064a\u0627 \u062a\u0648\u064a\u0646 \u0642\u0627\u0636\u064a\u0629 \u0636\u064a\u0641 \u0644\u0625\u062c\u0631\u0627\u0621 \u0627\u0644\u0627\u062e\u062a\u0628\u0627\u0631\u0627\u062a\u061f", "id": "56daf26ae7c41114004b4b5c", "answers": [{"text": "\u0627\u0644\u0645\u0648\u0633\u0645 \u0627\u0644\u062b\u0627\u0645\u0646", "answer_start": 408}], "is_impossible": false}, {"question": "\u0645\u062a\u0649 \u0633\u0627\u0639\u062f\u062a Donna Summer \u0627\u0644\u0645\u062a\u0633\u0627\u0628\u0642\u064a\u0646 \u062e\u0644\u0627\u0644 \u0627\u0644\u062c\u0648\u0644\u0627\u062a \u0627\u0644\u0646\u0647\u0627\u0626\u064a\u0629\u061f", "id": "56daf26ae7c41114004b4b5e", "answers": [{"text": "\u0627\u0644\u0645\u0648\u0633\u0645 \u0627\u0644\u062b\u0627\u0644\u062b", "answer_start": 117}], "is_impossible": false}]}, {"context": "\u0627\u0633\u062a\u0636\u0627\u0641 \u0627\u0644\u0645\u0648\u0633\u0645 \u0627\u0644\u0623\u0648\u0644 \u0643\u0644 \u0645\u0646 \u0631\u064a\u0627\u0646 \u0633\u064a\u0643\u0631\u064a\u0633\u062a \u0648\u0628\u0631\u064a\u0627\u0646 \u062f\u0627\u0646\u0643\u0644\u0645\u0627\u0646 . \u0627\u0633\u062a\u0642\u0627\u0644 \u062f\u0648\u0646\u0643\u0644\u0645\u0627\u0646 \u0628\u0639\u062f \u0630\u0644\u0643 \u060c \u0645\u0645\u0627 \u062c\u0639\u0644 \u0633\u064a\u0643\u0631\u064a\u0633\u062a \u0647\u064a \u0627\u0644\u0634\u062e\u0635\u064a\u0629 \u0627\u0644\u0648\u062d\u064a\u062f\u0629 \u0641\u064a \u0627\u0644\u0639\u0631\u0636 \u0628\u062f\u0621\u0627 \u0645\u0646 \u0627\u0644\u0645\u0648\u0633\u0645 \u0627\u0644\u062b\u0627\u0646\u064a .", "qas": [{"question": "\u0645\u0646 \u0643\u0627\u0646 \u0627\u0644\u0645\u0636\u064a\u0641 \u0627\u0644\u0648\u062d\u064a\u062f \u0644\u0623\u0645\u0631\u064a\u0643\u0627\u0646 \u0623\u064a\u062f\u0648\u0644 \u0628\u0639\u062f \u0627\u0644\u0645\u0648\u0633\u0645 \u0627\u0644\u0623\u0648\u0644\u061f", "id": "56d369f459d6e4140014632b", "answers": [{"text": "\u0631\u064a\u0627\u0646 \u0633\u064a\u0643\u0631\u064a\u0633\u062a", "answer_start": 26}], "is_impossible": false}, {"question": "\u0627\u0644\u0630\u064a \u0627\u0633\u062a\u0642\u0627\u0644 \u0627\u0644\u0645\u0636\u064a\u0641 \u0628\u0639\u062f \u0627\u0644\u0645\u0648\u0633\u0645 \u0627\u0644\u0623\u0648\u0644\u061f", "id": "56daf29ee7c41114004b4b66", "answers": [{"text": "\u0648\u0628\u0631\u064a\u0627\u0646 \u062f\u0627\u0646\u0643\u0644\u0645\u0627\u0646", "answer_start": 39}], "is_impossible": false}]}, {"context": "\u0628\u062f\u0627\u064a\u0629 \u0645\u0646 \u0627\u0644\u0645\u0648\u0633\u0645 \u0627\u0644\u0639\u0627\u0634\u0631 \u0628\u062d\u0627\u062c\u0629 \u0644\u0645\u0635\u062f\u0631 \u060c \u062a\u0645 \u062c\u0644\u0628 \u0627\u0644\u0645\u0648\u062c\u0647\u064a\u0646 \u0627\u0644\u062f\u0627\u0626\u0645\u064a\u0646 \u062e\u0644\u0627\u0644 \u0627\u0644\u0639\u0631\u0648\u0636 \u0627\u0644\u062d\u064a\u0629 \u0644\u0644\u0645\u0633\u0627\u0639\u062f\u0629 \u0641\u064a \u062a\u0648\u062c\u064a\u0647 \u0627\u0644\u0645\u062a\u0633\u0627\u0628\u0642\u064a\u0646 \u0628\u0627\u062e\u062a\u064a\u0627\u0631\u0647\u0645 \u0644\u0644\u0623\u063a\u0646\u064a\u0629 \u0648\u0627\u0644\u0623\u062f\u0627\u0621 . \u062c\u064a\u0645\u064a \u064a\u0648\u0641\u064a\u0646 \u0643\u0627\u0646 \u0627\u0644\u0645\u0648\u062c\u0647 \u0641\u064a \u0627\u0644\u0641\u0635\u0648\u0644 \u0645\u0646 \u0627\u0644\u0639\u0627\u0634\u0631 \u062d\u062a\u0649 \u0627\u0644\u062b\u0627\u0646\u064a \u0639\u0634\u0631 \u060c \u0648\u0643\u0627\u0646 \u0627\u0644\u0642\u0627\u0636\u064a \u0627\u0644\u0633\u0627\u0628\u0642 \u0631\u0627\u0646\u062f\u064a \u062c\u0627\u0643\u0633\u0648\u0646 \u0627\u0644\u0645\u0648\u062c\u0647 \u0644\u0644\u0645\u0648\u0633\u0645 \u0627\u0644\u062b\u0627\u0644\u062b \u0639\u0634\u0631 \u060c \u0648\u0643\u0627\u0646 \u0633\u0643\u0648\u062a \u0628\u0648\u0631\u0634\u064a\u062a\u0627 \u0647\u0648 \u0627\u0644\u0645\u0639\u0644\u0645 \u0644\u0644\u0645\u0648\u0633\u0645\u064a\u0646 \u0627\u0644\u0631\u0627\u0628\u0639 \u0639\u0634\u0631 \u0648\u0627\u0644\u062e\u0627\u0645\u0633 \u0639\u0634\u0631 . \u064a\u0642\u0648\u0645 \u0627\u0644\u0645\u0648\u062c\u0647\u0648\u0646 \u0628\u0625\u062d\u0636\u0627\u0631 \u0627\u0644\u0645\u0648\u062c\u0647\u064a\u0646 \u0627\u0644\u0636\u064a\u0648\u0641 \u0628\u0634\u0643\u0644 \u0645\u0646\u062a\u0638\u0645 \u0644\u0645\u0633\u0627\u0639\u062f\u062a\u0647\u0645 \u060c \u0628\u0645\u0627 \u0641\u064a \u0630\u0644\u0643 \u0623\u064a\u0643\u0648\u0646 \u0648\u0623\u0644\u064a\u0634\u064a\u0627 \u0643\u064a\u0632 \u0648\u0644\u064a\u062f\u064a \u063a\u0627\u063a\u0627 \u0648\u0627\u0644\u0642\u0627\u0636\u064a \u0627\u0644\u062d\u0627\u0644\u064a \u0647\u0627\u0631\u064a \u0643\u0648\u0646\u064a\u0643 \u062c\u0648\u0646\u064a\u0648\u0631 .", "qas": [{"question": "\u0645\u0646 \u0643\u0627\u0646 \u0645\u0631\u0634\u062f\u0627\u064b \u0644\u0644\u0645\u062a\u0633\u0627\u0628\u0642\u064a\u0646 \u0641\u064a \u0623\u0645\u0631\u064a\u0643\u0627\u0646 \u0623\u064a\u062f\u0648\u0644 \u0641\u064a \u0645\u0648\u0633\u0645\u0647 \u0627\u0644\u062b\u0627\u0644\u062b \u0639\u0634\u0631\u061f", "id": "56d36a6c59d6e4140014632e", "answers": [{"text": "\u0631\u0627\u0646\u062f\u064a \u062c\u0627\u0643\u0633\u0648\u0646", "answer_start": 215}], "is_impossible": false}, {"question": "\u0645\u0646 \u0627\u0644\u0630\u064a \u0623\u0634\u0631\u0641 \u0639\u0644\u0649 \u0627\u0644\u0645\u062a\u0633\u0627\u0628\u0642\u064a\u0646 \u0641\u064a \u0627\u0644\u0645\u0648\u0633\u0645\u064a\u0646 \u0627\u0644\u0631\u0627\u0628\u0639 \u0639\u0634\u0631 \u0648\u0627\u0644\u062e\u0627\u0645\u0633 \u0639\u0634\u0631 \u0645\u0646 \u0623\u0645\u0631\u064a\u0643\u0627\u0646 \u0623\u064a\u062f\u0648\u0644\u061f", "id": "56d36a6c59d6e41400146330", "answers": [{"text": "\u0633\u0643\u0648\u062a \u0628\u0648\u0631\u0634\u064a\u062a\u0627", "answer_start": 260}], "is_impossible": false}, {"question": "\u0645\u0627 \u0647\u0645\u0627 \u0627\u0644\u0634\u064a\u0626\u0627\u0646 \u0627\u0644\u0644\u0630\u0627\u0646 \u0633\u0627\u0639\u062f\u0647\u0645\u0627 \u0627\u0644\u0645\u0648\u062c\u0647\u0648\u0646 \u0641\u064a \u0645\u0633\u0627\u0639\u062f\u0629 \u0627\u0644\u0645\u062a\u0633\u0627\u0628\u0642\u064a\u0646\u061f", "id": "56daf310e7c41114004b4b74", "answers": [{"text": "\u0628\u0627\u062e\u062a\u064a\u0627\u0631\u0647\u0645 \u0644\u0644\u0623\u063a\u0646\u064a\u0629 \u0648\u0627\u0644\u0623\u062f\u0627\u0621", "answer_start": 109}], "is_impossible": false}, {"question": "\u0645\u0646 \u0643\u0627\u0646 \u0645\u0639\u0644\u0645 \u0627\u0644\u0645\u0648\u0627\u0633\u0645 10 - 12\u061f", "id": "56daf310e7c41114004b4b75", "answers": [{"text": "\u062c\u064a\u0645\u064a \u064a\u0648\u0641\u064a\u0646", "answer_start": 137}], "is_impossible": false}, {"question": "\u0645\u0646 \u0643\u0627\u0646 \u0627\u0644\u0645\u0648\u062c\u0647 \u0644\u0644\u0645\u0648\u0633\u0645 13\u061f", "id": "56daf310e7c41114004b4b76", "answers": [{"text": "\u0631\u0627\u0646\u062f\u064a \u062c\u0627\u0643\u0633\u0648\u0646", "answer_start": 215}], "is_impossible": false}, {"question": "\u0645\u0646 \u0643\u0627\u0646 \u0627\u0644\u0645\u0648\u062c\u0647 \u0644\u0644\u0645\u0648\u0633\u0645\u064a\u0646 14 \u0648 15\u061f", "id": "56daf310e7c41114004b4b77", "answers": [{"text": "\u0633\u0643\u0648\u062a \u0628\u0648\u0631\u0634\u064a\u062a\u0627", "answer_start": 260}], "is_impossible": false}]}, {"context": "\u062a\u062a\u0631\u0627\u0648\u062d \u0623\u0639\u0645\u0627\u0631 \u0627\u0644\u0641\u0626\u0629 \u0627\u0644\u0639\u0645\u0631\u064a\u0629 \u0644\u0644\u0645\u062a\u0633\u0627\u0628\u0642\u064a\u0646 \u062d\u0627\u0644\u064a \u0627 \u0628\u064a\u0646 15 \u0648 28 \u0639\u0627\u0645 \u0627 . \u0643\u0627\u0646 \u0627\u0644\u062d\u062f \u0627\u0644\u0623\u062f\u0646\u0649 \u0644\u0644\u0633\u0646 \u0645\u0646 \u0633\u062a\u0629 \u0639\u0634\u0631 \u0625\u0644\u0649 \u0623\u0631\u0628\u0639\u0629 \u0648\u0639\u0634\u0631\u064a\u0646 \u0641\u064a \u0627\u0644\u0645\u0648\u0627\u0633\u0645 \u0627\u0644\u062b\u0644\u0627\u062b\u0629 \u0627\u0644\u0623\u0648\u0644\u0649 \u060c \u0648\u0644\u0643\u0646 \u062a\u0645 \u0631\u0641\u0639 \u0627\u0644\u062d\u062f \u0627\u0644\u0623\u0639\u0644\u0649 \u0625\u0644\u0649 \u062b\u0645\u0627\u0646\u064a\u0629 \u0648\u0639\u0634\u0631\u064a\u0646 \u0641\u064a \u0627\u0644\u0645\u0648\u0633\u0645 \u0627\u0644\u0631\u0627\u0628\u0639 \u060c \u0648\u062a\u0645 \u062a\u062e\u0641\u064a\u0636 \u0627\u0644\u062d\u062f \u0627\u0644\u0623\u062f\u0646\u0649 \u0625\u0644\u0649 \u062e\u0645\u0633\u0629 \u0639\u0634\u0631 \u0641\u064a \u0627\u0644\u0645\u0648\u0633\u0645 \u0627\u0644\u0639\u0627\u0634\u0631 . \u064a\u062c\u0628 \u0623\u0646 \u064a\u0643\u0648\u0646 \u0627\u0644\u0645\u062a\u0633\u0627\u0628\u0642\u0648\u0646 \u0645\u0646 \u0627\u0644\u0645\u0642\u064a\u0645\u064a\u0646 \u0627\u0644\u0642\u0627\u0646\u0648\u0646\u064a\u064a\u0646 \u0641\u064a \u0627\u0644\u0648\u0644\u0627\u064a\u0627\u062a \u0627\u0644\u0645\u062a\u062d\u062f\u0629 \u060c \u0648\u0644\u0627 \u064a\u0645\u0643\u0646 \u0623\u0646 \u064a\u062a\u0642\u062f\u0645\u0648\u0627 \u0625\u0644\u0649 \u0645\u0631\u0627\u062d\u0644 \u0645\u0639\u064a\u0646\u0629 \u0645\u0646 \u0627\u0644\u0645\u0633\u0627\u0628\u0642\u0629 \u0641\u064a \u0627\u0644\u0645\u0648\u0627\u0633\u0645 \u0627\u0644\u0633\u0627\u0628\u0642\u0629 \u064a\u062e\u062a\u0644\u0641 \u0628\u0627\u062e\u062a\u0644\u0627\u0641 \u0627\u0644\u0645\u0648\u0633\u0645 \u0627\u0644\u062d\u0627\u0644\u064a \u0641\u064a \u0627\u0644\u0645\u0631\u062d\u0644\u0629 \u0646\u0635\u0641 \u0627\u0644\u0646\u0647\u0627\u0626\u064a\u0629 \u062d\u062a\u0649 \u0627\u0644\u0645\u0648\u0633\u0645 \u0627\u0644\u062b\u0627\u0644\u062b \u0639\u0634\u0631 \u060c \u0648\u064a\u062c\u0628 \u0623\u0644\u0627 \u064a\u062d\u062a\u0641\u0638\u0648\u0627 \u0628\u0623\u064a \u0639\u0642\u062f \u062a\u0633\u062c\u064a\u0644 \u0623\u0648 \u0639\u0642\u062f \u0644\u062a\u0645\u062b\u064a\u0644 \u0627\u0644\u0645\u0648\u0627\u0647\u0628 . \u0645\u0646 \u0627\u0644\u0645\u0631\u062d\u0644\u0629 \u0646\u0635\u0641 \u0627\u0644\u0646\u0647\u0627\u0626\u064a\u0629 \u0641\u064a \u0627\u0644\u0633\u0646\u0648\u0627\u062a \u0627\u0644\u0633\u0627\u0628\u0642\u0629 \u0645\u0646 \u0645\u0631\u062d\u0644\u0629 \u0627\u0644\u0627\u062e\u062a\u0628\u0627\u0631 .", "qas": [{"question": "\u0645\u0627 \u0627\u0644\u062d\u062f \u0627\u0644\u0623\u0639\u0644\u0649 \u0644\u0639\u0645\u0631 \u0627\u0644\u0645\u062a\u0633\u0627\u0628\u0642\u064a\u0646 \u0641\u064a \u0623\u0645\u0631\u064a\u0643\u0627\u0646 \u0623\u064a\u062f\u0648\u0644\u061f", "id": "56d36a9f59d6e41400146339", "answers": [{"text": "\u062b\u0645\u0627\u0646\u064a\u0629 \u0648\u0639\u0634\u0631\u064a\u0646", "answer_start": 170}], "is_impossible": false}, {"question": "\u0645\u062a\u0649 \u0627\u0631\u062a\u0641\u0639 \u0627\u0644\u062d\u062f \u0627\u0644\u0639\u0645\u0631\u064a \u0625\u0644\u0649 28\u061f", "id": "56daf3c0e7c41114004b4b89", "answers": [{"text": "\u0627\u0644\u0645\u0648\u0633\u0645 \u0627\u0644\u0631\u0627\u0628\u0639", "answer_start": 187}], "is_impossible": false}, {"question": "\u0641\u064a \u0627\u0644\u0648\u0642\u062a \u0627\u0644\u062d\u0627\u0644\u064a \u060c \u0644\u0627 \u064a\u0645\u0643\u0646 \u0644\u0644\u0645\u062a\u0633\u0627\u0628\u0642\u064a\u0646 \u062a\u0633\u062c\u064a\u0644 \u0645\u0633\u0627\u0631 \u062a\u0633\u062c\u064a\u0644 \u0641\u064a \u0623\u064a \u0645\u0631\u062d\u0644\u0629 \u0645\u0646 \u0627\u0644\u0645\u0633\u0627\u0628\u0642\u0629\u061f", "id": "56daf3c0e7c41114004b4b8b", "answers": [{"text": "\u0627\u0644\u0645\u0631\u062d\u0644\u0629 \u0646\u0635\u0641 \u0627\u0644\u0646\u0647\u0627\u0626\u064a\u0629", "answer_start": 423}], "is_impossible": false}]}, {"context": "\u064a\u0645\u0631 \u0627\u0644\u0645\u062a\u0633\u0627\u0628\u0642\u0648\u0646 \u0628\u062b\u0644\u0627\u062b \u0645\u062c\u0645\u0648\u0639\u0627\u062a \u0639\u0644\u0649 \u0627\u0644\u0623\u0642\u0644 \u0645\u0646 \u0627\u0644\u062a\u062e\u0641\u064a\u0636\u0627\u062a . \u0627\u0644\u0623\u0648\u0644 \u0647\u0648 \u0627\u062e\u062a\u0628\u0627\u0631 \u0642\u0635\u064a\u0631 \u0645\u0639 \u0639\u062f\u062f \u0642\u0644\u064a\u0644 \u0645\u0646 \u0627\u0644\u0645\u062a\u0633\u0627\u0628\u0642\u064a\u0646 \u0627\u0644\u0622\u062e\u0631\u064a\u0646 \u0623\u0645\u0627\u0645 \u0627\u0644\u0645\u062d\u062f\u062f\u0627\u062a \u0627\u0644\u062a\u064a \u0642\u062f \u062a\u0634\u0645\u0644 \u0623\u062d\u062f \u0645\u0646\u062a\u062c\u064a \u0627\u0644\u0628\u0631\u0646\u0627\u0645\u062c . \u0639\u0644\u0649 \u0627\u0644\u0631\u063a\u0645 \u0645\u0646 \u0623\u0646 \u0627\u0644\u0627\u062e\u062a\u0628\u0627\u0631\u0627\u062a \u0642\u062f \u062a\u062a\u062c\u0627\u0648\u0632 10 . 000 \u0641\u064a \u0643\u0644 \u0645\u062f\u064a\u0646\u0629 \u060c \u0625\u0644\u0627 \u0623\u0646 \u0628\u0636\u0639 \u0645\u0626\u0627\u062a \u0645\u0646\u0647\u0627 \u0641\u0642\u0637 \u062a\u062c\u0639\u0644\u0647\u0627 \u062a\u062a\u062e\u0637\u0649 \u0627\u0644\u062c\u0648\u0644\u0629 \u0627\u0644\u062a\u0645\u0647\u064a\u062f\u064a\u0629 \u0645\u0646 \u0627\u0644\u0627\u062e\u062a\u0628\u0627\u0631\u0627\u062a . \u062b\u0645 \u064a\u063a\u0646\u064a \u0627\u0644\u0645\u062a\u0633\u0627\u0628\u0642\u0648\u0646 \u0627\u0644\u0646\u0627\u062c\u062d\u0648\u0646 \u0623\u0645\u0627\u0645 \u0627\u0644\u0645\u0646\u062a\u062c\u064a\u0646 \u060c \u062d\u064a\u062b \u064a\u0645\u0643\u0646 \u062a\u062e\u0641\u064a\u0636 \u0627\u0644\u0645\u0632\u064a\u062f . \u0639\u0646\u062f\u0626\u0630 \u0641\u0642\u0637 \u064a\u0645\u0643\u0646\u0647\u0645 \u0627\u0644\u0645\u0636\u064a \u0642\u062f\u0645\u0627 \u0641\u064a \u0627\u0644\u0627\u062e\u062a\u0628\u0627\u0631 \u0623\u0645\u0627\u0645 \u0627\u0644\u0642\u0636\u0627\u0629 \u060c \u0648\u0647\u064a \u0645\u0631\u062d\u0644\u0629 \u0627\u0644\u0627\u062e\u062a\u0628\u0627\u0631 \u0627\u0644\u0648\u062d\u064a\u062f\u0629 \u0627\u0644\u062a\u064a \u062a\u0638\u0647\u0631 \u0639\u0644\u0649 \u0634\u0627\u0634\u0629 \u0627\u0644\u062a\u0644\u0641\u0632\u064a\u0648\u0646 . \u064a\u062a\u0645 \u0625\u0631\u0633\u0627\u0644 \u0647\u0624\u0644\u0627\u0621 \u0627\u0644\u0645\u062e\u062a\u0627\u0631\u064a\u0646 \u0645\u0646 \u0642\u0628\u0644 \u0627\u0644\u0642\u0636\u0627\u0629 \u0625\u0644\u0649 \u0647\u0648\u0644\u064a\u0648\u0648\u062f . \u0645\u0627 \u0628\u064a\u0646 10 \u0625\u0644\u0649 60 \u0634\u062e\u0635 \u0627 \u0641\u064a \u0643\u0644 \u0645\u062f\u064a\u0646\u0629 \u0642\u062f \u064a\u0635\u0644\u0648\u0646 \u0625\u0644\u0649 \u0647\u0648\u0644\u064a\u0648\u0648\u062f \u0628\u062d\u0627\u062c\u0629 \u0644\u0645\u0635\u062f\u0631 .", "qas": [{"question": "\u0643\u0645 \u0639\u062f\u062f \u0627\u0644\u0627\u062e\u062a\u0628\u0627\u0631\u0627\u062a \u0627\u0644\u0645\u0648\u062c\u0648\u062f\u0629 \u0642\u0628\u0644 \u0627\u062e\u062a\u0628\u0627\u0631 \u0627\u0644\u0645\u062a\u0633\u0627\u0628\u0642\u064a\u0646 \u0644\u0644\u0642\u0636\u0627\u0629\u061f", "id": "56d36b3d59d6e4140014633f", "answers": [{"text": "\u0639\u0644\u0649 \u0627\u0644\u0623\u0642\u0644 \u0645\u0646", "answer_start": 29}], "is_impossible": false}, {"question": "\u0623\u064a \u0645\u0631\u062d\u0644\u0629 \u0627\u0644\u0627\u062e\u062a\u0628\u0627\u0631 \u0647\u0648 \u0627\u0644\u062a\u0644\u0641\u0632\u064a\u0648\u0646\u061f", "id": "56d36b3d59d6e41400146340", "answers": [{"text": "\u0627\u0644\u0631\u063a\u0645", "answer_start": 161}], "is_impossible": false}, {"question": "\u0643\u0645 \u0645\u0646 \u0627\u0644\u0645\u062a\u0633\u0627\u0628\u0642\u064a\u0646 \u064a\u062c\u062a\u0627\u0632\u0648\u0646 \u0627\u0644\u0627\u062e\u062a\u0628\u0627\u0631\u0627\u062a \u0627\u0644\u0623\u0648\u0644\u064a\u0629 \u0641\u064a \u0643\u0644 \u0645\u062f\u064a\u0646\u0629\u061f", "id": "56d36b3d59d6e41400146341", "answers": [{"text": "\u0628\u0636\u0639 \u0645\u0626\u0627\u062a", "answer_start": 224}], "is_impossible": false}, {"question": "\u0645\u0627 \u0647\u0648 \u0627\u0644\u062c\u0632\u0621 \u0627\u0644\u0645\u062a\u0644\u0641\u0632 \u0627\u0644\u0648\u062d\u064a\u062f \u0645\u0646 \u062c\u0648\u0644\u0627\u062a \u0627\u0644\u0627\u062e\u062a\u0628\u0627\u0631 \u0627\u0644\u0623\u0648\u0644\u064a\u061f", "id": "56daf479e7c41114004b4b91", "answers": [{"text": "\u0623\u0645\u0627\u0645 \u0627\u0644\u0642\u0636\u0627\u0629", "answer_start": 396}], "is_impossible": false}, {"question": "\u0643\u0645 \u0639\u062f\u062f \u0627\u0644\u062c\u0648\u0644\u0627\u062a \u0627\u0644\u062a\u064a \u064a\u0633\u062a\u0637\u064a\u0639 \u0627\u0644\u0645\u062a\u0633\u0627\u0628\u0642 \u0628\u0644\u0648\u063a\u0647\u0627 \u0642\u0628\u0644 \u0647\u0648\u0644\u064a\u0648\u0648\u062f\u061f", "id": "56daf479e7c41114004b4b92", "answers": [{"text": "\u0628\u062b\u0644\u0627\u062b", "answer_start": 15}], "is_impossible": false}, {"question": "\u0645\u0646 \u0627\u0644\u0645\u062a\u0633\u0627\u0628\u0642\u064a\u0646 \u064a\u063a\u0646\u0648\u0646 \u0641\u064a \u0627\u0644\u062c\u0648\u0644\u0629 \u0627\u0644\u062b\u0627\u0646\u064a\u0629 \u0645\u0646 \u0627\u0644\u062a\u062e\u0641\u064a\u0636\u0627\u062a \u0623\u062b\u0646\u0627\u0621 \u0627\u0644\u0627\u062e\u062a\u0628\u0627\u0631\u0627\u062a\u061f", "id": "56daf479e7c41114004b4b93", "answers": [{"text": "\u0627\u0644\u0645\u0646\u062a\u062c\u064a\u0646", "answer_start": 321}], "is_impossible": false}, {"question": "\u0625\u0630\u0627 \u062d\u0635\u0644 \u0627\u0644\u0645\u062a\u0633\u0627\u0628\u0642\u0648\u0646 \u0639\u0644\u0649 \u0645\u0648\u0627\u0641\u0642\u0629 \u0645\u0646 \u0627\u0644\u062d\u0643\u0627\u0645 \u060c \u0623\u064a\u0646 \u064a\u0630\u0647\u0628\u0648\u0646 \u0628\u0639\u062f \u0630\u0644\u0643\u061f", "id": "56daf479e7c41114004b4b94", "answers": [{"text": "\u0647\u0648\u0644\u064a\u0648\u0648\u062f", "answer_start": 512}], "is_impossible": false}]}, {"context": "\u0645\u0631\u0629 \u0648\u0627\u062d\u062f\u0629 \u0641\u064a \u0647\u0648\u0644\u064a\u0648\u0648\u062f \u060c \u0623\u062f\u0627\u0621 \u0627\u0644\u0645\u062a\u0633\u0627\u0628\u0642\u064a\u0646 \u0628\u0634\u0643\u0644 \u0641\u0631\u062f\u064a \u0623\u0648 \u0641\u064a \u0645\u062c\u0645\u0648\u0639\u0627\u062a \u0641\u064a \u0633\u0644\u0633\u0644\u0629 \u0645\u0646 \u0627\u0644\u062c\u0648\u0644\u0627\u062a . \u062d\u062a\u0649 \u0627\u0644\u0645\u0648\u0633\u0645 \u0627\u0644\u0639\u0627\u0634\u0631 \u060c \u0643\u0627\u0646\u062a \u0647\u0646\u0627\u0643 \u062b\u0644\u0627\u062b \u062c\u0648\u0644\u0627\u062a \u0645\u0646 \u0627\u0644\u0625\u0632\u0627\u0644\u0629 \u0641\u064a \u0647\u0648\u0644\u064a\u0648\u0648\u062f . \u0641\u064a \u0627\u0644\u062c\u0648\u0644\u0629 \u0627\u0644\u0623\u0648\u0644\u0649 \u060c \u0638\u0647\u0631 \u0627\u0644\u0645\u062a\u0633\u0627\u0628\u0642\u0648\u0646 \u0641\u064a \u0645\u062c\u0645\u0648\u0639\u0627\u062a \u0644\u0643\u0646\u0647\u0645 \u0623\u062f\u0648\u0627 \u0628\u0634\u0643\u0644 \u0641\u0631\u062f\u064a . \u0641\u064a \u0627\u0644\u062c\u0648\u0644\u0629 \u0627\u0644\u062a\u0627\u0644\u064a\u0629 \u060c \u064a\u0636\u0639 \u0627\u0644\u0645\u062a\u0633\u0627\u0628\u0642\u0648\u0646 \u0623\u0646\u0641\u0633\u0647\u0645 \u0641\u064a \u0645\u062c\u0645\u0648\u0639\u0627\u062a \u0635\u063a\u064a\u0631\u0629 \u0648\u064a\u0624\u062f\u0648\u0646 \u0623\u063a\u0646\u064a\u0629 \u0645\u0639 \u0627 . \u0641\u064a \u0627\u0644\u062c\u0648\u0644\u0629 \u0627\u0644\u0646\u0647\u0627\u0626\u064a\u0629 \u060c \u064a\u0624\u062f\u064a \u0627\u0644\u0645\u062a\u0633\u0627\u0628\u0642\u0648\u0646 \u0645\u0646\u0641\u0631\u062f \u0627 \u0628\u0623\u063a\u0646\u064a\u0629 \u0645\u0646 \u0627\u062e\u062a\u064a\u0627\u0631\u0647\u0645 \u0643\u0627\u0628\u064a\u0644\u0627 \u0623\u0648 \u0628\u0631\u0641\u0642\u0629 \u0641\u0631\u0642\u0629 \u0639\u0644\u0649 \u062d\u0633\u0628 \u0627\u0644\u0645\u0648\u0633\u0645 . \u0641\u064a \u0627\u0644\u0645\u0648\u0627\u0633\u0645 \u0627\u0644\u062b\u0627\u0646\u064a \u0648\u0627\u0644\u062b\u0627\u0644\u062b \u060c \u0637 \u0644\u0628 \u0645\u0646 \u0627\u0644\u0645\u062a\u0633\u0627\u0628\u0642\u064a\u0646 \u0643\u062a\u0627\u0628\u0629 \u0643\u0644\u0645\u0627\u062a \u0627\u0644\u0623\u063a\u0627\u0646\u064a \u0627\u0644\u0623\u0635\u0644\u064a\u0629 \u0623\u0648 \u0627\u0644\u0644\u062d\u0646 \u0641\u064a \u062c\u0648\u0644\u0629 \u0625\u0636\u0627\u0641\u064a\u0629 \u0628\u0639\u062f \u0627\u0644\u062c\u0648\u0644\u0629 \u0627\u0644\u0623\u0648\u0644\u0649 . \u0641\u064a \u0627\u0644\u0645\u0648\u0633\u0645 \u0627\u0644\u0633\u0627\u0628\u0639 \u060c \u062a\u0645 \u0625\u0642\u0635\u0627\u0621 \u0627\u0644\u062c\u0648\u0644\u0629 \u0627\u0644\u062c\u0645\u0627\u0639\u064a\u0629 \u0648\u064a\u0645\u0643\u0646 \u0644\u0644\u0645\u062a\u0633\u0627\u0628\u0642\u064a\u0646 \u060c \u0628\u0639\u062f \u0627\u0644\u0623\u062f\u0627\u0621 \u0627\u0644\u0645\u0646\u0641\u0631\u062f \u0627\u0644\u0623\u0648\u0644 \u0648\u0627\u0644\u0645\u0648\u0627\u0641\u0642\u0629 \u0639\u0644\u0649 \u0627\u0644\u062d\u0643\u0627\u0645 \u060c \u062a\u062e\u0637\u064a \u062c\u0648\u0644\u0629 \u062b\u0627\u0646\u064a\u0629 \u0645\u0646\u0641\u0631\u062f\u0629 \u0648\u0627\u0644\u0627\u0646\u062a\u0642\u0627\u0644 \u0645\u0628\u0627\u0634\u0631\u0629 \u0625\u0644\u0649 \u062c\u0648\u0644\u0629 \u0647\u0648\u0644\u064a\u0648\u0648\u062f \u0627\u0644\u0646\u0647\u0627\u0626\u064a\u0629 . \u0641\u064a \u0627\u0644\u0645\u0648\u0633\u0645 \u0627\u0644\u062b\u0627\u0646\u064a \u0639\u0634\u0631 \u060c \u0642\u0627\u0645 \u0627\u0644\u0645\u0646\u062a\u062c\u0648\u0646 \u0627\u0644\u062a\u0646\u0641\u064a\u0630\u064a\u0648\u0646 \u0628\u062a\u0642\u0633\u064a\u0645 \u0627\u0644\u0625\u0646\u0627\u062b \u0648\u0627\u0644\u0630\u0643\u0648\u0631 \u0648\u0627\u062e\u062a\u0627\u0631\u0648\u0627 \u0627\u0644\u0623\u0639\u0636\u0627\u0621 \u0644\u062a\u0634\u0643\u064a\u0644 \u0627\u0644\u0645\u062c\u0645\u0648\u0639\u0627\u062a \u0641\u064a \u062c\u0648\u0644\u0629 \u0627\u0644\u0645\u062c\u0645\u0648\u0639\u0629 .", "qas": [{"question": "\u0623\u064a \u0641\u0635\u0644 \u0644\u0645 \u064a\u0643\u0646 \u0644\u062f\u064a\u0647 \u062c\u0648\u0644\u0629 \u062c\u0645\u0627\u0639\u064a\u0629 \u0641\u064a \u0647\u0648\u0644\u064a\u0648\u0648\u062f\u061f", "id": "56d36bc559d6e41400146346", "answers": [{"text": "\u0628\u0639\u062f", "answer_start": 498}], "is_impossible": false}, {"question": "\u0641\u064a \u0623\u064a \u0645\u0648\u0627\u0633\u0645 \u0643\u0627\u0646 \u0627\u0644\u0645\u062a\u0633\u0627\u0628\u0642\u0648\u0646 \u0645\u0637\u0644\u0648\u0628\u064a\u0646 \u0644\u0643\u062a\u0627\u0628\u0629 \u0643\u0644\u0645\u0627\u062a \u0627\u0644\u0623\u063a\u0627\u0646\u064a \u0627\u0644\u0623\u0635\u0644\u064a\u0629\u061f", "id": "56d36bc559d6e41400146347", "answers": [{"text": "\u0647\u0646\u0627\u0643 \u062b\u0644\u0627\u062b", "answer_start": 110}], "is_impossible": false}, {"question": "\u0643\u0645 \u0639\u062f\u062f \u062c\u0648\u0644\u0627\u062a \u0647\u0648\u0644\u064a\u0648\u0648\u062f \u0643\u0627\u0646\u062a \u0647\u0646\u0627\u0643 \u0641\u064a \u0627\u0644\u0645\u0648\u0627\u0633\u0645 \u0627\u0644\u062a\u0633\u0639\u0629 \u0627\u0644\u0623\u0648\u0644\u0649\u061f", "id": "56d36bc559d6e41400146348", "answers": [{"text": "\u0647\u0646\u0627\u0643 \u062b\u0644\u0627\u062b", "answer_start": 110}], "is_impossible": false}, {"question": "\u0641\u064a \u0623\u064a \u0641\u0635\u0644 \u0643\u0627\u0646 \u0627\u0644\u0645\u062a\u0633\u0627\u0628\u0642\u0648\u0646 \u0645\u0641\u0635\u0648\u0644\u064a\u0646 \u062d\u0633\u0628 \u0627\u0644\u062c\u0646\u0633 \u0644\u062a\u0634\u0643\u064a\u0644 \u0645\u062c\u0645\u0648\u0639\u0627\u062a\u061f", "id": "56d36bc559d6e41400146349", "answers": [{"text": "\u0627\u0644\u062b\u0627\u0646\u064a \u0639\u0634\u0631", "answer_start": 707}], "is_impossible": false}, {"question": "\u0643\u0645 \u062c\u0648\u0644\u0629 \u0645\u0646 \u0627\u0644\u062a\u062e\u0641\u064a\u0636\u0627\u062a \u0643\u0627\u0646\u062a \u0641\u064a \u0645\u0633\u0631\u062d \u0647\u0648\u0644\u064a\u0648\u062f \u062d\u062a\u0649 \u0627\u0644\u0645\u0648\u0633\u0645 \u0627\u0644\u0639\u0627\u0634\u0631\u061f", "id": "56daf539e7c41114004b4ba4", "answers": [{"text": "\u062b\u0644\u0627\u062b", "answer_start": 115}], "is_impossible": false}, {"question": "\u0645\u0627 \u062a\u0645 \u0627\u0644\u0642\u0636\u0627\u0621 \u0639\u0644\u064a\u0647 \u0645\u0646 \u062c\u0648\u0644\u0629 \u0647\u0648\u0644\u064a\u0648\u0648\u062f \u0641\u064a \u0627\u0644\u0645\u0648\u0633\u0645 \u0627\u0644\u0633\u0627\u0628\u0639\u061f", "id": "56daf539e7c41114004b4ba5", "answers": [{"text": "\u0645\u062c\u0645\u0648\u0639\u0627\u062a", "answer_start": 55}], "is_impossible": false}, {"question": "\u0645\u0627 \u0647\u064a \u0627\u0644\u0645\u0648\u0627\u0633\u0645 \u0627\u0644\u062a\u064a \u0627\u0636\u0637\u0631 \u0641\u064a\u0647\u0627 \u0627\u0644\u0645\u062a\u0633\u0627\u0628\u0642\u0648\u0646 \u0644\u0643\u062a\u0627\u0628\u0629 \u0623\u063a\u0646\u064a\u0629 \u0623\u0648 \u0644\u062d\u0646 \u0623\u0635\u0644\u064a\u061f", "id": "56daf539e7c41114004b4ba7", "answers": [{"text": "\u0627\u0644\u0645\u0648\u0627\u0633\u0645 \u0627\u0644\u062b\u0627\u0646\u064a \u0648\u0627\u0644\u062b\u0627\u0644\u062b", "answer_start": 402}], "is_impossible": false}]}, {"context": "\u0641\u064a \u0627\u0644\u0641\u0635\u0648\u0644 10 \u0648 11 \u060c \u062a\u0645\u062a \u0625\u0636\u0627\u0641\u0629 \u062c\u0648\u0644\u0629 \u0623\u062e\u0631\u0649 \u0641\u064a \u0644\u0627\u0633 \u0641\u064a\u063a\u0627\u0633 \u060c \u062d\u064a\u062b \u064a\u0624\u062f\u064a \u0627\u0644\u0645\u062a\u0633\u0627\u0628\u0642\u0648\u0646 \u0641\u064a \u0645\u062c\u0645\u0648\u0639\u0627\u062a \u0639\u0644\u0649 \u0623\u0633\u0627\u0633 \u0645\u0648\u0636\u0648\u0639 \u060c \u062a\u0644\u064a\u0647\u0627 \u062c\u0648\u0644\u0629 \u0641\u0631\u062f\u064a\u0629 \u0645\u0646\u0641\u0631\u062f\u0629 \u0644\u062a\u062d\u062f\u064a\u062f \u0627\u0644\u0645\u062a\u0623\u0647\u0644\u064a\u0646 \u0644\u0644\u0646\u0635\u0641 \u0627\u0644\u0646\u0647\u0627\u0626\u064a . \u0641\u064a \u0646\u0647\u0627\u064a\u0629 \u0647\u0630\u0647 \u0627\u0644\u0645\u0631\u062d\u0644\u0629 \u0645\u0646 \u0627\u0644\u0645\u0633\u0627\u0628\u0642\u0629 \u060c \u064a\u062a\u0645 \u0627\u062e\u062a\u064a\u0627\u0631 24 \u0625\u0644\u0649 36 \u0645\u062a\u0633\u0627\u0628\u0642\u0627 \u0644\u0644\u0627\u0646\u062a\u0642\u0627\u0644 \u0625\u0644\u0649 \u0645\u0631\u062d\u0644\u0629 \u0627\u0644\u062f\u0648\u0631 \u0646\u0635\u0641 \u0627\u0644\u0646\u0647\u0627\u0626\u064a . \u0641\u064a \u0627\u0644\u0645\u0648\u0633\u0645 \u0627\u0644\u062b\u0627\u0646\u064a \u0639\u0634\u0631 \u060c \u0623\u0635\u0628\u062d\u062a \u062c\u0648\u0644\u0629 \u0644\u0627\u0633 \u0641\u064a\u063a\u0627\u0633 \u062c\u0648\u0644\u0629 \u0627\u0644\u0645\u0648\u062a \u0627\u0644\u0645\u0641\u0627\u062c\u0626 \u060c \u062d\u064a\u062b \u0643\u0627\u0646 \u0639\u0644\u0649 \u0627\u0644\u062d\u0643\u0627\u0645 \u0623\u0646 \u064a\u062e\u062a\u0627\u0631\u0648\u0627 \u062e\u0645\u0633\u0629 \u0631\u062c\u0627\u0644 \u0648\u062e\u0645\u0633 \u0641\u062a\u064a\u0627\u062a \u0643\u0644 \u0644\u064a\u0644\u0629 \u0623\u0631\u0628\u0639 \u0644\u064a\u0627\u0644 \u0644\u062c\u0639\u0644 \u0627\u0644\u0639\u0634\u0631\u064a\u0646 \u0627\u0644\u0623\u0648\u0627\u0626\u0644 . \u0641\u064a \u0627\u0644\u0645\u0648\u0633\u0645 \u0627\u0644\u062b\u0627\u0644\u062b \u0639\u0634\u0631 \u060c \u062a\u0645\u062a \u0625\u0636\u0627\u0641\u0629 \u062c\u0648\u0644\u0629 \u062c\u062f\u064a\u062f\u0629 \u062a\u0633\u0645\u0649 \u0647\u0648\u0644\u064a\u0648\u062f \u0623\u0648 \u0647\u0648\u0645 \u060c \u062d\u064a\u062b \u0625\u0630\u0627 \u0643\u0627\u0646 \u0627\u0644\u0642\u0636\u0627\u0629 \u063a\u064a\u0631 \u0645\u062a\u0623\u0643\u062f\u064a\u0646 \u0645\u0646 \u0628\u0639\u0636 \u0627\u0644\u0645\u062a\u0633\u0627\u0628\u0642\u064a\u0646 \u060c \u0643\u0627\u0646 \u0645\u0637\u0644\u0648\u0628 \u0627 \u0645\u0646 \u0647\u0624\u0644\u0627\u0621 \u0627\u0644\u0645\u062a\u0633\u0627\u0628\u0642\u064a\u0646 \u0623\u0646 \u064a\u0642\u062f\u0645\u0648\u0627 \u0623\u062f\u0627\u0621 \u0633\u0631\u064a\u0639 \u0627 \u0628\u0639\u062f \u0647\u0628\u0648\u0637\u0647\u0645 \u0641\u064a \u0644\u0648\u0633 \u0623\u0646\u062c\u0644\u0648\u0633 \u060c \u0648\u0623 \u0639\u064a\u062f \u0623\u0648\u0644\u0626\u0643 \u0627\u0644\u0630\u064a\u0646 \u0641\u0634\u0644\u0648\u0627 \u0641\u064a \u0627\u0644\u0639\u0648\u062f\u0629 \u0625\u0644\u0649 \u0645\u0646\u0627\u0632\u0644\u0647\u0645 \u0642\u0628\u0644 \u0648\u0635\u0644\u0648\u0627 \u0647\u0648\u0644\u064a\u0648\u0648\u062f .", "qas": [{"question": "\u0641\u064a \u0623\u064a \u0645\u062f\u064a\u0646\u0629 \u0642\u0627\u0645 \u0627\u0644\u0645\u062a\u0633\u0627\u0628\u0642\u0648\u0646 \u0628\u062c\u0648\u0644\u0629 \u0625\u0636\u0627\u0641\u064a\u0629 \u0641\u064a \u0627\u0644\u0645\u0648\u0627\u0633\u0645 10 \u0648 11\u061f", "id": "56d36c0559d6e4140014634e", "answers": [{"text": "\u0644\u0627\u0633 \u0641\u064a\u063a\u0627\u0633", "answer_start": 43}], "is_impossible": false}, {"question": "\u0645\u0627\u0630\u0627 \u0643\u0627\u0646\u062a \u062c\u0648\u0644\u0629 \u0644\u0627\u0633 \u0641\u064a\u062c\u0627\u0633 \u0641\u064a \u0627\u0644\u0645\u0648\u0633\u0645 \u0627\u0644\u062b\u0627\u0646\u064a \u0639\u0634\u0631\u061f", "id": "56d36c0559d6e4140014634f", "answers": [{"text": "\u0627\u0644\u0645\u0648\u062a \u0627\u0644\u0645\u0641\u0627\u062c\u0626", "answer_start": 312}], "is_impossible": false}, {"question": "\u0641\u064a \u0623\u064a \u0645\u0648\u0633\u0645 \u062a\u0645\u062a \u0625\u0636\u0627\u0641\u0629 \u062c\u0648\u0644\u0629 &quot;\u0647\u0648\u0644\u064a\u0648\u062f \u0623\u0648 \u0647\u0648\u0645&quot; \u0625\u0644\u0649 \u0627\u0644\u0645\u0633\u0627\u0628\u0642\u0629\u061f", "id": "56d36c0559d6e41400146350", "answers": [{"text": "\u0627\u0644\u062b\u0627\u0646\u064a \u0639\u0634\u0631", "answer_start": 273}], "is_impossible": false}]}, {"context": "\u0645\u0646 \u0627\u0644\u062f\u0648\u0631 \u0646\u0635\u0641 \u0627\u0644\u0646\u0647\u0627\u0626\u064a \u0641\u0635\u0627\u0639\u062f\u0627 \u060c \u064a\u062a\u0645 \u062a\u062d\u062f\u064a\u062f \u0645\u0635\u064a\u0631 \u0627\u0644\u0645\u062a\u0633\u0627\u0628\u0642\u064a\u0646 \u0639\u0646 \u0637\u0631\u064a\u0642 \u0627\u0644\u062a\u0635\u0648\u064a\u062a \u0627\u0644\u0639\u0627\u0645 . \u0623\u062b\u0646\u0627\u0621 \u0623\u062f\u0627\u0621 \u0627\u0644\u0645\u062a\u0633\u0627\u0628\u0642 \u0628\u0627\u0644\u0625\u0636\u0627\u0641\u0629 \u0625\u0644\u0649 \u0627\u0644\u0645\u0644\u062e\u0635 \u0641\u064a \u0627\u0644\u0646\u0647\u0627\u064a\u0629 \u060c \u064a\u062a\u0645 \u0639\u0631\u0636 \u0631\u0642\u0645 \u0647\u0627\u062a\u0641 \u0645\u062c\u0627\u0646\u064a \u0644\u0643\u0644 \u0645\u062a\u0633\u0627\u0628\u0642 \u0639\u0644\u0649 \u0627\u0644\u0634\u0627\u0634\u0629 . \u0644\u0645\u062f\u0629 \u0633\u0627\u0639\u062a\u064a\u0646 \u0628\u0639\u062f \u0627\u0646\u062a\u0647\u0627\u0621 \u0627\u0644\u062d\u0644\u0642\u0629 \u062d\u062a\u0649 \u0623\u0631\u0628\u0639 \u0633\u0627\u0639\u0627\u062a \u0644\u0644\u0646\u0647\u0627\u0626\u064a \u0641\u064a \u0643\u0644 \u0645\u0646\u0637\u0642\u0629 \u0632\u0645\u0646\u064a\u0629 \u0641\u064a \u0627\u0644\u0648\u0644\u0627\u064a\u0627\u062a \u0627\u0644\u0645\u062a\u062d\u062f\u0629 \u060c \u064a\u0645\u0643\u0646 \u0644\u0644\u0645\u0634\u0627\u0647\u062f\u064a\u0646 \u0627\u0644\u0627\u062a\u0635\u0627\u0644 \u0623\u0648 \u0625\u0631\u0633\u0627\u0644 \u0631\u0633\u0627\u0644\u0629 \u0646\u0635\u064a\u0629 \u0625\u0644\u0649 \u0631\u0642\u0645 \u0647\u0627\u062a\u0641 \u0627\u0644\u0645\u062a\u0633\u0627\u0628\u0642 \u0627\u0644\u0645\u0641\u0636\u0644 \u0644\u062f\u064a\u0647\u0645 \u060c \u0648\u064a\u062a\u0645 \u062a\u0633\u062c\u064a\u0644 \u0643\u0644 \u0645\u0643\u0627\u0644\u0645\u0629 \u0623\u0648 \u0631\u0633\u0627\u0644\u0629 \u0646\u0635\u064a\u0629 \u0627\u0644\u062a\u0635\u0648\u064a\u062a \u0644\u0647\u0630\u0627 \u0627\u0644\u0645\u062a\u0633\u0627\u0628\u0642 . \u064a \u0633\u0645\u062d \u0644\u0644\u0645\u0634\u0627\u0647\u062f\u064a\u0646 \u0628\u0627\u0644\u062a\u0635\u0648\u064a\u062a \u0644\u0639\u062f\u062f \u0623\u0643\u0628\u0631 \u0645\u0646 \u0627\u0644\u0645\u0631\u0627\u062a \u062e\u0644\u0627\u0644 \u0641\u062a\u0631\u0629 \u0627\u0644\u062a\u0635\u0648\u064a\u062a \u0627\u0644\u062a\u064a \u062a\u0633\u062a\u063a\u0631\u0642 \u0633\u0627\u0639\u062a\u064a\u0646 . \u0648\u0645\u0639 \u0630\u0644\u0643 \u060c \u064a\u062d\u062a\u0641\u0638 \u0627\u0644\u0645\u0639\u0631\u0636 \u0628\u0627\u0644\u062d\u0642 \u0641\u064a \u062a\u062c\u0627\u0647\u0644 \u0627\u0644\u0623\u0635\u0648\u0627\u062a \u0645\u0646 \u062e\u0644\u0627\u0644 \u0628\u0631\u0627\u0645\u062c \u0627\u0644\u0627\u062a\u0635\u0627\u0644 \u0628\u0627\u0644\u0637\u0627\u0642\u0629 . \u0642\u062f \u064a\u062a\u0645 \u0627\u0644\u062a\u062e\u0644\u0635 \u0645\u0646 \u0648\u0627\u062d\u062f \u0623\u0648 \u0623\u0643\u062b\u0631 \u0645\u0646 \u0627\u0644\u0645\u062a\u0633\u0627\u0628\u0642\u064a\u0646 \u0627\u0644\u0623\u0642\u0644 \u0634\u0639\u0628\u064a\u0629 \u0641\u064a \u0627\u0644\u0623\u0633\u0627\u0628\u064a\u0639 \u0627\u0644\u0645\u062a\u062a\u0627\u0644\u064a\u0629 \u062d\u062a\u0649 \u064a\u0638\u0647\u0631 \u0627\u0644\u0641\u0627\u0626\u0632 . \u062a\u0645 \u0627\u0644\u0625\u062f\u0644\u0627\u0621 \u0628\u0623\u0643\u062b\u0631 \u0645\u0646 110 \u0645\u0644\u064a\u0648\u0646 \u0635\u0648\u062a \u0641\u064a \u0627\u0644\u0645\u0648\u0633\u0645 \u0627\u0644\u0623\u0648\u0644 \u060c \u0648\u0628\u062d\u0644\u0648\u0644 \u0627\u0644\u0645\u0648\u0633\u0645 \u0643\u0627\u0646 \u0627\u0644\u0639\u062f\u062f \u0627\u0644\u0645\u0648\u0633\u0645\u064a \u0642\u062f \u0627\u0631\u062a\u0641\u0639 \u0625\u0644\u0649 \u0645\u0627 \u064a\u0642\u0631\u0628 \u0645\u0646 750 \u0645\u0644\u064a\u0648\u0646 \u0635\u0648\u062a . \u062a\u0645 \u062a\u0648\u0641\u064a\u0631 \u0627\u0644\u062a\u0635\u0648\u064a\u062a \u0639\u0628\u0631 \u0627\u0644\u0631\u0633\u0627\u0626\u0644 \u0627\u0644\u0646\u0635\u064a\u0629 \u0641\u064a \u0627\u0644\u0645\u0648\u0633\u0645 \u0627\u0644\u062b\u0627\u0646\u064a \u0639\u0646\u062f\u0645\u0627 \u0627\u0646\u0636\u0645\u062a AT amp ; T \u0648\u064a\u0631\u064a\u0644\u064a\u0633\u0633 \u0643\u0631\u0627\u0639 \u0644\u0644\u0639\u0631\u0636 \u060c \u0648\u062a\u0645 \u0625\u0631\u0633\u0627\u0644 7 . 5 \u0645\u0644\u064a\u0648\u0646 \u0631\u0633\u0627\u0644\u0629 \u0646\u0635\u064a\u0629 \u0625\u0644\u0649 \u0627\u0645\u064a\u0631\u064a\u0643\u0627\u0646 \u064a\u062f\u0648\u0644 \u0641\u064a \u0630\u0644\u0643 \u0627\u0644\u0645\u0648\u0633\u0645 . \u0627\u0632\u062f\u0627\u062f \u0639\u062f\u062f \u0627\u0644\u0631\u0633\u0627\u0626\u0644 \u0627\u0644\u0646\u0635\u064a\u0629 \u0628\u0633\u0631\u0639\u0629 \u0644\u064a\u0635\u0644 \u0625\u0644\u0649 178 \u0645\u0644\u064a\u0648\u0646 \u0646\u0635 \u0641\u064a \u0627\u0644\u0645\u0648\u0633\u0645 \u0627\u0644\u062b\u0627\u0645\u0646 . \u062a\u0645 \u062a\u0642\u062f\u064a\u0645 \u0627\u0644\u062a\u0635\u0648\u064a\u062a \u0639\u0628\u0631 \u0627\u0644\u0625\u0646\u062a\u0631\u0646\u062a \u0644\u0623\u0648\u0644 \u0645\u0631\u0629 \u0641\u064a \u0627\u0644\u0645\u0648\u0633\u0645 \u0627\u0644\u0639\u0627\u0634\u0631 . \u064a\u062a\u0645 \u0627\u062d\u062a\u0633\u0627\u0628 \u0627\u0644\u0623\u0635\u0648\u0627\u062a \u0648\u0627\u0644\u062a\u062d\u0642\u0642 \u0645\u0646\u0647\u0627 \u0628\u0648\u0627\u0633\u0637\u0629 \u062a\u064a\u0644\u064a\u0633\u0643\u0648\u0628\u064a \u064a\u0646\u0643 .", "qas": [{"question": "\u0643\u0645 \u0639\u062f\u062f \u0623\u0635\u0648\u0627\u062a \u0627\u0644\u0631\u0633\u0627\u0626\u0644 \u0627\u0644\u0646\u0635\u064a\u0629 \u0627\u0644\u062a\u064a \u0643\u0627\u0646\u062a \u0645\u0648\u062c\u0648\u062f\u0629 \u0641\u064a \u0627\u0644\u0645\u0648\u0633\u0645 \u0627\u0644\u062b\u0627\u0645\u0646\u061f", "id": "56d36c4859d6e41400146355", "answers": [{"text": "178 \u0645\u0644\u064a\u0648\u0646", "answer_start": 999}], "is_impossible": false}, {"question": "\u0641\u064a \u0623\u064a \u0645\u0648\u0633\u0645 \u062a\u0645 \u062a\u0642\u062f\u064a\u0645 \u0627\u0644\u062a\u0635\u0648\u064a\u062a \u0639\u0628\u0631 \u0627\u0644\u0625\u0646\u062a\u0631\u0646\u062a\u061f", "id": "56d36c4859d6e41400146356", "answers": [{"text": "\u0644\u0647\u0630\u0627", "answer_start": 396}], "is_impossible": false}, {"question": "\u0645\u0627 \u0647\u064a \u0627\u0644\u0634\u0631\u0643\u0627\u062a \u0627\u0644\u062a\u064a \u062a\u062d\u0633\u0628 \u0627\u0644\u0623\u0635\u0648\u0627\u062a \u0641\u064a \u0628\u0631\u0646\u0627\u0645\u062c \u0623\u0645\u0631\u064a\u0643\u0627\u0646 \u0623\u064a\u062f\u0648\u0644\u061f", "id": "56d36c4859d6e41400146357", "answers": [{"text": "\u0648\u0628\u062d\u0644\u0648\u0644 \u0627\u0644\u0645\u0648\u0633\u0645 \u0643\u0627\u0646 \u0627\u0644\u0639\u062f\u062f", "answer_start": 722}], "is_impossible": false}, {"question": "\u0641\u064a \u0623\u064a \u0646\u0642\u0637\u0629 \u064a\u0628\u062f\u0623 \u0627\u0644\u062c\u0645\u0647\u0648\u0631 \u0627\u0644\u062a\u0635\u0648\u064a\u062a \u0644\u0635\u0627\u0644\u062d \u0627\u0644\u0645\u062a\u0633\u0627\u0628\u0642\u064a\u0646\u061f", "id": "56daf672e7c41114004b4bb5", "answers": [{"text": "\u0627\u0644\u062f\u0648\u0631 \u0646\u0635\u0641 \u0627\u0644\u0646\u0647\u0627\u0626\u064a", "answer_start": 3}], "is_impossible": false}, {"question": "\u0643\u0645 \u0639\u062f\u062f \u0627\u0644\u0623\u0635\u0648\u0627\u062a \u0627\u0644\u062a\u064a \u062a\u0645 \u0627\u0644\u0625\u062f\u0644\u0627\u0621 \u0628\u0647\u0627 \u0644\u0644\u0645\u062a\u0633\u0627\u0628\u0642\u064a\u0646 \u0641\u064a \u0627\u0644\u0645\u0648\u0633\u0645 \u0627\u0644\u0623\u0648\u0644\u061f", "id": "56daf672e7c41114004b4bb7", "answers": [{"text": "\u0628\u0623\u0643\u062b\u0631 \u0645\u0646 110 \u0645\u0644\u064a\u0648\u0646", "answer_start": 681}], "is_impossible": false}, {"question": "\u0643\u0645 \u0639\u062f\u062f \u0627\u0644\u0623\u0635\u0648\u0627\u062a \u0627\u0644\u062a\u064a \u0623\u0644\u0642\u064a\u062a \u0641\u064a \u0627\u0644\u0645\u0648\u0633\u0645 \u0627\u0644\u0639\u0627\u0634\u0631 \u0644\u062c\u0645\u064a\u0639 \u0627\u0644\u0645\u062a\u0633\u0627\u0628\u0642\u064a\u0646\u061f", "id": "56daf672e7c41114004b4bb8", "answers": [{"text": "\u0645\u0627 \u064a\u0642\u0631\u0628 \u0645\u0646 750 \u0645\u0644\u064a\u0648\u0646", "answer_start": 767}], "is_impossible": false}]}, {"context": "\u0641\u064a \u0627\u0644\u0645\u0648\u0627\u0633\u0645 \u0627\u0644\u062b\u0644\u0627\u062b\u0629 \u0627\u0644\u0623\u0648\u0644\u0649 \u060c \u062a\u0645 \u062a\u0642\u0633\u064a\u0645 \u0646\u0635\u0641 \u0627\u0644\u0646\u0647\u0627\u0626\u064a \u0625\u0644\u0649 \u0645\u062c\u0645\u0648\u0639\u0627\u062a \u0645\u062e\u062a\u0644\u0641\u0629 \u0644\u0623\u062f\u0627\u0621 \u0641\u0631\u062f\u064a \u0641\u064a \u0644\u064a\u0644\u062a\u0647\u0645 . \u0641\u064a \u0627\u0644\u0645\u0648\u0633\u0645 \u0627\u0644\u0623\u0648\u0644 \u060c \u0643\u0627\u0646 \u0647\u0646\u0627\u0643 \u062b\u0644\u0627\u062b \u0645\u062c\u0645\u0648\u0639\u0627\u062a \u0645\u0646 \u0639\u0634\u0631\u0629 \u060c \u0645\u0639 \u0627\u0644\u0645\u062a\u0633\u0627\u0628\u0642\u064a\u0646 \u0627\u0644\u062b\u0644\u0627\u062b\u0629 \u0627\u0644\u0623\u0648\u0627\u0626\u0644 \u0645\u0646 \u0643\u0644 \u0645\u062c\u0645\u0648\u0639\u0629 \u0645\u0645\u0627 \u064a\u062c\u0639\u0644 \u0646\u0647\u0627\u0626\u064a\u0627\u062a \u0643\u0623\u0633 \u0627\u0644\u0639\u0627\u0644\u0645 . \u0641\u064a \u0627\u0644\u0641\u0635\u0644\u064a\u0646 \u0627\u0644\u062b\u0627\u0646\u064a \u0648\u0627\u0644\u062b\u0627\u0644\u062b \u060c \u0643\u0627\u0646\u062a \u0647\u0646\u0627\u0643 \u0623\u0631\u0628\u0639 \u0645\u062c\u0645\u0648\u0639\u0627\u062a \u0645\u0646 \u062b\u0645\u0627\u0646\u064a\u0629 \u060c \u0648\u0627\u062b\u0646\u064a\u0646 \u0645\u0646 \u0643\u0644 \u0627\u062b\u0646\u064a\u0646 \u062a\u0645 \u0627\u062e\u062a\u064a\u0627\u0631\u0647\u0645 . \u0643\u0645\u0627 \u0638\u0647\u0631\u062a \u0647\u0630\u0647 \u0627\u0644\u0645\u0648\u0627\u0633\u0645 \u0623\u064a\u0636 \u0627 \u0641\u064a \u062c\u0648\u0644\u0629 \u0623\u062d\u0631\u0641 \u0627\u0644\u0628\u062f\u0644 \u060c \u062d\u064a\u062b \u062a\u0645 \u0645\u0646\u062d \u0627\u0644\u0645\u062a\u0633\u0627\u0628\u0642\u064a\u0646 \u0627\u0644\u0630\u064a\u0646 \u0641\u0634\u0644\u0648\u0627 \u0641\u064a \u0627\u0644\u062a\u0623\u0647\u0644 \u0641\u0631\u0635\u0629 \u0623\u062e\u0631\u0649 . \u0641\u064a \u0627\u0644\u0645\u0648\u0633\u0645 \u0627\u0644\u0623\u0648\u0644 \u060c \u062a\u0645 \u0627\u062e\u062a\u064a\u0627\u0631 \u0645\u062a\u0633\u0627\u0628\u0642 \u0648\u0627\u062d\u062f \u0641\u0642\u0637 \u0645\u0646 \u0627\u0644\u062d\u0643\u0627\u0645 \u0645\u0646 \u0642\u0628\u0644 \u0627\u0644\u0642\u0636\u0627\u0629 \u060c \u0645\u0645\u0627 \u0623\u0639\u0637\u0649 \u0645\u0627 \u0645\u062c\u0645\u0648\u0639\u0647 \u0639\u0634\u0631\u0629 \u0645\u062a\u0633\u0627\u0628\u0642\u064a\u0646 . \u0641\u064a \u0627\u0644\u0645\u0648\u0627\u0633\u0645 \u0627\u0644\u062b\u0627\u0646\u064a \u0648\u0627\u0644\u062b\u0627\u0644\u062b \u060c \u062f\u0627\u0641\u0639 \u0643\u0644 \u0645\u0646 \u0627\u0644\u0642\u0636\u0627\u0629 \u0627\u0644\u062b\u0644\u0627\u062b\u0629 \u0639\u0646 \u0623\u062d\u062f \u0627\u0644\u0645\u062a\u0646\u0627\u0641\u0633\u064a\u0646 \u0645\u0639 \u062a\u0642\u062f\u0645 \u0627\u0644\u062c\u0645\u0647\u0648\u0631 \u0641\u064a \u0627\u0644\u0645\u0631\u0643\u0632 \u0627\u0644\u0631\u0627\u0628\u0639 \u0641\u064a \u0627\u0644\u0646\u0647\u0627\u0626\u064a\u0627\u062a \u060c \u0645\u0645\u0627 \u062c\u0639\u0644 12 \u0645\u062a\u0623\u0647\u0644\u0627 \u0644\u0644\u062a\u0635\u0641\u064a\u0627\u062a \u0627\u0644\u0646\u0647\u0627\u0626\u064a\u0629 .", "qas": [{"question": "\u0643\u0645 \u0643\u0627\u0646 \u0639\u062f\u062f \u0627\u0644\u0645\u062a\u0623\u0647\u0644\u064a\u0646 \u0644\u0644\u0645\u0631\u062d\u0644\u0629 \u0627\u0644\u0646\u0647\u0627\u0626\u064a\u0629 \u0641\u064a \u0627\u0644\u0645\u0648\u0633\u0645 \u0627\u0644\u0623\u0648\u0644 \u0645\u0646 \u0623\u0645\u0631\u064a\u0643\u0627\u0646 \u0623\u064a\u062f\u0648\u0644\u061f", "id": "56d36ce959d6e4140014635e", "answers": [{"text": "\u0647\u0630\u0647", "answer_start": 319}], "is_impossible": false}, {"question": "\u0645\u0627 \u0627\u0633\u0645 \u0627\u0644\u062c\u0648\u0644\u0629 \u0627\u0644\u062a\u064a \u062a\u0639\u0637\u064a \u0627\u0644\u0645\u062a\u0633\u0627\u0628\u0642\u064a\u0646 \u0627\u0644\u0641\u0627\u0634\u0644\u064a\u0646 \u0641\u0631\u0635\u0629 \u0623\u062e\u0631\u0649\u061f", "id": "56d36ce959d6e41400146360", "answers": [{"text": "\u0627\u0644\u0628\u062f\u0644", "answer_start": 350}], "is_impossible": false}, {"question": "\u0643\u064a\u0641 \u062a\u0645 \u062a\u0642\u0633\u064a\u0645 \u0627\u0644\u0645\u062a\u0623\u0647\u0644\u064a\u0646 \u0644\u0644\u062f\u0648\u0631 \u0642\u0628\u0644 \u0627\u0644\u0646\u0647\u0627\u0626\u064a \u0641\u064a \u0627\u0644\u0645\u0648\u0633\u0645 \u0627\u0644\u0623\u0648\u0644\u061f", "id": "56daf725e7c41114004b4bc7", "answers": [{"text": "\u062b\u0644\u0627\u062b \u0645\u062c\u0645\u0648\u0639\u0627\u062a \u0645\u0646 \u0639\u0634\u0631\u0629", "answer_start": 118}], "is_impossible": false}, {"question": "\u0643\u064a\u0641 \u062a\u0645 \u062a\u0642\u0633\u064a\u0645 \u0627\u0644\u0645\u062a\u0623\u0647\u0644\u064a\u0646 \u0644\u0644\u0646\u0635\u0641 \u0627\u0644\u0646\u0647\u0627\u0626\u064a \u0641\u064a \u0627\u0644\u0645\u0648\u0633\u0645\u064a\u0646 \u0627\u0644\u062b\u0627\u0646\u064a \u0648\u0627\u0644\u062b\u0627\u0644\u062b\u061f", "id": "56daf725e7c41114004b4bc8", "answers": [{"text": "\u0623\u0631\u0628\u0639 \u0645\u062c\u0645\u0648\u0639\u0627\u062a \u0645\u0646 \u062b\u0645\u0627\u0646\u064a\u0629", "answer_start": 252}], "is_impossible": false}, {"question": "\u0645\u062a\u0649 \u0623\u0635\u0628\u062d\u062a \u062c\u0648\u0644\u0629 \u062d\u0631\u0641 \u0627\u0644\u0628\u062f\u0644 \u0639\u0627\u0645\u0644\u0627\u064b\u061f", "id": "56daf725e7c41114004b4bc9", "answers": [{"text": "\u0627\u0644\u0645\u0648\u0633\u0645 \u0627\u0644\u0623\u0648\u0644", "answer_start": 94}], "is_impossible": false}, {"question": "\u0643\u0645 \u062a\u0645 \u0627\u062e\u062a\u064a\u0627\u0631 \u0627\u0644\u0645\u062a\u0633\u0627\u0628\u0642\u064a\u0646 \u0627\u0644\u0646\u0647\u0627\u0626\u064a\u064a\u0646 \u0644\u0644\u0645\u0648\u0633\u0645 \u0627\u0644\u0623\u0648\u0644\u061f", "id": "56daf725e7c41114004b4bca", "answers": [{"text": "\u0647\u0630\u0647", "answer_start": 319}], "is_impossible": false}, {"question": "\u0643\u0645 \u0628\u0644\u063a \u0639\u062f\u062f \u0627\u0644\u0645\u062a\u0623\u0647\u0644\u064a\u0646 \u0644\u0644\u0645\u0631\u062d\u0644\u0629 \u0627\u0644\u0646\u0647\u0627\u0626\u064a\u0629 \u0641\u064a \u0627\u0644\u0645\u0648\u0627\u0633\u0645 \u0627\u0644\u062b\u0627\u0646\u064a\u0629 \u0648\u0627\u0644\u062b\u0627\u0644\u062b\u0629\u061f", "id": "56daf725e7c41114004b4bcb", "answers": [{"text": "12", "answer_start": 647}], "is_impossible": false}]}, {"context": "\u0645\u0646 \u0627\u0644\u0645\u0648\u0627\u0633\u0645 \u0645\u0646 \u0627\u0644\u0631\u0627\u0628\u0639\u0629 \u0625\u0644\u0649 \u0627\u0644\u0633\u0627\u0628\u0639\u0629 \u0648\u0627\u0644\u062a\u0627\u0633\u0639\u0629 \u060c \u062a\u0645 \u062a\u0642\u0633\u064a\u0645 \u0627\u0644\u0623\u0631\u0628\u0639\u0629 \u0648\u0639\u0634\u0631\u064a\u0646 \u0634\u062e\u0635\u0627 \u0641\u064a \u0627\u0644\u062f\u0648\u0631 \u0646\u0635\u0641 \u0627\u0644\u0646\u0647\u0627\u0626\u064a \u062d\u0633\u0628 \u0627\u0644\u062c\u0646\u0633 \u0645\u0646 \u0623\u062c\u0644 \u0636\u0645\u0627\u0646 \u062a\u0642\u0633\u064a\u0645 \u0645\u062a\u0633\u0627\u0648 \u0628\u064a\u0646 \u0627\u0644\u062c\u0646\u0633\u064a\u0646 \u0641\u064a \u0627\u0644\u0645\u0631\u0627\u0643\u0632 \u0627\u0644\u0627\u062b\u0646\u064a \u0639\u0634\u0631 . \u0642\u0627\u0645 \u0627\u0644\u0631\u062c\u0627\u0644 \u0648\u0627\u0644\u0646\u0633\u0627\u0621 \u0628\u0627\u0644\u063a\u0646\u0627\u0621 \u0628\u0634\u0643\u0644 \u0645\u0646\u0641\u0635\u0644 \u0641\u064a \u0644\u064a\u0627\u0644 \u0645\u062a\u062a\u0627\u0644\u064a\u0629 \u060c \u0648\u062a\u0645 \u0627\u0644\u0642\u0636\u0627\u0621 \u0639\u0644\u0649 \u0627\u0644\u0642\u0627\u0639 \u0627\u0644\u062b\u0627\u0646\u064a \u0641\u064a \u0643\u0644 \u0645\u062c\u0645\u0648\u0639\u0629 \u0643\u0644 \u0623\u0633\u0628\u0648\u0639 \u062d\u062a\u0649 \u0628\u0642\u064a \u0633\u062a\u0629 \u0641\u0642\u0637 \u0645\u0646 \u0643\u0644 \u0645\u062c\u0645\u0648\u0639\u0629 \u0644\u062a\u0634\u0643\u0644 \u0627\u0644\u0627\u062b\u0646\u064a \u0639\u0634\u0631 .", "qas": [{"question": "\u0643\u0645 \u0643\u0627\u0646 \u0647\u0646\u0627\u0643 \u0646\u0635\u0641 \u0646\u0647\u0627\u0626\u064a \u0641\u064a \u0627\u0644\u0645\u0648\u0633\u0645 4\u061f", "id": "56d36d2859d6e41400146366", "answers": [{"text": "\u0627\u0644\u0623\u0631\u0628\u0639\u0629 \u0648\u0639\u0634\u0631\u064a\u0646", "answer_start": 54}], "is_impossible": false}, {"question": "\u0643\u064a\u0641 \u062a\u0645 \u062a\u0642\u0633\u064a\u0645 \u0646\u0635\u0641 \u0627\u0644\u0646\u0647\u0627\u0626\u064a \u0641\u064a \u0627\u0644\u0645\u0648\u0633\u0645 \u0627\u0644\u0631\u0627\u0628\u0639\u061f", "id": "56d36d2859d6e41400146367", "answers": [{"text": "\u062d\u0633\u0628 \u0627\u0644\u062c\u0646\u0633", "answer_start": 95}], "is_impossible": false}, {"question": "\u0643\u0645 \u0643\u0627\u0646 \u0639\u062f\u062f \u0627\u0644\u0631\u062c\u0627\u0644 \u0641\u064a \u0627\u0644\u0645\u0631\u0627\u0643\u0632 \u0627\u0644\u0627\u062b\u0646\u064a \u0639\u0634\u0631 \u0627\u0644\u0623\u0648\u0644\u0649 \u0641\u064a \u0627\u0644\u0645\u0648\u0633\u0645 \u0627\u0644\u062e\u0627\u0645\u0633 \u0645\u0646 \u0623\u0645\u0631\u064a\u0643\u0627\u0646 \u0623\u064a\u062f\u0648\u0644\u061f", "id": "56d36d2859d6e41400146368", "answers": [{"text": "\u0633\u062a\u0629", "answer_start": 279}], "is_impossible": false}, {"question": "\u0643\u0645 \u0639\u062f\u062f \u0627\u0644\u0646\u0633\u0627\u0621 \u0641\u064a \u0627\u0644\u0645\u0631\u0627\u0643\u0632 \u0627\u0644\u0627\u062b\u0646\u064a \u0639\u0634\u0631 \u0627\u0644\u0623\u0648\u0644\u0649 \u0641\u064a \u0627\u0644\u0645\u0648\u0633\u0645 \u0627\u0644\u062a\u0627\u0633\u0639 \u0645\u0646 \u0623\u0645\u0631\u064a\u0643\u0627\u0646 \u0623\u064a\u062f\u0648\u0644\u061f", "id": "56d36d2859d6e41400146369", "answers": [{"text": "\u0633\u062a\u0629", "answer_start": 279}], "is_impossible": false}, {"question": "\u0643\u0645 \u0643\u0627\u0646 \u0639\u062f\u062f \u0627\u0644\u0646\u0633\u0627\u0621 \u0641\u064a \u0627\u0644\u062f\u0648\u0631 \u0642\u0628\u0644 \u0627\u0644\u0646\u0647\u0627\u0626\u064a \u0641\u064a \u0627\u0644\u0645\u0648\u0633\u0645 \u0627\u0644\u0633\u0627\u062f\u0633 \u0645\u0646 \u0623\u0645\u0631\u064a\u0643\u0627\u0646 \u0623\u064a\u062f\u0648\u0644\u061f", "id": "56d36d2859d6e4140014636a", "answers": [{"text": "\u0627\u0644\u0627\u062b\u0646\u064a \u0639\u0634\u0631", "answer_start": 152}], "is_impossible": false}]}, {"context": "\u0639\u0627\u062f\u062a \u062c\u0648\u0644\u0629 \u0627\u0644\u0628\u062f\u0644 \u0641\u064a \u0627\u0644\u0645\u0648\u0633\u0645 \u0627\u0644\u062b\u0627\u0645\u0646 \u060c \u062d\u064a\u062b \u0643\u0627\u0646\u062a \u0647\u0646\u0627\u0643 \u062b\u0644\u0627\u062b \u0645\u062c\u0645\u0648\u0639\u0627\u062a \u0645\u0646 \u0627\u062b\u0646\u064a \u0639\u0634\u0631 \u060c \u0645\u0639 \u062b\u0644\u0627\u062b\u0629 \u0645\u062a\u0633\u0627\u0628\u0642\u064a\u0646 \u064a\u062a\u0642\u062f\u0645\u0648\u0646 \u0623\u0639\u0644\u0649 \u0627\u0644\u0630\u0643\u0648\u0631 \u060c \u0648\u0623\u0639\u0644\u0649 \u0623\u0646\u062b\u0649 \u060c \u0648\u0627\u0644\u0645\u063a\u0646\u064a \u0627\u0644\u0623\u0639\u0644\u0649 \u0645\u0643\u0627\u0646 \u0627 \u0644\u0643\u0644 \u0644\u064a\u0644\u0629 \u060c \u0648\u0623\u062e\u062a\u0627\u0631 \u0627\u0644\u062d\u0643\u0627\u0645 \u0623\u0631\u0628\u0639\u0629 \u0623\u062d\u0631\u0641 \ufef9\ufee7\ufea0\ufe8e\u0632 \u0661\u0663 \ufef3\ufe92\ufeaa\u0623 \u0627\ufedf\ufed4\ufe98\ufef4\ufe8e\u0646 \u0648\u0627\ufedf\ufed4\ufe98\ufef4\ufe8e\u0646   \ufeb3\ufe8e\ufecb\ufe8e\u062a . \u0641\u064a \u0627\u0644\u0641\u0635\u0648\u0644 10 \u0648 11 \u060c \u062a\u0645 \u0627\u062e\u062a\u064a\u0627\u0631 \u062e\u0645\u0633\u0629 \u0645\u0646 \u0643\u0644 \u062c\u0646\u0633 \u060c \u0648\u062a\u0645 \u0627\u062e\u062a\u064a\u0627\u0631 \u062b\u0644\u0627\u062b\u0629 \u0623\u062d\u0631\u0641 \u0627\u0644\u0628\u062f\u0644 \u0645\u0646 \u0642\u0628\u0644 \u0627\u0644\u0642\u0636\u0627\u0629 \u0644\u062a\u0634\u0643\u064a\u0644 \u0646\u0647\u0627\u0626\u064a 13 . \u0641\u064a \u0627\u0644\u0645\u0648\u0633\u0645 \u0627\u0644\u062b\u0627\u0646\u064a \u0639\u0634\u0631 \u060c \u062a\u0645 \u062a\u0642\u0633\u064a\u0645 \u0627\u0644\u0639\u0634\u0631\u064a\u0646 \u0631\u0623\u0633\u0627 \u0639\u0644\u0649 \u0639\u0642\u0628 \u0641\u064a \u0627\u0644\u0645\u062c\u0645\u0648\u0639\u0627\u062a \u0627\u0644\u062c\u0646\u0633\u0627\u0646\u064a\u0629 \u060c \u0645\u0639 \u062a\u0642\u062f\u0645 \u062e\u0645\u0633\u0629 \u0645\u0646 \u0643\u0644 \u062c\u0646\u0633 \u0644\u062a\u0634\u0643\u064a\u0644 \u0627\u0644\u0646\u0647\u0627\u0626\u064a 10 . \u0641\u064a \u0627\u0644\u0645\u0648\u0633\u0645 \u0627\u0644\u062b\u0627\u0644\u062b \u0639\u0634\u0631 \u060c \u0643\u0627\u0646 \u0647\u0646\u0627\u0643 \u062b\u0644\u0627\u062b\u0648\u0646 \u0644\u0627\u0639\u0628\u0627 \u0646\u0635\u0641\u064a\u0627 \u060c \u0648\u0644\u0643\u0646 \u062a\u0645 \u0627\u062e\u062a\u064a\u0627\u0631 \u0639\u0634\u0631\u064a\u0646 \u0641\u0642\u0637 \u0645\u0646 \u0646\u0635\u0641 \u0627\u0644\u0646\u0647\u0627\u0626\u064a \u0639\u0634\u0631\u0629 \u0644\u0643\u0644 \u062c\u0646\u0633 \u0645\u0646 \u0642\u0628\u0644 \u0627\u0644\u0642\u0636\u0627\u0629 \u0644\u0623\u062f\u0627\u0621 \u0627\u0644\u0639\u0631\u0648\u0636 \u0627\u0644\u062d\u064a\u0629 \u060c \u0645\u0639 \u062e\u0645\u0633\u0629 \u0645\u0646 \u0643\u0644 \u062c\u0646\u0633 \u0648\u062b\u0644\u0627\u062b\u0629 \u0623\u062d\u0631\u0641 \u0627\u0644\u0628\u062f\u0644 \u0627\u0644\u062a\u064a \u0627\u062e\u062a\u0627\u0631\u0647\u0627 \u0627\u0644\u0642\u0636\u0627\u0629 \u062a\u062a\u0623\u0644\u0641 \u0645\u0646 \u0627\u0644\u0646\u0647\u0627\u0626\u064a 13 .", "qas": [{"question": "\u0643\u0645 \u0639\u062f\u062f \u062d\u0631\u0648\u0641 \u0627\u0644\u0628\u062f\u0644 \u0627\u0644\u062a\u064a \u062a\u0645 \u0627\u062e\u062a\u064a\u0627\u0631\u0647\u0627 \u0645\u0646 \u0642\u0628\u0644 \u0627\u0644\u0642\u0636\u0627\u0629 \u0641\u064a \u0627\u0644\u0645\u0648\u0633\u0645 \u0627\u0644\u062b\u0627\u0645\u0646\u061f", "id": "56d36d5f59d6e41400146370", "answers": [{"text": "\u0623\u0631\u0628\u0639\u0629", "answer_start": 176}], "is_impossible": false}, {"question": "\u0643\u0645 \u0639\u062f\u062f \u0627\u0644\u0645\u062a\u0633\u0627\u0628\u0642\u064a\u0646 \u0627\u0644\u0630\u064a\u0646 \u0634\u0627\u0631\u0643\u0648\u0627 \u0628\u062d\u0631\u0641 \u0627\u0644\u0628\u062f\u0644 \u0641\u064a \u0627\u0644\u0645\u0633\u0627\u0628\u0642\u0629 \u0641\u064a \u0627\u0644\u0645\u0648\u0633\u0645 \u0627\u0644\u0639\u0627\u0634\u0631\u061f", "id": "56d36d5f59d6e41400146371", "answers": [{"text": "\u062b\u0644\u0627\u062b\u0629", "answer_start": 79}], "is_impossible": false}, {"question": "\u0643\u0645 \u0639\u062f\u062f \u0627\u0644\u0646\u0633\u0627\u0621 \u0641\u064a \u0627\u0644\u0645\u0631\u0627\u0643\u0632 \u0627\u0644\u0639\u0634\u0631\u0629 \u0627\u0644\u0623\u0648\u0644\u0649 \u0641\u064a \u0627\u0644\u0645\u0648\u0633\u0645 \u0627\u0644\u062b\u0627\u0646\u064a \u0639\u0634\u0631\u061f", "id": "56d36d5f59d6e41400146372", "answers": [{"text": "\u062e\u0645\u0633\u0629", "answer_start": 258}], "is_impossible": false}, {"question": "\u0643\u0645 \u0643\u0627\u0646 \u0639\u062f\u062f \u0627\u0644\u0645\u062a\u0623\u0647\u0644\u064a\u0646 \u0644\u0644\u0645\u0631\u062d\u0644\u0629 \u0627\u0644\u0646\u0647\u0627\u0626\u064a\u0629 \u0641\u064a \u0627\u0644\u0645\u0648\u0633\u0645 \u0627\u0644\u062b\u0627\u0645\u0646\u061f", "id": "56d36d5f59d6e41400146373", "answers": [{"text": "\u062b\u0644\u0627\u062b\u0629 \u0623\u062d\u0631\u0641", "answer_start": 286}], "is_impossible": false}, {"question": "\u0645\u0627 \u0647\u0648 \u0627\u0644\u0645\u0648\u0633\u0645 \u0627\u0644\u0630\u064a \u0634\u0647\u062f \u0639\u0648\u062f\u0629 \u062c\u0648\u0644\u0629 \u0648\u0627\u064a\u0644\u062f \u0643\u0627\u0631\u062f\u061f", "id": "56daf8e2e7c41114004b4bd9", "answers": [{"text": "\u0627\u0644\u0645\u0648\u0633\u0645 \u0627\u0644\u062b\u0627\u0645\u0646", "answer_start": 19}], "is_impossible": false}, {"question": "\u0643\u0645 \u0639\u062f\u062f \u0627\u0644\u0645\u062a\u0633\u0627\u0628\u0642\u064a\u0646 \u0627\u0644\u0630\u064a\u0646 \u0627\u0646\u062a\u0642\u0644\u0648\u0627 \u0645\u0646 \u0643\u0644 \u062c\u0648\u0644\u0629\u061f", "id": "56daf8e2e7c41114004b4bdb", "answers": [{"text": "\u062b\u0644\u0627\u062b\u0629", "answer_start": 79}], "is_impossible": false}, {"question": "\u0643\u0645 \u0639\u062f\u062f \u0627\u0644\u0645\u062a\u0633\u0627\u0628\u0642\u064a\u0646 \u0627\u0644\u0628\u062f\u0644\u0627\u0621 \u0627\u0644\u0630\u064a\u0646 \u062a\u0645 \u0627\u062e\u062a\u064a\u0627\u0631\u0647\u0645\u061f", "id": "56daf8e2e7c41114004b4bdc", "answers": [{"text": "\u0623\u0631\u0628\u0639\u0629", "answer_start": 176}], "is_impossible": false}, {"question": "\u0643\u0645 \u0639\u062f\u062f \u0627\u0644\u0645\u062a\u0633\u0627\u0628\u0642\u064a\u0646 \u0627\u0644\u0630\u064a\u0646 \u0648\u0635\u0644\u0648\u0627 \u0625\u0644\u0649 \u0627\u0644\u062a\u0635\u0641\u064a\u0627\u062a \u0627\u0644\u0646\u0647\u0627\u0626\u064a\u0629 \u0644\u0644\u0645\u0648\u0633\u0645 12\u061f", "id": "56daf8e2e7c41114004b4bdd", "answers": [{"text": "10", "answer_start": 238}], "is_impossible": false}]}, {"context": "\u064a\u062a\u0645 \u0628\u062b \u0627\u0644\u0645\u0628\u0627\u0631\u064a\u0627\u062a \u0627\u0644\u0646\u0647\u0627\u0626\u064a\u0629 \u0641\u064a \u0648\u0642\u062a \u0627\u0644\u0630\u0631\u0648\u0629 \u0645\u0646 \u0642\u0646\u0627\u0629 CBS \u0627\u0644\u062a\u0644\u0641\u0632\u064a\u0648\u0646\u064a\u0629 \u0641\u064a \u0644\u0648\u0633 \u0623\u0646\u062c\u0644\u0648\u0633 \u060c \u0623\u0645\u0627\u0645 \u062c\u0645\u0647\u0648\u0631 \u0627\u0633\u062a\u0648\u062f\u064a\u0648 \u0645\u0628\u0627\u0634\u0631 . \u0627\u0633\u062a\u063a\u0631\u0642\u062a \u0627\u0644\u0646\u0647\u0627\u0626\u064a\u0627\u062a \u062b\u0645\u0627\u0646\u064a\u0629 \u0623\u0633\u0627\u0628\u064a\u0639 \u0641\u064a \u0627\u0644\u0645\u0648\u0633\u0645 \u0627\u0644\u0623\u0648\u0644 \u060c \u0623\u062d\u062f \u0639\u0634\u0631 \u0623\u0633\u0628\u0648\u0639 \u0627 \u0641\u064a \u0645\u0648\u0627\u0633\u0645 \u0644\u0627\u062d\u0642\u0629 \u062d\u062a\u0649 \u0627\u0644\u0645\u0648\u0627\u0633\u0645 \u0627\u0644\u0639\u0627\u0634\u0631\u0629 \u0648\u0627\u0644\u0623\u062d\u062f \u0639\u0634\u0631 \u0648\u0627\u0644\u062a\u064a \u0627\u0633\u062a\u063a\u0631\u0642\u062a \u0627\u062b\u0646\u064a \u0639\u0634\u0631 \u0623\u0633\u0628\u0648\u0639 \u0627 \u0628\u0627\u0633\u062a\u062b\u0646\u0627\u0621 \u0627\u0644\u0645\u0648\u0633\u0645 \u0627\u0644\u062b\u0627\u0646\u064a \u060c \u0627\u0644\u0630\u064a \u062f\u0627\u0645 \u0639\u0634\u0631\u0629 \u0623\u0633\u0627\u0628\u064a\u0639 \u060c \u0648\u0627\u0644\u0645\u0648\u0633\u0645 \u0627\u0644\u062b\u0627\u0644\u062b \u0639\u0634\u0631 \u060c \u0648\u0627\u0644\u0630\u064a \u0627\u0633\u062a\u0645\u0631 \u0644\u0645\u062f\u0629 \u062b\u0644\u0627\u062b\u0629 \u0639\u0634\u0631 \u0623\u0633\u0628\u0648\u0639 \u0627 . \u064a\u0642\u0648\u0645 \u0643\u0644 \u0645\u0624\u062f\u064a \u0628\u0627\u0644\u062a\u0635\u0641\u064a\u0627\u062a \u0627\u0644\u0646\u0647\u0627\u0626\u064a\u0629 \u0628\u0623\u063a\u0627\u0646\u064a \u062a\u0639\u062a\u0645\u062f \u0639\u0644\u0649 \u0645\u0648\u0636\u0648\u0639 \u0623\u0633\u0628\u0648\u0639\u064a \u0642\u062f \u064a\u0643\u0648\u0646 \u0646\u0648\u0639 \u0627 \u0645\u0648\u0633\u064a\u0642\u064a \u0627 \u0645\u062b\u0644 \u0645\u0648\u062a\u0648\u0648\u0646 \u0623\u0648 \u062f\u064a\u0633\u0643\u0648 \u0623\u0648 \u0641\u0631\u0642\u0629 \u0645\u0648\u0633\u064a\u0642\u064a\u0629 \u0643\u0628\u064a\u0631\u0629 \u060c \u0623\u0648 \u0623\u063a\u0627\u0646 \u0644\u0641\u0646\u0627\u0646\u064a\u0646 \u0645\u062b\u0644 \u0645\u0627\u064a\u0643\u0644 \u062c\u0627\u0643\u0633\u0648\u0646 \u0623\u0648 \u0625\u0644\u0641\u064a\u0633 \u0628\u0631\u064a\u0633\u0644\u064a \u0623\u0648 \u0641\u0631\u0642\u0629 \u0627\u0644\u0628\u064a\u062a\u0644\u0632 \u060c \u0623\u0648 \u0645\u0648\u0636\u0648\u0639\u0627\u062a \u0639\u0627\u0645\u0629 \u0623\u0643\u062b\u0631 \u0645\u062b\u0644 \u0646\u062a\u0627\u0626\u062c \u0628\u064a\u0644\u0644\u0628\u0648\u0627\u0631\u062f \u0631\u0642\u0645 1 \u0623\u0648 \u0627\u0644\u0623\u063a\u0627\u0646\u064a \u0645\u0646 \u0633\u0646\u0629 \u0645\u064a\u0644\u0627\u062f \u0627\u0644\u0645\u062a\u0633\u0627\u0628\u0642 . \u0639\u0627\u062f\u0629 \u0645\u0627 \u064a\u0639\u0645\u0644 \u0627\u0644\u0645\u062a\u0633\u0627\u0628\u0642\u0648\u0646 \u0645\u0639 \u0645\u0639\u0644\u0645 \u0645\u0634\u0647\u0648\u0631 \u0645\u0631\u062a\u0628\u0637 \u0628\u0627\u0644\u0645\u0648\u0636\u0648\u0639 . \u0641\u064a \u0627\u0644\u0645\u0648\u0633\u0645 \u0627\u0644\u0639\u0627\u0634\u0631 \u060c \u062a\u0645 \u062c\u0644\u0628 \u062c\u064a\u0645\u064a \u064a\u0648\u0641\u064a\u0646\u064a \u0643\u0645\u0631\u0634\u062f \u0644\u0647\u0630\u0627 \u0627\u0644\u0645\u0648\u0633\u0645 . \u0641\u064a \u0627\u0644\u0628\u062f\u0627\u064a\u0629 \u060c \u064a\u063a\u0646\u064a \u0627\u0644\u0645\u062a\u0633\u0627\u0628\u0642\u0648\u0646 \u0623\u063a\u0646\u064a\u0629 \u0648\u0627\u062d\u062f\u0629 \u0643\u0644 \u0623\u0633\u0628\u0648\u0639 \u060c \u0648\u0644\u0643\u0646 \u064a\u062a\u0645 \u0632\u064a\u0627\u062f\u062a\u0647\u0627 \u0625\u0644\u0649 \u0623\u063a\u0646\u064a\u062a\u064a\u0646 \u0645\u0646 \u0623\u0639\u0644\u0649 \u0623\u0631\u0628\u0639 \u0623\u0648 \u062e\u0645\u0633 \u0641\u0635\u0627\u0639\u062f \u0627 \u060c \u062b\u0645 \u062b\u0644\u0627\u062b\u0629 \u0623\u063a\u0627\u0646 \u0644\u0644\u0623\u063a\u0646\u064a\u062a\u064a\u0646 \u0623\u0648 \u0627\u0644\u062b\u0644\u0627\u062b\u0629 \u0627\u0644\u0623\u0648\u0627\u0626\u0644 .", "qas": [{"question": "\u0623\u064a\u0646 \u064a\u0633\u062a\u0636\u064a\u0641 \u0627\u0644\u0627\u0633\u062a\u0648\u062f\u064a\u0648 \u062c\u0648\u0644\u0627\u062a \u0646\u0647\u0627\u0626\u064a\u0629 \u0645\u0628\u0627\u0634\u0631\u0629 \u0639\u0644\u0649 \u0623\u0645\u0631\u064a\u0643\u0627\u0646 \u0623\u064a\u062f\u0648\u0644\u061f", "id": "56d36db659d6e41400146378", "answers": [{"text": "CBS \u0627\u0644\u062a\u0644\u0641\u0632\u064a\u0648\u0646\u064a\u0629 \u0641\u064a \u0644\u0648\u0633", "answer_start": 48}], "is_impossible": false}, {"question": "\u0645\u0646 \u0643\u0627\u0646 \u0627\u0644\u0645\u0648\u062c\u0647 \u0641\u064a \u0627\u0644\u0645\u0648\u0633\u0645 \u0627\u0644\u0639\u0627\u0634\u0631 \u0645\u0646 \u0623\u0645\u0631\u064a\u0643\u0627\u0646 \u0623\u064a\u062f\u0648\u0644\u061f", "id": "56d36db659d6e41400146379", "answers": [{"text": "\u062c\u064a\u0645\u064a \u064a\u0648\u0641\u064a\u0646\u064a", "answer_start": 715}], "is_impossible": false}, {"question": "\u0643\u0645 \u0639\u062f\u062f \u0627\u0644\u0623\u0633\u0627\u0628\u064a\u0639 \u0627\u0644\u062a\u064a \u0642\u0636\u064a\u062a\u0647\u0627 \u0641\u064a \u0646\u0647\u0627\u0626\u064a\u0627\u062a \u0627\u0644\u0645\u0648\u0633\u0645 \u0627\u0644\u062b\u0627\u0644\u062b \u0639\u0634\u0631\u061f", "id": "56d36db659d6e4140014637a", "answers": [{"text": "\u062b\u0644\u0627\u062b\u0629 \u0639\u0634\u0631", "answer_start": 336}], "is_impossible": false}, {"question": "\u0643\u0645 \u0639\u062f\u062f \u0627\u0644\u0623\u0633\u0627\u0628\u064a\u0639 \u0627\u0644\u062a\u064a \u0634\u0627\u0631\u0643\u062a \u0641\u064a\u0647\u0627 \u0627\u0644\u0646\u0647\u0627\u0626\u064a\u0627\u062a \u0641\u064a \u0627\u0644\u0645\u0648\u0633\u0645 \u0627\u0644\u0623\u0648\u0644\u061f", "id": "56d36db659d6e4140014637c", "answers": [{"text": "\u062b\u0645\u0627\u0646\u064a\u0629", "answer_start": 125}], "is_impossible": false}, {"question": "\u0623\u064a\u0646 \u064a\u062a\u0645 \u0628\u062b \u0627\u0644\u0646\u0647\u0627\u0626\u064a\u0627\u062a\u061f", "id": "56daf966e7c41114004b4be3", "answers": [{"text": "CBS \u0627\u0644\u062a\u0644\u0641\u0632\u064a\u0648\u0646\u064a\u0629 \u0641\u064a \u0644\u0648\u0633", "answer_start": 48}], "is_impossible": false}, {"question": "\u0645\u0646 \u0643\u0627\u0646 \u0645\u0639\u0644\u0645\u064b\u0627 \u0644\u0644\u0645\u062a\u0633\u0627\u0628\u0642\u064a\u0646 \u0641\u064a \u0627\u0644\u0645\u0648\u0633\u0645 \u0627\u0644\u0639\u0627\u0634\u0631\u061f", "id": "56daf966e7c41114004b4be5", "answers": [{"text": "\u062c\u064a\u0645\u064a \u064a\u0648\u0641\u064a\u0646\u064a", "answer_start": 715}], "is_impossible": false}, {"question": "\u0643\u0645 \u0623\u063a\u0646\u064a\u0629 \u064a\u063a\u0646\u064a\u0647\u0627 \u0627\u0644\u0645\u062a\u0633\u0627\u0628\u0642\u0648\u0646 \u0641\u064a \u0627\u0644\u0628\u062f\u0627\u064a\u0629 \u0641\u064a \u0627\u0644\u0646\u0647\u0627\u0626\u064a\u0627\u062a\u061f", "id": "56daf966e7c41114004b4be6", "answers": [{"text": "\u0648\u0627\u062d\u062f\u0629", "answer_start": 782}], "is_impossible": false}, {"question": "\u0645\u062a\u0649 \u064a\u0628\u062f\u0623 \u0627\u0644\u0645\u062a\u0633\u0627\u0628\u0642\u0648\u0646 \u0641\u064a \u063a\u0646\u0627\u0621 \u0623\u063a\u0646\u064a\u062a\u064a\u0646\u061f", "id": "56daf966e7c41114004b4be7", "answers": [{"text": "\u0623\u0639\u0644\u0649 \u0623\u0631\u0628\u0639 \u0623\u0648 \u062e\u0645\u0633", "answer_start": 831}], "is_impossible": false}]}, {"context": "\u0639\u0627\u062f\u0629 \u0644\u0627 \u064a\u062a\u0645 \u0627\u0644\u0643\u0634\u0641 \u0639\u0646 \u0627\u0644\u0645\u062a\u0633\u0627\u0628\u0642\u064a\u0646 \u0627\u0644\u0623\u0643\u062b\u0631 \u0634\u0639\u0628\u064a\u0629 \u0641\u064a \u0639\u0631\u0636 \u0627\u0644\u0646\u062a\u0627\u0626\u062c . \u0628\u062f\u0644\u0627 \u0645\u0646 \u0630\u0644\u0643 \u060c \u0639\u0627\u062f\u0629 \u0645\u0627 \u064a\u062a\u0645 \u0627\u0633\u062a\u062f\u0639\u0627\u0621 \u0627\u0644\u0645\u062a\u0633\u0627\u0628\u0642\u064a\u0646 \u0627\u0644\u062b\u0644\u0627\u062b\u0629 \u0627\u062b\u0646\u0627\u0646 \u0641\u064a \u0627\u0644\u062c\u0648\u0644\u0627\u062a \u0627\u0644\u0644\u0627\u062d\u0642\u0629 \u0627\u0644\u0630\u064a\u0646 \u062d\u0635\u0644\u0648\u0627 \u0639\u0644\u0649 \u0623\u0642\u0644 \u0639\u062f\u062f \u0645\u0646 \u0627\u0644\u0623\u0635\u0648\u0627\u062a \u0625\u0644\u0649 \u0645\u0631\u0643\u0632 \u0627\u0644\u0645\u0633\u0631\u062d . \u0648\u0627\u062d\u062f \u0645\u0646 \u0647\u0624\u0644\u0627\u0621 \u0627\u0644\u062b\u0644\u0627\u062b\u0629 \u0639\u0627\u062f\u0629 \u0645\u0627 \u064a\u062a\u0645 \u0625\u0631\u0633\u0627\u0644\u0647 \u0625\u0644\u0649 \u0628\u0631 \u0627\u0644\u0623\u0645\u0627\u0646 \u0644\u0643\u0646 \u0627\u0644\u0645\u062a\u0628\u0642\u064a\u064a\u0646 \u0644\u064a\u0633\u0627 \u0628\u0627\u0644\u0636\u0631\u0648\u0631\u0629 \u0627\u0644\u0642\u0627\u0639 \u0627\u0644\u062b\u0627\u0646\u064a . \u062b\u0645 \u064a\u062a\u0645 \u0627\u0644\u0643\u0634\u0641 \u0639\u0646 \u0627\u0644\u0645\u062a\u0633\u0627\u0628\u0642 \u0627\u0644\u0630\u064a \u062d\u0635\u0644 \u0639\u0644\u0649 \u0623\u0642\u0644 \u0639\u062f\u062f \u0645\u0646 \u0627\u0644\u0623\u0635\u0648\u0627\u062a \u0648\u0625\u0642\u0635\u0627\u0626\u0647 \u0645\u0646 \u0627\u0644\u0645\u0646\u0627\u0641\u0633\u0629 . \u064a\u062a\u0645 \u062a\u0634\u063a\u064a\u0644 \u0645\u0648\u0646\u062a\u0627\u062c \u0648\u0642\u062a \u0627\u0644\u0645\u062a\u0633\u0627\u0628\u0642 \u0627\u0644\u0630\u064a \u062a\u0645\u062a \u0625\u0642\u0635\u0627\u0624\u0647 \u0641\u064a \u0627\u0644\u0639\u0631\u0636 \u0648\u0633\u064a\u0642\u062f\u0645 \u0623\u062f\u0627\u0621\u0647 \u0627\u0644\u0646\u0647\u0627\u0626\u064a . \u0648\u0645\u0639 \u0630\u0644\u0643 \u060c \u0641\u064a \u0627\u0644\u0645\u0648\u0633\u0645 \u0627\u0644\u0633\u0627\u062f\u0633 \u060c \u062e\u0644\u0627\u0644 \u0633\u0644\u0633\u0644\u0629 \u0623\u064a\u062f\u0648\u0644 \u062c\u064a\u0641\u0632 \u0644\u0623\u0648\u0644 \u0645\u0631\u0629 \u060c \u0644\u0645 \u064a\u062a\u0645 \u0625\u0642\u0635\u0627\u0621 \u0623\u064a \u0645\u062a\u0633\u0627\u0628\u0642 \u060c \u0648\u0644\u0643\u0646 \u0641\u064a \u0627\u0644\u0623\u0633\u0628\u0648\u0639 \u0627\u0644\u062a\u0627\u0644\u064a \u060c \u062a\u0645 \u0625\u0631\u0633\u0627\u0644 \u0627\u062b\u0646\u064a\u0646 \u0625\u0644\u0649 \u0627\u0644\u0628\u064a\u062a . \u0639\u0644\u0627\u0648\u0629 \u0639\u0644\u0649 \u0630\u0644\u0643 \u060c \u0627\u0628\u062a\u062f\u0627\u0621 \u0645\u0646 \u0627\u0644\u0645\u0648\u0633\u0645 \u0627\u0644\u062b\u0627\u0645\u0646 \u060c \u0642\u062f \u064a\u0646\u0642\u0636 \u0627\u0644\u0642\u0636\u0627\u0629 \u0639\u0644\u0649 \u0642\u0631\u0627\u0631 \u0627\u0644\u0645\u0634\u0627\u0647\u062f\u064a\u0646 \u0628\u0640 \u0625\u0646\u0642\u0627\u0630 \u0627\u0644\u0642\u0636\u0627\u0629 \u0625\u0630\u0627 \u0648\u0627\u0641\u0642\u0648\u0627 \u0628\u0627\u0644\u0625\u062c\u0645\u0627\u0639 \u0639\u0644\u0649 \u0630\u0644\u0643 . \u0644\u0627 \u064a\u0645\u0643\u0646 \u0627\u0633\u062a\u062e\u062f\u0627\u0645 \u0627\u0644\u062d\u0641\u0638 \u0625\u0644\u0627 \u0645\u0631\u0629 \u0648\u0627\u062d\u062f\u0629 \u060c \u0648\u0641\u0642\u0637 \u062e\u0644\u0627\u0644 \u0627\u0644\u062e\u0645\u0633\u0629 \u0627\u0644\u0623\u0648\u0627\u0626\u0644 . \u0641\u064a \u0627\u0644\u0641\u0635\u0648\u0644 \u0627\u0644\u062b\u0627\u0645\u0646 \u0648\u0627\u0644\u062a\u0627\u0633\u0639 \u0648\u0627\u0644\u0639\u0627\u0634\u0631 \u0648\u0627\u0644\u0631\u0627\u0628\u0639 \u0639\u0634\u0631 \u060c \u062d\u062f\u062b \u0625\u0644\u063a\u0627\u0621 \u0645\u0632\u062f\u0648\u062c \u0641\u064a \u0627\u0644\u0623\u0633\u0628\u0648\u0639 \u0627\u0644\u062a\u0627\u0644\u064a \u0644\u062a\u0641\u0639\u064a\u0644 \u0639\u0645\u0644\u064a\u0629 \u0627\u0644\u062d\u0641\u0638 \u060c \u0648\u0644\u0643\u0646 \u0641\u064a \u0627\u0644\u0645\u0648\u0633\u0645\u064a\u0646 \u0627\u0644\u062d\u0627\u062f\u064a \u0639\u0634\u0631 \u0648\u0627\u0644\u062b\u0627\u0644\u062b \u0639\u0634\u0631 \u060c \u062a\u0645\u062a \u0639\u0645\u0644\u064a\u0629 \u0625\u0644\u063a\u0627\u0621 \u0648\u0627\u062d\u062f\u0629 \u0645\u0646\u062a\u0638\u0645\u0629 . \u0644\u0645 \u064a\u062a\u0645 \u062a\u0641\u0639\u064a\u0644 \u0627\u0644\u0627\u062f\u062e\u0627\u0631 \u0641\u064a \u0627\u0644\u0645\u0648\u0633\u0645 \u0627\u0644\u062b\u0627\u0646\u064a \u0639\u0634\u0631 \u060c \u0648\u0628\u0627\u0644\u062a\u0627\u0644\u064a \u060c \u062d\u062f\u062b \u0625\u0644\u063a\u0627\u0621 \u0641\u064a \u0627\u0644\u0623\u0633\u0628\u0648\u0639 \u0628\u0639\u062f \u0627\u0646\u062a\u0647\u0627\u0621 \u0635\u0644\u0627\u062d\u064a\u062a\u0647 \u0645\u0639 \u0627\u0644\u0623\u0635\u0648\u0627\u062a \u062b\u0645 \u0646\u0642\u0644\u0647 \u0625\u0644\u0649 \u0627\u0644\u0623\u0633\u0628\u0648\u0639 \u0627\u0644\u062a\u0627\u0644\u064a .", "qas": [{"question": "\u0641\u064a \u0623\u064a \u0641\u0635\u0644 \u0643\u0627\u0646 &quot;\u062a\u0648\u0641\u064a\u0631 \u0627\u0644\u062d\u0643\u0627\u0645&quot; \u062a\u0645 \u062a\u0642\u062f\u064a\u0645\u0647 \u0644\u0645\u0646\u062d \u0627\u0644\u0645\u062a\u0633\u0627\u0628\u0642\u064a\u0646 \u0641\u0631\u0635\u0629 \u062b\u0627\u0646\u064a\u0629\u061f", "id": "56d36e2059d6e41400146382", "answers": [{"text": "\u0639\u0645\u0644\u064a\u0629", "answer_start": 862}], "is_impossible": false}, {"question": "\u0643\u0645 \u0645\u0646 \u0627\u0644\u0648\u0642\u062a \u064a\u0645\u0643\u0646 \u0623\u0646 \u064a\u0633\u062a\u062e\u062f\u0645 \u0627\u0644\u0642\u0636\u0627\u0629 \u0641\u064a \u0643\u0644 \u0645\u0648\u0633\u0645\u061f", "id": "56d36e2059d6e41400146386", "answers": [{"text": "\u0625\u0644\u0627 \u0645\u0631\u0629", "answer_start": 731}], "is_impossible": false}, {"question": "\u0639\u0646\u062f\u0645\u0627 \u064a\u062a\u0645 \u0627\u0633\u062a\u062f\u0639\u0627\u0621 \u062b\u0644\u0627\u062b\u0629 \u060c \u063a\u0627\u0644\u0628\u0627 \u0645\u0627 \u064a\u062a\u0645 \u0625\u0631\u0633\u0627\u0644 \u0648\u0627\u062d\u062f \u0625\u0644\u0649 \u0645\u0627\u0630\u0627\u061f", "id": "56db01c5e7c41114004b4c26", "answers": [{"text": "\u0633\u0644\u0633\u0644\u0629", "answer_start": 482}], "is_impossible": false}, {"question": "\u0641\u064a \u0623\u064a \u0645\u0648\u0633\u0645 \u0643\u0627\u0646\u062a \u062d\u0644\u0642\u0629 \u0623\u064a\u062f\u0648\u0644 \u062c\u064a\u0641\u0632 \u0628\u0627\u0643\u061f", "id": "56db01c5e7c41114004b4c29", "answers": [{"text": "\u0627\u0644\u0645\u0648\u0633\u0645 \u0627\u0644\u0633\u0627\u062f\u0633", "answer_start": 461}], "is_impossible": false}]}, {"context": "\u062a\u0645 \u062a\u0642\u062f\u064a\u0645 \u0641\u0627\u0646 \u0633\u0627\u0641\u064a \u0641\u064a \u0627\u0644\u0645\u0648\u0633\u0645 \u0627\u0644\u0631\u0627\u0628\u0639 \u0639\u0634\u0631 . \u062e\u0644\u0627\u0644 \u0627\u0644\u0646\u0647\u0627\u0626\u064a\u0627\u062a \u060c \u064a \u0645\u0646\u062d \u0627\u0644\u0645\u0634\u0627\u0647\u062f\u0648\u0646 \u0646\u0627\u0641\u0630\u0629 \u0645\u062f\u062a\u0647\u0627 \u062e\u0645\u0633 \u062f\u0642\u0627\u0626\u0642 \u0644\u0644\u062a\u0635\u0648\u064a\u062a \u0644\u0644\u0645\u062a\u0633\u0627\u0628\u0642\u064a\u0646 \u0627\u0644\u0630\u064a\u0646 \u064a\u0648\u0627\u062c\u0647\u0648\u0646 \u062e\u0637\u0631 \u0627\u0644\u0625\u0642\u0635\u0627\u0621 \u0639\u0646 \u0637\u0631\u064a\u0642 \u0627\u0633\u062a\u062e\u062f\u0627\u0645 \u062d\u0633\u0627\u0628\u0647\u0645 \u0639\u0644\u0649 \u062a\u0648\u064a\u062a\u0631 \u0644\u062a\u062d\u062f\u064a\u062f \u0627\u0644\u0645\u062a\u0633\u0627\u0628\u0642 \u0627\u0644\u0630\u064a \u0633\u064a\u0646\u062a\u0642\u0644 \u0625\u0644\u0649 \u0627\u0644\u0639\u0631\u0636 \u0627\u0644\u062a\u0627\u0644\u064a \u060c \u0628\u062f\u0621 \u0627 \u0645\u0646 \u0623\u0641\u0636\u0644 8 .", "qas": [{"question": "\u0641\u064a \u0623\u064a \u0641\u0635\u0644 \u062a\u0645 \u0627\u0633\u062a\u062e\u062f\u0627\u0645 &quot;Fan Save&quot; \u0644\u0623\u0648\u0644 \u0645\u0631\u0629\u061f", "id": "56d36e4b59d6e4140014638c", "answers": [{"text": "\u0627\u0644\u0631\u0627\u0628\u0639 \u0639\u0634\u0631", "answer_start": 28}], "is_impossible": false}, {"question": "\u0643\u064a\u0641 \u064a\u0635\u0648\u0650\u0651\u062a \u0627\u0644\u0623\u0634\u062e\u0627\u0635 \u0628\u0627\u0633\u062a\u062e\u062f\u0627\u0645 \u0627\u0644\u0645\u0631\u0648\u062d\u0629\u061f", "id": "56d36e4b59d6e4140014638d", "answers": [{"text": "\u062a\u0642\u062f\u064a\u0645", "answer_start": 3}], "is_impossible": false}, {"question": "\u0645\u0627 \u0627\u0644\u0630\u064a \u062a\u0645 \u062a\u0642\u062f\u064a\u0645\u0647 \u0641\u064a \u0627\u0644\u0645\u0648\u0633\u0645 14 \u0644\u0644\u0633\u0645\u0627\u062d \u0644\u0644\u0645\u0639\u062c\u0628\u064a\u0646 \u0628\u0627\u0644\u0645\u0633\u0627\u0639\u062f\u0629 \u0641\u064a \u0625\u0646\u0642\u0627\u0630 \u0623\u062d\u062f \u0627\u0644\u0645\u062a\u0633\u0627\u0628\u0642\u064a\u0646\u061f", "id": "56db0286e7c41114004b4c2f", "answers": [{"text": "\u0641\u064a \u0627\u0644\u0645\u0648\u0633\u0645", "answer_start": 18}], "is_impossible": false}, {"question": "\u0643\u064a\u0641 \u064a\u0635\u0648\u0651\u062a \u0627\u0644\u0645\u0634\u0627\u0647\u062f\u0648\u0646 \u0644\u0623\u062d\u062f \u0627\u0644\u0645\u062a\u0633\u0627\u0628\u0642\u064a\u0646 \u0628\u0627\u0633\u062a\u062e\u062f\u0627\u0645 \u0645\u064a\u0632\u0629 &quot;\u062d\u0641\u0638 \u0627\u0644\u0645\u0639\u062c\u0628\u064a\u0646&quot;\u061f", "id": "56db0286e7c41114004b4c31", "answers": [{"text": "\u062a\u0642\u062f\u064a\u0645", "answer_start": 3}], "is_impossible": false}, {"question": "\u0645\u062a\u0649 \u064a\u0628\u062f\u0623 \u0627\u0644\u0645\u0631\u0648\u062d\u0629 \u0641\u064a \u0627\u0644\u062d\u0641\u0638\u061f", "id": "56db0286e7c41114004b4c32", "answers": [{"text": "\u062a\u0648\u064a\u062a\u0631", "answer_start": 168}], "is_impossible": false}]}, {"context": "\u0627\u0644\u0646\u0647\u0627\u0626\u064a \u0647\u0648 \u0627\u0644\u062d\u0644\u0642\u0629 \u0627\u0644\u0623\u062e\u064a\u0631\u0629 \u0645\u0646 \u0627\u0644\u0645\u0648\u0633\u0645 \u0627\u0644\u062a\u064a \u0627\u0633\u062a\u0645\u0631\u062a \u0633\u0627\u0639\u062a\u064a\u0646 \u060c \u0648\u0628\u0644\u063a\u062a \u0630\u0631\u0648\u062a\u0647\u0627 \u0641\u064a \u0627\u0644\u0643\u0634\u0641 \u0639\u0646 \u0627\u0644\u0641\u0627\u0626\u0632 . \u0628\u0627\u0644\u0646\u0633\u0628\u0629 \u0625\u0644\u0649 \u0627\u0644\u0645\u0648\u0627\u0633\u0645 \u0627\u0644\u0623\u0648\u0644\u0649 \u0648\u0627\u0644\u062b\u0627\u0646\u064a\u0629 \u0625\u0644\u0649 \u0627\u0644\u0633\u0627\u062f\u0633\u0629 \u0648\u0627\u0644\u0623\u0631\u0628\u0639\u0629 \u0639\u0634\u0631 \u060c \u062a\u0645 \u0628\u062b\u0647\u0627 \u0645\u0646 \u0645\u0633\u0631\u062d \u062f\u0648\u0644\u0628\u064a \u060c \u0627\u0644\u0630\u064a \u064a\u0633\u062a\u0648\u0639\u0628 \u062d\u0648\u0627\u0644\u064a 3400 \u0634\u062e\u0635 . \u0623\u0642\u064a\u0645\u062a \u0627\u0644\u0645\u0631\u062d\u0644\u0629 \u0627\u0644\u0646\u0647\u0627\u0626\u064a\u0629 \u0644\u0644\u0645\u0648\u0633\u0645 \u0627\u0644\u062b\u0627\u0646\u064a \u0641\u064a \u0645\u0633\u0631\u062d \u063a\u064a\u0628\u0633\u0648\u0646 \u0627\u0645\u0641\u064a\u062b\u064a\u0627\u062a\u0631\u064a \u060c \u0627\u0644\u0630\u064a \u064a\u062a\u0633\u0639 \u0644\u0623\u0643\u062b\u0631 \u0645\u0646 6000 \u0634\u062e\u0635 . \u0641\u064a \u0627\u0644\u0645\u0648\u0627\u0633\u0645 \u0645\u0646 \u0627\u0644\u0633\u0627\u0628\u0639\u0629 \u062d\u062a\u0649 \u0627\u0644\u062b\u0627\u0644\u062b\u0629 \u0639\u0634\u0631\u0629 \u060c \u0643\u0627\u0646 \u0627\u0644\u0645\u0643\u0627\u0646 \u0641\u064a \u0645\u0633\u0631\u062d \u0646\u0648\u0643\u064a\u0627 \u060c \u0627\u0644\u0630\u064a \u064a\u0636\u0645 \u0623\u0643\u062b\u0631 \u0645\u0646 7000 \u0634\u062e\u0635 .", "qas": [{"question": "\u0645\u0627 \u0647\u0648 \u0627\u0644\u0645\u0643\u0627\u0646 \u0627\u0644\u0630\u064a \u0623\u0642\u064a\u0645\u062a \u0641\u064a\u0647 \u0627\u0644\u062f\u0648\u0631\u0629 \u0627\u0644\u0646\u0647\u0627\u0626\u064a\u0629 \u0644\u0644\u0645\u0648\u0633\u0645 \u0627\u0644\u0633\u0627\u0628\u0639 \u0645\u0646 \u0623\u0645\u0631\u064a\u0643\u0627\u0646 \u0623\u064a\u062f\u0648\u0644\u061f", "id": "56d36e9659d6e41400146393", "answers": [{"text": "\u0645\u0633\u0631\u062d \u0646\u0648\u0643\u064a\u0627", "answer_start": 357}], "is_impossible": false}, {"question": "\u0643\u0645 \u0634\u062e\u0635 \u064a\u0645\u0643\u0646 \u0623\u0646 \u064a\u062d\u0636\u0631 \u062e\u062a\u0627\u0645 \u0623\u0645\u0631\u064a\u0643\u0627\u0646 \u0623\u064a\u062f\u0648\u0644 \u0641\u064a \u0645\u0633\u0631\u062d \u062f\u0648\u0644\u0628\u064a\u061f", "id": "56d36e9659d6e41400146394", "answers": [{"text": "3400", "answer_start": 196}], "is_impossible": false}, {"question": "\u0641\u064a \u0623\u064a \u062d\u0644\u0642\u0629 \u064a\u062a\u0645 \u0627\u0644\u0643\u0634\u0641 \u0639\u0646 \u0627\u0644\u0641\u0627\u0626\u0632 \u0641\u064a \u0623\u0645\u0631\u064a\u0643\u0627\u0646 \u0623\u064a\u062f\u0648\u0644\u061f", "id": "56d36e9659d6e41400146396", "answers": [{"text": "\u060c \u062a\u0645", "answer_start": 152}], "is_impossible": false}, {"question": "\u0623\u064a\u0646 \u062a\u0645 \u0628\u062b \u0627\u0644\u062d\u0644\u0642\u0629 \u0627\u0644\u0646\u0647\u0627\u0626\u064a\u0629 \u0645\u0646 \u0627\u0644\u0645\u0648\u0633\u0645\u061f", "id": "56db031de7c41114004b4c41", "answers": [{"text": "\u0645\u0633\u0631\u062d \u062f\u0648\u0644\u0628\u064a", "answer_start": 165}], "is_impossible": false}, {"question": "\u0645\u0627 \u0639\u062f\u062f \u0623\u0639\u0636\u0627\u0621 \u0627\u0644\u062c\u0645\u0647\u0648\u0631 \u0627\u0644\u0630\u064a\u0646 \u064a\u0645\u0643\u0646\u0647\u0645 \u0627\u0633\u062a\u064a\u0639\u0627\u0628\u0647\u0645 \u0641\u064a \u0645\u0633\u0631\u062d \u062f\u0648\u0644\u0628\u064a\u061f", "id": "56db031de7c41114004b4c42", "answers": [{"text": "3400", "answer_start": 196}], "is_impossible": false}, {"question": "\u0645\u0627 \u0647\u064a \u0627\u0644\u0642\u062f\u0631\u0629 \u0639\u0644\u0649 Ampitheatre \u062c\u064a\u0628\u0633\u0648\u0646\u061f", "id": "56db031de7c41114004b4c44", "answers": [{"text": "6000", "answer_start": 291}], "is_impossible": false}, {"question": "\u0644\u0644\u0645\u0648\u0627\u0633\u0645 7-13 \u060c \u0639\u0642\u062f\u062a \u0641\u064a \u0646\u0647\u0627\u064a\u0629 \u0627\u0644\u0645\u0648\u0633\u0645 \u0623\u064a\u0646\u061f", "id": "56db031de7c41114004b4c45", "answers": [{"text": "\u0645\u0633\u0631\u062d \u0646\u0648\u0643\u064a\u0627", "answer_start": 357}], "is_impossible": false}]}, {"context": "\u064a\u062a\u0644\u0642\u0649 \u0627\u0644\u0641\u0627\u0626\u0632 \u0635\u0641\u0642\u0629 \u0642\u064a\u0627\u0633\u064a\u0629 \u0645\u0639 \u0639\u0644\u0627\u0645\u0629 \u0631\u0626\u064a\u0633\u064a\u0629 \u060c \u0648\u0627\u0644\u062a\u064a \u0642\u062f \u062a\u0635\u0644 \u0625\u0644\u0649 \u0633\u062a\u0629 \u0623\u0644\u0628\u0648\u0645\u0627\u062a \u060c \u0648\u064a\u0636\u0645\u0646 \u0639\u0642\u062f \u0625\u062f\u0627\u0631\u0629 \u0645\u0639 \u0625\u062f\u0627\u0631\u0629 19 \u0627\u0644\u062a\u0627\u0628\u0639\u0629 \u0644\u0634\u0631\u0643\u0629 \u0623\u0645\u0631\u064a\u0643\u0627\u0646 \u0623\u064a\u062f\u0648\u0644 \u0627\u0644\u062a\u064a \u0644\u062f\u064a\u0647\u0627 \u0627\u0644\u062d\u0642 \u0641\u064a \u0627\u0644\u0631\u0641\u0636 \u0627\u0644\u0623\u0648\u0644 \u0644\u0644\u062a\u0648\u0642\u064a\u0639 \u0639\u0644\u0649 \u062c\u0645\u064a\u0639 \u0627\u0644\u0645\u062a\u0633\u0627\u0628\u0642\u064a\u0646 \u060c \u0648\u0643\u0630\u0644\u0643 \u0645\u062e\u062a\u0644\u0641 \u0639\u0642\u0648\u062f \u0645\u0631\u0628\u062d\u0629 . \u0623\u0641\u0627\u062f\u062a \u0627\u0644\u0623\u0646\u0628\u0627\u0621 \u0623\u0646 \u062c\u0645\u064a\u0639 \u0627\u0644\u0641\u0627\u0626\u0632\u064a\u0646 \u0642\u0628\u0644 \u0627\u0644\u0645\u0648\u0633\u0645 \u0627\u0644\u062a\u0627\u0633\u0639 \u062d\u0635\u0644\u0648\u0627 \u0639\u0644\u0649 \u0645\u0627 \u0644\u0627 \u064a\u0642\u0644 \u0639\u0646 \u0645\u0644\u064a\u0648\u0646 \u062f\u0648\u0644\u0627\u0631 \u0641\u064a \u0639\u0627\u0645\u0647\u0645 \u0627\u0644\u0623\u0648\u0644 \u0643\u0641\u0627\u0626\u0632 . \u0643\u0645\u0627 \u062d\u0635\u0644 \u062c\u0645\u064a\u0639 \u0627\u0644\u0648\u0635\u064a\u0641\u064a\u0646 \u0641\u064a \u0627\u0644\u0641\u0635\u0648\u0644 \u0627\u0644\u0639\u0634\u0631\u0629 \u0627\u0644\u0623\u0648\u0644\u0649 \u060c \u0628\u0627\u0644\u0625\u0636\u0627\u0641\u0629 \u0625\u0644\u0649 \u0628\u0639\u0636 \u0627\u0644\u0645\u062a\u0623\u0647\u0644\u064a\u0646 \u0644\u0644\u062a\u0635\u0641\u064a\u0627\u062a \u0627\u0644\u0646\u0647\u0627\u0626\u064a\u0629 \u060c \u0639\u0644\u0649 \u0635\u0641\u0642\u0627\u062a \u0642\u064a\u0627\u0633\u064a\u0629 \u0645\u0639 \u0627\u0644\u0639\u0644\u0627\u0645\u0627\u062a \u0627\u0644\u0643\u0628\u0631\u0649 . \u0648\u0645\u0639 \u0630\u0644\u0643 \u060c \u0627\u0628\u062a\u062f\u0627\u0621 \u0645\u0646 \u0627\u0644\u0645\u0648\u0633\u0645 11 \u060c \u064a\u0645\u0643\u0646 \u0636\u0645\u0627\u0646 \u0627\u0644\u0645\u0631\u0643\u0632 \u0627\u0644\u062b\u0627\u0646\u064a \u0641\u0642\u0637 \u0628\u0635\u0641\u0642\u0629 \u0648\u0627\u062d\u062f\u0629 \u0641\u0642\u0637 . \u0643\u0627\u0646 \u0644\u0634\u0631\u0643\u0629 BMG \u0633\u0648\u0646\u064a \u0627\u0644\u0645\u0648\u0627\u0633\u0645 1 9 \u0648\u0627\u0644\u0645\u062c\u0645\u0648\u0639\u0629 UMG \u0627\u0644\u0645\u0648\u0633\u0645 10 \u0627\u0644\u062d\u0642 \u0641\u064a \u0631\u0641\u0636 \u0623\u0648\u0644 \u062a\u0648\u0642\u064a\u0639 \u0644\u0644\u0645\u062a\u0633\u0627\u0628\u0642\u064a\u0646 \u0644\u0645\u062f\u0629 \u062b\u0644\u0627\u062b\u0629 \u0623\u0634\u0647\u0631 \u0628\u0639\u062f \u0646\u0647\u0627\u064a\u0629 \u0627\u0644\u0645\u0648\u0633\u0645 . \u0628\u062f\u0621 \u0627 \u0645\u0646 \u0627\u0644\u0645\u0648\u0633\u0645 \u0627\u0644\u0631\u0627\u0628\u0639 \u0639\u0634\u0631 \u060c \u062a\u0645 \u062a\u0648\u0642\u064a\u0639 \u0627\u0644\u0641\u0627\u0626\u0632 \u0645\u0639 \u0634\u0631\u0643\u0629 \u0628\u064a\u063a \u0645\u0627\u0643\u0647\u064a\u0646\u064a \u0631\u064a\u0643\u0648\u0631\u062f\u0633 . \u0643\u0645\u0627 \u0623\u0646\u062a\u062c \u0643\u0644\u0627\u064a\u0641 \u062f\u064a\u0641\u064a\u0633 \u060c \u0627\u0644\u0645\u0648\u0633\u064a\u0642\u064a \u0627\u0644\u0628\u0627\u0631\u0632 \u060c \u0628\u0639\u0636 \u0623\u0644\u0628\u0648\u0645\u0627\u062a \u0627\u0644\u0645\u062a\u0633\u0627\u0628\u0642\u064a\u0646 \u0627\u0644\u0645\u062e\u062a\u0627\u0631\u064a\u0646 \u060c \u0645\u062b\u0644 \u0643\u064a\u0644\u064a \u0643\u0644\u0627\u0631\u0643\u0633\u0648\u0646 \u060c \u0643\u0644\u0627\u064a \u0623\u064a\u0643\u0646 \u060c \u0641\u0627\u0646\u062a\u0627\u0632\u064a\u0627 \u0628\u0627\u0631\u064a\u0646\u0648 \u0648\u062f\u064a\u0627\u0646\u0627 \u062f\u064a \u063a\u0627\u0631\u0645\u0648 . \u064a\u062d\u0635\u0644 \u062c\u0645\u064a\u0639 \u0627\u0644\u0645\u062a\u0633\u0627\u0628\u0642\u064a\u0646 \u0641\u064a \u0627\u0644\u0645\u0631\u0627\u0643\u0632 \u0627\u0644\u0639\u0634\u0631\u0629 \u0627\u0644\u0623\u0648\u0644\u0649 11 \u0641\u064a \u0627\u0644\u0645\u0648\u0627\u0633\u0645 10 \u0648 12 \u0639\u0644\u0649 \u0627\u0645\u062a\u064a\u0627\u0632 \u0627\u0644\u062f\u062e\u0648\u0644 \u0641\u064a \u062c\u0648\u0644\u0629 \u060c \u062d\u064a\u062b \u064a\u062d\u0635\u0644 \u0643\u0644 \u0645\u0634\u0627\u0631\u0643 \u0639\u0644\u0649 \u0645\u0628\u0644\u063a \u0645\u0646 \u0633\u062a\u0629 \u0623\u0631\u0642\u0627\u0645 .", "qas": [{"question": "\u0623\u064a \u0634\u0631\u0643\u0629 \u062a\u062f\u064a\u0631 \u0627\u0644\u0641\u0627\u0626\u0632\u064a\u0646 \u0645\u0646 \u0623\u0645\u0631\u064a\u0643\u0627\u0646 \u0623\u064a\u062f\u0648\u0644\u061f", "id": "56d36fa259d6e4140014639c", "answers": [{"text": "\u0645\u0639 \u0625\u062f\u0627\u0631\u0629", "answer_start": 90}], "is_impossible": false}, {"question": "\u0645\u0627 \u0633\u062c\u0644 \u062a\u0633\u062c\u064a\u0644 \u062a\u0648\u0642\u064a\u0639 \u0627\u0644\u0641\u0627\u0626\u0632 \u0641\u064a \u0627\u0644\u0645\u0648\u0633\u0645 \u0627\u0644\u0631\u0627\u0628\u0639 \u0639\u0634\u0631 \u0645\u0646 \u0623\u0645\u0631\u064a\u0643\u0627\u0646 \u0623\u064a\u062f\u0648\u0644\u061f", "id": "56d36fa259d6e4140014639d", "answers": [{"text": "\u0645\u0639 \u0627\u0644\u0639\u0644\u0627\u0645\u0627\u062a \u0627\u0644\u0643\u0628\u0631\u0649", "answer_start": 435}], "is_impossible": false}, {"question": "\u0643\u0645 \u0645\u0646 \u0627\u0644\u0648\u0642\u062a \u064a\u062d\u0642 \u0644\u0634\u0631\u0643\u0629 \u0627\u0644\u062a\u0633\u062c\u064a\u0644 \u0641\u064a \u0627\u0644\u0631\u0641\u0636 \u0627\u0644\u0623\u0648\u0644 \u0644\u0644\u0645\u062a\u0633\u0627\u0628\u0642\u064a\u0646 \u0641\u064a \u0623\u0645\u0631\u064a\u0643\u0627\u0646 \u0623\u064a\u062f\u0648\u0644\u061f", "id": "56d36fa259d6e4140014639f", "answers": [{"text": "\u062b\u0644\u0627\u062b\u0629 \u0623\u0634\u0647\u0631", "answer_start": 627}], "is_impossible": false}, {"question": "\u0645\u0627\u0630\u0627 \u064a\u062a\u0644\u0642\u0649 \u0627\u0644\u0641\u0627\u0626\u0632 \u0641\u064a \u0623\u0645\u0631\u064a\u0643\u0627\u0646 \u0623\u064a\u062f\u0648\u0644\u061f", "id": "56db059de7c41114004b4c59", "answers": [{"text": "\u0635\u0641\u0642\u0629 \u0642\u064a\u0627\u0633\u064a\u0629", "answer_start": 13}], "is_impossible": false}, {"question": "\u0643\u0645\u0627 \u064a\u062a\u0644\u0642\u0649 \u0627\u0644\u0641\u0627\u0626\u0632 \u0639\u0642\u062f \u0625\u062f\u0627\u0631\u0629 \u0645\u0639 \u0623\u064a \u0634\u0631\u0643\u0629\u061f", "id": "56db059de7c41114004b4c5a", "answers": [{"text": "\u0645\u0639 \u0625\u062f\u0627\u0631\u0629", "answer_start": 90}], "is_impossible": false}, {"question": "\u0641\u064a \u0627\u0644\u0645\u0648\u0633\u0645 14 \u060c \u062a\u0645 \u062a\u0648\u0642\u064a\u0639 \u0627\u0644\u0641\u0627\u0626\u0632 \u0625\u0644\u0649 \u0623\u064a \u0634\u0631\u0643\u0629\u061f", "id": "56db059de7c41114004b4c5c", "answers": [{"text": "\u0645\u0639 \u0627\u0644\u0639\u0644\u0627\u0645\u0627\u062a \u0627\u0644\u0643\u0628\u0631\u0649", "answer_start": 435}], "is_impossible": false}]}, {"context": "\u0643\u0644 \u0645\u0648\u0633\u0645 \u0644\u0623\u0648\u0644 \u0645\u0631\u0629 \u0645\u0639 \u062c\u0648\u0644\u0629 \u0627\u0644\u0627\u062e\u062a\u0628\u0627\u0631 \u060c \u062a\u062c\u0631\u064a \u0641\u064a \u0645\u062f\u0646 \u0645\u062e\u062a\u0644\u0641\u0629 . \u062a\u062a\u0645\u064a\u0632 \u062d\u0644\u0642\u0627\u062a \u0627\u0644\u0627\u062e\u062a\u0628\u0627\u0631 \u0639\u0627\u062f\u0629 \u0628\u0645\u0632\u064a\u062c \u0645\u0646 \u0627\u0644\u0645\u062a\u0623\u0647\u0644\u064a\u0646 \u0644\u0644\u062a\u0635\u0641\u064a\u0627\u062a \u0627\u0644\u0646\u0647\u0627\u0626\u064a\u0629 \u0648\u0627\u0644\u0634\u062e\u0635\u064a\u0627\u062a \u0627\u0644\u0645\u062b\u064a\u0631\u0629 \u0644\u0644\u0627\u0647\u062a\u0645\u0627\u0645 \u0648\u0627\u0644\u0645\u062a\u0633\u0627\u0628\u0642\u064a\u0646 \u063a\u064a\u0631 \u0627\u0644\u0643\u0627\u0641\u064a\u064a\u0646 . \u0643\u0644 \u0645\u062a\u0633\u0627\u0628\u0642 \u0646\u0627\u062c\u062d \u064a\u062a\u0644\u0642\u0649 \u062a\u0630\u0643\u0631\u0629 \u0630\u0647\u0628\u064a\u0629 \u0644\u0644\u0645\u0636\u064a \u0642\u062f\u0645\u0627 \u0641\u064a \u0627\u0644\u062c\u0648\u0644\u0629 \u0627\u0644\u0642\u0627\u062f\u0645\u0629 \u0641\u064a \u0647\u0648\u0644\u064a\u0648\u0648\u062f . \u0627\u0633\u062a\u0646\u0627\u062f \u0627 \u0625\u0644\u0649 \u0639\u0631\u0648\u0636\u0647\u0645 \u062e\u0644\u0627\u0644 \u062c\u0648\u0644\u0629 \u0647\u0648\u0644\u064a\u0648\u0648\u062f \u062c\u0648\u0644\u0629 \u0644\u0627\u0633 \u0641\u064a\u062c\u0627\u0633 \u0644\u0644\u0641\u0635\u0648\u0644 10 \u0641\u0635\u0627\u0639\u062f \u0627 \u060c \u064a\u062a\u0645 \u0627\u062e\u062a\u064a\u0627\u0631 24 \u0625\u0644\u0649 36 \u0645\u062a\u0633\u0627\u0628\u0642 \u0627 \u0645\u0646 \u0642 \u0628\u0644 \u0627\u0644\u062d\u0643\u0627\u0645 \u0644\u0644\u0645\u0634\u0627\u0631\u0643\u0629 \u0641\u064a \u0627\u0644\u062f\u0648\u0631 \u0642\u0628\u0644 \u0627\u0644\u0646\u0647\u0627\u0626\u064a . \u0645\u0646 \u0627\u0644\u062f\u0648\u0631 \u0646\u0635\u0641 \u0627\u0644\u0646\u0647\u0627\u0626\u064a \u0641\u0635\u0627\u0639\u062f\u0627 \u060c \u064a\u0642\u0648\u0645 \u0627\u0644\u0645\u062a\u0633\u0627\u0628\u0642\u0648\u0646 \u0628\u0623\u062f\u0627\u0621 \u0623\u063a\u0646\u064a\u0627\u062a\u0647\u0645 \u0627\u0644\u062d\u064a\u0629 \u060c \u0645\u0639 \u0642\u064a\u0627\u0645 \u0627\u0644\u0642\u0636\u0627\u0629 \u0628\u0639\u0645\u0644 \u0627\u0646\u062a\u0642\u0627\u062f\u0627\u062a\u0647\u0645 \u0628\u0639\u062f \u0643\u0644 \u0623\u062f\u0627\u0621 . \u064a\u062a\u0645 \u0627\u0644\u062a\u0635\u0648\u064a\u062a \u0644\u0644\u0645\u062a\u0633\u0627\u0628\u0642\u064a\u0646 \u0645\u0646 \u0642\u0628\u0644 \u0627\u0644\u062c\u0645\u0647\u0648\u0631 \u0627\u0644\u0639\u0627\u0645 \u060c \u062b\u0645 \u064a\u062a\u0645 \u0627\u0644\u0643\u0634\u0641 \u0639\u0646 \u0646\u062a\u064a\u062c\u0629 \u0627\u0644\u062a\u0635\u0648\u064a\u062a \u0627\u0644\u0639\u0627\u0645 \u0641\u064a \u0639\u0631\u0636 \u0627\u0644\u0646\u062a\u0627\u0626\u062c \u0639\u0627\u062f\u0629 \u0641\u064a \u0627\u0644\u0644\u064a\u0644\u0629 \u0627\u0644\u062a\u0627\u0644\u064a\u0629 . \u062a \u0638\u0647\u0631 \u0627\u0644\u0646\u062a\u0627\u0626\u062c \u0623\u062f\u0627\u0621 \u0645\u062c\u0645\u0648\u0639\u0629 \u0645\u0645\u064a\u0632\u0629 \u0645\u0646 \u0642\u0628\u0644 \u0627\u0644\u0645\u062a\u0633\u0627\u0628\u0642\u064a\u0646 \u0628\u0627\u0644\u0625\u0636\u0627\u0641\u0629 \u0625\u0644\u0649 \u0623\u062f\u0627\u0621 \u0627\u0644\u0636\u064a\u0648\u0641 . \u062a\u0639\u0631\u0636 \u0623\u0647\u0645 \u062b\u0644\u0627\u062b\u0629 \u0646\u062a\u0627\u0626\u062c \u0623\u064a\u0636 \u0627 \u0623\u062d\u062f\u0627\u062b \u0627\u0644\u0639\u0648\u062f\u0629 \u0644\u0644\u0648\u0637\u0646 \u0644\u0623\u0641\u0636\u0644 3 \u0645\u062a\u0633\u0627\u0628\u0642\u064a\u0646 \u0641\u064a \u0627\u0644\u062a\u0635\u0641\u064a\u0627\u062a \u0627\u0644\u0646\u0647\u0627\u0626\u064a\u0629 . \u0647\u0630\u0627 \u0627\u0644\u0645\u0648\u0633\u0645 \u064a\u0635\u0644 \u0625\u0644\u0649 \u0630\u0631\u0648\u062a\u0647 \u0641\u064a \u0639\u0631\u0636 \u0627\u0644\u0646\u062a\u0627\u0626\u062c \u0627\u0644\u062e\u062a\u0627\u0645\u064a\u0629 \u0644\u0645\u062f\u0629 \u0633\u0627\u0639\u062a\u064a\u0646 \u060c \u062d\u064a\u062b \u064a\u062a\u0645 \u0627\u0644\u0643\u0634\u0641 \u0639\u0646 \u0627\u0644\u0641\u0627\u0626\u0632 \u0641\u064a \u0627\u0644\u0645\u0648\u0633\u0645 .", "qas": [{"question": "\u0645\u0627 \u0627\u0644\u0630\u064a \u064a\u0645\u0646\u062d \u0644\u0644\u0645\u062a\u0633\u0627\u0628\u0642\u064a\u0646 \u0627\u0644\u0630\u064a\u0646 \u064a\u062a\u062e\u0637\u0648\u0646 \u062c\u0648\u0644\u0629 \u0627\u0644\u0627\u062e\u062a\u0628\u0627\u0631\u061f", "id": "56d36fe159d6e414001463a7", "answers": [{"text": "\u062a\u0630\u0643\u0631\u0629 \u0630\u0647\u0628\u064a\u0629", "answer_start": 195}], "is_impossible": false}, {"question": "\u0641\u064a \u062c\u0648\u0644\u0627\u062a \u0627\u0644\u0627\u062e\u062a\u0628\u0627\u0631 \u060c \u0645\u0627\u0630\u0627 \u064a\u062a\u0644\u0642\u0649 \u0627\u0644\u0645\u062a\u0633\u0627\u0628\u0642\u0648\u0646 \u0627\u0644\u0630\u064a\u0646 \u0641\u0627\u0632\u0648\u0627 \u0628\u0645\u0648\u0627\u0641\u0642\u0629 \u0627\u0644\u0642\u0636\u0627\u0629\u061f", "id": "56db0637e7c41114004b4c63", "answers": [{"text": "\u062a\u0630\u0643\u0631\u0629 \u0630\u0647\u0628\u064a\u0629", "answer_start": 195}], "is_impossible": false}, {"question": "\u0645\u0646 \u064a\u0635\u0648\u062a \u0644\u0644\u0641\u0627\u0626\u0632\u064a\u0646 \u0627\u0644\u0645\u062a\u0628\u0627\u0631\u064a\u0646 \u0627\u0628\u062a\u062f\u0627\u0621 \u0645\u0646 \u0627\u0644\u062f\u0648\u0631 \u0646\u0635\u0641 \u0627\u0644\u0646\u0647\u0627\u0626\u064a\u061f", "id": "56db0637e7c41114004b4c65", "answers": [{"text": "\u0627\u0644\u062c\u0645\u0647\u0648\u0631", "answer_start": 543}], "is_impossible": false}]}, {"context": "\u0628\u0627\u0633\u062a\u062b\u0646\u0627\u0621 \u0627\u0644\u0645\u0648\u0627\u0633\u0645 \u0627\u0644\u0623\u0648\u0644\u0649 \u0648\u0627\u0644\u062b\u0627\u0646\u064a\u0629 \u060c \u0641\u0625\u0646 \u0627\u0644\u0645\u062a\u0633\u0627\u0628\u0642\u064a\u0646 \u0641\u064a \u0627\u0644\u062f\u0648\u0631 \u0646\u0635\u0641 \u0627\u0644\u0646\u0647\u0627\u0626\u064a \u064a\u0639\u0645\u0644\u0648\u0646 \u0623\u0645\u0627\u0645 \u062c\u0645\u0647\u0648\u0631 \u0627\u0644\u0627\u0633\u062a\u0648\u062f\u064a\u0648 . \u064a\u0624\u062f\u0648\u0646 \u0645\u0639 \u0641\u0631\u0642\u0629 \u0643\u0627\u0645\u0644\u0629 \u0641\u064a \u0627\u0644\u0646\u0647\u0627\u0626\u064a\u0627\u062a . \u0645\u0646 \u0627\u0644\u0645\u0648\u0633\u0645 \u0627\u0644\u0631\u0627\u0628\u0639 \u062d\u062a\u0649 \u0627\u0644\u0645\u0648\u0633\u0645 \u0627\u0644\u062a\u0627\u0633\u0639 \u060c \u0643\u0627\u0646 \u0641\u0631\u064a\u0642 \u0623\u0645\u0631\u064a\u0643\u0627\u0646 \u0623\u064a\u062f\u0648\u0644 \u0628\u0642\u064a\u0627\u062f\u0629 \u0631\u064a\u0643\u064a \u0645\u064a\u0646\u0648\u0631 . \u0645\u0646 \u0627\u0644\u0641\u0635\u0644 \u0627\u0644\u0639\u0627\u0634\u0631 \u0641\u0635\u0627\u0639\u062f\u0627 \u060c \u0631\u0627\u064a \u0634\u0648 . \u0642\u062f \u064a\u062a\u0645 \u062a\u0642\u062f\u064a\u0645 \u0627\u0644\u0645\u0633\u0627\u0639\u062f\u0629 \u0645\u0646 \u0642\u0628\u0644 \u0627\u0644\u0645\u062f\u0631\u0628\u064a\u0646 \u0627\u0644\u0645\u0631\u0645\u0648\u0642\u064a\u0646 \u0648\u0645\u0646\u0633\u0642\u064a \u0627\u0644\u0623\u063a\u0627\u0646\u064a \u060c \u0645\u062b\u0644 \u0645\u0627\u064a\u0643\u0644 \u0623\u0648\u0631\u0644\u0627\u0646\u062f \u0648\u062f\u064a\u0628\u0631\u0627 \u0628\u064a\u0631\u062f \u0625\u0644\u0649 \u0627\u0644\u0645\u062a\u0633\u0627\u0628\u0642\u064a\u0646 \u0648\u0631\u0627\u0621 \u0627\u0644\u0645\u0634\u0647\u062f . \u0628\u062f\u0627\u064a\u0629 \u0645\u0646 \u0627\u0644\u0645\u0648\u0633\u0645 \u0627\u0644\u0633\u0627\u0628\u0639 \u060c \u0642\u062f \u064a\u0624\u062f\u064a \u0627\u0644\u0645\u062a\u0633\u0627\u0628\u0642\u0648\u0646 \u0623\u062f\u0627\u0621 \u0627 \u0645\u0648\u0633\u064a\u0642\u064a \u0627 \u0645\u0646 \u062c\u0648\u0644\u0627\u062a \u0647\u0648\u0644\u064a\u0648\u0648\u062f \u0641\u0635\u0627\u0639\u062f \u0627 . \u0641\u064a \u0627\u0644\u0645\u0648\u0627\u0633\u0645 \u0627\u0644\u062a\u0633\u0639\u0629 \u0627\u0644\u0623\u0648\u0644\u0649 \u060c \u0643\u0627\u0646 \u064a\u062a\u0645 \u0628\u062b \u0627\u0644\u0639\u0631\u0648\u0636 \u0639\u0644\u0649 \u0627\u0644\u0647\u0648\u0627\u0621 \u0645\u0628\u0627\u0634\u0631\u0629 \u0641\u064a \u0644\u064a\u0627\u0644\u064a \u0627\u0644\u062b\u0644\u0627\u062b\u0627\u0621 \u060c \u062a\u0644\u064a\u0647\u0627 \u0627\u0644\u0646\u062a\u0627\u0626\u062c \u0627\u0644\u062a\u064a \u062a\u0638\u0647\u0631 \u064a\u0648\u0645 \u0627\u0644\u0623\u0631\u0628\u0639\u0627\u0621 \u0641\u064a \u0627\u0644\u0648\u0644\u0627\u064a\u0627\u062a \u0627\u0644\u0645\u062a\u062d\u062f\u0629 \u0648\u0643\u0646\u062f\u0627 \u060c \u0644\u0643\u0646\u0647\u0627 \u0627\u0646\u062a\u0642\u0644\u062a \u0625\u0644\u0649 \u0623\u064a\u0627\u0645 \u0627\u0644\u0623\u0631\u0628\u0639\u0627\u0621 \u0648\u0627\u0644\u062e\u0645\u064a\u0633 \u0641\u064a \u0627\u0644\u0645\u0648\u0633\u0645 \u0627\u0644\u0639\u0627\u0634\u0631 .", "qas": [{"question": "\u0641\u064a \u0623\u064a \u0645\u0648\u0633\u0645 \u0633\u0645\u062d \u0644\u0623\u0648\u0644 \u0645\u0631\u0629 \u0644\u0644\u0645\u062a\u0633\u0627\u0628\u0642\u064a\u0646 \u0628\u0627\u0633\u062a\u062e\u062f\u0627\u0645 \u0627\u0644\u0622\u0644\u0627\u062a \u0627\u0644\u0645\u0648\u0633\u064a\u0642\u064a\u0629\u061f", "id": "56d3702e59d6e414001463af", "answers": [{"text": "\u0645\u0639", "answer_start": 107}], "is_impossible": false}, {"question": "\u0645\u0646 \u0643\u0627\u0646 \u0645\u0633\u0624\u0648\u0644\u0627 \u0639\u0646 \u0641\u0631\u0642\u0629 \u0623\u0645\u0631\u064a\u0643\u0627\u0646 \u0623\u064a\u062f\u0648\u0644 \u0641\u064a \u0627\u0644\u0645\u0648\u0633\u0645 \u0627\u0644\u062d\u0627\u062f\u064a \u0639\u0634\u0631\u061f", "id": "56d3702e59d6e414001463b0", "answers": [{"text": "\u0631\u0627\u064a \u0634\u0648", "answer_start": 241}], "is_impossible": false}, {"question": "\u0641\u064a \u0623\u064a \u0645\u0648\u0633\u0645 \u0628\u062f\u0623 \u0628\u0631\u0646\u0627\u0645\u062c American Idol \u0627\u0644\u0628\u062b \u0641\u064a \u0644\u064a\u0627\u0644\u064a \u0627\u0644\u062e\u0645\u064a\u0633\u061f", "id": "56d3702e59d6e414001463b1", "answers": [{"text": "\u0627", "answer_start": 1}], "is_impossible": false}, {"question": "\u0645\u0646 \u0643\u0627\u0646 \u0642\u0627\u0626\u062f \u0641\u0631\u0642\u0629 \u0623\u0645\u0631\u064a\u0643\u0627\u0646 \u0623\u064a\u062f\u0648\u0644 \u0641\u064a \u0627\u0644\u0645\u0648\u0633\u0645 \u0627\u0644\u062e\u0627\u0645\u0633\u061f", "id": "56d3702e59d6e414001463b2", "answers": [{"text": "\u0631\u064a\u0643\u064a \u0645\u064a\u0646\u0648\u0631", "answer_start": 203}], "is_impossible": false}, {"question": "\u0645\u0646 \u0627\u0644\u0630\u064a \u0642\u0627\u062f \u0641\u0631\u0642\u0629 \u0623\u0645\u0631\u064a\u0643\u0627\u0646 \u0623\u064a\u062f\u0648\u0644 \u0628\u064a\u0646 \u0627\u0644\u0641\u0635\u0648\u0644 \u0627\u0644\u0623\u0631\u0628\u0639\u0629 \u0648\u0627\u0644\u062a\u0627\u0633\u0639\u0629\u061f", "id": "56db06dae7c41114004b4c6e", "answers": [{"text": "\u0631\u064a\u0643\u064a \u0645\u064a\u0646\u0648\u0631", "answer_start": 203}], "is_impossible": false}, {"question": "\u0645\u0646 \u0627\u0644\u0630\u064a \u0642\u0627\u062f \u0641\u0631\u0642\u0629 \u0623\u0645\u0631\u064a\u0643\u0627\u0646 \u0623\u064a\u062f\u0648\u0644 \u0628\u0639\u062f \u0631\u062d\u064a\u0644 \u0631\u064a\u0643\u064a \u0645\u064a\u0646\u0648\u0631\u061f", "id": "56db06dae7c41114004b4c6f", "answers": [{"text": "\u0631\u0627\u064a \u0634\u0648", "answer_start": 241}], "is_impossible": false}, {"question": "\u0641\u064a \u0623\u064a \u0645\u0648\u0633\u0645 \u0633\u0645\u062d \u0644\u0644\u0645\u062a\u0633\u0627\u0628\u0642\u064a\u0646 \u0628\u0627\u0633\u062a\u062e\u062f\u0627\u0645 \u0622\u0644\u0629 \u0645\u0648\u0633\u064a\u0642\u064a\u0629 \u0639\u0646\u062f\u0645\u0627 \u064a\u063a\u0646\u0648\u0646\u061f", "id": "56db06dae7c41114004b4c70", "answers": [{"text": "\u0645\u0639", "answer_start": 107}], "is_impossible": false}]}, {"context": "\u0628\u062f\u0623 \u0627\u0644\u0645\u0648\u0633\u0645 \u0627\u0644\u0623\u0648\u0644 \u0645\u0646 \u0623\u0645\u0631\u064a\u0643\u0627\u0646 \u0623\u064a\u062f\u0648\u0644 \u0643\u0639\u0631\u0636 \u0628\u062f\u064a\u0644 \u0635\u064a\u0641\u064a \u0641\u064a \u064a\u0648\u0646\u064a\u0648 2002 \u0639\u0644\u0649 \u0634\u0628\u0643\u0629 \u0641\u0648\u0643\u0633 . \u0634\u0627\u0631\u0643 \u0641\u064a \u0627\u0633\u062a\u0636\u0627\u0641\u062a\u0647 \u0643\u0644 \u0645\u0646 \u0631\u064a\u0627\u0646 \u0633\u064a\u0643\u0631\u064a\u0633\u062a \u0648\u0628\u0631\u0627\u064a\u0646 \u062f\u0627\u0646\u0643\u0644\u0645\u0627\u0646 .", "qas": [{"question": "\u0645\u0627 \u0634\u0628\u0643\u0629 \u0628\u062b\u062a \u0641\u064a \u0627\u0644\u0645\u0648\u0633\u0645 \u0627\u0644\u0623\u0648\u0644 \u0645\u0646 \u0623\u0645\u0631\u064a\u0643\u0627\u0646 \u0623\u064a\u062f\u0648\u0644\u061f", "id": "56d3705759d6e414001463b8", "answers": [{"text": "\u0639\u0644\u0649", "answer_start": 63}], "is_impossible": false}, {"question": "\u0641\u064a \u0623\u064a \u0639\u0627\u0645 \u0634\u0627\u0631\u0643\u062a \u0623\u0645\u0631\u064a\u0643\u0627\u0646 \u0623\u064a\u062f\u0648\u0644 \u0644\u0623\u0648\u0644 \u0645\u0631\u0629\u061f", "id": "56d3705759d6e414001463b9", "answers": [{"text": "2002", "answer_start": 58}], "is_impossible": false}, {"question": "\u0645\u0646 \u0643\u0627\u0646 \u0631\u0627\u064a\u0627\u0646 \u0633\u064a\u0643\u064a\u0631\u0627\u0633\u062a\u0633 \u064a\u0634\u0627\u0631\u0643 \u0641\u064a \u0627\u0633\u062a\u0636\u0627\u0641\u0629 \u0627\u0644\u0645\u0648\u0633\u0645 \u0627\u0644\u0623\u0648\u0644 \u0645\u0646 \u0623\u0645\u0631\u064a\u0643\u0627\u0646 \u0623\u064a\u062f\u0648\u0644\u061f", "id": "56d3705759d6e414001463ba", "answers": [{"text": "\u0648\u0628\u0631\u0627\u064a\u0646 \u062f\u0627\u0646\u0643\u0644\u0645\u0627\u0646", "answer_start": 115}], "is_impossible": false}, {"question": "\u0645\u062a\u0649 \u0638\u0647\u0631 \u0623\u0645\u0631\u064a\u0643\u0627\u0646 \u0623\u064a\u062f\u0648\u0644\u061f", "id": "56db0710e7c41114004b4c77", "answers": [{"text": "\u064a\u0648\u0646\u064a\u0648 2002", "answer_start": 52}], "is_impossible": false}, {"question": "\u0645\u0627 \u0627\u0644\u0634\u0628\u0643\u0629 \u0627\u0644\u062a\u064a \u0634\u0627\u0631\u0643 \u0641\u064a\u0647\u0627 \u0628\u0631\u0646\u0627\u0645\u062c \u0623\u0645\u0631\u064a\u0643\u0627\u0646 \u0623\u064a\u062f\u0648\u0644 \u0644\u0623\u0648\u0644 \u0645\u0631\u0629\u061f", "id": "56db0710e7c41114004b4c78", "answers": [{"text": "\u0639\u0644\u0649", "answer_start": 63}], "is_impossible": false}, {"question": "\u0645\u0646 \u0634\u0627\u0631\u0643 \u0641\u064a \u0627\u0633\u062a\u0636\u0627\u0641\u0629 American Idol\u061f", "id": "56db0710e7c41114004b4c79", "answers": [{"text": "\u0631\u064a\u0627\u0646 \u0633\u064a\u0643\u0631\u064a\u0633\u062a \u0648\u0628\u0631\u0627\u064a\u0646 \u062f\u0627\u0646\u0643\u0644\u0645\u0627\u0646", "answer_start": 102}], "is_impossible": false}]}, {"context": "\u0641\u064a \u062c\u0648\u0644\u0627\u062a \u0627\u0644\u0627\u062e\u062a\u0628\u0627\u0631 \u060c \u062a\u0645 \u0627\u062e\u062a\u064a\u0627\u0631 121 \u0645\u062a\u0633\u0627\u0628\u0642 \u0645\u0646 \u062d\u0648\u0627\u0644\u064a 10 \u060c 000 \u0627\u0644\u0630\u064a\u0646 \u062d\u0636\u0631\u0648\u0627 \u0627\u0644\u0627\u062e\u062a\u0628\u0627\u0631\u0627\u062a . \u062a\u0645 \u0642\u0637\u0639 \u0647\u0630\u0647 \u0625\u0644\u0649 30 \u0644\u062f\u0648\u0631 \u0646\u0635\u0641 \u0627\u0644\u0646\u0647\u0627\u0626\u064a \u060c \u0645\u0639 \u0639\u0634\u0631\u0629 \u0627\u0644\u0630\u0647\u0627\u0628 \u0625\u0644\u0649 \u0627\u0644\u0646\u0647\u0627\u0626\u064a\u0627\u062a . \u062a\u0645 \u0627\u0633\u062a\u0628\u0639\u0627\u062f \u0623\u062d\u062f \u0644\u0627\u0639\u0628\u064a \u0627\u0644\u062f\u0648\u0631 \u0646\u0635\u0641 \u0627\u0644\u0646\u0647\u0627\u0626\u064a \u060c \u062f\u064a\u0644\u0627\u0646\u0648 Cagnolatti \u060c \u0639\u0646 \u0627\u0644\u0643\u0630\u0628 \u0644\u0644\u062a\u0647\u0631\u0628 \u0645\u0646 \u0627\u0644\u062d\u062f \u0627\u0644\u0623\u0642\u0635\u0649 \u0644\u0639\u0645\u0631 \u0627\u0644\u0639\u0631\u0636 . \u0648\u0627\u062d\u062f\u0629 \u0645\u0646 \u0623\u0648\u0627\u0626\u0644 \u0627\u0644\u0645\u0631\u0634\u062d\u064a\u0646 \u060c \u062a\u0645\u0631\u064a\u0631\u0627 \u063a\u0631\u0627\u064a \u060c \u062a\u0645 \u0627\u0644\u0642\u0636\u0627\u0621 \u0639\u0644\u064a\u0647\u0627 \u0641\u064a \u0627\u0644\u0645\u0631\u0627\u0643\u0632 \u0627\u0644\u0623\u0631\u0628\u0639\u0629 \u0627\u0644\u0623\u0648\u0644\u0649 \u060c \u0648\u0647\u064a \u0627\u0644\u0623\u0648\u0644\u0649 \u0645\u0646 \u0627\u0644\u0639\u062f\u064a\u062f \u0645\u0646 \u0647\u0630\u0647 \u0627\u0644\u062a\u0635\u0641\u064a\u0627\u062a \u0627\u0644\u0635\u0639\u0628\u0629 \u0627\u0644\u062a\u064a \u0643\u0627\u0646\u062a \u0633\u062a\u062a\u0643\u0631\u0631 \u0641\u064a \u0627\u0644\u0645\u0648\u0627\u0633\u0645 \u0627\u0644\u0644\u0627\u062d\u0642\u0629 . \u062a\u0645 \u0625\u062f\u062e\u0627\u0644 \u0643\u0631\u064a\u0633\u062a\u064a\u0646\u0627 \u0643\u0631\u064a\u0633\u062a\u064a\u0627\u0646 \u0625\u0644\u0649 \u0627\u0644\u0645\u0633\u062a\u0634\u0641\u0649 \u0642\u0628\u0644 \u0638\u0647\u0648\u0631 \u0646\u062a\u0627\u0626\u062c \u0627\u0644\u0633\u062a\u0629 \u0627\u0644\u0623\u0648\u0627\u0626\u0644 \u0628\u0633\u0628\u0628 \u0622\u0644\u0627\u0645 \u0641\u064a \u0627\u0644\u0635\u062f\u0631 \u0648\u062e\u0641\u0642\u0627\u0646 \u0627\u0644\u0642\u0644\u0628 \u060c \u0648\u062a\u0645 \u0627\u0644\u062a\u062e\u0644\u0635 \u0645\u0646\u0647\u0627 \u0623\u062b\u0646\u0627\u0621 \u0648\u062c\u0648\u062f\u0647\u0627 \u0641\u064a \u0627\u0644\u0645\u0633\u062a\u0634\u0641\u0649 . \u0643\u0627\u0646 \u062c\u064a\u0645 \u0641\u064a\u0631\u0627\u0631\u0648\u0633 \u0623\u0648\u0644 \u0645\u062a\u0633\u0627\u0628\u0642 \u0645\u062b\u0644\u064a \u0627\u0644\u062c\u0646\u0633 \u0639\u0644\u0646\u0627 \u0641\u064a \u0627\u0644\u0639\u0631\u0636 . \u062a\u0645 \u0627\u0644\u0643\u0634\u0641 \u0639\u0646 \u062a\u0648\u062c\u0647\u0647 \u0627\u0644\u062c\u0646\u0633\u064a \u0641\u064a \u0645\u062c\u0644\u062a\u0647 \u0627\u0644\u0625\u0644\u0643\u062a\u0631\u0648\u0646\u064a\u0629 \u060c \u0625\u0644\u0627 \u0623\u0646\u0647 \u062a\u0645\u062a \u0625\u0632\u0627\u0644\u062a\u0647 \u062e\u0644\u0627\u0644 \u0627\u0644\u0645\u0633\u0627\u0628\u0642\u0629 \u0628\u0639\u062f \u0637\u0644\u0628 \u0645\u0646 \u0627\u0644\u0645\u0646\u062a\u062c\u064a\u0646 \u0627\u0644\u0645\u0639\u0631\u0636\u064a\u0646 \u0628\u0633\u0628\u0628 \u0645\u062e\u0627\u0648\u0641 \u0645\u0646 \u0623\u0646\u0647 \u0642\u062f \u064a\u0643\u0648\u0646 \u0644\u0647 \u062a\u0623\u062b\u064a\u0631 \u063a\u064a\u0631 \u0639\u0627\u062f\u0644 \u0639\u0644\u0649 \u0627\u0644\u0623\u0635\u0648\u0627\u062a .", "qas": [{"question": "\u0643\u0645 \u0639\u062f\u062f \u0627\u0644\u0645\u062a\u0633\u0627\u0628\u0642\u064a\u0646 \u0627\u0644\u0630\u064a\u0646 \u0646\u062c\u062d\u0648\u0627 \u0641\u064a \u062a\u062c\u0627\u0648\u0632 \u0627\u0644\u062c\u0648\u0644\u0629 \u0627\u0644\u0623\u0648\u0644\u0649 \u0645\u0646 \u0627\u0644\u0627\u062e\u062a\u0628\u0627\u0631\u0627\u062a\u061f", "id": "56d370aa59d6e414001463be", "answers": [{"text": "121", "answer_start": 30}], "is_impossible": false}, {"question": "\u0643\u0645 \u0639\u062f\u062f \u0627\u0644\u0623\u0634\u062e\u0627\u0635 \u0627\u0644\u0630\u064a\u0646 \u062a\u0645 \u0627\u062e\u062a\u0628\u0627\u0631\u0647\u0645 \u0641\u064a \u0627\u0644\u0628\u062f\u0627\u064a\u0629\u061f", "id": "56d370aa59d6e414001463bf", "answers": [{"text": "\u062d\u0648\u0627\u0644\u064a 10 \u060c 000", "answer_start": 44}], "is_impossible": false}, {"question": "\u0645\u0646 \u0623\u0648\u0644 \u0627\u0644\u0645\u062a\u0633\u0627\u0628\u0642\u064a\u0646 \u0627\u0644\u0645\u062b\u0644\u064a\u064a\u0646 \u0641\u064a \u0623\u0645\u0631\u064a\u0643\u0627\u0646 \u0623\u064a\u062f\u0648\u0644\u061f", "id": "56d370aa59d6e414001463c0", "answers": [{"text": "\u062c\u064a\u0645 \u0641\u064a\u0631\u0627\u0631\u0648\u0633", "answer_start": 573}], "is_impossible": false}, {"question": "\u0627\u0644\u0645\u062a\u0633\u0627\u0628\u0642 \u0627\u0644\u0630\u064a \u062a\u0645 \u0627\u0644\u0642\u0636\u0627\u0621 \u0639\u0644\u0649 \u0646\u062d\u0648 \u0645\u0641\u0627\u062c\u0626 \u062e\u0644\u0627\u0644 \u0627\u0644\u062d\u0644\u0642\u0629 \u0627\u0644\u0623\u0631\u0628\u0639\u0629 \u0627\u0644\u0623\u0648\u0644\u0649\u061f", "id": "56d370aa59d6e414001463c1", "answers": [{"text": "\u062a\u0645\u0631\u064a\u0631\u0627 \u063a\u0631\u0627\u064a", "answer_start": 283}], "is_impossible": false}, {"question": "\u0623\u064a\u0646 \u0643\u0627\u0646\u062a \u0643\u0631\u064a\u0633\u062a\u064a\u0646\u0627 \u0643\u0631\u064a\u0633\u062a\u064a\u0627\u0646 \u0639\u0646\u062f\u0645\u0627 \u062a\u0645 \u0627\u0633\u062a\u0628\u0639\u0627\u062f\u0647\u0627 \u0645\u0646 \u0627\u0644\u0639\u0631\u0636\u061f", "id": "56d370aa59d6e414001463c2", "answers": [{"text": "\u0627\u0644\u0645\u0633\u062a\u0634\u0641\u0649", "answer_start": 454}], "is_impossible": false}, {"question": "\u0643\u0645 \u0639\u062f\u062f \u0627\u0644\u0645\u062a\u0633\u0627\u0628\u0642\u064a\u0646 \u0627\u0644\u0630\u064a\u0646 \u062a\u0645 \u0627\u062e\u062a\u064a\u0627\u0631\u0647\u0645 \u0645\u0646 \u0628\u064a\u0646 10000 \u0634\u062e\u0635 \u062a\u0645 \u0627\u062e\u062a\u0628\u0627\u0631\u0647\u0645\u061f", "id": "56db079fe7c41114004b4c7d", "answers": [{"text": "121", "answer_start": 30}], "is_impossible": false}, {"question": "\u0645\u0646 \u0627\u0644\u0640 121 \u0627\u0644\u0645\u062e\u062a\u0627\u0631 \u060c \u0643\u0645 \u0623\u0635\u0628\u062d \u0646\u0635\u0641 \u0627\u0644\u0646\u0647\u0627\u0626\u064a\u061f", "id": "56db079fe7c41114004b4c7e", "answers": [{"text": "30", "answer_start": 99}], "is_impossible": false}, {"question": "\u0627\u0644\u0630\u064a \u062a\u0645 \u0627\u0633\u062a\u0628\u0639\u0627\u062f \u0627\u0644\u0645\u062a\u0633\u0627\u0628\u0642 \u0644\u0644\u0643\u0630\u0628 \u062d\u0648\u0644 \u0639\u0645\u0631\u0647\u061f", "id": "56db079fe7c41114004b4c7f", "answers": [{"text": "\u0641\u064a \u062c\u0648\u0644\u0627\u062a", "answer_start": 0}], "is_impossible": false}, {"question": "\u0645\u062a\u0649 \u062a\u0645 \u0627\u0644\u0642\u0636\u0627\u0621 \u0639\u0644\u0649 \u062a\u0627\u0645\u064a\u0631\u0627 \u062c\u0631\u0627\u064a\u061f", "id": "56db079fe7c41114004b4c80", "answers": [{"text": "\u0627\u0644\u0623\u0631\u0628\u0639\u0629", "answer_start": 324}], "is_impossible": false}, {"question": "\u0645\u0646 \u062a\u0645 \u0627\u0644\u062a\u062e\u0644\u0635 \u0645\u0646\u0647 \u0623\u062b\u0646\u0627\u0621 \u0648\u062c\u0648\u062f\u0647\u0627 \u0641\u064a \u0627\u0644\u0645\u0633\u062a\u0634\u0641\u0649 \u0628\u0633\u0628\u0628 \u0622\u0644\u0627\u0645 \u0641\u064a \u0627\u0644\u0635\u062f\u0631\u061f", "id": "56db079fe7c41114004b4c81", "answers": [{"text": "\u0643\u0631\u064a\u0633\u062a\u064a\u0646\u0627 \u0643\u0631\u064a\u0633\u062a\u064a\u0627\u0646", "answer_start": 432}], "is_impossible": false}]}, {"context": "\u0643\u0627\u0646\u062a \u0627\u0644\u0645\u0648\u0627\u062c\u0647\u0629 \u0627\u0644\u0646\u0647\u0627\u0626\u064a\u0629 \u0628\u064a\u0646 \u062c\u0648\u0633\u062a\u064a\u0646 \u063a\u0648\u0627\u0631\u064a\u0646\u064a \u060c \u0623\u062d\u062f \u0627\u0644\u0645\u0631\u0634\u062d\u064a\u0646 \u0627\u0644\u0623\u0648\u0627\u0626\u0644 \u060c \u0648\u0643\u064a\u0644\u064a \u0643\u0644\u0627\u0631\u0643\u0633\u0648\u0646 . \u0644\u0645 \u064a\u0643\u0646 \u0643\u0644\u0627\u0631\u0643\u0633\u0648\u0646 \u064a\u0639\u062a\u0642\u062f \u0641\u064a \u0627\u0644\u0628\u062f\u0627\u064a\u0629 \u0643\u0645\u0646\u0627\u0641\u0633 \u060c \u0644\u0643\u0646\u0647 \u0623\u062b\u0627\u0631 \u0625\u0639\u062c\u0627\u0628 \u0627\u0644\u0642\u0636\u0627\u0629 \u0628\u0628\u0639\u0636 \u0627\u0644\u0639\u0631\u0648\u0636 \u0627\u0644\u062c\u064a\u062f\u0629 \u0641\u064a \u0627\u0644\u062c\u0648\u0644\u0627\u062a \u0627\u0644\u0646\u0647\u0627\u0626\u064a\u0629 \u060c \u0645\u062b\u0644 \u0623\u062f\u0627\u0626\u0647\u0627 \u0627\u0645\u0631\u0623\u0629 \u0637\u0628\u064a\u0639\u064a\u0629 \u0644\u0623\u0631\u064a\u062b\u0627 \u0641\u0631\u0627\u0646\u0643\u0644\u064a\u0646 \u060c \u0648 \u0623\u0634\u064a\u0627\u0621 \u0645\u062b\u0644 \u0630\u0644\u0643 \u0647\u0646\u0627\u0643 \u0644\u0628\u064a\u062a\u064a \u0647\u0648\u062a\u0648\u0646 \u060c \u0648\u0641\u0627\u0632 \u0641\u064a \u0627\u0644\u0646\u0647\u0627\u064a\u0629 \u0628\u0627\u0644\u062a\u0627\u062c \u0641\u064a 4 \u0633\u0628\u062a\u0645\u0628\u0631 2002 .", "qas": [{"question": "\u0641\u064a \u0623\u064a \u0639\u0627\u0645 \u0641\u0627\u0632 \u0643\u064a\u0644\u064a \u0643\u0644\u0627\u0631\u0643\u0633\u0648\u0646\u061f", "id": "56d370d259d6e414001463c8", "answers": [{"text": "2002", "answer_start": 302}], "is_impossible": false}, {"question": "\u0645\u0646 \u0643\u0627\u0646 \u0627\u0644\u0639\u062f\u0627\u0621 \u062d\u062a\u0649 \u0643\u064a\u0644\u064a \u0643\u0644\u0627\u0631\u0643\u0633\u0648\u0646\u061f", "id": "56d370d259d6e414001463c9", "answers": [{"text": "\u062c\u0648\u0633\u062a\u064a\u0646 \u063a\u0648\u0627\u0631\u064a\u0646\u064a", "answer_start": 27}], "is_impossible": false}, {"question": "\u0641\u064a \u0623\u064a \u0634\u0647\u0631 \u0641\u0627\u0632 \u0643\u064a\u0644\u064a \u0643\u0644\u0627\u0631\u0643\u0633\u0648\u0646\u061f", "id": "56d370d259d6e414001463ca", "answers": [{"text": "\u0633\u0628\u062a\u0645\u0628\u0631", "answer_start": 295}], "is_impossible": false}, {"question": "\u0645\u0646 \u0627\u0644\u0646\u0647\u0627\u0626\u064a\u064a\u0646 \u060c \u0627\u0644\u0630\u064a \u0643\u0627\u0646 \u0645\u0646 \u0623\u0648\u0627\u0626\u0644 \u0627\u0644\u0645\u0631\u0634\u062d\u064a\u0646 \u0644\u0644\u0641\u0648\u0632\u061f", "id": "56db07fae7c41114004b4c88", "answers": [{"text": "\u062c\u0648\u0633\u062a\u064a\u0646 \u063a\u0648\u0627\u0631\u064a\u0646\u064a", "answer_start": 27}], "is_impossible": false}, {"question": "\u0645\u0646 \u0641\u0627\u0632 \u0628\u0627\u0644\u0645\u0648\u0633\u0645 \u0627\u0644\u0623\u0648\u0644 \u0645\u0646 \u0623\u0645\u0631\u064a\u0643\u0627\u0646 \u0623\u064a\u062f\u0648\u0644\u061f", "id": "56db07fae7c41114004b4c89", "answers": [{"text": "\u0648\u0643\u064a\u0644\u064a \u0643\u0644\u0627\u0631\u0643\u0633\u0648\u0646", "answer_start": 67}], "is_impossible": false}, {"question": "\u0645\u062a\u0649 \u0641\u0627\u0632 \u0643\u0644\u0627\u0631\u0643\u0633\u0648\u0646 \u0628\u0627\u0644\u062a\u0627\u062c\u061f", "id": "56db07fae7c41114004b4c8a", "answers": [{"text": "4 \u0633\u0628\u062a\u0645\u0628\u0631 2002", "answer_start": 293}], "is_impossible": false}]}, {"context": "\u0641\u064a \u0645\u0627 \u0623\u0635\u0628\u062d \u062a\u0642\u0644\u064a\u062f \u0627 \u060c \u0642\u0627\u0645 \u0643\u0644\u0627\u0631\u0643\u0633\u0648\u0646 \u0628\u0623\u062f\u0627\u0621 \u0623\u063a\u0646\u064a\u0629 \u0627\u0644\u062a\u062a\u0648\u064a\u062c \u062e\u0644\u0627\u0644 \u0627\u0644\u0646\u0647\u0627\u0626\u064a \u060c \u0648\u0623\u0635\u062f\u0631 \u0627\u0644\u0623\u063a\u0646\u064a\u0629 \u0641\u0648\u0631 \u0627\u0646\u062a\u0647\u0627\u0621 \u0627\u0644\u0645\u0648\u0633\u0645 . \u0623\u0645\u0627 \u0623\u063a\u0646\u064a\u0629 \u0644\u062d\u0638\u0629 \u0645\u062b\u0644 \u0647\u0630\u0627 \u060c \u0641\u0642\u062f \u0641\u0634\u0644\u062a \u0641\u064a \u062a\u0633\u062c\u064a\u0644 \u0631\u0642\u0645 \u0642\u064a\u0627\u0633\u064a \u0628\u0644\u063a 38 \u0639\u0627\u0645 \u0627 \u0645\u0646 \u0642\u0628\u0644 \u0641\u0631\u0642\u0629 \u0627\u0644\u0628\u064a\u062a\u0644\u0632 \u060c \u062d\u064a\u062b \u062d\u0642\u0642\u062a \u0623\u0643\u0628\u0631 \u0642\u0641\u0632\u0629 \u0641\u064a \u0631\u0642\u0645 \u0648\u0627\u062d\u062f \u0639\u0644\u0649 \u0642\u0627\u0626\u0645\u0629 \u0628\u064a\u0644\u0644\u0628\u0648\u0627\u0631\u062f \u0647\u0648\u062a 100 . \u0648\u0644\u0645 \u064a\u0646\u0634\u0631 \u063a\u0648\u0627\u0631\u064a\u0646\u064a \u0623\u064a \u0623\u063a\u0646\u064a\u0629 \u0628\u0639\u062f \u0627\u0644\u0639\u0631\u0636 \u0645\u0628\u0627\u0634\u0631\u0629 . \u0627\u0644\u0648\u062d\u064a\u062f \u0627\u0644\u0648\u0635\u064a\u0641 \u062d\u062a\u0649 \u0644\u0627 \u062a\u0641\u0639\u0644 \u0630\u0644\u0643 . \u0642\u062f\u0645 \u0643\u0644 \u0645\u0646 \u0643\u0644\u0627\u0631\u0643\u0633\u0648\u0646 \u0648\u063a\u0648\u0627\u0631\u064a\u0646\u064a \u0641\u064a\u0644\u0645\u0627 \u0645\u0648\u0633\u064a\u0642\u064a\u0627 \u060c \u0645\u0646 \u062c\u0648\u0633\u062a\u064a\u0646 \u0625\u0644\u0649 \u0643\u064a\u0644\u064a \u060c \u0627\u0644\u0630\u064a \u0635\u062f\u0631 \u0641\u064a \u0639\u0627\u0645 2003 \u0648\u0644\u0643\u0646 \u062a\u0645 \u0627\u0646\u062a\u0642\u0627\u062f\u0647 \u0639\u0644\u0649 \u0646\u0637\u0627\u0642 \u0648\u0627\u0633\u0639 . \u0623\u0635\u0628\u062d\u062a \u0643\u0644\u0627\u0631\u0643\u0633\u0648\u0646 \u0645\u0646\u0630 \u0630\u0644\u0643 \u0627\u0644\u062d\u064a\u0646 \u0623\u0646\u062c\u062d \u0645\u062a\u0633\u0627\u0628\u0642 \u0641\u064a \u0622\u064a\u062f\u0648\u0644 \u0639\u0644\u0649 \u0627\u0644\u0635\u0639\u064a\u062f \u0627\u0644\u062f\u0648\u0644\u064a \u060c \u062d\u064a\u062b \u0628\u0644\u063a\u062a \u0645\u0628\u064a\u0639\u0627\u062a \u0627\u0644\u0623\u0644\u0628\u0648\u0645 \u0641\u064a \u062c\u0645\u064a\u0639 \u0623\u0646\u062d\u0627\u0621 \u0627\u0644\u0639\u0627\u0644\u0645 \u0623\u0643\u062b\u0631 \u0645\u0646 23 \u0645\u0644\u064a\u0648\u0646 .", "qas": [{"question": "\u0645\u0627 \u0647\u064a \u0627\u0644\u0623\u063a\u0646\u064a\u0629 \u0627\u0644\u062a\u064a \u0623\u0637\u0644\u0642\u0647\u0627 \u0643\u064a\u0644\u064a \u0643\u0644\u0627\u0631\u0643\u0633\u0648\u0646 \u0628\u0639\u062f \u0641\u0648\u0632\u0647 \u0628\u062c\u0627\u0626\u0632\u0629 \u0623\u0645\u0631\u064a\u0643\u0627\u0646 \u0623\u064a\u062f\u0648\u0644\u061f", "id": "56d371e359d6e414001463d8", "answers": [{"text": "\u0644\u062d\u0638\u0629 \u0645\u062b\u0644 \u0647\u0630\u0627", "answer_start": 113}], "is_impossible": false}, {"question": "\u0623\u064a \u0641\u064a\u0644\u0645 \u062d\u0642\u0642\u0647 \u0643\u064a\u0644\u064a \u0643\u0644\u0627\u0631\u0643\u0633\u0648\u0646 \u0648\u062c\u0648\u0633\u062a\u064a\u0646 \u063a\u0648\u0627\u0631\u064a\u0646\u064a \u0628\u0639\u062f \u0623\u0646 \u0643\u0627\u0646\u0627 \u0641\u064a \u0623\u0645\u0631\u064a\u0643\u0627\u0646 \u0623\u064a\u062f\u0648\u0644\u061f", "id": "56d371e359d6e414001463d9", "answers": [{"text": "\u0645\u0646 \u062c\u0648\u0633\u062a\u064a\u0646 \u0625\u0644\u0649 \u0643\u064a\u0644\u064a", "answer_start": 373}], "is_impossible": false}, {"question": "\u0643\u0645 \u0639\u062f\u062f \u0627\u0644\u0623\u0644\u0628\u0648\u0645\u0627\u062a \u0627\u0644\u062a\u064a \u0628\u0627\u0639\u0647\u0627 \u0643\u064a\u0644\u064a \u0643\u0644\u0627\u0631\u0643\u0633\u0648\u0646 \u0641\u064a \u062c\u0645\u064a\u0639 \u0623\u0646\u062d\u0627\u0621 \u0627\u0644\u0639\u0627\u0644\u0645\u061f", "id": "56d371e359d6e414001463da", "answers": [{"text": "\u0623\u0643\u062b\u0631 \u0645\u0646 23 \u0645\u0644\u064a\u0648\u0646", "answer_start": 562}], "is_impossible": false}, {"question": "\u0645\u0627 \u0647\u064a \u0627\u0644\u0623\u063a\u0646\u064a\u0629 \u0627\u0644\u062a\u064a \u0642\u0627\u0645 \u0628\u0647\u0627 \u0643\u064a\u0644\u064a \u0643\u0644\u0627\u0631\u0643\u0633\u0648\u0646 \u062e\u0644\u0627\u0644 \u0627\u0644\u0646\u0647\u0627\u0626\u064a\u061f", "id": "56d371e359d6e414001463db", "answers": [{"text": "\u0644\u062d\u0638\u0629 \u0645\u062b\u0644 \u0647\u0630\u0627", "answer_start": 113}], "is_impossible": false}, {"question": "\u0645\u0627\u0630\u0627 \u063a\u0646\u0649 \u0643\u0644\u0627\u0631\u0643\u0633\u0648\u0646 \u062e\u0644\u0627\u0644 \u0627\u0644\u0646\u0647\u0627\u0626\u064a\u061f", "id": "56db0888e7c41114004b4c8f", "answers": [{"text": "\u0623\u063a\u0646\u064a\u0629 \u0627\u0644\u062a\u062a\u0648\u064a\u062c", "answer_start": 40}], "is_impossible": false}, {"question": "\u0645\u0627\u0630\u0627 \u0643\u0627\u0646 \u0627\u0633\u0645 \u0627\u0644\u0623\u063a\u0646\u064a\u0629\u061f", "id": "56db0888e7c41114004b4c90", "answers": [{"text": "\u0644\u062d\u0638\u0629 \u0645\u062b\u0644 \u0647\u0630\u0627", "answer_start": 113}], "is_impossible": false}, {"question": "\u0645\u0627 \u0627\u0644\u0633\u062c\u0644 \u0627\u0644\u0630\u064a \u0642\u0637\u0639\u062a\u0647 \u0627\u0644\u0623\u063a\u0646\u064a\u0629 \u060c \u0627\u0644\u062a\u064a \u0643\u0627\u0646\u062a \u0623\u0643\u0628\u0631 \u0642\u0641\u0632\u0629 \u0641\u064a \u0645\u0642\u062f\u0645\u0629 \u0645\u062e\u0637\u0637\u0627\u062a Billboard\u061f", "id": "56db0888e7c41114004b4c91", "answers": [{"text": "\u0627\u0644\u0628\u064a\u062a\u0644\u0632", "answer_start": 181}], "is_impossible": false}, {"question": "\u0645\u0627\u0630\u0627 \u0643\u0627\u0646 \u0627\u0633\u0645 \u0627\u0644\u0641\u064a\u0644\u0645 \u0627\u0644\u0630\u064a \u062c\u0645\u0639\u0647 \u0643\u0644 \u0645\u0646 \u0627\u0644\u0646\u0647\u0627\u0626\u064a\u0646 \u0645\u0639\u064b\u0627\u061f", "id": "56db0888e7c41114004b4c92", "answers": [{"text": "\u0645\u0646 \u062c\u0648\u0633\u062a\u064a\u0646 \u0625\u0644\u0649 \u0643\u064a\u0644\u064a", "answer_start": 373}], "is_impossible": false}, {"question": "\u0643\u0645 \u0643\u0627\u0646 \u0639\u062f\u062f \u0645\u0628\u064a\u0639\u0627\u062a \u0627\u0644\u0623\u0644\u0628\u0648\u0645 \u0641\u064a \u062c\u0645\u064a\u0639 \u0623\u0646\u062d\u0627\u0621 \u0627\u0644\u0639\u0627\u0644\u0645 \u0642\u062f \u062d\u0635\u0644 \u0639\u0644\u0649 \u0643\u064a\u0644\u064a \u0643\u0644\u0627\u0631\u0643\u0633\u0648\u0646 \u0645\u0646\u0630 \u0641\u0648\u0632\u0647 \u0641\u064a \u0622\u064a\u062f\u0648\u0644\u061f", "id": "56db0888e7c41114004b4c93", "answers": [{"text": "\u0623\u0643\u062b\u0631 \u0645\u0646 23 \u0645\u0644\u064a\u0648\u0646", "answer_start": 562}], "is_impossible": false}]}, {"context": "\u0628\u0639\u062f \u0646\u062c\u0627\u062d \u0627\u0644\u0645\u0648\u0633\u0645 \u0627\u0644\u0623\u0648\u0644 \u060c \u062a\u0645 \u0646\u0642\u0644 \u0627\u0644\u0645\u0648\u0633\u0645 \u0627\u0644\u062b\u0627\u0646\u064a \u0625\u0644\u0649 \u0627\u0644\u0647\u0648\u0627\u0621 \u0641\u064a \u064a\u0646\u0627\u064a\u0631 2003 . \u0627\u0632\u062f\u0627\u062f \u0639\u062f\u062f \u0627\u0644\u062d\u0644\u0642\u0627\u062a \u060c \u0648\u0643\u0630\u0644\u0643 \u0645\u064a\u0632\u0627\u0646\u064a\u0629 \u0627\u0644\u0639\u0631\u0636 \u0648\u0631\u0633\u0648\u0645 \u0627\u0644\u0623\u0646\u0634\u0637\u0629 \u0627\u0644\u062a\u062c\u0627\u0631\u064a\u0629 . \u063a\u0627\u062f\u0631 \u062f\u0648\u0646\u0643\u064a\u0644\u0645\u0627\u0646 \u0627\u0644\u0639\u0631\u0636 \u060c \u062a\u0627\u0631\u0643\u0627 \u0633\u064a\u0643\u0631\u064a\u0633\u062a \u0643\u0645\u0636\u064a\u0641 \u0648\u062d\u064a\u062f . \u0643\u0627\u0646\u062a \u0643\u0631\u064a\u0633\u062a\u064a\u0646 \u0622\u062f\u0645\u0632 \u0645\u0631\u0627\u0633\u0644\u0629 \u0647\u0630\u0627 \u0627\u0644\u0645\u0648\u0633\u0645 .", "qas": [{"question": "\u0641\u064a \u0623\u064a \u0639\u0627\u0645 \u0642\u062f\u0645 \u0627\u0644\u0645\u0648\u0633\u0645 \u0627\u0644\u0623\u0648\u0644 \u0645\u0646 \u0623\u0645\u0631\u064a\u0643\u0627\u0646 \u0623\u064a\u062f\u0648\u0644\u061f", "id": "56d3721359d6e414001463e1", "answers": [{"text": "2003", "answer_start": 65}], "is_impossible": false}, {"question": "\u0645\u0646 \u0643\u0627\u0646 \u0645\u0631\u0627\u0633\u0644\u0627 \u0641\u064a \u0627\u0644\u0645\u0648\u0633\u0645 \u0627\u0644\u062b\u0627\u0646\u064a \u0645\u0646 \u0623\u0645\u0631\u064a\u0643\u0627\u0646 \u0623\u064a\u062f\u0648\u0644\u061f", "id": "56d3721359d6e414001463e3", "answers": [{"text": "\u0643\u0631\u064a\u0633\u062a\u064a\u0646 \u0622\u062f\u0645\u0632", "answer_start": 192}], "is_impossible": false}, {"question": "\u0645\u062a\u0649 \u0627\u0644\u0645\u0648\u0633\u0645 \u0627\u0644\u062b\u0627\u0646\u064a \u0627\u0644\u0647\u0648\u0627\u0621\u061f", "id": "56db08b8e7c41114004b4c99", "answers": [{"text": "\u064a\u0646\u0627\u064a\u0631 2003", "answer_start": 59}], "is_impossible": false}, {"question": "\u0645\u0646 \u0643\u0627\u0646 \u0645\u0631\u0627\u0633\u0644\u0627 \u0644\u0644\u0645\u0648\u0633\u0645 \u0627\u0644\u062b\u0627\u0646\u064a\u061f", "id": "56db08b8e7c41114004b4c9b", "answers": [{"text": "\u0643\u0631\u064a\u0633\u062a\u064a\u0646 \u0622\u062f\u0645\u0632", "answer_start": 192}], "is_impossible": false}]}, {"context": "\u062a\u0645 \u0627\u0633\u062a\u0628\u0639\u0627\u062f \u0643\u0648\u0631\u064a \u0643\u0644\u0627\u0631\u0643 \u062e\u0644\u0627\u0644 \u0627\u0644\u0646\u0647\u0627\u0626\u064a\u0627\u062a \u0628\u0633\u0628\u0628 \u0648\u062c\u0648\u062f \u0633\u062c\u0644 \u0634\u0631\u0637\u0629 \u0644\u0645 \u064a\u0643\u0634\u0641 \u0639\u0646\u0647 . \u0648\u0645\u0639 \u0630\u0644\u0643 \u060c \u0627\u062f\u0639\u0649 \u0641\u064a \u0648\u0642\u062a \u0644\u0627\u062d\u0642 \u0623\u0646\u0647 \u0648\u0628\u0648\u0644\u0627 \u0639\u0628\u062f \u0643\u0627\u0646 \u0639\u0644\u0649 \u0639\u0644\u0627\u0642\u0629 \u063a\u0631\u0627\u0645\u064a\u0629 \u0623\u062b\u0646\u0627\u0621 \u0627\u0644\u0639\u0631\u0636 \u060c \u0648\u0623\u0646 \u0647\u0630\u0627 \u0633\u0627\u0647\u0645 \u0641\u064a \u0637\u0631\u062f\u0647 . \u0648\u0627\u062f\u0639\u0649 \u0643\u0644\u0627\u0631\u0643 \u0623\u064a\u0636\u0627 \u0623\u0646 \u0639\u0628\u062f \u0623\u0639\u0637\u0627\u0647 \u0645\u0639\u0627\u0645\u0644\u0629 \u062a\u0641\u0636\u064a\u0644\u064a\u0629 \u0639\u0644\u0649 \u0627\u0644\u0639\u0631\u0636 \u0628\u0633\u0628\u0628 \u0639\u0644\u0627\u0642\u062a\u0647\u0645\u0627 . \u0648\u0642\u062f \u0631\u0641\u0636 \u0641\u0648\u0643\u0633 \u0647\u0630\u0647 \u0627\u0644\u0645\u0632\u0627\u0639\u0645 \u0628\u0639\u062f \u062a\u062d\u0642\u064a\u0642 \u0645\u0633\u062a\u0642\u0644 . \u0643\u0645\u0627 \u062a\u0645 \u0627\u0633\u062a\u0628\u0639\u0627\u062f \u0627\u062b\u0646\u064a\u0646 \u0645\u0646 \u0646\u0635\u0641 \u0627\u0644\u0646\u0647\u0627\u0626\u064a \u0641\u064a \u062a\u0644\u0643 \u0627\u0644\u0633\u0646\u0629 \u062c\u064a\u0631\u064a\u062f \u0623\u0646\u062f\u0631\u0648\u0632 \u0644\u0627\u0639\u062a\u0642\u0627\u0644\u0647 \u0628\u062a\u0647\u0645\u0629 \u0627\u0644\u0627\u0639\u062a\u062f\u0627\u0621 \u060c \u0648\u0627\u0644\u0641\u0631\u0646\u0633\u064a \u062f\u064a\u0641\u064a\u0633 \u0644\u0623\u0646\u0647\u0645 \u0643\u0627\u0646\u0648\u0627 \u0642\u062f \u0635\u0645\u0645\u0648\u0627 \u0645\u0646 \u0642\u0628\u0644 \u0645\u0648\u0642\u0639 \u0627 \u0644\u0644\u0628\u0627\u0644\u063a\u064a\u0646 .", "qas": [{"question": "\u0645\u0646 \u0647\u0648 \u0627\u0644\u0642\u0627\u0636\u064a \u0643\u0627\u0631\u064a \u0643\u0644\u0627\u0631\u0643 \u0627\u0644\u0630\u064a \u0627\u062f\u0639\u0649 \u0623\u0646\u0647 \u0643\u0627\u0646 \u0639\u0644\u0649 \u0639\u0644\u0627\u0642\u0629 \u063a\u0631\u0627\u0645\u064a\u0629 \u0645\u0639\u0647\u061f", "id": "56d3726559d6e414001463e7", "answers": [{"text": "\u0648\u0628\u0648\u0644\u0627 \u0639\u0628\u062f", "answer_start": 101}], "is_impossible": false}, {"question": "\u0645\u0627 \u0627\u0644\u0645\u062a\u0633\u0627\u0628\u0642 \u0627\u0644\u0630\u064a \u062a\u0645\u062a \u0625\u0632\u0627\u0644\u062a\u0647 \u0645\u0646 \u0627\u0644\u0645\u0633\u0627\u0628\u0642\u0629 \u0644\u0643\u0648\u0646\u0647 \u0646\u0645\u0648\u0630\u062c\u064b\u0627 \u0639\u0644\u0649 \u0645\u0648\u0642\u0639 \u0648\u064a\u0628 \u0644\u0644\u0628\u0627\u0644\u063a\u064a\u0646\u061f", "id": "56d3726559d6e414001463e8", "answers": [{"text": "\u0648\u0627\u0644\u0641\u0631\u0646\u0633\u064a \u062f\u064a\u0641\u064a\u0633", "answer_start": 371}], "is_impossible": false}, {"question": "\u0627\u0644\u0630\u064a \u062a\u0645\u062a \u0625\u0632\u0627\u0644\u0629 \u0627\u0644\u0645\u062a\u0633\u0627\u0628\u0642 \u0645\u0646 \u0627\u0644\u0645\u0646\u0627\u0641\u0633\u0629 \u0644\u0639\u062f\u0645 \u0627\u0644\u0643\u0634\u0641 \u0639\u0646 \u0633\u062c\u0644 \u0627\u0644\u0634\u0631\u0637\u0629 \u0644\u0647\u061f", "id": "56d3726559d6e414001463e9", "answers": [{"text": "\u0643\u0648\u0631\u064a \u0643\u0644\u0627\u0631\u0643", "answer_start": 11}], "is_impossible": false}, {"question": "\u0627\u0644\u0645\u062a\u0633\u0627\u0628\u0642 \u0627\u0644\u0630\u064a \u0633\u0628\u0642 \u0627\u0644\u0642\u0628\u0636 \u0639\u0644\u064a\u0647 \u0648\u0648\u062c\u0647\u062a \u0625\u0644\u064a\u0647 \u062a\u0647\u0645\u0629 \u0627\u0644\u0627\u0639\u062a\u062f\u0627\u0621\u061f", "id": "56d3726559d6e414001463eb", "answers": [{"text": "\u062c\u064a\u0631\u064a\u062f \u0623\u0646\u062f\u0631\u0648\u0632", "answer_start": 332}], "is_impossible": false}, {"question": "\u0645\u0646 \u062a\u0645 \u0627\u0633\u062a\u0628\u0639\u0627\u062f\u0647 \u0644\u0627\u0645\u062a\u0644\u0627\u0643\u0647 \u0633\u062c\u0644 \u0627\u0644\u0634\u0631\u0637\u0629\u061f", "id": "56db0942e7c41114004b4c9f", "answers": [{"text": "\u0643\u0648\u0631\u064a \u0643\u0644\u0627\u0631\u0643", "answer_start": 11}], "is_impossible": false}, {"question": "\u0645\u0627 \u0627\u0644\u0645\u062a\u0633\u0627\u0628\u0642 \u0627\u0644\u0630\u064a \u062a\u0645\u062a \u0625\u0632\u0627\u0644\u062a\u0647 \u0645\u0646 \u0627\u0644\u0639\u0631\u0636 \u0644\u0646\u0645\u0630\u062c\u0629 \u0645\u0648\u0642\u0639 \u0648\u064a\u0628 \u0644\u0644\u0628\u0627\u0644\u063a\u064a\u0646\u061f", "id": "56db0942e7c41114004b4ca1", "answers": [{"text": "\u0648\u0627\u0644\u0641\u0631\u0646\u0633\u064a \u062f\u064a\u0641\u064a\u0633", "answer_start": 371}], "is_impossible": false}, {"question": "\u0627\u0644\u0630\u064a \u062a\u0645 \u0627\u0633\u062a\u0628\u0639\u0627\u062f \u0627\u0644\u0645\u062a\u0633\u0627\u0628\u0642 \u0628\u0633\u0628\u0628 \u062a\u0647\u0645\u0629 \u0627\u0644\u0627\u0639\u062a\u062f\u0627\u0621\u061f", "id": "56db0942e7c41114004b4ca2", "answers": [{"text": "\u062c\u064a\u0631\u064a\u062f \u0623\u0646\u062f\u0631\u0648\u0632", "answer_start": 332}], "is_impossible": false}]}, {"context": "\u0628\u0631\u0632 \u0631\u0648\u0628\u0646 \u0633\u062a\u0648\u062f\u0627\u0631\u062f \u0643\u0641\u0627\u0626\u0632 \u060c \u0628\u0641\u0648\u0632\u0647 \u0639\u0644\u0649 \u0643\u0644\u0627\u064a \u0623\u064a\u0643\u0646 \u0628\u0641\u0627\u0631\u0642 \u0635\u063a\u064a\u0631 . \u0645\u0646 \u0623\u0635\u0644 \u0645\u0627 \u0645\u062c\u0645\u0648\u0639\u0647 24 \u0645\u0644\u064a\u0648\u0646 \u0635\u0648\u062a \u060c \u0623\u0646\u0647\u0649 \u0633\u062a\u0648\u062f\u062f\u0627\u0631\u062f \u0641\u0642\u0637 134000 \u0635\u0648\u062a\u0627 \u0642\u0628\u0644 \u0623\u064a\u0643\u0646 . \u0643\u0627\u0646 \u0647\u0630\u0627 \u0627\u0644\u0647\u0627\u0645\u0634 \u0627\u0644\u0636\u0626\u064a\u0644 \u0644\u0644\u0646\u0635\u0631 \u0645\u062b\u064a\u0631\u0627 \u0644\u0644\u062c\u062f\u0644 \u0628\u0633\u0628\u0628 \u0627\u0644\u0639\u062f\u062f \u0627\u0644\u0643\u0628\u064a\u0631 \u0645\u0646 \u0627\u0644\u0645\u0643\u0627\u0644\u0645\u0627\u062a \u0627\u0644\u062a\u064a \u0641\u0634\u0644\u062a \u0641\u064a \u0627\u0644\u0648\u0635\u0648\u0644 \u0625\u0644\u064a\u0647\u0627 . \u0641\u064a \u0645\u0642\u0627\u0628\u0644\u0629 \u0642\u0628\u0644 \u0627\u0644\u0645\u0648\u0633\u0645 \u0627\u0644\u062e\u0627\u0645\u0633 \u060c \u0623\u0634\u0627\u0631 \u0627\u0644\u0645\u0646\u062a\u062c \u0627\u0644\u062a\u0646\u0641\u064a\u0630\u064a \u0646\u0627\u064a\u062c\u0644 \u0644\u064a\u062a\u0648\u062b\u0648 \u0625\u0644\u0649 \u0623\u0646 \u0623\u064a\u0643\u0646 \u0642\u062f \u0642\u0627\u062f \u0627\u0644\u0645\u0635\u0648\u062a \u0645\u0646 \u0623\u0633\u0628\u0648\u0639 \u0627\u0644\u0628\u062f\u0644 \u0625\u0644\u0649 \u0627\u0644\u0646\u0647\u0627\u064a\u0629 \u062d\u062a\u0649 \u0627\u0644\u0646\u0647\u0627\u064a\u0629 .", "qas": [{"question": "\u0645\u0646 \u0643\u0627\u0646 \u0627\u0644\u0641\u0627\u0626\u0632 \u0628\u0627\u0644\u0645\u0648\u0633\u0645 \u0627\u0644\u062b\u0627\u0646\u064a \u0641\u064a \u0623\u0645\u0631\u064a\u0643\u0627\u0646 \u0622\u064a\u062f\u0648\u0644\u061f", "id": "56d372a659d6e414001463f1", "answers": [{"text": "\u0631\u0648\u0628\u0646 \u0633\u062a\u0648\u062f\u0627\u0631\u062f", "answer_start": 4}], "is_impossible": false}, {"question": "\u0643\u0645 \u0639\u062f\u062f \u0627\u0644\u0623\u0635\u0648\u0627\u062a \u0627\u0644\u062a\u064a \u062a\u0645 \u0627\u0644\u0625\u062f\u0644\u0627\u0621 \u0628\u0647\u0627 \u062e\u0644\u0627\u0644 \u0627\u0644\u0623\u0633\u0628\u0648\u0639 \u0627\u0644\u0623\u062e\u064a\u0631\u061f", "id": "56d372a659d6e414001463f2", "answers": [{"text": "24 \u0645\u0644\u064a\u0648\u0646", "answer_start": 75}], "is_impossible": false}, {"question": "\u0645\u0646 \u0643\u0627\u0646 \u0627\u0644\u0641\u0627\u0626\u0632 \u0628\u0627\u0644\u0645\u0648\u0633\u0645 \u0627\u0644\u062b\u0627\u0646\u064a \u0645\u0646 \u0623\u0645\u0631\u064a\u0643\u0627\u0646 \u0623\u064a\u062f\u0648\u0644\u061f", "id": "56d372a659d6e414001463f3", "answers": [{"text": "\u0643\u0644\u0627\u064a \u0623\u064a\u0643\u0646", "answer_start": 35}], "is_impossible": false}, {"question": "\u0643\u0645 \u0639\u062f\u062f \u0627\u0644\u0623\u0635\u0648\u0627\u062a \u0627\u0644\u062a\u064a \u0641\u0627\u0632 \u0628\u0647\u0627 \u0631\u0648\u0628\u0646 \u0633\u062a\u0648\u062f\u0627\u0631\u062f\u061f", "id": "56d372a659d6e414001463f4", "answers": [{"text": "134000", "answer_start": 108}], "is_impossible": false}, {"question": "\u0645\u0627\u0630\u0627 \u0643\u0627\u0646 \u0627\u0633\u0645 \u0627\u0644\u0645\u0646\u062a\u062c \u0627\u0644\u0645\u0646\u0641\u0630 \u0627\u0644\u062a\u0646\u0641\u064a\u0630\u064a\u061f", "id": "56d372a659d6e414001463f5", "answers": [{"text": "\u0646\u0627\u064a\u062c\u0644 \u0644\u064a\u062a\u0648\u062b\u0648", "answer_start": 281}], "is_impossible": false}, {"question": "\u0645\u0646 \u0641\u0627\u0632 \u0628\u0627\u0644\u0645\u0648\u0633\u0645 \u0627\u0644\u062b\u0627\u0646\u064a\u061f", "id": "56db09ace7c41114004b4ca7", "answers": [{"text": "\u0631\u0648\u0628\u0646 \u0633\u062a\u0648\u062f\u0627\u0631\u062f", "answer_start": 4}], "is_impossible": false}, {"question": "\u0645\u0646 \u0643\u0627\u0646 \u0627\u0644\u0641\u0627\u0626\u0632 \u0628\u0627\u0644\u0645\u0648\u0633\u0645 \u0627\u0644\u062b\u0627\u0646\u064a\u061f", "id": "56db09ace7c41114004b4ca8", "answers": [{"text": "\u0643\u0644\u0627\u064a \u0623\u064a\u0643\u0646", "answer_start": 35}], "is_impossible": false}, {"question": "\u0643\u0645 \u0639\u062f\u062f \u0627\u0644\u0623\u0635\u0648\u0627\u062a \u0627\u0644\u062a\u064a \u062d\u0635\u0644\u062a \u0639\u0644\u064a\u0647\u0627 Studdard \u0641\u064a \u0627\u0644\u0646\u0647\u0627\u0626\u064a\u0627\u062a\u061f", "id": "56db09ace7c41114004b4ca9", "answers": [{"text": "134000", "answer_start": 108}], "is_impossible": false}, {"question": "\u0643\u0645 \u0639\u062f\u062f \u0627\u0644\u0623\u0635\u0648\u0627\u062a \u0627\u0644\u062a\u064a \u0623\u0644\u0642\u064a\u062a \u0641\u064a \u0627\u0644\u0646\u0647\u0627\u0626\u064a\u0627\u062a\u061f", "id": "56db09ace7c41114004b4caa", "answers": [{"text": "24 \u0645\u0644\u064a\u0648\u0646", "answer_start": 75}], "is_impossible": false}, {"question": "\u0645\u0646 \u0643\u0627\u0646 \u0646\u0627\u064a\u062c\u0644 \u0644\u064a\u062b\u062c\u0648\u064a \u064a\u0642\u0648\u0644 \u0623\u0646\u0647 \u0643\u0627\u0646 \u0645\u0646 \u0627\u0644\u0645\u0639\u062c\u0628\u064a\u0646 \u0628\u0627\u0644\u0641\u0648\u0632 \u0628\u0623\u063a\u0644\u0628\u064a\u0629 \u0627\u0644\u0645\u0648\u0633\u0645\u061f", "id": "56db09ace7c41114004b4cab", "answers": [{"text": "\u0643\u0644\u0627\u064a \u0623\u064a\u0643\u0646", "answer_start": 35}], "is_impossible": false}]}, {"context": "\u0648\u0648\u062c\u062f \u0643\u0644 \u0645\u0646 \u0627\u0644\u0645\u0631\u0634\u062d\u064a\u0646 \u0627\u0644\u0646\u0647\u0627\u0626\u064a\u064a\u0646 \u0627\u0644\u0646\u062c\u0627\u062d \u0628\u0639\u062f \u0627\u0644\u0639\u0631\u0636 \u060c \u0644\u0643\u0646 \u0623\u064a\u0643\u0646 \u0623\u062e\u0631\u062c \u0623\u063a\u0646\u064a\u0629 \u0633\u062a\u0627\u062f\u0627\u0631\u062f \u062a\u062a\u0633\u0627\u0642\u0637 \u0628\u062f\u0648\u0646 \u0623\u062c\u0646\u062d\u0629 \u0645\u0639 \u0625\u0635\u062f\u0627\u0631\u0647 \u0627\u0644\u0648\u062d\u064a\u062f \u0645\u0646 \u0628\u0631\u0646\u0627\u0645\u062c \u0647\u0630\u0627 \u0647\u0648 \u0627\u0644\u0644\u064a\u0644 \u060c \u0648\u0643\u0630\u0644\u0643 \u0641\u064a \u0625\u0635\u062f\u0627\u0631\u0627\u062a \u0627\u0644\u0623\u0644\u0628\u0648\u0645\u0627\u062a \u0627\u0644\u0644\u0627\u062d\u0642\u0629 . \u0643\u0645\u0627 \u062d\u0638\u064a \u062c\u0648\u0634 \u062c\u0631\u0627\u0633\u064a\u0646 \u0635\u0627\u062d\u0628 \u0627\u0644\u0645\u0631\u0643\u0632 \u0627\u0644\u0631\u0627\u0628\u0639 \u0628\u0628\u0639\u0636 \u0627\u0644\u0646\u062c\u0627\u062d \u0643\u0645\u063a\u0646\u064a \u0644\u0644\u0628\u0644\u0627\u062f .", "qas": [{"question": "\u0645\u0627 \u0647\u064a \u0623\u0648\u0644 \u0623\u063a\u0646\u064a\u0629 \u0623\u0635\u062f\u0631\u0647\u0627 \u0631\u0648\u0628\u0646 \u0633\u062a\u0648\u062f\u0627\u0631\u062f \u0628\u0639\u062f \u0641\u0648\u0632\u0647 \u0628\u062c\u0627\u0626\u0632\u0629 \u0623\u0645\u0631\u064a\u0643\u0627\u0646 \u0623\u064a\u062f\u0648\u0644\u061f", "id": "56d372d559d6e414001463fb", "answers": [{"text": "\u062a\u062a\u0633\u0627\u0642\u0637 \u0628\u062f\u0648\u0646 \u0623\u062c\u0646\u062d\u0629", "answer_start": 77}], "is_impossible": false}, {"question": "\u0645\u0627 \u0627\u0644\u0645\u062a\u0633\u0627\u0628\u0642 \u0627\u0644\u0630\u064a \u062c\u0627\u0621 \u0641\u064a \u0627\u0644\u0645\u0631\u0643\u0632 \u0627\u0644\u0631\u0627\u0628\u0639 \u0641\u064a \u0627\u0644\u0645\u0648\u0633\u0645 \u0627\u0644\u062b\u0627\u0646\u064a \u0645\u0646 \u0623\u0645\u0631\u064a\u0643\u0627\u0646 \u0623\u064a\u062f\u0648\u0644\u061f", "id": "56d372d559d6e414001463fc", "answers": [{"text": "\u062c\u0648\u0634 \u062c\u0631\u0627\u0633\u064a\u0646", "answer_start": 182}], "is_impossible": false}, {"question": "\u0645\u0627 \u0647\u064a \u0627\u0644\u0623\u063a\u0646\u064a\u0629 \u0627\u0644\u062a\u064a \u0623\u0637\u0644\u0642\u0647\u0627 \u0643\u0644\u0627\u064a \u0623\u064a\u0643\u0646 \u0623\u0648\u0644\u0627\u064b \u0628\u0639\u062f \u062e\u0633\u0627\u0631\u062a\u0647 \u0623\u0645\u0631\u064a\u0643\u0627\u0646 \u0623\u064a\u062f\u0648\u0644\u061f", "id": "56d372d559d6e414001463fd", "answers": [{"text": "\u0647\u0630\u0627 \u0647\u0648 \u0627\u0644\u0644\u064a\u0644", "answer_start": 122}], "is_impossible": false}, {"question": "\u0645\u0627\u0630\u0627 \u0643\u0627\u0646 \u0627\u0633\u0645 \u0623\u063a\u0646\u064a\u0629 \u062a\u062a\u0648\u064a\u062c \u0633\u062a\u0648\u062f\u0627\u0631\u062f\u061f", "id": "56db0b29e7c41114004b4cbb", "answers": [{"text": "\u062a\u062a\u0633\u0627\u0642\u0637 \u0628\u062f\u0648\u0646 \u0623\u062c\u0646\u062d\u0629", "answer_start": 77}], "is_impossible": false}, {"question": "\u0645\u0627\u0630\u0627 \u0643\u0627\u0646 \u0627\u0644\u0625\u0641\u0631\u0627\u062c \u0639\u0646 \u0623\u064a\u0643\u0646 \u0627\u0633\u0645\u0647 \u0648\u0627\u062d\u062f\u061f", "id": "56db0b29e7c41114004b4cbc", "answers": [{"text": "\u0647\u0630\u0627 \u0647\u0648 \u0627\u0644\u0644\u064a\u0644", "answer_start": 122}], "is_impossible": false}, {"question": "\u0623\u064a \u0645\u0646 \u0622\u062e\u0631 \u0627\u062b\u0646\u064a\u0646 \u062d\u0642\u0642 \u0646\u062c\u0627\u062d\u064b\u0627 \u0623\u0643\u0628\u0631 \u0645\u0639 \u0623\u0644\u0628\u0648\u0645\u0647 \u0627\u0644\u0623\u0648\u0644\u061f", "id": "56db0b29e7c41114004b4cbd", "answers": [{"text": "\u0623\u064a\u0643\u0646", "answer_start": 53}], "is_impossible": false}, {"question": "\u0645\u0646 \u0627\u0644\u0630\u064a \u062d\u0644 \u0641\u064a \u0627\u0644\u0645\u0631\u0643\u0632 \u0627\u0644\u0631\u0627\u0628\u0639 \u0641\u064a \u0627\u0644\u0645\u0648\u0633\u0645 \u0627\u0644\u062b\u0627\u0646\u064a\u061f", "id": "56db0b29e7c41114004b4cbe", "answers": [{"text": "\u062c\u0648\u0634 \u062c\u0631\u0627\u0633\u064a\u0646", "answer_start": 182}], "is_impossible": false}]}, {"context": "\u062a\u0645 \u0639\u0631\u0636 \u0627\u0644\u0645\u0648\u0633\u0645 \u0627\u0644\u062b\u0627\u0644\u062b \u0641\u064a 19 \u064a\u0646\u0627\u064a\u0631 2004 . \u0648\u0643\u0627\u0646 \u0645\u0646 \u0628\u064a\u0646 \u0623\u0643\u062b\u0631 \u0627\u0644\u0645\u062a\u0633\u0627\u0628\u0642\u064a\u0646 \u0627\u0644\u0630\u064a\u0646 \u062a\u062d\u062f\u062b\u0648\u0627 \u062e\u0644\u0627\u0644 \u0639\u0645\u0644\u064a\u0629 \u0627\u0644\u0627\u062e\u062a\u0628\u0627\u0631 \u0648\u0644\u064a\u0627\u0645 \u0647\u0648\u0646\u063a \u0627\u0644\u0630\u064a \u062d\u0638\u064a \u0628\u0627\u0647\u062a\u0645\u0627\u0645 \u0648\u0627\u0633\u0639 \u0627\u0644\u0646\u0637\u0627\u0642 \u0645\u0646 \u0623\u063a\u0646\u064a\u0629 \u0647\u064a \u0628\u0627\u0646\u062c \u0631\u064a\u0643\u064a \u0645\u0627\u0631\u062a\u064a\u0646 . \u0644\u0642\u062f \u0639\u0631 \u0636 \u0644\u0647 \u0627\u0646\u0643\u0634\u0627\u0641\u0647 \u0639\u0644\u0649 \u0623\u064a\u062f\u0648\u0644 \u0635\u0641\u0642\u0629 \u0642\u064a\u0627\u0633\u064a\u0629 \u060c \u0648\u0645\u0646 \u0627\u0644\u0645\u062f\u0647\u0634 \u0623\u0646\u0647 \u0623\u0635\u0628\u062d \u062b\u0627\u0644\u062b \u0623\u0641\u0636\u0644 \u0645\u0637\u0631\u0628 \u064a\u0628\u064a\u0639 \u0645\u0646 \u0630\u0644\u0643 \u0627\u0644\u0645\u0648\u0633\u0645 .", "qas": [{"question": "\u0641\u064a \u0623\u064a \u0639\u0627\u0645 \u062f\u062e\u0644 \u0627\u0644\u0645\u0648\u0633\u0645 \u0627\u0644\u062b\u0627\u0644\u062b \u0645\u0646 \u0623\u0645\u0631\u064a\u0643\u0627\u0646 \u0623\u064a\u062f\u0648\u0644\u061f", "id": "56d3730659d6e4140014640b", "answers": [{"text": "2004", "answer_start": 33}], "is_impossible": false}, {"question": "\u0627\u0644\u0630\u064a \u0627\u0634\u062a\u0647\u0631 \u0623\u0641\u0636\u0644 \u0627\u0644\u0645\u062a\u0633\u0627\u0628\u0642 \u0644\u0623\u062f\u0627\u0621 \u0627\u0644\u0627\u062e\u062a\u0628\u0627\u0631 \u0627\u0644\u0633\u064a\u0626 \u0644\u0647 &quot;\u0627\u0646\u0647\u0627 \u0627\u0644\u0627\u0646\u0641\u062c\u0627\u0631\u0627\u062a&quot;\u061f", "id": "56d3730659d6e4140014640c", "answers": [{"text": "\u0648\u0644\u064a\u0627\u0645 \u0647\u0648\u0646\u063a", "answer_start": 101}], "is_impossible": false}, {"question": "\u0623\u064a \u0645\u062a\u0633\u0627\u0628\u0642 \u0628\u0627\u0639 \u0623\u0643\u062b\u0631 \u0623\u0644\u0628\u0648\u0645\u0627\u062a \u0645\u0646 \u0627\u0644\u062c\u0645\u064a\u0639 \u0628\u0627\u0633\u062a\u062b\u0646\u0627\u0621 \u0627\u062b\u0646\u064a\u0646 \u0645\u0646 \u0627\u0644\u0645\u0648\u0633\u0645 \u0627\u0644\u062b\u0627\u0644\u062b \u0645\u0646 \u0623\u0645\u0631\u064a\u0643\u0627\u0646 \u0623\u064a\u062f\u0648\u0644\u061f", "id": "56d3730659d6e4140014640d", "answers": [{"text": "\u0648\u0644\u064a\u0627\u0645 \u0647\u0648\u0646\u063a", "answer_start": 101}], "is_impossible": false}, {"question": "\u0645\u062a\u0649 \u0627\u0644\u0645\u0648\u0633\u0645 \u0627\u0644\u062b\u0627\u0644\u062b\u061f", "id": "56db0b9be7c41114004b4cc3", "answers": [{"text": "19 \u064a\u0646\u0627\u064a\u0631 2004", "answer_start": 24}], "is_impossible": false}, {"question": "\u0627\u0644\u0630\u064a \u063a\u0646\u0649 \u0627\u0644\u0645\u062a\u0633\u0627\u0628\u0642 \u0639\u0644\u0649 \u0627\u0644\u0645\u0641\u062a\u0627\u062d &quot;\u0647\u064a \u0628\u0627\u0646\u062c\u0633&quot;\u061f", "id": "56db0b9be7c41114004b4cc4", "answers": [{"text": "\u0648\u0644\u064a\u0627\u0645 \u0647\u0648\u0646\u063a", "answer_start": 101}], "is_impossible": false}, {"question": "\u0627\u0644\u0630\u064a \u0643\u0627\u0646 \u0627\u0644\u0645\u062a\u0633\u0627\u0628\u0642 \u0631\u0642\u0645 \u062b\u0644\u0627\u062b\u0629 \u0641\u064a \u0627\u0644\u0645\u0628\u064a\u0639\u0627\u062a \u0645\u0646 \u0627\u0644\u0645\u0648\u0633\u0645 \u0627\u0644\u062b\u0627\u0644\u062b\u061f", "id": "56db0b9be7c41114004b4cc5", "answers": [{"text": "\u0648\u0644\u064a\u0627\u0645 \u0647\u0648\u0646\u063a", "answer_start": 101}], "is_impossible": false}]}, {"context": "\u0648\u062a\u0631\u0643\u0632 \u0627\u0644\u0643\u062b\u064a\u0631 \u0645\u0646 \u0627\u0644\u0627\u0647\u062a\u0645\u0627\u0645 \u0627\u0644\u0627\u0639\u0644\u0627\u0645\u064a \u062e\u0644\u0627\u0644 \u0627\u0644\u0645\u0648\u0633\u0645 \u0639\u0644\u0649 \u0627\u0644\u0645\u0637\u0631\u0628\u064a\u0646 \u0627\u0644\u0633\u0648\u062f \u0627\u0644\u062b\u0644\u0627\u062b\u0629 \u0648\u0647\u0645 \u0641\u0627\u0646\u062a\u0627\u0632\u064a\u0627 \u0628\u0627\u0631\u064a\u0646\u0648 \u0648\u0644\u0627\u062a\u0648\u064a\u0627 \u0644\u0646\u062f\u0646 \u0648\u062c\u064a\u0646\u064a\u0641\u0631 \u0647\u062f\u0633\u0648\u0646 \u0627\u0644\u062a\u064a \u0633\u0645\u064a\u062a \u0628\u062b\u0644\u0627\u062b\u0629 \u0645\u063a\u0646\u064a\u0627\u062a . \u0647\u0628\u0637 \u0627\u0644\u062b\u0644\u0627\u062b\u0629 \u0628\u0634\u0643\u0644 \u063a\u064a\u0631 \u0645\u062a\u0648\u0642\u0639 \u0641\u064a \u0627\u0644\u0642\u0627\u0639 \u0627\u0644\u062b\u0644\u0627\u062b\u0629 \u0641\u064a \u0623\u0639\u0644\u0649 \u0633\u0628\u0639\u0629 \u0646\u062a\u0627\u0626\u062c \u062a\u0638\u0647\u0631 \u060c \u0645\u0639 \u0647\u062f\u0633\u0648\u0646 \u0623\u0644\u063a\u0649 \u0628\u0634\u0643\u0644 \u0645\u062b\u064a\u0631 \u0644\u0644\u062c\u062f\u0644 . \u0648\u0648\u0635\u0641 \u0627\u0644\u062a\u0648\u0646 \u062c\u0648\u0646 \u060c \u0627\u0644\u0630\u064a \u0643\u0627\u0646 \u0648\u0627\u062d\u062f\u0627 \u0645\u0646 \u0627\u0644\u0645\u0648\u062c\u0647\u064a\u0646 \u0641\u064a \u0630\u0644\u0643 \u0627\u0644\u0645\u0648\u0633\u0645 \u060c \u0646\u062a\u0627\u0626\u062c \u0627\u0644\u0623\u0635\u0648\u0627\u062a \u0628\u0623\u0646\u0647\u0627 \u0639\u0646\u0635\u0631\u064a\u0629 \u0628\u0634\u0643\u0644 \u0644\u0627 \u064a\u0635\u062f\u0642 . \u0625\u0646 \u0627\u0644\u0625\u0642\u0627\u0645\u0627\u062a \u0627\u0644\u0645\u0637\u0648\u0644\u0629 \u0644\u062c\u0648\u0646 \u0633\u062a\u064a\u0641\u0646\u0632 \u0648\u064a\u0627\u0633\u0645\u064a\u0646 \u062a\u0631\u064a\u0627\u0633 \u0641\u064a \u0627\u0644\u0646\u0647\u0627\u0626\u064a\u0627\u062a \u060c \u0639\u0644\u0649 \u0627\u0644\u0631\u063a\u0645 \u0645\u0646 \u0627\u0644\u062a\u0639\u0644\u064a\u0642\u0627\u062a \u0627\u0644\u0633\u0644\u0628\u064a\u0629 \u0645\u0646 \u0627\u0644\u0642\u0636\u0627\u0629 \u060c \u0623\u062b\u0627\u0631\u062a \u0627\u0644\u0627\u0633\u062a\u064a\u0627\u0621 \u060c \u0644\u062f\u0631\u062c\u0629 \u0623\u0646 \u062c\u0648\u0646 \u0633\u062a\u064a\u0641\u0646\u0632 \u062a\u0644\u0642\u0649 \u062a\u0647\u062f\u064a\u062f\u0627 \u0628\u0627\u0644\u0642\u062a\u0644 \u060c \u0648\u0647\u0648 \u0645\u0627 \u0648\u0635\u0641\u0647 \u0628\u0623\u0646\u0647 \u0646\u0643\u062a\u0629 \u063a\u064a\u0631 \u0645\u062a\u0646\u0627\u0633\u0628\u0629 .", "qas": [{"question": "\u0645\u0627 \u0647\u064a \u0627\u0644\u0645\u062a\u0633\u0627\u0628\u0642\u0627\u062a \u0627\u0644\u0625\u0646\u0627\u062b \u0627\u0644\u0633\u0648\u062f \u0627\u0644\u062b\u0644\u0627\u062b\u0629 \u0641\u064a \u0627\u0644\u0645\u0648\u0633\u0645 \u0627\u0644\u062b\u0627\u0644\u062b \u0645\u0646 \u0623\u0645\u0631\u064a\u0643\u0627\u0646 \u0623\u064a\u062f\u0648\u0644 \u064a\u0634\u0627\u0631 \u0625\u0644\u064a\u0647\u0627 \u0639\u0645\u0648\u0645\u0627\u061f", "id": "56d3733e59d6e41400146411", "answers": [{"text": "\u0627\u0644\u0642\u0627\u0639 \u0627\u0644\u062b\u0644\u0627\u062b\u0629", "answer_start": 176}], "is_impossible": false}, {"question": "\u0627\u0644\u0630\u064a \u062a\u0645 \u0627\u0644\u0642\u0636\u0627\u0621 \u0639\u0644\u0649 \u0627\u0644\u0645\u062a\u0633\u0627\u0628\u0642 \u062e\u0644\u0627\u0644 \u0627\u0644\u0623\u0633\u0628\u0648\u0639 \u0645\u0646 \u0627\u0644\u0633\u0628\u0639\u0629 \u0627\u0644\u0623\u0648\u0627\u0626\u0644\u061f", "id": "56d3733e59d6e41400146412", "answers": [{"text": "\u0648\u062c\u064a\u0646\u064a\u0641\u0631 \u0647\u062f\u0633\u0648\u0646", "answer_start": 106}], "is_impossible": false}, {"question": "\u0645\u0627 \u0627\u0644\u0645\u063a\u0646\u064a \u0627\u0644\u0634\u0647\u064a\u0631 \u0642\u062f\u0645\u062a \u0627\u062f\u0639\u0627\u0621\u0627\u062a \u0627\u0644\u0639\u0646\u0635\u0631\u064a\u0629 \u0628\u0639\u062f \u0623\u0646 \u062a\u0645 \u0627\u0644\u0642\u0636\u0627\u0621 \u0639\u0644\u0649 \u062c\u0646\u064a\u0641\u0631 \u0647\u062f\u0633\u0648\u0646 \u0645\u0646 \u0623\u0645\u0631\u064a\u0643\u0627\u0646 \u0623\u064a\u062f\u0648\u0644\u061f", "id": "56d3733e59d6e41400146413", "answers": [{"text": "\u0627\u0644\u062a\u0648\u0646 \u062c\u0648\u0646", "answer_start": 253}], "is_impossible": false}, {"question": "\u0641\u064a \u0623\u064a \u0645\u0648\u0633\u0645 \u0643\u0627\u0646 \u0647\u0646\u0627\u0643 \u062b\u0644\u0627\u062b\u0629 \u0645\u062a\u0646\u0627\u0641\u0633\u064a\u0646 \u0641\u064a \u0628\u0631\u0646\u0627\u0645\u062c \u0623\u0645\u0631\u064a\u0643\u0627\u0646 \u0623\u064a\u062f\u0648\u0644 \u0647\u0648 \u0645\u062a\u0644\u0642\u064a \u0627\u0644\u062a\u0647\u062f\u064a\u062f\u0627\u062a \u0628\u0627\u0644\u0642\u062a\u0644\u061f", "id": "56d3733e59d6e41400146414", "answers": [{"text": "\u062c\u0648\u0646 \u0633\u062a\u064a\u0641\u0646\u0632", "answer_start": 371}], "is_impossible": false}, {"question": "\u0645\u0627 \u0643\u0627\u0646 \u064a\u0633\u0645\u0649 \u0641\u0627\u0646\u062a\u0627\u0632\u064a\u0627 \u0628\u0627\u0631\u064a\u0646\u0648 \u060c LaToya \u0644\u0646\u062f\u0646 \u0648\u062c\u0646\u064a\u0641\u0631 \u0647\u062f\u0633\u0648\u0646\u061f", "id": "56db18bae7c41114004b4cf1", "answers": [{"text": "\u0627\u0644\u0642\u0627\u0639 \u0627\u0644\u062b\u0644\u0627\u062b\u0629", "answer_start": 176}], "is_impossible": false}, {"question": "\u0623\u064a \u0645\u0646 \u0627\u0644\u062b\u0644\u0627\u062b\u0629 \u062a\u0645 \u0627\u0644\u0642\u0636\u0627\u0621 \u0639\u0644\u064a\u0647\u061f", "id": "56db18bae7c41114004b4cf3", "answers": [{"text": "\u0648\u062c\u064a\u0646\u064a\u0641\u0631 \u0647\u062f\u0633\u0648\u0646", "answer_start": 106}], "is_impossible": false}, {"question": "\u0645\u0646 \u0642\u0627\u0644 \u0623\u0646 \u0627\u0644\u0646\u062a\u0627\u0626\u062c \u0643\u0627\u0646\u062a \u0639\u0646\u0635\u0631\u064a\u0629\u061f", "id": "56db18bae7c41114004b4cf4", "answers": [{"text": "\u0627\u0644\u062a\u0648\u0646 \u062c\u0648\u0646", "answer_start": 253}], "is_impossible": false}, {"question": "\u0645\u0627 \u0627\u0644\u0645\u062a\u0633\u0627\u0628\u0642 \u0627\u0644\u0630\u064a \u0648\u0631\u062f \u0623\u0646\u0647 \u062a\u0644\u0642\u0649 \u062a\u0647\u062f\u064a\u062f\u0627 \u0628\u0627\u0644\u0642\u062a\u0644 \u0641\u064a \u0627\u0644\u0639\u0631\u0636\u061f", "id": "56db18bae7c41114004b4cf5", "answers": [{"text": "\u062c\u0648\u0646 \u0633\u062a\u064a\u0641\u0646\u0632", "answer_start": 371}], "is_impossible": false}]}, {"context": "\u062d\u0638\u064a \u0623\u062f\u0627\u0621 \u0641\u064a\u0644\u0645 \u0633\u0648\u0645\u0645\u064a\u0631\u062a\u064a\u0645\u064a \u0645\u0646 \u0642\u0628\u0644 \u0628\u0627\u0631\u064a\u0646\u0648 \u060c \u0648\u0627\u0644\u0630\u064a \u0639\u0631\u0641 \u0641\u064a \u0648\u0642\u062a \u0644\u0627\u062d\u0642 \u0628\u0627\u0633\u0645 Fantasia \u060c \u0641\u064a \u062a\u0648\u0628 8 \u0628\u0627\u0644\u0625\u0634\u0627\u062f\u0629 \u0639\u0644\u0649 \u0646\u0637\u0627\u0642 \u0648\u0627\u0633\u0639 \u060c \u0648\u0643\u0627\u0646 Simon Cowell \u064a\u0639\u062a\u0628\u0631\u0647 \u0644\u062d\u0638\u0629 \u0645\u0641\u0636\u0644\u0629 \u0644\u062f\u064a\u0647 \u0641\u064a \u0627\u0644\u0645\u0648\u0627\u0633\u0645 \u0627\u0644\u062a\u0633\u0639\u0629 \u0627\u0644\u062a\u064a \u0643\u0627\u0646 \u064a\u0634\u0627\u0631\u0643 \u0641\u064a\u0647\u0627 . \u0643\u0627\u0646\u062a \u0641\u0627\u0646\u062a\u0627\u0632\u064a\u0627 \u0648\u062f\u064a\u0627\u0646\u0627 \u062f\u064a \u063a\u0627\u0631\u0645\u0648 \u0622\u062e\u0631 \u0627\u062b\u0646\u064a\u0646 \u0645\u0646 \u0627\u0644\u0645\u062a\u0623\u0647\u0644\u064a\u0646 \u0644\u0644\u062a\u0635\u0641\u064a\u0627\u062a \u0627\u0644\u0646\u0647\u0627\u0626\u064a\u0629 \u060c \u0648\u062a\u0648\u062c\u062a \u0627\u0644\u0641\u0646\u062a\u0627\u0632\u064a\u0627 \u0628\u0627\u0644\u0641\u0627\u0626\u0632 . \u0623\u0635\u062f\u0631\u062a \u0641\u0627\u0646\u062a\u0627\u0632\u064a\u0627 \u0643\u0623\u063a\u0646\u064a\u0629 \u0627\u0644\u062a\u062a\u0648\u064a\u062c I \u0628\u064a\u0644\u064a\u064a\u0641\u064a \u060c \u0648\u0647\u064a \u0623\u063a\u0646\u064a\u0629 \u0634\u0627\u0631\u0643 \u0641\u064a \u062a\u0623\u0644\u064a\u0641\u0647\u0627 \u0627\u0644\u0645\u0637\u0631\u0628 \u0627\u0644\u0646\u0647\u0627\u0626\u064a Tamyra \u063a\u0631\u0627\u064a \u060c \u0648\u0623\u0635\u062f\u0631\u062a DeGarmo \u0623\u062d\u0644\u0627\u0645 . \u062d\u0642\u0642 \u0641\u0627\u0646\u062a\u0627\u0632\u064a\u0627 \u0628\u0639\u0636 \u0627\u0644\u0646\u062c\u0627\u062d\u0627\u062a \u0643\u0641\u0646\u0627\u0646 \u062a\u0633\u062c\u064a\u0644 \u060c \u0628\u064a\u0646\u0645\u0627 \u0623\u0635\u0628\u062d \u0647\u062f\u0633\u0648\u0646 \u060c \u0627\u0644\u0630\u064a \u0627\u062d\u062a\u0644 \u0627\u0644\u0645\u0631\u0643\u0632 \u0627\u0644\u0633\u0627\u0628\u0639 \u060c \u0627\u0644\u0645\u062a\u0633\u0627\u0628\u0642 \u0627\u0644\u0648\u062d\u064a\u062f \u0641\u064a \u0622\u064a\u062f\u0648\u0644 \u062d\u062a\u0649 \u0627\u0644\u0622\u0646 \u0644\u0644\u0641\u0648\u0632 \u0628\u062c\u0627\u0626\u0632\u0629 \u0623\u0648\u0633\u0643\u0627\u0631 \u0648\u062c\u0627\u0626\u0632\u0629 \u063a\u0631\u0627\u0645\u064a .", "qas": [{"question": "\u0645\u0646 \u0643\u0627\u0646 \u0627\u0644\u0641\u0627\u0626\u0632 \u0628\u0627\u0644\u0645\u0648\u0633\u0645 \u0627\u0644\u062b\u0627\u0644\u062b \u0645\u0646 \u0623\u0645\u0631\u064a\u0643\u0627\u0646 \u0623\u064a\u062f\u0648\u0644\u061f", "id": "56d3738f59d6e4140014641b", "answers": [{"text": "\u0648\u062f\u064a\u0627\u0646\u0627 \u062f\u064a \u063a\u0627\u0631\u0645\u0648", "answer_start": 208}], "is_impossible": false}, {"question": "\u0645\u0627 \u0647\u0648 \u0627\u0633\u0645 \u0623\u0648\u0644 \u0623\u063a\u0646\u064a\u0629 \u0645\u0646\u0641\u0631\u062f\u0629 \u0623\u0637\u0644\u0642\u062a\u0647\u0627 \u0641\u0627\u0646\u062a\u0627\u0632\u064a\u0627 \u0628\u0639\u062f \u0641\u0648\u0632\u0647\u0627 \u0628\u062c\u0627\u0626\u0632\u0629 \u0623\u0645\u0631\u064a\u0643\u0627\u0646 \u0623\u064a\u062f\u0648\u0644\u061f", "id": "56d3738f59d6e4140014641c", "answers": [{"text": "\u0623\u062f\u0627\u0621", "answer_start": 4}], "is_impossible": false}, {"question": "\u0645\u0627 \u0647\u064a \u0623\u0648\u0644 \u0623\u063a\u0646\u064a\u0629 \u0623\u0635\u062f\u0631\u062a\u0647\u0627 \u062f\u064a\u0627\u0646\u0627 \u062f\u064a \u063a\u0627\u0631\u0645\u0648 \u0628\u0639\u062f \u0623\u0646 \u0627\u062d\u062a\u0644\u062a \u0627\u0644\u0645\u0631\u0643\u0632 \u0627\u0644\u062b\u0627\u0646\u064a \u0641\u064a \u0623\u0645\u0631\u064a\u0643\u0627\u0646 \u0623\u064a\u062f\u0648\u0644\u061f", "id": "56d3738f59d6e4140014641d", "answers": [{"text": "\u0623\u062d\u0644\u0627\u0645", "answer_start": 405}], "is_impossible": false}, {"question": "\u0645\u0627 \u0647\u064a \u0627\u0644\u0623\u063a\u0646\u064a\u0629 \u0627\u0644\u062a\u064a \u063a\u0646\u062a\u0647\u0627 \u0641\u0627\u0646\u062a\u0627\u0632\u064a\u0627 \u0641\u064a \u0628\u0631\u0646\u0627\u0645\u062c Top 8\u061f", "id": "56db193ce7c41114004b4cfb", "answers": [{"text": "\u0627\u0644\u062a\u064a", "answer_start": 172}], "is_impossible": false}, {"question": "\u0645\u0646 \u0642\u0627\u0644 \u0625\u0646 \u062a\u0631\u0634\u064a\u062d \u0628\u0627\u0631\u064a\u0646\u0648 \u0644\u0633\u0628\u064a\u0631\u062a\u0645\u064a\u062a\u064a \u0643\u0627\u0646 \u0623\u0647\u0645 \u0644\u062d\u0638\u0627\u062a\u0647 \u0641\u064a \u0643\u0644 \u0627\u0644\u0641\u0635\u0648\u0644\u061f", "id": "56db193ce7c41114004b4cfc", "answers": [{"text": "\u0645\u0646 \u0642\u0628\u0644", "answer_start": 25}], "is_impossible": false}, {"question": "\u0645\u0646 \u0643\u0627\u0646 \u0622\u062e\u0631 \u0627\u062b\u0646\u064a\u0646 \u0645\u0646 \u0627\u0644\u0645\u062a\u0633\u0627\u0628\u0642\u064a\u0646\u061f", "id": "56db193ce7c41114004b4cfd", "answers": [{"text": "\u0641\u0627\u0646\u062a\u0627\u0632\u064a\u0627 \u0648\u062f\u064a\u0627\u0646\u0627 \u062f\u064a \u063a\u0627\u0631\u0645\u0648", "answer_start": 199}], "is_impossible": false}, {"question": "\u0645\u0646 \u062a\u0645 \u0627\u0644\u0625\u0639\u0644\u0627\u0646 \u0639\u0646 \u0641\u0627\u0626\u0632 \u0627\u0644\u0645\u0648\u0633\u0645\u061f", "id": "56db193ce7c41114004b4cfe", "answers": [{"text": "\u0641\u0627\u0646\u062a\u0627\u0632\u064a\u0627 \u0648\u062f\u064a\u0627\u0646\u0627", "answer_start": 199}], "is_impossible": false}, {"question": "\u0645\u0627\u0630\u0627 \u0643\u0627\u0646\u062a \u0623\u063a\u0646\u064a\u0629 \u062a\u062a\u0648\u064a\u062c \u0641\u0627\u0646\u062a\u0627\u0632\u064a\u0627\u061f", "id": "56db193ce7c41114004b4cff", "answers": [{"text": "\u0623\u062f\u0627\u0621", "answer_start": 4}], "is_impossible": false}]}, {"context": "\u0648\u0634\u0645\u0644\u062a \u0642\u0627\u0626\u0645\u0629 \u0623\u0641\u0636\u0644 12 \u0645\u062a\u0633\u0627\u0628\u0642 \u0627 \u0641\u064a \u0627\u0644\u0623\u0635\u0644 \u0645\u0627\u0631\u064a\u0648 \u0641\u0627\u0633\u0643\u0648\u064a\u0632 \u060c \u0648\u0644\u0643\u0646\u0647 \u062a\u0631\u0643 \u0627\u0644\u0623\u0633\u0628\u0627\u0628 \u0627\u0644\u0634\u062e\u0635\u064a\u0629 \u0648\u0627\u0633\u062a\u0628\u062f\u0644 \u0628\u0640 \u0646\u064a\u0643\u0648 \u0633\u0645\u064a\u062b . \u0641\u064a \u0648\u0642\u062a \u0644\u0627\u062d\u0642 \u060c \u0642\u0627\u0645 \u0645\u0648\u0638\u0641 \u0641\u064a \u0634\u0631\u0643\u0629 \u0641\u0631\u064a\u0645\u0627\u0646\u062a\u0644\u064a \u0645\u064a\u062f\u064a\u0627 \u060c \u0627\u0644\u062a\u064a \u062a\u0646\u062a\u062c \u0627\u0644\u0645\u0639\u0631\u0636 \u060c \u0628\u0631\u0641\u0639 \u062f\u0639\u0648\u0649 \u0642\u0636\u0627\u0626\u064a\u0629 \u0636\u062f \u0627\u0644\u0634\u0631\u0643\u0629 \u0628\u0633\u0628\u0628 \u0627\u0644\u0625\u0646\u0647\u0627\u0621 \u063a\u064a\u0631 \u0627\u0644\u0645\u0634\u0631\u0648\u0639 \u060c \u0645\u062f\u0639\u064a\u0627 \u0623\u0646\u0647 \u062a\u0645 \u0641\u0635\u0644\u0647 \u0628\u0639\u062f \u0623\u0646 \u0627\u0634\u062a\u0643\u0649 \u0645\u0646 \u0633\u0644\u0648\u0643 \u0641\u0627\u0633\u0642 \u0645\u0646 \u0642\u0628\u0644 \u0641\u0627\u0633\u0643\u0648\u064a\u0632 \u062a\u062c\u0627\u0647\u0647 \u0623\u062b\u0646\u0627\u0621 \u0627\u0644\u0639\u0631\u0636 .", "qas": [{"question": "\u0645\u0646 \u062d\u0635\u0644 \u0639\u0644\u0649 \u0645\u0643\u0627\u0646 \u0641\u064a \u0642\u0627\u0626\u0645\u0629 \u0623\u0641\u0636\u0644 12 \u0644\u0627\u0639\u0628\u0627\u064b \u0628\u0639\u062f \u0637\u0631\u062f \u0645\u0627\u0631\u064a\u0648 \u0641\u0627\u0633\u0643\u064a\u0632\u061f", "id": "56d3741959d6e4140014642f", "answers": [{"text": "\u0646\u064a\u0643\u0648 \u0633\u0645\u064a\u062b", "answer_start": 91}], "is_impossible": false}, {"question": "\u0645\u0646 \u0627\u0644\u0630\u064a \u062d\u0644 \u0645\u062d\u0644 \u0641\u0627\u0633\u0643\u0648\u064a\u0632 \u0641\u064a \u0627\u0644\u062f\u0648\u0631 \u0627\u0644\u0646\u0647\u0627\u0626\u064a\u061f", "id": "56db1a27e7c41114004b4d10", "answers": [{"text": "\u0646\u064a\u0643\u0648 \u0633\u0645\u064a\u062b", "answer_start": 91}], "is_impossible": false}, {"question": "\u0645\u0627 \u0634\u0631\u0643\u0629 \u062a\u0646\u062a\u062c \u0627\u0644\u0645\u0639\u0631\u0636\u061f", "id": "56db1a27e7c41114004b4d11", "answers": [{"text": "\u0641\u0631\u064a\u0645\u0627\u0646\u062a\u0644\u064a \u0645\u064a\u062f\u064a\u0627 \u060c \u0627\u0644\u062a\u064a", "answer_start": 134}], "is_impossible": false}, {"question": "\u064a\u0642\u0648\u0644 \u0645\u0648\u0638\u0641 \u0633\u0627\u0628\u0642 \u0625\u0646\u0647 \u0637\u064f\u0631\u062f \u0628\u0639\u062f \u0623\u0646 \u0627\u0634\u062a\u0643\u0649 \u0645\u0646 \u0647\u0648\u064a\u0629 \u0627\u0644\u0645\u0631\u0634\u062d \u0627\u0644\u0646\u0647\u0627\u0626\u064a\u061f", "id": "56db1a27e7c41114004b4d12", "answers": [{"text": "\u0641\u0627\u0633\u0643\u0648\u064a\u0632", "answer_start": 44}], "is_impossible": false}]}, {"context": "\u062e\u0644\u0627\u0644 \u0627\u0644\u0623\u0633\u0628\u0648\u0639 \u0627\u0644\u062d\u0627\u062f\u064a \u0639\u0634\u0631 \u0627\u0644\u0623\u0639\u0644\u0649 \u060c \u0628\u0633\u0628\u0628 \u0627\u0644\u0627\u062e\u062a\u0644\u0627\u0637 \u0645\u0639 \u0631\u0642\u0645 \u0647\u0627\u062a\u0641 \u0627\u0644\u0645\u062a\u0633\u0627\u0628\u0642\u064a\u0646 \u060c \u062a\u0643\u0631\u0631\u062a \u0639\u0645\u0644\u064a\u0629 \u0627\u0644\u062a\u0635\u0648\u064a\u062a \u0639\u0644\u0649 \u0645\u0627 \u0643\u0627\u0646 \u064a\u062d\u062f\u062b \u0639\u0627\u062f\u0629 \u0641\u064a \u0627\u0644\u0644\u064a\u0644\u0629 \u060c \u0645\u0639 \u062a\u0623\u062c\u064a\u0644 \u0643\u0634\u0641 \u0627\u0644\u0646\u062a\u0627\u0626\u062c \u062d\u062a\u0649 \u0627\u0644\u0644\u064a\u0644\u0629 \u0627\u0644\u062a\u0627\u0644\u064a\u0629 .", "qas": [{"question": "\u062e\u0644\u0627\u0644 \u0623\u064a \u0623\u0633\u0628\u0648\u0639 \u0643\u0627\u0646 \u0647\u0646\u0627\u0643 \u0645\u0634\u0643\u0644\u0629 \u0641\u064a \u0627\u0644\u062a\u0635\u0648\u064a\u062a\u061f", "id": "56d3743659d6e41400146433", "answers": [{"text": "\u062e\u0644\u0627\u0644 \u0627\u0644\u0623\u0633\u0628\u0648\u0639", "answer_start": 0}], "is_impossible": false}, {"question": "\u0645\u062a\u0649 \u062a\u0638\u0647\u0631 \u0627\u0644\u0646\u062a\u0627\u0626\u062c\u061f", "id": "56db1a7de7c41114004b4d1a", "answers": [{"text": "\u062d\u062a\u0649 \u0627\u0644\u0644\u064a\u0644\u0629 \u0627\u0644\u062a\u0627\u0644\u064a\u0629", "answer_start": 146}], "is_impossible": false}]}, {"context": "\u0641\u064a \u0623\u064a\u0627\u0631 \u0645\u0627\u064a\u0648 2005 \u060c \u062a\u0645 \u0627\u0644\u0625\u0639\u0644\u0627\u0646 \u0639\u0646 \u0643\u0627\u0631\u064a \u0623\u0646\u062f\u0631\u0648\u0648\u062f \u0627\u0644\u0641\u0627\u0626\u0632\u0629 \u060c \u0645\u0639 \u0641\u0648\u0632 \u0628\u0627\u064a\u0632 \u0628\u0627\u0644\u0645\u0631\u0643\u0632 \u0627\u0644\u062b\u0627\u0646\u064a . \u0623\u0635\u062f\u0631 \u0643\u0644 \u0645\u0646 \u0623\u0646\u062f\u0631\u0648\u0648\u062f \u0648\u0628\u0627\u064a\u0633 \u0623\u063a\u0646\u064a\u0629 \u0627\u0644\u062a\u062a\u0648\u064a\u062c \u062f\u0627\u062e\u0644 \u062c\u0646\u062a\u0643 . \u0648\u0645\u0646\u0630 \u0630\u0644\u0643 \u0627\u0644\u062d\u064a\u0646 \u060c \u0628\u0627\u0639\u062a \u0623\u0646\u062f\u0631\u0648\u0648\u062f 65 \u0645\u0644\u064a\u0648\u0646 \u0646\u0633\u062e\u0629 \u0641\u064a \u062c\u0645\u064a\u0639 \u0623\u0646\u062d\u0627\u0621 \u0627\u0644\u0639\u0627\u0644\u0645 \u060c \u0648\u0623\u0635\u0628\u062d\u062a \u0623\u0643\u062b\u0631 \u0645\u062a\u0633\u0627\u0628\u0642\u064a\u0646 \u0641\u064a \u0645\u0633\u0627\u0628\u0642\u0629 \u0622\u064a\u062f\u0648\u0644 \u0641\u064a \u0627\u0644\u0648\u0644\u0627\u064a\u0627\u062a \u0627\u0644\u0645\u062a\u062d\u062f\u0629 \u060c \u062d\u064a\u062b \u0628\u0627\u0639\u062a \u0623\u0643\u062b\u0631 \u0645\u0646 14 \u0645\u0644\u064a\u0648\u0646 \u0646\u0633\u062e\u0629 \u0645\u0646 \u0627\u0644\u0623\u0644\u0628\u0648\u0645\u0627\u062a \u0641\u064a \u0627\u0644\u0648\u0644\u0627\u064a\u0627\u062a \u0627\u0644\u0645\u062a\u062d\u062f\u0629 \u060c \u0643\u0645\u0627 \u0641\u0627\u0632\u062a \u0623\u0646\u062f\u0631\u0648\u0648\u062f \u0628\u0633\u0628\u0639\u0629 \u062c\u0648\u0627\u0626\u0632 \u062c\u0631\u0627\u0645\u064a \u060c \u0648\u0647\u064a \u0623\u0643\u062b\u0631 \u062c\u0648\u0627\u0626\u0632 \u063a\u0631\u0627\u0645\u064a \u0645\u0646 \u062e\u0631\u064a\u062c\u064a \u0623\u0645\u0631\u064a\u0643\u0627\u0646 \u0623\u064a\u062f\u0648\u0644 .", "qas": [{"question": "\u0641\u064a \u0623\u064a \u0639\u0627\u0645 \u0641\u0627\u0632\u062a \u0643\u0627\u0631\u064a \u0623\u0646\u062f\u0631\u0648\u0648\u062f \u0628\u0623\u0645\u0631\u064a\u0643\u0627\u0646 \u0623\u064a\u062f\u0648\u0644\u061f", "id": "56d3747759d6e41400146437", "answers": [{"text": "2005", "answer_start": 13}], "is_impossible": false}, {"question": "\u0643\u0645 \u0639\u062f\u062f \u0627\u0644\u062a\u0633\u062c\u064a\u0644\u0627\u062a \u0627\u0644\u062a\u064a \u062d\u0635\u0644\u062a \u0639\u0644\u064a\u0647\u0627 \u0643\u0627\u0631\u064a \u0627\u0646\u062f\u0631\u0648\u0648\u062f \u0628\u0639\u062f \u0641\u0648\u0632\u0647\u0627 \u0628\u062c\u0627\u0626\u0632\u0629 \u0623\u0645\u0631\u064a\u0643\u0627\u0646 \u0623\u064a\u062f\u0648\u0644\u061f", "id": "56d3747759d6e41400146439", "answers": [{"text": "65 \u0645\u0644\u064a\u0648\u0646", "answer_start": 167}], "is_impossible": false}, {"question": "\u0645\u0627 \u0647\u064a \u0623\u0648\u0644 \u0623\u063a\u0646\u064a\u0629 \u0623\u0635\u062f\u0631\u062a\u0647\u0627 \u0643\u0627\u0631\u064a \u0623\u0646\u062f\u0631\u0648\u0648\u062f \u0628\u0639\u062f \u0641\u0648\u0632\u0647 \u0628\u062c\u0627\u0626\u0632\u0629 \u0623\u0645\u0631\u064a\u0643\u0627\u0646 \u0623\u064a\u062f\u0648\u0644\u061f", "id": "56d3747759d6e4140014643a", "answers": [{"text": "\u062f\u0627\u062e\u0644 \u062c\u0646\u062a\u0643", "answer_start": 125}], "is_impossible": false}, {"question": "\u0623\u064a \u0645\u0646 \u0645\u062a\u0633\u0627\u0628\u0642 \u0623\u0645\u0631\u064a\u0643\u0627\u0646 \u0623\u064a\u062f\u0648\u0644 \u0641\u0627\u0632 \u0628\u0623\u0643\u0628\u0631 \u0639\u062f\u062f \u0645\u0646 \u062c\u0648\u0627\u0626\u0632 \u062c\u0631\u0627\u0645\u064a\u061f", "id": "56d3747759d6e4140014643b", "answers": [{"text": "\u0643\u0627\u0631\u064a \u0623\u0646\u062f\u0631\u0648\u0648\u062f", "answer_start": 34}], "is_impossible": false}, {"question": "\u0645\u062a\u0649 \u062a\u0645 \u0627\u0644\u0625\u0639\u0644\u0627\u0646 \u0639\u0646 \u0627\u0644\u0641\u0627\u0626\u0632\u061f", "id": "56db1ae3e7c41114004b4d1f", "answers": [{"text": "\u0645\u0627\u064a\u0648 2005", "answer_start": 8}], "is_impossible": false}, {"question": "\u0645\u0646 \u0643\u0627\u0646 \u0627\u0644\u0641\u0627\u0626\u0632 \u0641\u064a \u0647\u0630\u0627 \u0627\u0644\u0645\u0648\u0633\u0645\u061f", "id": "56db1ae3e7c41114004b4d20", "answers": [{"text": "\u0643\u0627\u0631\u064a \u0623\u0646\u062f\u0631\u0648\u0648\u062f", "answer_start": 34}], "is_impossible": false}, {"question": "\u0645\u0627 \u0627\u0644\u0623\u063a\u0646\u064a\u0629 \u0627\u0644\u062a\u064a \u0623\u0637\u0644\u0642\u0647\u0627 \u0627\u062b\u0646\u0627\u0646 \u0645\u0646 \u0627\u0644\u0645\u062a\u0623\u0647\u0644\u064a\u0646 \u0644\u0644\u062a\u0635\u0641\u064a\u0627\u062a \u0627\u0644\u0646\u0647\u0627\u0626\u064a\u0629\u061f", "id": "56db1ae3e7c41114004b4d22", "answers": [{"text": "\u062f\u0627\u062e\u0644 \u062c\u0646\u062a\u0643", "answer_start": 125}], "is_impossible": false}, {"question": "\u0643\u0645 \u0639\u062f\u062f \u0627\u0644\u0633\u062c\u0644\u0627\u062a \u0627\u0644\u062a\u064a \u0628\u064a\u0639\u062a \u0641\u064a Underwood \u0641\u064a \u0623\u0645\u0631\u064a\u0643\u0627\u061f", "id": "56db1ae3e7c41114004b4d23", "answers": [{"text": "14 \u0645\u0644\u064a\u0648\u0646", "answer_start": 280}], "is_impossible": false}]}, {"context": "\u0628\u062f\u0623 \u0627\u0644\u0645\u0648\u0633\u0645 \u0627\u0644\u062e\u0627\u0645\u0633 \u0641\u064a 17 \u064a\u0646\u0627\u064a\u0631 2006 . \u0644\u0627 \u064a\u0632\u0627\u0644 \u0647\u0630\u0627 \u0627\u0644\u0645\u0648\u0633\u0645 \u0647\u0648 \u0627\u0644\u0623\u0639\u0644\u0649 \u062a\u0635\u0646\u064a\u0641 \u0627 \u0641\u064a \u0627\u0644\u0639\u0631\u0636 \u062d\u062a\u0649 \u0627\u0644\u0622\u0646 . \u0643\u0627\u0646 \u0627\u062b\u0646\u0627\u0646 \u0645\u0646 \u0623\u0628\u0631\u0632 \u0627\u0644\u0645\u062a\u0633\u0627\u0628\u0642\u064a\u0646 \u062e\u0644\u0627\u0644 \u062c\u0648\u0644\u0629 \u0647\u0648\u0644\u064a\u0648\u0648\u062f \u062a\u0648\u0623\u0645\u0627\u0646 \u0628\u0631\u064a\u062a\u064a\u0646\u0648\u0645 \u0627\u0644\u0630\u064a \u062a\u0645 \u0627\u0633\u062a\u0628\u0639\u0627\u062f\u0647 \u0641\u064a\u0645\u0627 \u0628\u0639\u062f \u0628\u0633\u0628\u0628 \u0633\u0631\u0642\u0629 \u0627\u0644\u0647\u0648\u064a\u0629 .", "qas": [{"question": "\u0641\u064a \u0623\u064a \u0645\u0648\u0633\u0645 \u0645\u0646 \u0623\u0645\u0631\u064a\u0643\u0627\u0646 \u0623\u064a\u062f\u0648\u0644 \u062a\u0628\u0631\u0632 \u0644\u0644\u062d\u0635\u0648\u0644 \u0639\u0644\u0649 \u0623\u0639\u0644\u0649 \u0627\u0644\u062f\u0631\u062c\u0627\u062a\u061f", "id": "56d374a259d6e41400146442", "answers": [{"text": "\u0627\u0644\u0645\u0648\u0633\u0645 \u0627\u0644\u062e\u0627\u0645\u0633", "answer_start": 4}], "is_impossible": false}, {"question": "\u062a\u0645 \u0625\u0632\u0627\u0644\u0629 \u0627\u062b\u0646\u064a\u0646 \u0645\u0646 \u0627\u0644\u0645\u062a\u0633\u0627\u0628\u0642\u064a\u0646 \u0645\u0646 \u0627\u0644\u0639\u0631\u0636 \u0628\u0633\u0628\u0628 \u0627\u062a\u0647\u0627\u0645\u0627\u062a \u0628\u0633\u0631\u0642\u0629 \u0627\u0644\u0647\u0648\u064a\u0629\u061f", "id": "56d374a259d6e41400146443", "answers": [{"text": "\u0627\u0644\u0645\u0648\u0633\u0645 \u0627\u0644\u062e\u0627\u0645\u0633", "answer_start": 4}], "is_impossible": false}, {"question": "\u0641\u064a \u0623\u064a \u0645\u0648\u0633\u0645 \u0643\u0627\u0646 \u0623\u0639\u0644\u0649 \u062a\u0635\u0646\u064a\u0641 \u0641\u064a \u062c\u0645\u064a\u0639 \u0645\u0648\u0627\u0633\u0645 \u0623\u0645\u0631\u064a\u0643\u0627\u0646 \u0623\u064a\u062f\u0648\u0644\u061f", "id": "56db1b5ee7c41114004b4d33", "answers": [{"text": "\u0627\u0644\u0645\u0648\u0633\u0645 \u0627\u0644\u062e\u0627\u0645\u0633", "answer_start": 4}], "is_impossible": false}, {"question": "\u0645\u062a\u0649 \u0627\u0644\u0645\u0648\u0633\u0645 \u0627\u0644\u062e\u0627\u0645\u0633 \u0627\u0644\u0639\u0631\u0636\u061f", "id": "56db1b5ee7c41114004b4d34", "answers": [{"text": "17 \u064a\u0646\u0627\u064a\u0631 2006", "answer_start": 21}], "is_impossible": false}, {"question": "\u0627\u0644\u0630\u064a \u062a\u0645 \u0637\u0631\u062f \u0627\u062b\u0646\u064a\u0646 \u0645\u0646 \u0627\u0644\u0645\u062a\u0633\u0627\u0628\u0642\u064a\u0646 \u0645\u0646 \u0627\u0644\u0639\u0631\u0636 \u0644\u0633\u0631\u0642\u0629 \u0627\u0644\u0647\u0648\u064a\u0629\u061f", "id": "56db1b5ee7c41114004b4d35", "answers": [{"text": "\u0627\u0644\u0645\u0648\u0633\u0645 \u0627\u0644\u062e\u0627\u0645\u0633", "answer_start": 4}], "is_impossible": false}]}, {"context": "\u0648\u0642\u062f \u062d\u0638\u064a \u0623\u062f\u0627\u0621 \u0643\u0631\u064a\u0633 \u062f\u0648\u062a\u0631\u064a \u0646\u0632\u0641 \u0627\u0644\u0648\u0642\u0648\u062f \u0641\u064a \u0627\u0644\u0645\u0639\u0631\u0636 \u0628\u0627\u0644\u0625\u0634\u0627\u062f\u0629 \u0639\u0644\u0649 \u0646\u0637\u0627\u0642 \u0648\u0627\u0633\u0639 \u0648\u0623\u062f\u0649 \u0625\u0644\u0649 \u062f\u0639\u0648\u0629 \u0644\u0644\u0627\u0646\u0636\u0645\u0627\u0645 \u0625\u0644\u0649 \u0627\u0644\u0641\u0631\u0642\u0629 \u0643\u0645\u063a\u0646\u064a\u0629 \u0631\u0626\u064a\u0633\u064a\u0629 \u062c\u062f\u064a\u062f\u0629 \u0644\u0644\u0648\u0642\u0648\u062f \u060c \u0648\u0647\u064a \u062f\u0639\u0648\u0629 \u0631\u0641\u0636\u0647\u0627 . \u0648\u0642\u062f \u0642\u0648\u0628\u0644 \u0627\u0644\u062d\u0641\u0644 \u0628\u0623\u062f\u0627\u0626\u0647 \u0644\u0646\u0633\u062e\u0629 \u0644\u064a\u0641\u064a \u0645\u0646 I \u0648\u0627\u0644\u0643 \u062b\u064a \u0644\u064a\u0646\u064a \u0628\u0634\u0643\u0644 \u062c\u064a\u062f \u0645\u0646 \u0642\u0628\u0644 \u0627\u0644\u0642\u0636\u0627\u0629 \u060c \u0644\u0643\u0646\u0647\u0645 \u0627\u0646\u062a\u0642\u062f\u0648\u0627 \u0644\u0627\u062d\u0642\u0627 \u0641\u064a \u0628\u0639\u0636 \u0627\u0644\u0623\u0648\u0633\u0627\u0637 \u0644\u0639\u062f\u0645 \u0625\u0639\u0627\u062f\u062a\u0647\u0645 \u0625\u0644\u0649 \u062a\u0631\u062a\u064a\u0628 \u0627\u0644\u062d\u064a\u0627\u0629 . \u0647\u0648 \u0643\u0627\u0646 \u0623\u0632\u0644\u062a \u0641\u064a \u0627\u0644\u0623\u0631\u0628\u0639\u0629 \u0639\u0644\u0648\u064a \u0629 \u0641\u064a \u0646\u062a\u064a\u062c\u0629 \u0635\u062f\u0645\u0629 .", "qas": [{"question": "\u0645\u0646 \u0647\u0648 \u0627\u0644\u0645\u062a\u0633\u0627\u0628\u0642 \u0627\u0644\u0630\u064a \u0637\u0644\u0628 \u0645\u0646 \u0641\u0631\u064a\u0642 &quot;\u0641\u064a\u0648\u0644&quot; \u0623\u0646 \u064a\u0643\u0648\u0646 \u0645\u063a\u0646\u064a\u0647\u0627 \u0627\u0644\u062c\u062f\u064a\u062f\u061f", "id": "56d374c959d6e41400146447", "answers": [{"text": "\u0643\u0631\u064a\u0633 \u062f\u0648\u062a\u0631\u064a", "answer_start": 13}], "is_impossible": false}, {"question": "\u0641\u064a \u0623\u064a \u0645\u0648\u0633\u0645 \u062a\u0633\u0628\u0628 \u0627\u0644\u0645\u062a\u0633\u0627\u0628\u0642 \u062e\u0645\u0633\u0629 \u0627\u0644\u062c\u062f\u0644 \u0645\u0639 \u0623\u062f\u0627\u0626\u0647\u0645 &quot;\u0623\u0646\u0627 \u0623\u0645\u0634\u064a \u0627\u0644\u062e\u0637&quot;\u061f", "id": "56d374c959d6e41400146448", "answers": [{"text": "\u0643\u0631\u064a\u0633 \u062f\u0648\u062a\u0631\u064a", "answer_start": 13}], "is_impossible": false}, {"question": "\u0627\u0644\u0645\u062a\u0633\u0627\u0628\u0642 \u0627\u0644\u0630\u064a \u062a\u0645 \u0627\u0644\u0642\u0636\u0627\u0621 \u0639\u0644\u064a\u0647 \u0628\u0634\u0643\u0644 \u0645\u062b\u064a\u0631 \u0644\u0644\u062f\u0647\u0634\u0629 \u062e\u0644\u0627\u0644 \u0627\u0644\u0623\u0633\u0628\u0648\u0639 \u0645\u0646 \u0627\u0644\u0645\u0631\u0627\u0643\u0632 \u0627\u0644\u0623\u0631\u0628\u0639 \u0627\u0644\u0623\u0648\u0644\u0649\u061f", "id": "56d374c959d6e41400146449", "answers": [{"text": "\u0643\u0631\u064a\u0633 \u062f\u0648\u062a\u0631\u064a", "answer_start": 13}], "is_impossible": false}, {"question": "\u0645\u0646 \u0642\u0627\u0645 \u0628\u0623\u062f\u0627\u0621 \u0623\u063a\u0646\u064a\u0629 \u0627\u0644\u0648\u0642\u0648\u062f \u0641\u064a \u0647\u0630\u0627 \u0627\u0644\u0645\u0648\u0633\u0645\u061f", "id": "56db1bd0e7c41114004b4d3f", "answers": [{"text": "\u0643\u0631\u064a\u0633 \u062f\u0648\u062a\u0631\u064a", "answer_start": 13}], "is_impossible": false}, {"question": "\u0637\u0644\u0628 \u0627\u0644\u0648\u0642\u0648\u062f \u0643\u0631\u064a\u0633 \u062f\u0648\u062a\u0631\u064a \u0623\u0646 \u062a\u0635\u0628\u062d \u0645\u0627\u0630\u0627\u061f", "id": "56db1bd0e7c41114004b4d40", "answers": [{"text": "\u0643\u0645\u063a\u0646\u064a\u0629 \u0631\u0626\u064a\u0633\u064a\u0629", "answer_start": 102}], "is_impossible": false}, {"question": "\u0645\u0646 \u062a\u0645 \u0627\u0633\u062a\u0628\u0639\u0627\u062f\u0647 \u0641\u064a \u0639\u0631\u0636 Top 4\u061f", "id": "56db1bd0e7c41114004b4d41", "answers": [{"text": "\u0643\u0631\u064a\u0633 \u062f\u0648\u062a\u0631\u064a", "answer_start": 13}], "is_impossible": false}, {"question": "\u0645\u0627 \u0647\u0648 \u0623\u062f\u0627\u0621 \u0627\u0644\u0623\u063a\u0646\u064a\u0629 \u0627\u0644\u0630\u064a \u062a\u0644\u0642\u0627\u0647 \u0645\u0646 \u0627\u0644\u0645\u062f\u064a\u062d \u0648\u0627\u0644\u0646\u0642\u062f\u061f", "id": "56db1bd0e7c41114004b4d42", "answers": [{"text": "\u0641\u064a \u0627\u0644\u0623\u0631\u0628\u0639\u0629 \u0639\u0644\u0648\u064a", "answer_start": 303}], "is_impossible": false}, {"question": "\u0644\u0645\u0627\u0630\u0627 \u062a\u0644\u0642\u0649 \u0627\u0646\u062a\u0642\u0627\u062f\u0627\u062a \u0644\u0623\u0646\u064a \u0623\u0633\u064a\u0631 \u0627\u0644\u062e\u0637", "id": "56db1bd0e7c41114004b4d43", "answers": [{"text": "\u0625\u0644\u0649 \u062a\u0631\u062a\u064a\u0628 \u0627\u0644\u062d\u064a\u0627\u0629", "answer_start": 272}], "is_impossible": false}]}, {"context": "\u0641\u064a 30 \u0645\u0627\u064a\u0648 2006 \u060c \u062a\u0645 \u0627\u062e\u062a\u064a\u0627\u0631 \u062a\u0627\u064a\u0644\u0648\u0631 \u0647\u064a\u0643\u0633 \u0644\u0623\u0645\u0631\u064a\u0643\u0627\u0646 \u0623\u064a\u062f\u0648\u0644 \u060c \u0645\u0639 \u0643\u0627\u062b\u0631\u064a\u0646 \u0645\u0627\u0643\u0641\u064a \u0627\u0644\u0645\u0631\u0643\u0632 \u0627\u0644\u062b\u0627\u0646\u064a . \u062a\u0645 \u0625\u0635\u062f\u0627\u0631 \u062f\u0648 I \u0645\u0627\u0643\u064a \u064a\u0648\u0648 \u0628\u0631\u0648\u0648\u062f \u0643\u0623\u0648\u0644 \u0623\u063a\u0646\u064a\u0629 \u0644\u0640 \u0647\u064a\u0643\u0633 \u0648\u0643\u0627\u0646 McPhee \u0645\u064a Destiny .", "qas": [{"question": "\u0645\u0646 \u0643\u0627\u0646 \u0627\u0644\u0641\u0627\u0626\u0632 \u0628\u062c\u0627\u0626\u0632\u0629 \u0623\u0645\u0631\u064a\u0643\u0627\u0646 \u0623\u064a\u062f\u0648\u0644 \u0641\u064a \u0639\u0627\u0645 2006\u061f", "id": "56d3753559d6e4140014644d", "answers": [{"text": "\u062a\u0627\u064a\u0644\u0648\u0631 \u0647\u064a\u0643\u0633", "answer_start": 28}], "is_impossible": false}, {"question": "\u0645\u0627 \u0647\u0648 \u0627\u0633\u0645 \u0627\u0644\u0623\u063a\u0646\u064a\u0629 \u0627\u0644\u0623\u0648\u0644\u0649 \u0627\u0644\u062a\u064a \u0623\u0637\u0644\u0642\u0647\u0627 \u062a\u0627\u064a\u0644\u0648\u0631 \u0647\u064a\u0643\u0633 \u0628\u0639\u062f \u0641\u0648\u0632\u0647 \u0628\u062c\u0627\u0626\u0632\u0629 \u0623\u0645\u0631\u064a\u0643\u0627\u0646 \u0623\u064a\u062f\u0648\u0644\u061f", "id": "56d3753559d6e4140014644f", "answers": [{"text": "\u062a\u0627\u064a\u0644\u0648\u0631", "answer_start": 28}], "is_impossible": false}, {"question": "\u0645\u0627 \u0647\u064a \u0623\u0648\u0644 \u0623\u063a\u0646\u064a\u0629 \u0623\u0635\u062f\u0631\u062a\u0647\u0627 \u0643\u0627\u062b\u0631\u064a\u0646 \u0645\u0627\u0643\u0641\u064a \u0628\u0639\u062f \u0623\u0646 \u062c\u0627\u0621\u062a \u0641\u064a \u0627\u0644\u0645\u0631\u0643\u0632 \u0627\u0644\u062b\u0627\u0646\u064a \u0639\u0644\u0649 \u0623\u0645\u0631\u064a\u0643\u0627\u0646 \u0623\u064a\u062f\u0648\u0644\u061f", "id": "56d3753559d6e41400146450", "answers": [{"text": "\u0641\u064a", "answer_start": 0}], "is_impossible": false}, {"question": "\u0645\u062a\u0649 \u062a\u0645 \u0627\u0644\u0625\u0639\u0644\u0627\u0646 \u0639\u0646 \u0627\u0644\u0641\u0627\u0626\u0632\u061f", "id": "56db1c21e7c41114004b4d49", "answers": [{"text": "30 \u0645\u0627\u064a\u0648 2006", "answer_start": 3}], "is_impossible": false}, {"question": "\u0645\u0646 \u0643\u0627\u0646 \u0627\u0644\u0641\u0627\u0626\u0632 \u0641\u064a \u0647\u0630\u0627 \u0627\u0644\u0645\u0648\u0633\u0645\u061f", "id": "56db1c21e7c41114004b4d4a", "answers": [{"text": "\u062a\u0627\u064a\u0644\u0648\u0631 \u0647\u064a\u0643\u0633", "answer_start": 28}], "is_impossible": false}, {"question": "\u0645\u0627\u0630\u0627 \u0643\u0627\u0646\u062a \u0623\u063a\u0646\u064a\u0629 \u0647\u064a\u0643 \u0627\u0644\u0623\u0648\u0644\u0649\u061f", "id": "56db1c21e7c41114004b4d4c", "answers": [{"text": "\u062a\u0627\u064a\u0644\u0648\u0631", "answer_start": 28}], "is_impossible": false}, {"question": "\u0645\u0627 \u0643\u0627\u0646 \u0623\u0648\u0644 \u0623\u063a\u0646\u064a\u0629 \u0644\u0640 McPhee\u061f", "id": "56db1c21e7c41114004b4d4d", "answers": [{"text": "\u0641\u064a", "answer_start": 0}], "is_impossible": false}]}, {"context": "\u0639\u0644\u0649 \u0627\u0644\u0631\u063a\u0645 \u0645\u0646 \u0627\u0644\u0642\u0636\u0627\u0621 \u0639\u0644\u064a\u0647 \u0641\u064a \u0648\u0642\u062a \u0633\u0627\u0628\u0642 \u0645\u0646 \u0627\u0644\u0645\u0648\u0633\u0645 \u060c \u0623\u0635\u0628\u062d \u0643\u0631\u064a\u0633 \u062f\u0648\u062a\u0631\u064a \u0639\u0644\u0649 \u0631\u0623\u0633 \u0641\u0631\u0642\u0629 \u062f\u0627\u0648\u0627\u064a\u062a\u0631\u064a \u0623\u0643\u062b\u0631 \u0627\u0644\u0641\u0646\u0627\u0646\u064a\u0646 \u0646\u062c\u0627\u062d \u0627 \u0641\u064a \u0647\u0630\u0627 \u0627\u0644\u0645\u0648\u0633\u0645 . \u0627\u0644\u0645\u062a\u0633\u0627\u0628\u0642\u0648\u0646 \u0627\u0644\u0622\u062e\u0631\u0648\u0646 \u060c \u0645\u062b\u0644 \u0647\u064a\u0643\u0633 \u060c \u0645\u0627\u0643\u0641\u064a \u060c \u0628\u0643\u064a \u0643\u0648\u0641\u064a\u0646\u062c\u062a\u0648\u0646 \u060c \u0645\u0627\u0646\u062f\u064a\u0633\u0627 \u060c \u0643\u064a\u0644\u064a \u0628\u064a\u0643\u0644\u0631 \u060c \u0648\u0625\u0644\u064a\u0648\u062a \u064a\u0627\u0645\u064a\u0646 \u0644\u062f\u064a\u0647\u0645 \u0645\u0633\u062a\u0648\u064a\u0627\u062a \u0645\u062a\u0641\u0627\u0648\u062a\u0629 \u0645\u0646 \u0627\u0644\u0646\u062c\u0627\u062d .", "qas": [{"question": "\u0641\u064a \u0623\u064a \u0645\u0648\u0633\u0645 \u062d\u0642\u0642 \u062e\u0645\u0633\u0629 \u0645\u062a\u0633\u0627\u0628\u0642\u064a\u0646 \u0623\u0642\u0635\u0649 \u062f\u0631\u062c\u0627\u062a \u0627\u0644\u0646\u062c\u0627\u062d \u0628\u0639\u062f \u0627\u0644\u0639\u0631\u0636\u061f", "id": "56d3754d59d6e41400146455", "answers": [{"text": "\u0643\u0631\u064a\u0633 \u062f\u0648\u062a\u0631\u064a", "answer_start": 54}], "is_impossible": false}, {"question": "\u0645\u0627 \u0627\u0644\u0627\u0633\u0645 \u0625\u0630\u0627 \u0643\u0627\u0646\u062a \u0627\u0644\u0641\u0631\u0642\u0629 \u0627\u0644\u062a\u064a \u062a\u0645\u062a\u0644\u0643 \u0643\u0631\u064a\u0633 \u062f\u0648\u062a\u0631\u064a \u0647\u064a \u0645\u063a\u0646\u064a\u0647\u0627 \u0627\u0644\u0631\u0626\u064a\u0633\u064a\u061f", "id": "56d3754d59d6e41400146456", "answers": [{"text": "\u062f\u0648\u062a\u0631\u064a", "answer_start": 59}], "is_impossible": false}, {"question": "\u0645\u0646 \u0647\u0648 \u0627\u0644\u0641\u0646\u0627\u0646 \u0627\u0644\u0623\u0643\u062b\u0631 \u0646\u062c\u0627\u062d\u064b\u0627 \u0645\u0646 \u0647\u0630\u0627 \u0627\u0644\u0645\u0648\u0633\u0645\u061f", "id": "56db1c56e7c41114004b4d53", "answers": [{"text": "\u0643\u0631\u064a\u0633 \u062f\u0648\u062a\u0631\u064a", "answer_start": 54}], "is_impossible": false}, {"question": "\u0645\u0627 \u0647\u064a \u0641\u0631\u0642\u0629 \u063a\u0646\u0627\u0621 \u0643\u0631\u064a\u0633 \u062f\u0648\u062a\u0631\u064a\u061f", "id": "56db1c56e7c41114004b4d54", "answers": [{"text": "\u062f\u0648\u062a\u0631\u064a", "answer_start": 59}], "is_impossible": false}]}, {"context": "\u0628\u062f\u0623 \u0627\u0644\u0645\u0648\u0633\u0645 \u0627\u0644\u0633\u0627\u062f\u0633 \u064a\u0648\u0645 \u0627\u0644\u062b\u0644\u0627\u062b\u0627\u0621 \u060c 16 \u064a\u0646\u0627\u064a\u0631 \u060c 2007 . \u062c\u0630\u0628 \u0627\u0644\u0639\u0631\u0636 \u0627\u0644\u0623\u0648\u0644 \u062c\u0645\u0647\u0648\u0631 \u0627 \u0636\u062e\u0645 \u0627 \u064a\u0628\u0644\u063a 37 . 3 \u0645\u0644\u064a\u0648\u0646 \u0645\u0634\u0627\u0647\u062f \u060c \u0648\u0628\u0644\u063a \u0630\u0631\u0648\u062a\u0647 \u0641\u064a \u0646\u0635\u0641 \u0627\u0644\u0633\u0627\u0639\u0629 \u0627\u0644\u0623\u062e\u064a\u0631\u0629 \u0645\u0639 \u0623\u0643\u062b\u0631 \u0645\u0646 41 \u0645\u0644\u064a\u0648\u0646 \u0645\u0634\u0627\u0647\u062f .", "qas": [{"question": "\u0641\u064a \u0623\u064a \u0639\u0627\u0645 \u062f\u062e\u0644 \u0627\u0644\u0645\u0648\u0633\u0645 \u0627\u0644\u0633\u0627\u062f\u0633 \u0645\u0646 \u0623\u0645\u0631\u064a\u0643\u0627\u0646 \u0623\u064a\u062f\u0648\u0644\u061f", "id": "56d3757559d6e41400146459", "answers": [{"text": "2007", "answer_start": 44}], "is_impossible": false}, {"question": "\u0643\u0645 \u0645\u0646 \u0627\u0644\u0646\u0627\u0633 \u0634\u0627\u0647\u062f\u0648\u0627 \u0627\u0644\u0639\u0631\u0636 \u0627\u0644\u0623\u0648\u0644 \u0644\u0641\u064a\u0644\u0645 \u0623\u0645\u0631\u064a\u0643\u0627\u0646 \u0623\u064a\u062f\u0648\u0644 \u0641\u064a \u0639\u0627\u0645 2007\u061f", "id": "56d3757559d6e4140014645a", "answers": [{"text": "37 . 3 \u0645\u0644\u064a\u0648\u0646", "answer_start": 86}], "is_impossible": false}, {"question": "\u0645\u062a\u0649 \u0627\u0644\u0645\u0648\u0633\u0645 \u0627\u0644\u0633\u0627\u062f\u0633 \u0627\u0644\u0639\u0631\u0636\u061f", "id": "56db1c9de7c41114004b4d57", "answers": [{"text": "16 \u064a\u0646\u0627\u064a\u0631 \u060c 2007", "answer_start": 33}], "is_impossible": false}, {"question": "\u0643\u0645 \u0639\u062f\u062f \u0627\u0644\u0645\u0634\u0627\u0647\u062f\u064a\u0646 \u0627\u0644\u0639\u0627\u0645\u064a\u0646 \u0627\u0644\u0630\u064a\u0646 \u062d\u0642\u0642\u0648\u0627 \u0623\u0648\u0644 \u0638\u0647\u0648\u0631 \u0644\u0647\u0630\u0627 \u0627\u0644\u0645\u0648\u0633\u0645\u061f", "id": "56db1c9de7c41114004b4d58", "answers": [{"text": "37 . 3 \u0645\u0644\u064a\u0648\u0646", "answer_start": 86}], "is_impossible": false}]}, {"context": "\u0643\u0627\u0646 \u0627\u0644\u0645\u0631\u0627\u0647\u0642 \u0633\u0627\u0646\u062c\u0627\u064a\u0627 \u0645\u0627\u0644\u0627\u0643\u0627\u0631 \u0623\u0643\u062b\u0631 \u0627\u0644\u0645\u062a\u0633\u0627\u0628\u0642\u064a\u0646 \u0627\u0644\u0630\u064a\u0646 \u062a\u062d\u062f\u062b\u0648\u0627 \u0639\u0646 \u0647\u0630\u0627 \u0627\u0644\u0645\u0648\u0633\u0645 \u0628\u0633\u0628\u0628 \u062a\u0633\u0631\u064a\u062d\u0629 \u0634\u0639\u0631\u0647 \u063a\u064a\u0631 \u0627\u0644\u0645\u0639\u062a\u0627\u062f\u0629 \u060c \u0648\u0644\u0625\u062f\u0627\u0631\u062a\u0647 \u0644\u0644\u062a\u062e\u0644\u0635 \u0645\u0646 \u0627\u0644\u062a\u062f\u062e\u064a\u0646 \u0644\u0639\u062f\u0629 \u0623\u0633\u0627\u0628\u064a\u0639 \u060c \u0648\u064a\u0631\u062c\u0639 \u0630\u0644\u0643 \u062c\u0632\u0626\u064a\u0627 \u0625\u0644\u0649 \u0627\u0644\u062a\u0635\u0648\u064a\u062a \u0639\u0644\u0649 \u0645\u062f\u0648\u0646\u0629 \u0647\u0648\u0627\u0631\u062f \u0633\u062a\u064a\u0631\u0646 \u060c \u0648\u0647\u0648 \u0623\u0633\u0648\u0623 \u0634\u062e\u0635\u064a\u0627\u062a \u0627\u0644\u0623\u0642\u0645\u0627\u0631 \u0627\u0644\u0635\u0646\u0627\u0639\u064a\u0629 \u060c \u0648\u0634\u062c\u0639 \u0643\u0644\u0627\u0647\u0645\u0627 \u0627\u0644\u0645\u0634\u062c\u0639\u064a\u0646 \u0639\u0644\u0649 \u0627\u0644\u062a\u0635\u0648\u064a\u062a \u0644\u0647 . . \u0648\u0645\u0639 \u0630\u0644\u0643 \u060c \u0641\u064a 18 \u0623\u0628\u0631\u064a\u0644 \u060c \u062a\u0645 \u0627\u0644\u062a\u0635\u0648\u064a\u062a \u0639\u0644\u0649 \u0633\u0627\u0646\u062c\u0627\u064a\u0627 .", "qas": [{"question": "\u0645\u0646 \u0643\u0627\u0646 \u0627\u0644\u0645\u063a\u0646\u064a \u0627\u0644\u0623\u0643\u062b\u0631 \u0645\u0646\u0627\u0642\u0634\u0629 \u0641\u064a \u0627\u0644\u0645\u0648\u0633\u0645 \u0627\u0644\u0633\u0627\u062f\u0633 \u0645\u0646 \u0623\u0645\u0631\u064a\u0643\u0627\u0646 \u0623\u064a\u062f\u0648\u0644\u061f", "id": "56d375b159d6e4140014645d", "answers": [{"text": "\u0633\u0627\u0646\u062c\u0627\u064a\u0627 \u0645\u0627\u0644\u0627\u0643\u0627\u0631", "answer_start": 12}], "is_impossible": false}, {"question": "\u0645\u0627 \u0647\u0648 \u0627\u0644\u0645\u0634\u0627\u0647\u064a\u0631 \u0627\u0644\u0630\u064a \u0637\u0644\u0628 \u0645\u0646 \u0645\u0639\u062c\u0628\u064a\u0647 \u0627\u0644\u062a\u0635\u0648\u064a\u062a \u0644\u0635\u0627\u0644\u062d \u0633\u0627\u0646\u062c\u0627\u064a\u0627 \u0645\u0627\u0644\u0627\u0643\u0627\u0631 \u0639\u0644\u0649 \u0623\u0645\u0631\u064a\u0643\u0627\u0646 \u0623\u064a\u062f\u0648\u0644\u061f", "id": "56d375b159d6e4140014645e", "answers": [{"text": "\u0647\u0648\u0627\u0631\u062f \u0633\u062a\u064a\u0631\u0646", "answer_start": 182}], "is_impossible": false}, {"question": "\u0645\u0627 \u0627\u0633\u0645 \u0627\u0644\u0645\u062f\u0648\u0646\u0629 \u0627\u0644\u062a\u064a \u062d\u0627\u0648\u0644\u062a \u062d\u0634\u062f \u0627\u0644\u0623\u0635\u0648\u0627\u062a \u0644\u0633\u0627\u0646\u062c\u0627\u064a\u0627 \u0645\u0627\u0644\u0627\u0643\u0627\u0631 \u0639\u0644\u0649 \u0623\u0645\u0631\u064a\u0643\u0627\u0646 \u0623\u064a\u062f\u0648\u0644\u061f", "id": "56d375b159d6e4140014645f", "answers": [{"text": "\u0627\u0644\u062a\u0635\u0648\u064a\u062a \u0639\u0644\u0649", "answer_start": 164}], "is_impossible": false}, {"question": "\u0645\u0627 \u0647\u0648 \u062a\u0627\u0631\u064a\u062e \u0627\u0644\u0642\u0636\u0627\u0621 \u0639\u0644\u0649 \u0633\u0627\u0646\u062c\u064a\u0627 \u0645\u0627\u0644\u0627\u0643\u0627\u0631 \u0639\u0644\u0649 \u0623\u0645\u0631\u064a\u0643\u0627\u0646 \u0623\u064a\u062f\u0648\u0644\u061f", "id": "56d375b159d6e41400146460", "answers": [{"text": "18 \u0623\u0628\u0631\u064a\u0644", "answer_start": 284}], "is_impossible": false}, {"question": "\u0645\u0627 \u0643\u0627\u0646 \u064a\u0639\u0631\u0641 \u0633\u062a\u0629 \u0627\u0644\u0645\u0648\u0633\u0645 \u0627\u0644\u0645\u062a\u0633\u0627\u0628\u0642 \u0623\u0645\u0631\u064a\u0643\u0627\u0646 \u0623\u064a\u062f\u0648\u0644 \u0644\u062a\u0633\u0631\u064a\u062d\u0627\u062a \u0627\u0644\u0634\u0639\u0631 \u063a\u0631\u064a\u0628 \u0644\u0647\u061f", "id": "56d375b159d6e41400146461", "answers": [{"text": "\u0633\u0627\u0646\u062c\u0627\u064a\u0627 \u0645\u0627\u0644\u0627\u0643\u0627\u0631", "answer_start": 12}], "is_impossible": false}, {"question": "\u0627\u0644\u0645\u062a\u0633\u0627\u0628\u0642 \u0627\u0644\u0630\u064a \u062a\u062d\u062f\u062b \u0639\u0646 \u0623\u0643\u062b\u0631 \u0645\u0646 \u0623\u064a \u0634\u064a\u0621 \u0622\u062e\u0631 \u0647\u0630\u0627 \u0627\u0644\u0645\u0648\u0633\u0645\u061f", "id": "56db1d2fe7c41114004b4d67", "answers": [{"text": "\u0633\u0627\u0646\u062c\u0627\u064a\u0627 \u0645\u0627\u0644\u0627\u0643\u0627\u0631", "answer_start": 12}], "is_impossible": false}, {"question": "\u0645\u0627 \u0647\u0648 \u0627\u0644\u0633\u0628\u0628 \u0627\u0644\u0631\u0626\u064a\u0633\u064a \u0644\u062c\u0630\u0628 \u0633\u0627\u0646\u062c\u0627\u064a\u0627 \u0647\u0630\u0627 \u0627\u0644\u0627\u0647\u062a\u0645\u0627\u0645\u061f", "id": "56db1d2fe7c41114004b4d68", "answers": [{"text": "\u0634\u0639\u0631\u0647", "answer_start": 83}], "is_impossible": false}, {"question": "\u0645\u0627 \u0647\u064a \u0645\u062f\u0648\u0646\u0629 \u0627\u0644\u0648\u064a\u0628 \u0627\u0644\u062a\u064a \u0633\u0627\u0639\u062f\u062a Sanjaya \u0641\u064a \u0627\u0644\u0646\u062c\u0627\u0629 \u0645\u0646 \u0623\u0633\u0628\u0648\u0639 \u0627\u0644\u0625\u0632\u0627\u0644\u0629 \u0645\u0631\u0627\u0631\u064b\u0627 \u0648\u062a\u0643\u0631\u0627\u0631\u064b\u0627\u061f", "id": "56db1d2fe7c41114004b4d69", "answers": [{"text": "\u0627\u0644\u062a\u0635\u0648\u064a\u062a \u0639\u0644\u0649", "answer_start": 164}], "is_impossible": false}, {"question": "\u0627\u0644\u0630\u064a \u062f\u0639\u0627 \u0644\u0635\u062f\u0645\u0629 \u062c\u0648\u0643 \u0627\u0644\u0646\u0627\u0633 \u0639\u0644\u0649 \u0627\u0644\u062a\u0635\u0648\u064a\u062a \u0644\u0633\u0627\u0646\u062c\u0627\u064a\u0627\u061f", "id": "56db1d2fe7c41114004b4d6a", "answers": [{"text": "\u0647\u0648\u0627\u0631\u062f \u0633\u062a\u064a\u0631\u0646", "answer_start": 182}], "is_impossible": false}, {"question": "\u0645\u062a\u0649 \u062a\u0645 \u0627\u0644\u0642\u0636\u0627\u0621 \u0639\u0644\u0649 \u0633\u0627\u0646\u062c\u0627\u064a\u0627\u061f", "id": "56db1d2fe7c41114004b4d6b", "answers": [{"text": "18 \u0623\u0628\u0631\u064a\u0644", "answer_start": 284}], "is_impossible": false}]}, {"context": "\u0634\u0647\u062f \u0647\u0630\u0627 \u0627\u0644\u0645\u0648\u0633\u0645 \u0623\u0648\u0644 \u062d\u062f\u062b \u0645\u0646 \u0628\u0637\u0648\u0644\u0629 \u0622\u064a\u062f\u0648\u0644 \u062c\u064a\u0641\u0632 \u0628\u0627\u0643 \u0627\u0644\u0645\u0633\u062a\u0648\u062d\u0649 \u0645\u0646 \u0628\u0631\u0646\u0627\u0645\u062c \u062a\u064a\u0644\u064a\u0641\u0648\u0646 \u060c \u0648\u0627\u0644\u0630\u064a \u062c\u0645\u0639 \u0623\u0643\u062b\u0631 \u0645\u0646 76 \u0645\u0644\u064a\u0648\u0646 \u062f\u0648\u0644\u0627\u0631 \u0645\u0646 \u062a\u0628\u0631\u0639\u0627\u062a \u0627\u0644\u0634\u0631\u0643\u0627\u062a \u0648\u0627\u0644\u0645\u0634\u0627\u0647\u062f\u064a\u0646 . \u062a\u0645 \u0625\u0642\u0635\u0627\u0621 \u0623\u064a \u0645\u062a\u0633\u0627\u0628\u0642 \u0641\u064a \u0630\u0644\u0643 \u0627\u0644\u0623\u0633\u0628\u0648\u0639 \u060c \u0648\u0644\u0643\u0646 \u062a\u0645 \u0625\u0642\u0635\u0627\u0621 \u0627\u062b\u0646\u064a\u0646 \u0641\u064a\u0644 \u0633\u062a\u0627\u064a\u0633\u064a \u0648\u0643\u0631\u064a\u0633 \u0631\u064a\u062a\u0634\u0627\u0631\u062f\u0633\u0648\u0646 \u0641\u064a \u0627\u0644\u064a\u0648\u0645 \u0627\u0644\u062a\u0627\u0644\u064a . \u0623\u0644\u063a\u064a\u062a \u0645\u064a\u0644\u064a\u0646\u062f\u0627 \u062f\u0648\u0644\u064a\u062a\u0644 \u0641\u064a \u0627\u0644\u062b\u0644\u0627\u062b\u0629 \u0627\u0644\u0623\u062e\u064a\u0631\u0629 .", "qas": [{"question": "\u0645\u0627\u0630\u0627 \u0643\u0627\u0646 \u0627\u0633\u0645 \u0627\u0644\u062d\u062f\u062b \u0627\u0644\u062e\u064a\u0631\u064a \u0641\u064a \u0627\u0644\u0645\u0648\u0633\u0645 \u0627\u0644\u0633\u0627\u062f\u0633 \u0645\u0646 \u0623\u0645\u0631\u064a\u0643\u0627\u0646 \u0623\u064a\u062f\u0648\u0644\u061f", "id": "56d3760759d6e41400146471", "answers": [{"text": "\u0627\u0644\u0623\u0633\u0628\u0648\u0639", "answer_start": 166}], "is_impossible": false}, {"question": "\u0645\u0627 \u0647\u0648 \u0627\u0644\u0645\u0628\u0644\u063a \u0627\u0644\u0630\u064a \u0631\u0641\u0639\u0647 \u062d\u062f\u062b \u0623\u064a\u062f\u0648\u0644 \u062c\u064a\u0641\u0646 \u0628\u0627\u0643 \u0641\u064a \u0639\u0627\u0645 2007\u061f", "id": "56d3760759d6e41400146472", "answers": [{"text": "76 \u0645\u0644\u064a\u0648\u0646 \u062f\u0648\u0644\u0627\u0631", "answer_start": 94}], "is_impossible": false}, {"question": "\u0645\u0627 \u0627\u0644\u0645\u063a\u0646\u064a \u062c\u0627\u0621 \u0641\u064a \u0627\u0644\u0645\u0631\u0643\u0632 \u0627\u0644\u062b\u0627\u0644\u062b \u0641\u064a \u0627\u0644\u0645\u0648\u0633\u0645 \u0627\u0644\u0633\u0627\u062f\u0633 \u0645\u0646 \u0623\u0645\u0631\u064a\u0643\u0627\u0646 \u0623\u064a\u062f\u0648\u0644\u061f", "id": "56d3760759d6e41400146474", "answers": [{"text": "\u0645\u064a\u0644\u064a\u0646\u062f\u0627 \u062f\u0648\u0644\u064a\u062a\u0644", "answer_start": 248}], "is_impossible": false}, {"question": "\u0645\u0627 \u0647\u0648 \u0627\u0644\u062d\u062f\u062b \u0627\u0644\u062e\u064a\u0631\u064a \u0627\u0644\u0630\u064a \u062d\u062f\u062b \u0647\u0630\u0627 \u0627\u0644\u0645\u0648\u0633\u0645\u061f", "id": "56db1d92e7c41114004b4d71", "answers": [{"text": "\u0627\u0644\u0623\u0633\u0628\u0648\u0639", "answer_start": 166}], "is_impossible": false}, {"question": "\u0627\u0644\u0630\u064a \u062a\u0645 \u0627\u0644\u0642\u0636\u0627\u0621 \u0639\u0644\u0649 \u0627\u062b\u0646\u064a\u0646 \u0645\u0646 \u0627\u0644\u0645\u062a\u0633\u0627\u0628\u0642\u064a\u0646 \u0641\u064a \u0627\u0644\u0623\u0633\u0628\u0648\u0639 \u0627\u0644\u062a\u0627\u0644\u064a\u061f", "id": "56db1d92e7c41114004b4d73", "answers": [{"text": "\u0641\u064a\u0644 \u0633\u062a\u0627\u064a\u0633\u064a \u0648\u0643\u0631\u064a\u0633 \u0631\u064a\u062a\u0634\u0627\u0631\u062f\u0633\u0648\u0646", "answer_start": 196}], "is_impossible": false}, {"question": "\u0645\u0646 \u062a\u0645 \u0627\u0644\u062a\u062e\u0644\u0635 \u0645\u0646\u0647 \u0641\u064a \u0628\u0631\u0646\u0627\u0645\u062c Top 3\u061f", "id": "56db1d92e7c41114004b4d74", "answers": [{"text": "\u0645\u064a\u0644\u064a\u0646\u062f\u0627 \u062f\u0648\u0644\u064a\u062a\u0644", "answer_start": 248}], "is_impossible": false}]}, {"context": "\u0641\u064a \u0646\u0647\u0627\u064a\u0629 \u0645\u0648\u0633\u0645 23 \u0645\u0627\u064a\u0648 \u060c \u062a\u0645 \u0627\u0644\u0625\u0639\u0644\u0627\u0646 \u0639\u0646 \u0641\u0648\u0632 \u062c\u0648\u0631\u062f\u064a\u0646 \u0633\u0628\u0627\u0631\u0643\u0633 \u0628\u0627\u0644\u0645\u0631\u0643\u0632 \u0627\u0644\u062b\u0627\u0646\u064a \u0628\u0644\u064a\u0643 \u0644\u0648\u064a\u0633 . \u062d\u0642\u0642\u062a \u0633\u0628\u0627\u0631\u0643\u0633 \u0628\u0639\u0636 \u0627\u0644\u0646\u062c\u0627\u062d \u0643\u0641\u0646\u0627\u0646 \u062a\u0633\u062c\u064a\u0644 \u0628\u0639\u062f \u0627\u0644\u0645\u0639\u0628\u0648\u062f .", "qas": [{"question": "\u0645\u0646 \u0643\u0627\u0646 \u0627\u0644\u0641\u0627\u0626\u0632 \u0641\u064a \u0627\u0644\u0645\u0648\u0633\u0645 \u0627\u0644\u0633\u0627\u062f\u0633 \u0645\u0646 \u0623\u0645\u0631\u064a\u0643\u0627\u0646 \u0623\u064a\u062f\u0648\u0644\u061f", "id": "56d3762f59d6e41400146479", "answers": [{"text": "\u062c\u0648\u0631\u062f\u064a\u0646 \u0633\u0628\u0627\u0631\u0643\u0633", "answer_start": 42}], "is_impossible": false}, {"question": "\u0627\u0644\u0630\u064a \u062c\u0627\u0621 \u0641\u064a \u0627\u0644\u0645\u0631\u0643\u0632 \u0627\u0644\u062b\u0627\u0646\u064a \u0641\u064a \u0627\u0644\u0645\u0648\u0633\u0645 \u0627\u0644\u0633\u0627\u062f\u0633 \u0645\u0646 \u0623\u0645\u0631\u064a\u0643\u0627\u0646 \u0623\u064a\u062f\u0648\u0644\u061f", "id": "56d3762f59d6e4140014647a", "answers": [{"text": "\u0628\u0644\u064a\u0643 \u0644\u0648\u064a\u0633", "answer_start": 71}], "is_impossible": false}, {"question": "\u0641\u064a \u0623\u064a \u062a\u0627\u0631\u064a\u062e \u0642\u0627\u0645\u062a \u0623\u0645\u0631\u064a\u0643\u0627\u0646 \u0623\u064a\u062f\u0648\u0644 \u0628\u062b \u0646\u0633\u062e\u062a\u0647\u0627 \u0627\u0644\u0633\u0627\u062f\u0633\u0629 \u0627\u0644\u0645\u0648\u0633\u0645\u061f", "id": "56d3762f59d6e4140014647b", "answers": [{"text": "23 \u0645\u0627\u064a\u0648", "answer_start": 14}], "is_impossible": false}, {"question": "\u0645\u062a\u0649 \u062a\u0645 \u0628\u062b \u0627\u0644\u0646\u0647\u0627\u064a\u0629\u061f", "id": "56db1dbfe7c41114004b4d79", "answers": [{"text": "23 \u0645\u0627\u064a\u0648", "answer_start": 14}], "is_impossible": false}, {"question": "\u0627\u0644\u0630\u064a \u0641\u0627\u0632 \u0627\u0644\u0645\u062a\u0633\u0627\u0628\u0642 \u0641\u064a \u0627\u0644\u0645\u0648\u0633\u0645\u061f", "id": "56db1dbfe7c41114004b4d7a", "answers": [{"text": "\u062c\u0648\u0631\u062f\u064a\u0646 \u0633\u0628\u0627\u0631\u0643\u0633", "answer_start": 42}], "is_impossible": false}, {"question": "\u0645\u0646 \u0643\u0627\u0646 \u0627\u0644\u0641\u0627\u0626\u0632\u061f", "id": "56db1dbfe7c41114004b4d7b", "answers": [{"text": "\u0628\u0644\u064a\u0643 \u0644\u0648\u064a\u0633", "answer_start": 71}], "is_impossible": false}]}, {"context": "\u0639\u0631\u0636 \u0627\u0644\u0645\u0648\u0633\u0645 \u0627\u0644\u0631\u0627\u0628\u0639 \u0644\u0623\u0648\u0644 \u0645\u0631\u0629 \u0641\u064a 18 \u064a\u0646\u0627\u064a\u0631 2005 \u0643\u0627\u0646 \u0647\u0630\u0627 \u0647\u0648 \u0627\u0644\u0645\u0648\u0633\u0645 \u0627\u0644\u0623\u0648\u0644 \u0645\u0646 \u0627\u0644\u0645\u0633\u0644\u0633\u0644 \u0627\u0644\u0630\u064a \u0633\u064a\u062a\u0645 \u0628\u062b\u0647 \u0628\u062f\u0642\u0629 \u0639\u0627\u0644\u064a\u0629 \u060c \u0639\u0644\u0649 \u0627\u0644\u0631\u063a\u0645 \u0645\u0646 \u0623\u0646 \u0646\u0647\u0627\u064a\u0629 \u0627\u0644\u0645\u0648\u0633\u0645 \u0627\u0644\u062b\u0627\u0644\u062b \u062a\u0645 \u0628\u062b\u0647\u0627 \u0628\u062f\u0642\u0629 \u0639\u0627\u0644\u064a\u0629 . \u0627\u0631\u062a\u0641\u0639 \u0639\u062f\u062f \u0627\u0644\u0630\u064a\u0646 \u064a\u062d\u0636\u0631\u0648\u0646 \u0627\u0644\u0627\u062e\u062a\u0628\u0627\u0631\u0627\u062a \u0627\u0644\u0622\u0646 \u0625\u0644\u0649 \u0623\u0643\u062b\u0631 \u0645\u0646 100000 \u0645\u0646 10000 \u0645\u0646 \u0627\u0644\u0645\u0648\u0633\u0645 \u0627\u0644\u0623\u0648\u0644 . \u062a\u0645 \u0631\u0641\u0639 \u0627\u0644\u062d\u062f \u0627\u0644\u0623\u062f\u0646\u0649 \u0644\u0644\u0639\u0645\u0631 \u0625\u0644\u0649 28 \u0641\u064a \u0647\u0630\u0627 \u0627\u0644\u0645\u0648\u0633\u0645 \u060c \u0648\u0645\u0646 \u0628\u064a\u0646 \u0623\u0648\u0644\u0626\u0643 \u0627\u0644\u0630\u064a\u0646 \u0627\u0633\u062a\u0641\u0627\u062f\u0648\u0627 \u0645\u0646 \u0647\u0630\u0647 \u0627\u0644\u0642\u0627\u0639\u062f\u0629 \u0627\u0644\u062c\u062f\u064a\u062f\u0629 \u0643\u0627\u0646 \u0642\u0633\u0637\u0646\u0637\u064a\u0646 \u0645\u0627\u0631\u0648\u0644\u064a\u0633 \u0648\u0628\u0648 \u0628\u064a\u0633 \u060c \u0648\u0647\u0645\u0627 \u0645\u0646 \u0647\u0648\u0627\u0629 \u0627\u0644\u0631\u0648\u0643 \u0641\u064a \u0627\u0644\u0639\u0631\u0636 .", "qas": [{"question": "\u0641\u064a \u0623\u064a \u0639\u0627\u0645 \u0642\u062f\u0645 \u0627\u0644\u0645\u0648\u0633\u0645 \u0627\u0644\u0631\u0627\u0628\u0639 \u0645\u0646 \u0623\u0645\u0631\u064a\u0643\u0627\u0646 \u0623\u064a\u062f\u0648\u0644\u061f", "id": "56d3765559d6e4140014647f", "answers": [{"text": "2005", "answer_start": 39}], "is_impossible": false}, {"question": "\u0643\u0645 \u0645\u0646 \u0627\u0644\u0645\u062a\u0633\u0627\u0628\u0642\u064a\u0646 \u062a\u0645 \u0627\u062e\u062a\u0628\u0627\u0631\u0647\u0645 \u0644\u0644\u0645\u0648\u0633\u0645 \u0627\u0644\u0631\u0627\u0628\u0639 \u0645\u0646 \u0623\u0645\u0631\u064a\u0643\u0627\u0646 \u0623\u064a\u062f\u0648\u0644\u061f", "id": "56d3765559d6e41400146480", "answers": [{"text": "\u0623\u0643\u062b\u0631 \u0645\u0646 100000", "answer_start": 206}], "is_impossible": false}, {"question": "\u0645\u0627 \u0647\u0648 \u0627\u0644\u0623\u0642\u062f\u0645 \u0627\u0644\u0630\u064a \u064a\u0645\u0643\u0646 \u0623\u0646 \u062a\u0643\u0648\u0646 \u0639\u0644\u064a\u0647 \u0627\u0644\u062a\u0623\u0647\u0644 \u0643\u0645\u062a\u0633\u0627\u0628\u0642 \u0641\u064a \u0627\u0644\u0645\u0648\u0633\u0645 \u0627\u0644\u0631\u0627\u0628\u0639 \u0645\u0646 \u0623\u0645\u0631\u064a\u0643\u0627\u0646 \u0623\u064a\u062f\u0648\u0644\u061f", "id": "56d3765559d6e41400146481", "answers": [{"text": "28", "answer_start": 277}], "is_impossible": false}, {"question": "\u0645\u0627 \u0647\u0648 \u0623\u0648\u0644 \u0645\u0648\u0633\u0645 \u0643\u0627\u0645\u0644 \u0645\u0646 \u0623\u0645\u0631\u064a\u0643\u0627\u0646 \u0623\u064a\u062f\u0648\u0644 \u0644\u0644\u0637\u064a\u0631\u0627\u0646 \u0639\u0627\u0644\u064a\u0629 \u0627\u0644\u0648\u0636\u0648\u062d\u061f", "id": "56d3765559d6e41400146482", "answers": [{"text": "\u0627\u0644\u0645\u0648\u0633\u0645 \u0627\u0644\u0631\u0627\u0628\u0639", "answer_start": 4}], "is_impossible": false}, {"question": "\u0641\u064a \u0623\u064a \u0645\u0648\u0633\u0645 \u0643\u0627\u0646 Bo Bice \u0623\u062d\u062f \u0627\u0644\u0645\u062a\u0633\u0627\u0628\u0642\u064a\u0646 \u0639\u0644\u0649 American Idol\u061f", "id": "56d3765559d6e41400146483", "answers": [{"text": "\u0627\u0644\u0645\u0648\u0633\u0645 \u0627\u0644\u0631\u0627\u0628\u0639", "answer_start": 4}], "is_impossible": false}, {"question": "\u0645\u062a\u0649 \u062a\u0645 \u0639\u0631\u0636 \u0627\u0644\u0645\u0648\u0633\u0645 \u0627\u0644\u0631\u0627\u0628\u0639\u061f", "id": "56db19b5e7c41114004b4d05", "answers": [{"text": "18 \u064a\u0646\u0627\u064a\u0631 2005", "answer_start": 30}], "is_impossible": false}, {"question": "\u0627\u0644\u0645\u0648\u0633\u0645 \u0627\u0644\u0631\u0627\u0628\u0639 \u0643\u0627\u0646 \u0623\u0648\u0644 \u0645\u0648\u0633\u0645 \u0643\u0627\u0645\u0644 \u064a\u062a\u0645 \u0628\u062b\u0647 \u0641\u064a \u0645\u0627\u0630\u0627\u061f", "id": "56db19b5e7c41114004b4d06", "answers": [{"text": "\u0639\u0627\u0644\u064a\u0629", "answer_start": 98}], "is_impossible": false}, {"question": "\u0643\u0645 \u0645\u0646 \u0627\u0644\u0623\u0634\u062e\u0627\u0635 \u062a\u0645 \u0627\u062e\u062a\u0628\u0627\u0631\u0647\u0645 \u0644\u064a\u0643\u0648\u0646\u0648\u0627 \u0641\u064a \u0623\u0645\u0631\u064a\u0643\u0627\u0646 \u0623\u064a\u062f\u0648\u0644\u061f", "id": "56db19b5e7c41114004b4d07", "answers": [{"text": "\u0623\u0643\u062b\u0631 \u0645\u0646 100000", "answer_start": 206}], "is_impossible": false}, {"question": "\u0645\u0627 \u0647\u0648 \u0627\u0644\u062d\u062f \u0627\u0644\u0623\u0642\u0635\u0649 \u0644\u0644\u0633\u0646 \u0627\u0644\u0630\u064a \u064a\u0645\u0643\u0646 \u0623\u0646 \u064a\u0628\u062f\u0623 \u0641\u064a\u0647 \u0627\u0644\u0645\u062a\u0633\u0627\u0628\u0642 \u0647\u0630\u0627 \u0627\u0644\u0645\u0648\u0633\u0645\u061f", "id": "56db19b5e7c41114004b4d08", "answers": [{"text": "28", "answer_start": 277}], "is_impossible": false}]}, {"context": "\u0648\u0634\u0647\u062f \u0647\u0630\u0627 \u0627\u0644\u0645\u0648\u0633\u0645 \u0623\u064a\u0636 \u0627 \u0625\u0637\u0644\u0627\u0642 \u0645\u0633\u0627\u0628\u0642\u0629 \u0623\u0645\u0631\u064a\u0643\u0627\u0646 \u0623\u064a\u062f\u0648\u0644 \u0644\u0623\u063a\u0646\u064a\u0629 \u0627\u0644\u0623\u063a\u0627\u0646\u064a \u0627\u0644\u062a\u064a \u062a\u0633\u0645\u062d \u0644\u0644\u062c\u0645\u0627\u0647\u064a\u0631 \u0628\u0627\u0644\u062a\u0635\u0648\u064a\u062a \u0644\u0635\u0627\u0644\u062d \u0623\u063a\u0646\u064a\u0629 \u0627\u0644\u062a\u062a\u0648\u064a\u062c . \u062a\u0645 \u062a\u0633\u0644\u064a\u0645 \u0627\u0644\u0622\u0644\u0627\u0641 \u0645\u0646 \u062a\u0633\u062c\u064a\u0644\u0627\u062a \u0627\u0644\u0623\u063a\u0627\u0646\u064a \u0627\u0644\u0623\u0635\u0644\u064a\u0629 \u0628\u0648\u0627\u0633\u0637\u0629 \u0645\u0624\u0644\u0641\u064a \u0627\u0644\u0623\u063a\u0627\u0646\u064a \u060c \u0648 20 \u0645\u0634\u0627\u0631\u0643\u0629 \u062a\u0645 \u0627\u062e\u062a\u064a\u0627\u0631\u0647\u0627 \u0644\u0644\u062a\u0635\u0648\u064a\u062a \u0627\u0644\u0639\u0627\u0645 . \u062a\u0645 \u062a\u0646\u0641\u064a\u0630 \u0627\u0644\u0623\u063a\u0646\u064a\u0629 \u0627\u0644\u0641\u0627\u0626\u0632\u0629 \u0647\u0630\u0627 \u0647\u0648 \u0645\u064a \u0646\u0648\u0648 \u0645\u0646 \u0642\u0628\u0644 \u0643\u0644 \u0645\u0646 \u0627\u0644\u0646\u0647\u0627\u0626\u064a\u0627\u062a \u062e\u0644\u0627\u0644 \u0627\u0644\u0646\u0647\u0627\u0626\u064a \u0648\u062a\u0645 \u0625\u0635\u062f\u0627\u0631\u0647\u0627 \u0645\u0646 \u0642\u0628\u0644 \u0633\u0628\u0627\u0631\u0643\u0633 \u0641\u064a 24 \u0645\u0627\u064a\u0648 2007 .", "qas": [{"question": "\u0641\u064a \u0623\u064a \u0639\u0627\u0645 \u062a\u0628\u062f\u0623 \u0645\u0633\u0627\u0628\u0642\u0629 \u0623\u0645\u0631\u064a\u0643\u0627\u0646 \u0623\u064a\u062f\u0648\u0644 \u0645\u0633\u0627\u0628\u0642\u0629 \u0644\u062a\u062d\u062f\u064a\u062f \u0627\u0644\u0641\u0627\u0626\u0632\u061f", "id": "56d3768e59d6e41400146489", "answers": [{"text": "2007", "answer_start": 332}], "is_impossible": false}, {"question": "\u0645\u0627 \u0647\u064a \u0623\u0648\u0644 \u0623\u063a\u0646\u064a\u0629 \u0623\u0635\u062f\u0631\u062a\u0647\u0627 \u062c\u0648\u0631\u062f\u064a\u0646 \u0633\u0628\u0627\u0631\u0643\u0633 \u0628\u0639\u062f \u0641\u0648\u0632\u0647\u0627 \u0628\u062c\u0627\u0626\u0632\u0629 \u0623\u0645\u0631\u064a\u0643\u0627\u0646 \u0623\u064a\u062f\u0648\u0644\u061f", "id": "56d3768e59d6e4140014648a", "answers": [{"text": "\u0647\u0630\u0627 \u0647\u0648 \u0645\u064a \u0646\u0648\u0648", "answer_start": 245}], "is_impossible": false}, {"question": "\u0643\u064a\u0641 \u062a\u0645 \u062a\u062d\u062f\u064a\u062f &quot;\u0647\u0630\u0627 \u0647\u0648 My Now&quot; \u0643\u0623\u0648\u0644 \u0623\u063a\u0646\u064a\u0629 \u0644\u0644\u0641\u0627\u0626\u0632 \u0623\u0645\u0631\u064a\u0643\u0627\u0646 \u0623\u064a\u062f\u0648\u0644 \u0641\u064a \u0639\u0627\u0645 2007\u061f", "id": "56d3768e59d6e4140014648b", "answers": [{"text": "\u0644\u0644\u062a\u0635\u0648\u064a\u062a \u0627\u0644\u0639\u0627\u0645", "answer_start": 204}], "is_impossible": false}, {"question": "\u0627\u0644\u0645\u0633\u0627\u0628\u0642\u0629 \u0627\u0644\u062a\u064a \u0628\u062f\u0623\u062a \u062e\u0644\u0627\u0644 \u0647\u0630\u0627 \u0627\u0644\u0645\u0648\u0633\u0645\u061f", "id": "56db1e20e7c41114004b4d87", "answers": [{"text": "\u0645\u0633\u0627\u0628\u0642\u0629 \u0623\u0645\u0631\u064a\u0643\u0627\u0646 \u0623\u064a\u062f\u0648\u0644 \u0644\u0623\u063a\u0646\u064a\u0629", "answer_start": 28}], "is_impossible": false}, {"question": "\u064a\u0645\u0643\u0646 \u0644\u0644\u062c\u0645\u0627\u0647\u064a\u0631 \u0627\u0644\u062a\u0635\u0648\u064a\u062a \u0644\u0645\u0627 \u062e\u0644\u0627\u0644 \u0647\u0630\u0647 \u0627\u0644\u0645\u0633\u0627\u0628\u0642\u0629\u061f", "id": "56db1e20e7c41114004b4d88", "answers": [{"text": "\u0623\u063a\u0646\u064a\u0629 \u0627\u0644\u062a\u062a\u0648\u064a\u062c", "answer_start": 98}], "is_impossible": false}, {"question": "\u0645\u0646 \u0628\u064a\u0646 \u0627\u0644\u0622\u0644\u0627\u0641 \u0645\u0646 \u0627\u0644\u0623\u063a\u0627\u0646\u064a \u0627\u0644\u062a\u064a \u062a\u0645 \u0625\u062f\u062e\u0627\u0644\u0647\u0627 \u060c \u0643\u0645 \u0643\u0627\u0646 \u0627\u0644\u062c\u0645\u0647\u0648\u0631 \u0642\u0627\u062f\u0631\u064b\u0627 \u0639\u0644\u0649 \u0627\u0644\u062a\u0635\u0648\u064a\u062a\u061f", "id": "56db1e20e7c41114004b4d89", "answers": [{"text": "20", "answer_start": 182}], "is_impossible": false}, {"question": "\u0645\u0627 \u0647\u064a \u0627\u0644\u0623\u063a\u0646\u064a\u0629 \u0627\u0644\u062a\u064a \u0641\u0627\u0632\u062a \u0641\u064a \u0627\u0644\u0645\u0633\u0627\u0628\u0642\u0629\u061f", "id": "56db1e20e7c41114004b4d8a", "answers": [{"text": "\u0647\u0630\u0627 \u0647\u0648 \u0645\u064a \u0646\u0648\u0648", "answer_start": 245}], "is_impossible": false}, {"question": "\u0645\u062a\u0649 \u0623\u0635\u062f\u0631\u062a \u0633\u0628\u0627\u0631\u0643\u0633 \u0646\u0633\u062e\u062a\u0647\u0627 \u0645\u0646 \u0627\u0644\u0623\u063a\u0646\u064a\u0629\u061f", "id": "56db1e20e7c41114004b4d8b", "answers": [{"text": "24 \u0645\u0627\u064a\u0648 2007", "answer_start": 324}], "is_impossible": false}]}, {"context": "\u062a\u0645 \u0639\u0631\u0636 \u0627\u0644\u0645\u0648\u0633\u0645 \u0627\u0644\u0633\u0627\u0628\u0639 \u0644\u0623\u0648\u0644 \u0645\u0631\u0629 \u0641\u064a 15 \u064a\u0646\u0627\u064a\u0631 2008 \u060c \u0644\u064a\u0639\u0631\u0636 \u0627\u0644\u0639\u0631\u0636 \u0627\u0644\u0623\u0648\u0644 \u0644\u0645\u062f\u0629 \u064a\u0648\u0645\u064a\u0646 \u060c \u0644\u0645\u062f\u0629 \u0623\u0631\u0628\u0639 \u0633\u0627\u0639\u0627\u062a . \u0631\u0643\u0632\u062a \u0648\u0633\u0627\u0626\u0644 \u0627\u0644\u0625\u0639\u0644\u0627\u0645 \u0639\u0644\u0649 \u0627\u0644\u0648\u0636\u0639 \u0627\u0644\u0627\u062d\u062a\u0631\u0627\u0641\u064a \u0644\u0644\u0645\u062a\u0646\u0627\u0641\u0633\u064a\u0646 \u0627\u0644\u0633\u0628\u0639\u0629 \u0644\u0644\u0645\u0648\u0633\u0645 \u060c \u0648\u0627\u0644\u0630\u064a\u0646 \u064a\u0637\u0644\u0642 \u0639\u0644\u064a\u0647\u0645 \u0631\u064a\u0646\u062c\u0631\u0632 \u060c \u0648\u0627\u0644\u0639\u062f\u064a\u062f \u0645\u0646\u0647\u0645 \u060c \u0628\u0645\u0627 \u0641\u064a \u0630\u0644\u0643 \u0643\u0631\u064a\u0633\u062a\u064a \u0644\u064a \u0643\u0648\u0643 \u060c \u0628\u0631\u0648\u0643 \u0648\u0627\u064a\u062a \u060c \u0645\u0627\u064a\u0643\u0644 \u062c\u0648\u0646\u0632 \u060c \u0648\u0628\u0627\u0644\u0630\u0627\u062a \u0643\u0627\u0631\u0644\u064a \u0633\u0645\u064a\u062b\u0633\u0648\u0646 \u060c \u0643\u0627\u0646 \u0644\u062f\u064a\u0647\u0645 \u0639\u0642\u0648\u062f \u062a\u0633\u062c\u064a\u0644 \u0633\u0627\u0628\u0642\u0629 . \u0643\u0645\u0627 \u0627\u062c\u062a\u0630\u0628 \u0627\u0644\u0645\u062a\u0633\u0627\u0628\u0642 \u062f\u064a\u0641\u064a\u062f \u0647\u0631\u0646\u0627\u0646\u062f\u064a\u0632 \u0628\u0639\u0636 \u0627\u0644\u0627\u0647\u062a\u0645\u0627\u0645 \u0628\u0633\u0628\u0628 \u062a\u0648\u0638\u064a\u0641\u0647 \u0627\u0644\u0633\u0627\u0628\u0642 \u0643\u0639\u0627\u0631\u0636 .", "qas": [{"question": "\u0641\u064a \u0623\u064a \u0639\u0627\u0645 \u062a\u0645 \u0627\u0644\u0645\u0648\u0633\u0645 \u0627\u0644\u0633\u0627\u0628\u0639 \u0645\u0646 \u0623\u0645\u0631\u064a\u0643\u0627\u0646 \u0623\u064a\u062f\u0648\u0644 \u0623\u0648\u0644 \u0627\u0644\u0647\u0648\u0627\u0621\u061f", "id": "56d376c859d6e4140014648f", "answers": [{"text": "2008", "answer_start": 42}], "is_impossible": false}, {"question": "\u0641\u064a \u0623\u064a \u0645\u0648\u0633\u0645 \u0633\u0628\u0639\u0629 \u0645\u062a\u0633\u0627\u0628\u0642 \u0643\u0627\u0646 \u064a\u0639\u0645\u0644 \u0645\u062a\u0639\u0631\u062c\u064b\u0627 \u0642\u0628\u0644 \u0648\u0642\u062a\u0647 \u0641\u064a \u0623\u0645\u0631\u064a\u0643\u0627\u0646 \u0623\u064a\u062f\u0648\u0644\u061f", "id": "56d376c859d6e41400146491", "answers": [{"text": "\u062f\u064a\u0641\u064a\u062f \u0647\u0631\u0646\u0627\u0646\u062f\u064a\u0632", "answer_start": 330}], "is_impossible": false}, {"question": "\u0623\u064a \u0645\u0646 \u0627\u0644\u0645\u062a\u0633\u0627\u0628\u0642\u064a\u0646 \u062a\u0645 \u0627\u0644\u062d\u062f\u064a\u062b \u0639\u0646 \u0623\u0643\u062b\u0631 \u0645\u0646 \u063a\u064a\u0631\u0647 \u0644\u0635\u0641\u0642\u0629 \u0642\u064a\u0627\u0633\u064a\u0629 \u0642\u0628\u0644 \u0623\u0646 \u064a\u0643\u0648\u0646 \u0645\u062a\u0633\u0627\u0628\u0642 \u0641\u064a \u0623\u0645\u0631\u064a\u0643\u0627\u0646 \u0623\u064a\u062f\u0648\u0644\u061f", "id": "56d376c859d6e41400146492", "answers": [{"text": "\u0643\u0627\u0631\u0644\u064a \u0633\u0645\u064a\u062b\u0633\u0648\u0646", "answer_start": 266}], "is_impossible": false}, {"question": "\u0645\u062a\u0649 \u0627\u0644\u0645\u0648\u0633\u0645 \u0627\u0644\u0633\u0627\u0628\u0639 \u0627\u0644\u0639\u0631\u0636\u061f", "id": "56db1edbe7c41114004b4d91", "answers": [{"text": "15 \u064a\u0646\u0627\u064a\u0631 2008", "answer_start": 33}], "is_impossible": false}, {"question": "\u0627\u0644\u0630\u064a \u062c\u0630\u0628 \u0627\u0644\u0645\u062a\u0633\u0627\u0628\u0642 \u0627\u0644\u0627\u0646\u062a\u0628\u0627\u0647 \u0644\u0623\u0646\u0647 \u0643\u0627\u0646 \u0645\u062a\u062c\u0631\u062f \u0627\u0644\u0633\u0627\u0628\u0642\u061f", "id": "56db1edbe7c41114004b4d93", "answers": [{"text": "\u062f\u064a\u0641\u064a\u062f \u0647\u0631\u0646\u0627\u0646\u062f\u064a\u0632", "answer_start": 330}], "is_impossible": false}, {"question": "\u0644\u0645\u0627\u0630\u0627 \u062c\u0630\u0628 \u0627\u0644\u0639\u062f\u064a\u062f \u0645\u0646 \u0627\u0644\u0645\u062a\u0633\u0627\u0628\u0642\u064a\u0646 \u0627\u0646\u062a\u0628\u0627\u0647 \u0648\u0633\u0627\u0626\u0644 \u0627\u0644\u0625\u0639\u0644\u0627\u0645\u061f", "id": "56db1edbe7c41114004b4d94", "answers": [{"text": "\u0627\u0644\u0623\u0648\u0644 \u0644\u0645\u062f\u0629", "answer_start": 61}], "is_impossible": false}, {"question": "\u0627\u0644\u0645\u062a\u0633\u0627\u0628\u0642 \u0627\u0644\u0630\u064a \u062d\u0635\u0644 \u0639\u0644\u0649 \u0623\u0643\u0628\u0631 \u0642\u062f\u0631 \u0645\u0646 \u0627\u0644\u0627\u0647\u062a\u0645\u0627\u0645 \u0628\u0633\u0628\u0628 \u0639\u0642\u062f \u062a\u0633\u062c\u064a\u0644 \u0645\u0633\u0628\u0642\u061f", "id": "56db1edbe7c41114004b4d95", "answers": [{"text": "\u0643\u0627\u0631\u0644\u064a \u0633\u0645\u064a\u062b\u0633\u0648\u0646", "answer_start": 266}], "is_impossible": false}]}, {"context": "\u0641\u064a \u0646\u0647\u0627\u0626\u064a\u0627\u062a \u0643\u0623\u0633 \u0627\u0644\u0639\u0627\u0644\u0645 \u060c \u0638\u0647\u0631 \u0623\u0645\u0631\u064a\u0643\u0627\u0646 \u0623\u064a\u062f\u0648\u0644 \u0644\u0623\u0648\u0644 \u0645\u0631\u0629 \u0641\u064a 11 \u0645\u0627\u0631\u0633 2008 \u060c \u0625\u0644\u0649 \u062c\u0627\u0646\u0628 \u0639\u0631\u0636 \u062c\u062f\u064a\u062f \u0639\u0644\u0649 \u0627\u0644\u0647\u0648\u0627\u0621 . \u0648\u0642\u062f \u0623\u0634\u0627\u062f \u0627\u0644\u062d\u0643\u0627\u0645 \u0628\u0623\u062f\u0627\u0621 \u062f\u064a\u0641\u064a\u062f \u0643\u0648\u0643 \u0644\u0623\u063a\u0646\u064a\u0629 \u0628\u064a\u0644\u064a \u062c\u064a\u0646 \u0641\u064a \u0644\u064a\u0644\u0629 \u0627\u0644\u0639\u0634\u0631\u0629 \u060c \u0648\u0644\u0643\u0646\u0647\u0645 \u0623\u062b\u0627\u0631\u0648\u0627 \u062c\u062f\u0644\u0627 \u0639\u0646\u062f\u0645\u0627 \u0638\u0646\u0648\u0627 \u062e\u0637\u0623 \u0623\u0646 \u062a\u0631\u062a\u064a\u0628 \u0643\u0631\u064a\u0633 \u0643\u0648\u0631\u0646\u064a\u0644 \u0647\u0648 \u0634\u062e\u0635\u064a\u0629 \u062f\u064a\u0641\u064a\u062f \u0643\u0648\u0643 \u060c \u0639\u0644\u0649 \u0627\u0644\u0631\u063a\u0645 \u0645\u0646 \u0623\u0646 \u0627\u0644\u0623\u062f\u0627\u0621 \u0643\u0627\u0646 \u0628\u0645\u062b\u0627\u0628\u0629 \u0625\u0635\u062f\u0627\u0631 \u0643\u0648\u0631\u0646\u064a\u0644 . \u0648\u0642\u0627\u0644 \u0643\u0648\u0631\u0646\u064a\u0644 \u0646\u0641\u0633\u0647 \u0625\u0646\u0647 \u0645\u0645\u062a\u0646 \u0648\u0623\u062b\u0646\u0649 \u0639\u0644\u0649 \u0623\u062f\u0627\u0621 \u062f\u064a\u0641\u064a\u062f \u0643\u0648\u0643 . \u062a\u0645 \u0646\u0642\u0644 \u062f\u064a\u0641\u064a\u062f \u0643\u0648\u0643 \u0625\u0644\u0649 \u0627\u0644\u0645\u0633\u062a\u0634\u0641\u0649 \u0628\u0639\u062f \u0639\u0631\u0636 \u0627\u0644\u0623\u062f\u0627\u0621 \u0627\u0644\u0623\u0639\u0644\u0649 \u062a\u0633\u0639\u0629 \u0628\u0633\u0628\u0628 \u062e\u0641\u0642\u0627\u0646 \u0627\u0644\u0642\u0644\u0628 \u0648\u0627\u0631\u062a\u0641\u0627\u0639 \u0636\u063a\u0637 \u0627\u0644\u062f\u0645 .", "qas": [{"question": "\u0645\u0627 \u0647\u064a \u0627\u0644\u0623\u063a\u0646\u064a\u0629 \u0627\u0644\u062a\u064a \u063a\u0646\u0627\u0647\u0627 \u062f\u064a\u0641\u064a\u062f \u0643\u0648\u0643 \u0639\u0644\u0649 \u0623\u0645\u0631\u064a\u0643\u0627\u0646 \u0623\u064a\u062f\u0648\u0644 \u062e\u0644\u0627\u0644 \u0623\u0633\u0628\u0648\u0639 \u0627\u0644\u0639\u0634\u0631\u0629 \u0627\u0644\u0623\u0648\u0627\u0626\u0644\u061f", "id": "56d3772859d6e41400146497", "answers": [{"text": "\u0628\u064a\u0644\u064a \u062c\u064a\u0646", "answer_start": 139}], "is_impossible": false}, {"question": "\u0623\u064a \u0627\u0644\u0645\u062a\u0633\u0627\u0628\u0642 \u0623\u0645\u0631\u064a\u0643\u0627\u0646 \u0623\u064a\u062f\u0648\u0644 \u062a\u0645 \u0625\u062f\u062e\u0627\u0644\u0647 \u0641\u064a \u0627\u0644\u0645\u0633\u062a\u0634\u0641\u0649 \u0628\u0639\u062f \u0627\u0644\u063a\u0646\u0627\u0621 \u062e\u0644\u0627\u0644 \u0627\u0644\u0623\u0633\u0628\u0648\u0639 \u0645\u0646 \u0627\u0644\u0645\u0631\u0627\u0643\u0632 \u0627\u0644\u062a\u0633\u0639\u0629 \u0627\u0644\u0623\u0648\u0644\u0649\u061f", "id": "56d3772859d6e41400146498", "answers": [{"text": "\u062f\u064a\u0641\u064a\u062f \u0643\u0648\u0643", "answer_start": 122}], "is_impossible": false}, {"question": "\u0645\u0646 \u0631\u062a\u0628 \u0646\u0633\u062e\u0629 &quot;\u0628\u064a\u0644\u064a \u062c\u0627\u0646&quot; \u0627\u0644\u062a\u064a \u0623\u062f\u0627\u0647\u0627 \u062f\u064a\u0641\u064a\u062f \u0643\u0648\u0643 \u0641\u064a \u0628\u0631\u0646\u0627\u0645\u062c \u0623\u0645\u0631\u064a\u0643\u0627\u0646 \u0623\u064a\u062f\u0648\u0644\u061f", "id": "56d3772859d6e41400146499", "answers": [{"text": "\u0643\u0631\u064a\u0633 \u0643\u0648\u0631\u0646\u064a\u0644", "answer_start": 208}], "is_impossible": false}, {"question": "\u0641\u064a \u0623\u064a \u062a\u0627\u0631\u064a\u062e \u0628\u062f\u0623\u062a \u0646\u0647\u0627\u0626\u064a\u0627\u062a \u0623\u0645\u0631\u064a\u0643\u0627\u0646 \u0623\u064a\u062f\u0648\u0644\u061f", "id": "56d3772859d6e4140014649a", "answers": [{"text": "11 \u0645\u0627\u0631\u0633 2008", "answer_start": 54}], "is_impossible": false}, {"question": "\u0645\u062a\u0649 \u0639\u0631\u0636 \u0623\u0645\u0631\u064a\u0643\u0627\u0646 \u0623\u064a\u062f\u0648\u0644 \u0645\u062c\u0645\u0648\u0639\u0629 \u062c\u062f\u064a\u062f\u0629 \u0648\u0645\u0631\u062d\u0644\u0629\u061f", "id": "56db1f69e7c41114004b4da3", "answers": [{"text": "11 \u0645\u0627\u0631\u0633 2008", "answer_start": 54}], "is_impossible": false}, {"question": "\u0645\u0627 \u0627\u0644\u062a\u0631\u062a\u064a\u0628 \u0627\u0644\u0630\u064a \u0627\u0633\u062a\u062e\u062f\u0645 \u0641\u064a \u0625\u0635\u062f\u0627\u0631 \u0643\u0648\u0643 \u0645\u0646 Billie Jean\u061f", "id": "56db1f69e7c41114004b4da5", "answers": [{"text": "\u0643\u0631\u064a\u0633 \u0643\u0648\u0631\u0646\u064a\u0644", "answer_start": 208}], "is_impossible": false}, {"question": "\u0645\u0646 \u062a\u0645 \u0646\u0642\u0644\u0647 \u0625\u0644\u0649 \u0627\u0644\u0645\u0633\u062a\u0634\u0641\u0649 \u0628\u0639\u062f \u0639\u0631\u0636 \u0627\u0644\u062a\u0633\u0639\u0629 \u0623\u0634\u0647\u0631\u061f", "id": "56db1f69e7c41114004b4da6", "answers": [{"text": "\u062f\u064a\u0641\u064a\u062f \u0643\u0648\u0643", "answer_start": 122}], "is_impossible": false}]}, {"context": "\u0627\u0639\u062a\u0628\u0631 \u0627\u0644\u0643\u062b\u064a\u0631\u0648\u0646 \u0623\u062f\u0627\u0621 \u062f\u064a\u0641\u064a\u062f \u0623\u0631\u0643\u064a\u0648\u0631\u064a\u062a\u0627 \u0644\u0640 \u064a\u0645\u0627\u063a\u064a\u0646\u064a \u0644\u062c\u0648\u0646 \u0644\u064a\u0646\u0648\u0646 \u0623\u062d\u062f \u0623\u0641\u0636\u0644 \u0623\u0641\u0644\u0627\u0645 \u0647\u0630\u0627 \u0627\u0644\u0645\u0648\u0633\u0645 . \u0648\u0648\u0635\u0641\u062a\u0647\u0627 \u062c\u0646\u064a\u0641\u0631 \u0644\u0648\u0628\u064a\u0632 \u060c \u0627\u0644\u062a\u064a \u062a\u0645 \u0625\u062d\u0636\u0627\u0631\u0647\u0627 \u0643\u0642\u0627\u0636\u064a\u0629 \u0641\u064a \u0627\u0644\u0645\u0648\u0633\u0645 \u0627\u0644\u0639\u0627\u0634\u0631 \u060c \u0628\u0623\u0646\u0647\u0627 \u0644\u062d\u0638\u0629 \u0623\u063a\u0646\u064a\u0629 \u062c\u0645\u064a\u0644\u0629 \u0644\u0646 \u062a\u0646\u0633\u0627\u0647\u0627 \u0623\u0628\u062f\u0627 . \u0643\u0645\u0627 \u062d\u0638\u064a \u0623\u062f\u0627\u0621 \u062c\u0627\u064a\u0633\u0648\u0646 \u0643\u0627\u0633\u062a\u0631\u0648 \u0641\u064a \u0627\u0644\u062f\u0648\u0631 \u0646\u0635\u0641 \u0627\u0644\u0646\u0647\u0627\u0626\u064a \u0645\u0646 \u0641\u064a\u0644\u0645 \u0633\u0628\u062d\u0627\u0646 \u0627\u0644\u0644\u0647 \u0628\u0627\u0647\u062a\u0645\u0627\u0645 \u0643\u0628\u064a\u0631 \u060c \u0648\u062f\u0641\u0639\u062a \u0646\u0633\u062e\u0629 \u062c\u064a\u0641 \u0628\u0627\u0643\u0644\u064a \u0645\u0646 \u0627\u0644\u0623\u063a\u0646\u064a\u0629 \u0625\u0644\u0649 \u0642\u0645\u0629 \u0642\u0627\u0626\u0645\u0629 \u0627\u0644\u0623\u063a\u0627\u0646\u064a \u0627\u0644\u0631\u0642\u0645\u064a\u0629 . \u0643\u0627\u0646 \u0647\u0630\u0627 \u0647\u0648 \u0627\u0644\u0645\u0648\u0633\u0645 \u0627\u0644\u0623\u0648\u0644 \u0627\u0644\u0630\u064a \u062a\u0645 \u0641\u064a\u0647 \u0625\u0637\u0644\u0627\u0642 \u062a\u0633\u062c\u064a\u0644\u0627\u062a \u0627\u0644\u0645\u062a\u0633\u0627\u0628\u0642\u064a\u0646 \u0639\u0644\u0649 \u064a\u062a\u0648\u0646\u064a\u0633 \u0628\u0639\u062f \u0623\u062f\u0627\u0626\u0647\u0645 \u060c \u0648\u0639\u0644\u0649 \u0627\u0644\u0631\u063a\u0645 \u0645\u0646 \u0623\u0646 \u0645\u0639\u0644\u0648\u0645\u0627\u062a \u0627\u0644\u0645\u0628\u064a\u0639\u0627\u062a \u0644\u0645 \u064a\u062a\u0645 \u0625\u0635\u062f\u0627\u0631\u0647\u0627 \u062d\u062a\u0649 \u0644\u0627 \u062a\u0624\u062b\u0631 \u0639\u0644\u0649 \u0627\u0644\u0645\u0633\u0627\u0628\u0642\u0629 \u060c \u0625\u0644\u0627 \u0623\u0646 \u0627\u0644\u0645\u0639\u0644\u0648\u0645\u0627\u062a \u0627\u0644\u0645\u0633\u0631\u0628\u0629 \u062a\u0634\u064a\u0631 \u0625\u0644\u0649 \u0623\u0646 \u0623\u063a\u0627\u0646\u064a \u0627\u0644\u0645\u062a\u0633\u0627\u0628\u0642\u064a\u0646 \u0643\u0627\u0646\u062a \u062a\u0635\u0644 \u0641\u064a \u0627\u0644\u063a\u0627\u0644\u0628 \u0625\u0644\u0649 \u0642\u0645\u0629 \u0645\u062e\u0637\u0637\u0627\u062a \u0645\u0628\u064a\u0639\u0627\u062a \u064a\u062a\u0648\u0646\u064a\u0633 .", "qas": [{"question": "\u0627\u0644\u0630\u064a \u063a\u0646\u0649 \u0627\u0644\u0645\u062a\u0633\u0627\u0628\u0642 &quot;\u062a\u062e\u064a\u0644&quot; \u0641\u064a \u0627\u0644\u0645\u0648\u0633\u0645 \u0627\u0644\u0633\u0627\u0628\u0639 \u0645\u0646 \u0623\u0645\u0631\u064a\u0643\u0627\u0646 \u0623\u064a\u062f\u0648\u0644\u061f", "id": "56d3776759d6e4140014649f", "answers": [{"text": "\u062f\u064a\u0641\u064a\u062f \u0623\u0631\u0643\u064a\u0648\u0631\u064a\u062a\u0627", "answer_start": 20}], "is_impossible": false}, {"question": "\u0641\u064a \u0623\u064a \u0645\u0648\u0633\u0645 \u0623\u0645\u0631\u064a\u0643\u0627\u0646 \u0623\u064a\u062f\u0648\u0644 \u0623\u0635\u0628\u062d\u062a \u062c\u064a\u0646\u064a\u0641\u0631 \u0644\u0648\u0628\u064a\u0632 \u0642\u0627\u0636\u064a\u0629\u061f", "id": "56d3776759d6e414001464a0", "answers": [{"text": "\u0627\u0644\u0645\u0648\u0633\u0645 \u0627\u0644\u0639\u0627\u0634\u0631", "answer_start": 134}], "is_impossible": false}, {"question": "\u0645\u0627 \u0647\u064a \u0627\u0644\u0623\u063a\u0646\u064a\u0629 \u0627\u0644\u062a\u064a \u062d\u0635\u0644 \u0639\u0644\u064a\u0647\u0627 \u062c\u064a\u0633\u0648\u0646 \u0643\u0627\u0633\u062a\u0631\u0648 \u0645\u0646 \u0627\u0644\u062b\u0646\u0627\u0621 \u0639\u0644\u0649 \u0627\u0644\u063a\u0646\u0627\u0621 \u062e\u0644\u0627\u0644 \u0627\u0644\u062f\u0648\u0631 \u0646\u0635\u0641 \u0627\u0644\u0646\u0647\u0627\u0626\u064a \u0639\u0644\u0649 \u0623\u0645\u0631\u064a\u0643\u0627\u0646 \u0623\u064a\u062f\u0648\u0644\u061f", "id": "56d3776759d6e414001464a1", "answers": [{"text": "\u0633\u0628\u062d\u0627\u0646 \u0627\u0644\u0644\u0647", "answer_start": 246}], "is_impossible": false}, {"question": "\u0645\u0646 \u0633\u062c\u0644 \u0647\u062a\u0644\u0648\u062c\u0627 \u0646\u062c\u062d \u0645\u0631\u0629 \u0623\u062e\u0631\u0649 \u0628\u0639\u062f \u0623\u062f\u0627\u0626\u0647 \u0641\u064a \u0623\u0645\u0631\u064a\u0643\u0627\u0646 \u0623\u064a\u062f\u0648\u0644\u061f", "id": "56d3776759d6e414001464a2", "answers": [{"text": "\u062c\u064a\u0641 \u0628\u0627\u0643\u0644\u064a", "answer_start": 283}], "is_impossible": false}, {"question": "\u0639\u0644\u0649 \u0623\u064a \u0645\u0646\u0635\u0629 \u0631\u0642\u0645\u064a\u0629 \u062a\u0645 \u062a\u0642\u062f\u064a\u0645 \u0639\u0631\u0648\u0636 \u0627\u0644\u0645\u062a\u0633\u0627\u0628\u0642\u064a\u0646 \u0628\u0639\u062f \u0628\u062b\u0647 \u0639\u0644\u0649 \u0623\u0645\u0631\u064a\u0643\u0627\u0646 \u0623\u064a\u062f\u0648\u0644\u061f", "id": "56d3776759d6e414001464a3", "answers": [{"text": "\u0627\u0644\u0643\u062b\u064a\u0631\u0648\u0646", "answer_start": 6}], "is_impossible": false}, {"question": "\u0627\u0644\u0630\u064a \u0643\u0627\u0646 \u064a\u0639\u062a\u0642\u062f \u0623\u0646 \u063a\u0644\u0627\u0641 \u062f\u064a\u0641\u064a\u062f \u0623\u0631\u062a\u0634\u0648\u0644\u064a\u062a\u0627 \u0643\u0627\u0646 \u0627\u0644\u0623\u0641\u0636\u0644 \u0645\u0646 \u0647\u0630\u0627 \u0627\u0644\u0645\u0648\u0633\u0645 \u0645\u0646 \u0642\u0628\u0644 \u0627\u0644\u0643\u062b\u064a\u0631\u064a\u0646\u061f", "id": "56db2011e7c41114004b4dab", "answers": [{"text": "\u0644\u062c\u0648\u0646 \u0644\u064a\u0646\u0648\u0646 \u0623\u062d\u062f \u0623\u0641\u0636\u0644 \u0623\u0641\u0644\u0627\u0645", "answer_start": 47}], "is_impossible": false}, {"question": "\u0645\u0646 \u0642\u0627\u0644 \u0623\u0646 \u062a\u0633\u0644\u064a\u0645 \u0623\u0631\u0643\u064a\u0648\u0644\u064a\u062a\u0627 \u0647\u0648 \u0627\u0644\u0630\u064a \u0644\u0646 \u062a\u0646\u0633\u0627\u0647 \u0623\u0628\u062f\u0627\u064b\u061f", "id": "56db2011e7c41114004b4dac", "answers": [{"text": "\u062c\u0646\u064a\u0641\u0631 \u0644\u0648\u0628\u064a\u0632", "answer_start": 94}], "is_impossible": false}, {"question": "\u0623\u064a \u0645\u0646 \u0627\u0644\u0646\u0647\u0627\u0626\u064a\u0627\u062a \u063a\u0646\u0649 &quot;\u0633\u0628\u062d\u0627\u0646 \u0627\u0644\u0644\u0647&quot; \u062e\u0644\u0627\u0644 \u0627\u0644\u062f\u0648\u0631 \u0646\u0635\u0641 \u0627\u0644\u0646\u0647\u0627\u0626\u064a\u061f", "id": "56db2011e7c41114004b4dad", "answers": [{"text": "\u062c\u0627\u064a\u0633\u0648\u0646 \u0643\u0627\u0633\u062a\u0631\u0648", "answer_start": 203}], "is_impossible": false}, {"question": "\u0623\u0631\u0633\u0644 \u0623\u062f\u0627\u0621 \u0643\u0627\u0633\u062a\u0631\u0648 \u0623\u064a \u0625\u0635\u062f\u0627\u0631 \u0644\u0644\u0645\u063a\u0646\u064a \u0625\u0644\u0649 \u0623\u0639\u0644\u0649 \u0645\u062e\u0637\u0637 \u0628\u064a\u0644\u0628\u0648\u0631\u062f\u061f", "id": "56db2011e7c41114004b4dae", "answers": [{"text": "\u062c\u064a\u0641 \u0628\u0627\u0643\u0644\u064a", "answer_start": 283}], "is_impossible": false}, {"question": "\u0644\u0623\u0648\u0644 \u0645\u0631\u0629 \u060c \u064a\u0645\u0643\u0646 \u0634\u0631\u0627\u0621 \u062a\u0633\u062c\u064a\u0644\u0627\u062a \u0623\u063a\u0627\u0646\u064a \u0627\u0644\u0645\u062a\u0633\u0627\u0628\u0642 \u0623\u064a\u0646\u061f", "id": "56db2011e7c41114004b4daf", "answers": [{"text": "\u0627\u0644\u0643\u062b\u064a\u0631\u0648\u0646", "answer_start": 6}], "is_impossible": false}]}, {"context": "\u0627\u0644\u0645\u062a\u0633\u0627\u0628\u0642\u0648\u0646 \u0627\u0644\u0646\u0647\u0627\u0626\u064a\u0648\u0646 \u0647\u0645 \u0643\u0648\u0643 \u0648\u0623\u0631\u062a\u0634\u0648\u0644\u064a\u0646\u0627 . \u062a\u0645 \u0627\u0644\u0625\u0639\u0644\u0627\u0646 \u0639\u0646 \u062f\u064a\u0641\u064a\u062f \u0643\u0648\u0643 \u0627\u0644\u0641\u0627\u0626\u0632 \u0641\u064a 21 \u0645\u0627\u064a\u0648 2008 \u060c \u0648\u0647\u0648 \u0623\u0648\u0644 \u0644\u0627\u0639\u0628 \u0647\u0632\u0627\u0632 \u064a\u0641\u0648\u0632 \u0628\u0627\u0644\u0639\u0631\u0636 . \u062d\u0642\u0642 \u0643\u0644 \u0645\u0646 \u0643\u0648\u0643 \u0648\u0623\u0631\u062a\u0634\u0648\u0644\u064a\u0646\u0627 \u0628\u0639\u0636 \u0627\u0644\u0646\u062c\u0627\u062d \u0641\u064a \u062a\u0633\u062c\u064a\u0644 \u0627\u0644\u0641\u0646\u0627\u0646\u064a\u0646 \u062d\u064a\u062b \u0628\u0627\u0639\u0627 \u0623\u0643\u062b\u0631 \u0645\u0646 \u0645\u0644\u064a\u0648\u0646 \u0623\u0644\u0628\u0648\u0645 \u0641\u064a \u0627\u0644\u0648\u0644\u0627\u064a\u0627\u062a \u0627\u0644\u0645\u062a\u062d\u062f\u0629", "qas": [{"question": "\u0645\u0646 \u0641\u0627\u0632 \u0628\u0627\u0644\u0645\u0648\u0633\u0645 \u0627\u0644\u0633\u0627\u0628\u0639 \u0645\u0646 \u0623\u0645\u0631\u064a\u0643\u0627\u0646 \u0623\u064a\u062f\u0648\u0644\u061f", "id": "56d3788a59d6e414001464aa", "answers": [{"text": "\u062f\u064a\u0641\u064a\u062f \u0643\u0648\u0643", "answer_start": 55}], "is_impossible": false}, {"question": "\u0645\u0646 \u0643\u0627\u0646 \u0623\u0648\u0644 \u0641\u0646\u0627\u0646 \u0631\u0648\u0643 \u0622\u0646\u062f \u0631\u0648\u0644 \u064a\u0641\u0648\u0632 \u0628\u062c\u0627\u0626\u0632\u0629 \u0623\u0645\u0631\u064a\u0643\u0627\u0646 \u0623\u064a\u062f\u0648\u0644\u061f", "id": "56d3788a59d6e414001464ad", "answers": [{"text": "\u062f\u064a\u0641\u064a\u062f \u0643\u0648\u0643", "answer_start": 55}], "is_impossible": false}, {"question": "\u0645\u062a\u0649 \u062a\u0645 \u0627\u0644\u0625\u0639\u0644\u0627\u0646 \u0639\u0646 \u0627\u0644\u0641\u0627\u0626\u0632\u061f", "id": "56db2056e7c41114004b4db6", "answers": [{"text": "21 \u0645\u0627\u064a\u0648 2008", "answer_start": 75}], "is_impossible": false}, {"question": "\u0645\u0646 \u0647\u0648 \u0627\u0644\u0641\u0627\u0626\u0632\u061f", "id": "56db2056e7c41114004b4db7", "answers": [{"text": "\u062f\u064a\u0641\u064a\u062f \u0643\u0648\u0643", "answer_start": 55}], "is_impossible": false}]}, {"context": "\u0639\u0642\u062f\u062a \u0645\u0633\u0627\u0628\u0642\u0629 \u0627\u0645\u064a\u0631\u064a\u0643\u0627\u0646 \u064a\u062f\u0648\u0644 \u0633\u0648\u0646\u063a\u0648\u0631\u064a\u062a\u064a\u0631 \u0623\u064a\u0636\u0627 \u0647\u0630\u0627 \u0627\u0644\u0645\u0648\u0633\u0645 . \u0645\u0646 \u0639\u0634\u0631\u0629 \u0645\u0646 \u0623\u0643\u062b\u0631 \u0627\u0644\u062a\u0642\u062f\u064a\u0645\u0627\u062a \u0634\u0639\u0628\u064a\u0629 \u060c \u0627\u062e\u062a\u0627\u0631 \u0643\u0644 \u0645\u0646 \u0627\u0644\u0645\u062a\u0633\u0627\u0628\u0642\u064a\u0646 \u0627\u0644\u0646\u0647\u0627\u0626\u064a\u064a\u0646 \u0623\u063a\u0646\u064a\u0629 \u0644\u0623\u062f\u0627\u0621\u0647\u0627 \u060c \u0639\u0644\u0649 \u0627\u0644\u0631\u063a\u0645 \u0645\u0646 \u0623\u0646\u0647 \u0644\u0645 \u064a\u062a\u0645 \u0627\u0633\u062a\u062e\u062f\u0627\u0645 \u0623\u064a \u0645\u0646 \u0627\u062e\u062a\u064a\u0627\u0631\u0627\u062a\u0647\u0645\u0627 \u0643\u0623\u063a\u0646\u064a\u0629 \u0627\u0644\u062a\u062a\u0648\u064a\u062c . \u062a\u0645 \u062a\u0633\u062c\u064a\u0644 \u0627\u0644\u0623\u063a\u0646\u064a\u0629 \u0627\u0644\u0641\u0627\u0626\u0632\u0629 \u062b\u064a \u062a\u064a\u0645\u064a \u0648\u0641 \u0645\u064a \u0644\u064a\u0641\u064a \u0645\u0646 \u0642\u0628\u0644 \u062f\u0627\u0641\u064a\u062f \u0643\u0648\u0648\u0643 \u0648\u062a\u0645 \u0625\u0635\u062f\u0627\u0631\u0647\u0627 \u0641\u064a 22 \u0645\u0627\u064a\u0648 2008 .", "qas": [{"question": "\u0645\u0627 \u0647\u0648 \u0627\u0633\u0645 \u0627\u0644\u0623\u063a\u0646\u064a\u0629 \u0627\u0644\u0623\u0648\u0644\u0649 \u0627\u0644\u062a\u064a \u0623\u0635\u062f\u0631\u0647\u0627 \u062f\u064a\u0641\u064a\u062f \u0643\u0648\u0643 \u0628\u0639\u062f \u0641\u0648\u0632\u0647 \u0628\u062c\u0627\u0626\u0632\u0629 \u0623\u0645\u0631\u064a\u0643\u0627\u0646 \u0623\u064a\u062f\u0648\u0644\u061f", "id": "56d378bb59d6e414001464b3", "answers": [{"text": "\u0627\u0644\u062a\u0642\u062f\u064a\u0645\u0627\u062a", "answer_start": 71}], "is_impossible": false}, {"question": "\u0643\u064a\u0641 \u0627\u062e\u062a\u0627\u0631\u062a \u0627\u0644\u0623\u063a\u0646\u064a\u0629 \u0627\u0644\u0641\u0627\u0626\u0632\u0629 \u0627\u0644\u0645\u0648\u0633\u0645 \u0627\u0644\u0633\u0627\u0628\u0639 \u0645\u0646 \u0623\u0645\u0631\u064a\u0643\u0627\u0646 \u0623\u064a\u062f\u0648\u0644\u061f", "id": "56d378bb59d6e414001464b4", "answers": [{"text": "\u0645\u0633\u0627\u0628\u0642\u0629 \u0627\u0645\u064a\u0631\u064a\u0643\u0627\u0646 \u064a\u062f\u0648\u0644 \u0633\u0648\u0646\u063a\u0648\u0631\u064a\u062a\u064a\u0631", "answer_start": 5}], "is_impossible": false}, {"question": "\u0641\u064a \u0623\u064a \u0639\u0627\u0645 \u0623\u0635\u062f\u0631 \u062f\u064a\u0641\u064a\u062f \u0643\u0648\u0643 \u0623\u063a\u0646\u064a\u0629 &quot;The Time of My Life&quot;\u061f", "id": "56d378bb59d6e414001464b5", "answers": [{"text": "2008", "answer_start": 290}], "is_impossible": false}, {"question": "\u0645\u0627\u0630\u0627 \u0643\u0627\u0646\u062a \u0623\u063a\u0646\u064a\u0629 \u0627\u0644\u062a\u062a\u0648\u064a\u062c\u061f", "id": "56db20bae7c41114004b4dc8", "answers": [{"text": "\u0627\u0644\u062a\u0642\u062f\u064a\u0645\u0627\u062a", "answer_start": 71}], "is_impossible": false}, {"question": "\u0645\u062a\u0649 \u0623\u0635\u062f\u0631 \u0643\u0648\u0643 \u0631\u0648\u0627\u064a\u062a\u0647 \u0639\u0646 The Time of My Life\u061f", "id": "56db20bae7c41114004b4dc9", "answers": [{"text": "22 \u0645\u0627\u064a\u0648 2008", "answer_start": 282}], "is_impossible": false}]}, {"context": "\u062a\u0645 \u0639\u0631\u0636 \u0627\u0644\u0645\u0648\u0633\u0645 \u0627\u0644\u062b\u0627\u0645\u0646 \u0641\u064a 13 \u064a\u0646\u0627\u064a\u0631 2009 . \u0635\u0631\u062d \u0645\u0627\u064a\u0643 \u062f\u0627\u0631\u0646\u064a\u0644 \u060c \u0631\u0626\u064a\u0633 \u0627\u0644\u0628\u0631\u0627\u0645\u062c \u0627\u0644\u0628\u062f\u064a\u0644\u0629 \u0644\u0634\u0631\u0643\u0629 \u0641\u0648\u0643\u0633 \u060c \u0628\u0623\u0646 \u0627\u0644\u0645\u0648\u0633\u0645 \u0633\u064a\u0631\u0643\u0632 \u0628\u0634\u0643\u0644 \u0623\u0643\u0628\u0631 \u0639\u0644\u0649 \u0627\u0644\u062d\u064a\u0627\u0629 \u0627\u0644\u0634\u062e\u0635\u064a\u0629 \u0644\u0644\u0645\u062a\u0633\u0627\u0628\u0642\u064a\u0646 . \u0648\u0631\u0643\u0632 \u0627\u0647\u062a\u0645\u0627\u0645 \u0645\u0628\u0643\u0631 \u0639\u0644\u0649 \u0627\u0644\u0639\u0631\u0636 \u0639\u0644\u0649 \u062a\u0631\u0645\u0644\u0629 \u062f\u0627\u0646\u064a \u062c\u0648\u0643\u064a .", "qas": [{"question": "\u0641\u064a \u0623\u064a \u0639\u0627\u0645 \u062f\u062e\u0644 \u0627\u0644\u0645\u0648\u0633\u0645 \u0627\u0644\u062b\u0627\u0645\u0646 \u0645\u0646 \u0623\u0645\u0631\u064a\u0643\u0627\u0646 \u0623\u064a\u062f\u0648\u0644\u061f", "id": "56d378f459d6e414001464b9", "answers": [{"text": "2009", "answer_start": 33}], "is_impossible": false}, {"question": "\u0627\u0644\u0630\u064a \u0627\u0644\u0645\u062a\u0633\u0627\u0628\u0642 \u0645\u0646 \u0627\u0644\u0645\u0648\u0633\u0645 \u0627\u0644\u062b\u0627\u0645\u0646 \u0639\u0627\u0646\u0649 \u0645\u0646 \u0641\u0642\u062f\u0627\u0646 \u0627\u0644\u0632\u0648\u062c\u061f", "id": "56d378f459d6e414001464ba", "answers": [{"text": "\u062f\u0627\u0646\u064a \u062c\u0648\u0643\u064a", "answer_start": 188}], "is_impossible": false}, {"question": "\u0645\u0627\u0630\u0627 \u0643\u0627\u0646 \u0645\u0648\u0642\u0641 \u0645\u0627\u064a\u0643 \u062f\u0627\u0631\u0646\u064a\u0644\u0632 \u0641\u064a \u0641\u0648\u0643\u0633 \u0641\u064a \u0639\u0627\u0645 2009\u061f", "id": "56d378f459d6e414001464bb", "answers": [{"text": "\u0631\u0626\u064a\u0633 \u0627\u0644\u0628\u0631\u0627\u0645\u062c \u0627\u0644\u0628\u062f\u064a\u0644\u0629", "answer_start": 58}], "is_impossible": false}, {"question": "\u0641\u064a \u0623\u064a \u0634\u0647\u0631 \u0628\u062f\u0623 \u0623\u0645\u0631\u064a\u0643\u0627\u0646 \u0623\u064a\u062f\u0648\u0644 \u0628\u062b \u0645\u0648\u0633\u0645\u0647 \u0627\u0644\u062b\u0627\u0645\u0646\u061f", "id": "56d378f459d6e414001464bc", "answers": [{"text": "\u0627\u0644\u0645\u0648\u0633\u0645 \u0627\u0644\u062b\u0627\u0645\u0646", "answer_start": 7}], "is_impossible": false}, {"question": "\u0645\u062a\u0649 \u062a\u0645 \u0639\u0631\u0636 \u0627\u0644\u0645\u0648\u0633\u0645 \u0627\u0644\u062b\u0627\u0645\u0646\u061f", "id": "56db2120e7c41114004b4dcd", "answers": [{"text": "13 \u064a\u0646\u0627\u064a\u0631 2009", "answer_start": 24}], "is_impossible": false}, {"question": "\u0645\u0646 \u0643\u0627\u0646 \u0631\u0626\u064a\u0633 \u0627\u0644\u0628\u0631\u0627\u0645\u062c \u0627\u0644\u0628\u062f\u064a\u0644\u0629 \u0641\u064a \u0641\u0648\u0643\u0633\u061f", "id": "56db2120e7c41114004b4dce", "answers": [{"text": "\u0645\u0627\u064a\u0643 \u062f\u0627\u0631\u0646\u064a\u0644", "answer_start": 44}], "is_impossible": false}, {"question": "\u0627\u0644\u0630\u064a \u0627\u0644\u0645\u062a\u0633\u0627\u0628\u0642 \u062a\u0644\u0642\u0649 \u0627\u0644\u0643\u062b\u064a\u0631 \u0645\u0646 \u0627\u0644\u0627\u0647\u062a\u0645\u0627\u0645 \u0628\u0633\u0628\u0628 \u062a\u0631\u0645\u0644\u0647\u061f", "id": "56db2120e7c41114004b4dd0", "answers": [{"text": "\u062f\u0627\u0646\u064a \u062c\u0648\u0643\u064a", "answer_start": 188}], "is_impossible": false}]}, {"context": "\u0641\u064a \u0623\u0648\u0644 \u062a\u063a\u064a\u064a\u0631 \u0643\u0628\u064a\u0631 \u0641\u064a \u0644\u062c\u0646\u0629 \u0627\u0644\u062a\u062d\u0643\u064a\u0645 \u060c \u062a\u0645 \u062a\u0642\u062f\u064a\u0645 \u0642\u0627\u0636\u064a \u0631\u0627\u0628\u0639 \u060c \u0643\u0627\u0631\u0627 \u062f\u064a\u0648\u062c\u0648\u0627\u0631\u062f\u064a . \u0643\u0627\u0646 \u0647\u0630\u0627 \u0623\u064a\u0636\u0627 \u0627\u0644\u0645\u0648\u0633\u0645 \u0627\u0644\u0623\u0648\u0644 \u0628\u062f\u0648\u0646 \u0627\u0644\u0645\u0646\u062a\u062c \u0627\u0644\u062a\u0646\u0641\u064a\u0630\u064a \u0646\u0627\u064a\u062c\u0644 \u0644\u064a\u062b\u0648 \u0627\u0644\u0630\u064a \u063a\u0627\u062f\u0631 \u0644\u0644\u062a\u0631\u0643\u064a\u0632 \u0639\u0644\u0649 \u0627\u0644\u0625\u0635\u062f\u0627\u0631\u0627\u062a \u0627\u0644\u062f\u0648\u0644\u064a\u0629 \u0645\u0646 \u0639\u0631\u0636\u0647 \u0623\u0646\u062a \u062a\u0639\u062a\u0642\u062f \u0623\u0646\u0643 \u062a\u0633\u062a\u0637\u064a\u0639 \u0627\u0644\u0631\u0642\u0635 . \u062a\u0645 \u0646\u0642\u0644 \u062c\u0648\u0644\u0629 \u0647\u0648\u0644\u064a\u0648\u0648\u062f \u0625\u0644\u0649 \u0645\u0633\u0631\u062d \u0643\u0648\u062f\u0627\u0643 \u0644\u0639\u0627\u0645 2009 \u0648\u062a\u0645 \u062a\u0645\u062f\u064a\u062f\u0647\u0627 \u0623\u064a\u0636 \u0627 \u0625\u0644\u0649 \u0623\u0633\u0628\u0648\u0639\u064a\u0646 . \u062a\u0645 \u0625\u0644\u063a\u0627\u0621 \u064a\u062f\u0648\u0644 \u063a\u064a\u0641\u064a\u0633 \u0628\u0627\u0643 \u0644\u0647\u0630\u0627 \u0627\u0644\u0645\u0648\u0633\u0645 \u0628\u0633\u0628\u0628 \u0627\u0644\u0631\u0643\u0648\u062f \u0627\u0644\u0639\u0627\u0644\u0645\u064a \u0641\u064a \u0630\u0644\u0643 \u0627\u0644\u0648\u0642\u062a .", "qas": [{"question": "\u0645\u0646 \u062a\u0645 \u062c\u0644\u0628\u0647 \u0643\u0642\u0627\u0636 \u062c\u062f\u064a\u062f \u062e\u0644\u0627\u0644 \u0627\u0644\u0645\u0648\u0633\u0645 \u0627\u0644\u062b\u0627\u0645\u0646 \u0645\u0646 \u0623\u0645\u0631\u064a\u0643\u0627\u0646 \u0623\u064a\u062f\u0648\u0644\u061f", "id": "56d3793a59d6e414001464c1", "answers": [{"text": "\u0643\u0627\u0631\u0627 \u062f\u064a\u0648\u062c\u0648\u0627\u0631\u062f\u064a", "answer_start": 57}], "is_impossible": false}, {"question": "\u0643\u0645 \u0645\u0646 \u0627\u0644\u0648\u0642\u062a \u0627\u0633\u062a\u063a\u0631\u0642\u062a \u062c\u0648\u0644\u0629 \u0647\u0648\u0644\u064a\u0648\u0648\u062f \u0641\u064a \u0627\u0644\u0645\u0648\u0633\u0645 \u0627\u0644\u062b\u0627\u0645\u0646 \u0645\u0646 \u0623\u0645\u0631\u064a\u0643\u0627\u0646 \u0623\u064a\u062f\u0648\u0644\u061f", "id": "56d3793a59d6e414001464c2", "answers": [{"text": "\u0623\u0633\u0628\u0648\u0639\u064a\u0646", "answer_start": 276}], "is_impossible": false}, {"question": "\u0645\u0627 \u0647\u0648 \u0627\u0644\u0639\u0631\u0636 \u0627\u0644\u0630\u064a \u062a\u0631\u0643\u0647 \u0646\u0627\u064a\u062c\u0644 \u0644\u064a\u062b\u062c\u0648\u064a \u0644\u064a\u062e\u0631\u062c \u0623\u0645\u0631\u064a\u0643\u0627\u0646 \u0623\u064a\u062f\u0648\u0644\u061f", "id": "56d3793a59d6e414001464c3", "answers": [{"text": "\u0623\u0646\u062a \u062a\u0639\u062a\u0642\u062f \u0623\u0646\u0643 \u062a\u0633\u062a\u0637\u064a\u0639 \u0627\u0644\u0631\u0642\u0635", "answer_start": 180}], "is_impossible": false}, {"question": "\u0623\u064a \u0645\u0643\u0627\u0646 \u0627\u0633\u062a\u0636\u0627\u0641\u062a \u062c\u0648\u0644\u0629 \u0647\u0648\u0644\u064a\u0648\u0648\u062f \u0641\u064a \u0623\u0645\u0631\u064a\u0643\u0627\u0646 \u0623\u064a\u062f\u0648\u0644 \u0644\u0623\u0648\u0644 \u0645\u0631\u0629 \u0641\u064a \u0639\u0627\u0645 2009\u061f", "id": "56d3793a59d6e414001464c4", "answers": [{"text": "\u0645\u0633\u0631\u062d \u0643\u0648\u062f\u0627\u0643", "answer_start": 233}], "is_impossible": false}, {"question": "\u0644\u0645\u0627\u0630\u0627 \u0644\u0645 \u064a\u062e\u062a\u0627\u0631 \u0623\u0645\u0631\u064a\u0643\u0627\u0646 \u0623\u064a\u062f\u0648\u0644 \u0623\u0646 \u064a\u0643\u0648\u0646 \u0644\u062f\u064a\u0647 &quot;\u0623\u064a\u062f\u0648\u0644 \u062c\u064a\u0641\u0632&quot; \u0627\u0644\u062e\u0627\u0635 \u0628\u0647 \u0641\u064a \u0639\u0627\u0645 2009\u061f", "id": "56d3793a59d6e414001464c5", "answers": [{"text": "\u0627\u0644\u0631\u0643\u0648\u062f \u0627\u0644\u0639\u0627\u0644\u0645\u064a", "answer_start": 327}], "is_impossible": false}, {"question": "\u0643\u0645 \u0643\u0627\u0646 \u0639\u062f\u062f \u0627\u0644\u0642\u0636\u0627\u0629 \u0641\u064a \u0627\u0644\u0641\u0631\u064a\u0642 \u0644\u0647\u0630\u0627 \u0627\u0644\u0645\u0648\u0633\u0645\u061f", "id": "56db2190e7c41114004b4dd5", "answers": [{"text": "\u0631\u0627\u0628\u0639", "answer_start": 50}], "is_impossible": false}, {"question": "\u0623\u064a \u0627\u0644\u0642\u0627\u0636\u064a \u0627\u0646\u0636\u0645 \u0625\u0644\u0649 \u0627\u0644\u0641\u0631\u064a\u0642\u061f", "id": "56db2190e7c41114004b4dd6", "answers": [{"text": "\u0643\u0627\u0631\u0627 \u062f\u064a\u0648\u062c\u0648\u0627\u0631\u062f\u064a", "answer_start": 57}], "is_impossible": false}, {"question": "\u0627\u0633\u062a\u0642\u0627\u0644 \u0646\u0627\u064a\u062c\u0644 Lythgoe \u0627\u0644\u0645\u0639\u0631\u0636 \u0644\u0644\u062a\u0631\u0643\u064a\u0632 \u0639\u0644\u0649 \u0645\u0627 \u062a\u0638\u0647\u0631 \u0623\u062e\u0631\u0649\u061f", "id": "56db2190e7c41114004b4dd7", "answers": [{"text": "\u0623\u0646\u062a \u062a\u0639\u062a\u0642\u062f \u0623\u0646\u0643 \u062a\u0633\u062a\u0637\u064a\u0639 \u0627\u0644\u0631\u0642\u0635", "answer_start": 180}], "is_impossible": false}, {"question": "\u0625\u0644\u0649 \u0623\u064a\u0646 \u0627\u0646\u062a\u0642\u0644\u062a \u062c\u0648\u0644\u0629 \u0647\u0648\u0644\u064a\u0648\u062f\u061f", "id": "56db2190e7c41114004b4dd8", "answers": [{"text": "\u0645\u0633\u0631\u062d \u0643\u0648\u062f\u0627\u0643", "answer_start": 233}], "is_impossible": false}, {"question": "\u0645\u0627 \u062a\u0645 \u0625\u0644\u063a\u0627\u0624\u0647 \u0644\u0647\u0630\u0627 \u0627\u0644\u0639\u0627\u0645 \u0645\u0646 \u0623\u064a\u062f\u0648\u0644\u061f", "id": "56db2190e7c41114004b4dd9", "answers": [{"text": "\u0627\u0644\u0645\u0648\u0633\u0645", "answer_start": 87}], "is_impossible": false}]}, {"context": "\u0643\u0627\u0646 \u0647\u0646\u0627\u0643 13 \u0645\u062a\u0623\u0647\u0644\u0627 \u0644\u0644\u062a\u0635\u0641\u064a\u0627\u062a \u0627\u0644\u0646\u0647\u0627\u0626\u064a\u0629 \u0647\u0630\u0627 \u0627\u0644\u0645\u0648\u0633\u0645 \u060c \u0644\u0643\u0646 \u062a\u0645 \u0625\u0642\u0635\u0627\u0621 \u0627\u062b\u0646\u064a\u0646 \u0645\u0646\u0647\u0627 \u0641\u064a \u0623\u0648\u0644 \u0646\u062a\u064a\u062c\u0629 \u0644\u0644\u0646\u0647\u0627\u0626\u064a\u0627\u062a . \u0645\u064a\u0632\u0629 \u062c\u062f\u064a\u062f\u0629 \u062a\u0645 \u062a\u0642\u062f\u064a\u0645\u0647\u0627 \u0647\u064a \u0625\u0646\u0642\u0627\u0630 \u0627\u0644\u062d\u0643\u0627\u0645 \u060c \u0648\u062a\u0645 \u0625\u0646\u0642\u0627\u0630 \u0645\u0627\u062a \u062c\u064a\u0631\u0648\u062f \u0645\u0646 \u0627\u0644\u0625\u0642\u0635\u0627\u0621 \u0641\u064a \u0627\u0644\u0645\u0631\u0627\u0643\u0632 \u0627\u0644\u0633\u0628\u0639\u0629 \u0627\u0644\u0623\u0648\u0644\u0649 \u0645\u0646 \u0642\u0628\u0644 \u0627\u0644\u0642\u0636\u0627\u0629 \u0639\u0646\u062f\u0645\u0627 \u062d\u0635\u0644 \u0639\u0644\u0649 \u0623\u0642\u0644 \u0639\u062f\u062f \u0645\u0646 \u0627\u0644\u0623\u0635\u0648\u0627\u062a . \u0641\u064a \u0627\u0644\u0623\u0633\u0628\u0648\u0639 \u0627\u0644\u062a\u0627\u0644\u064a \u060c \u062a\u0645 \u0627\u0644\u0642\u0636\u0627\u0621 \u0639\u0644\u0649 \u0644\u064a\u0644 \u0631\u0648\u0646\u062f\u0633 \u0648\u0623\u0646\u0648\u0628 \u062f\u064a\u0633\u0627\u064a .", "qas": [{"question": "\u0643\u0645 \u0643\u0627\u0646 \u0639\u062f\u062f \u0627\u0644\u0645\u062a\u0623\u0647\u0644\u064a\u0646 \u0644\u0644\u0645\u0631\u062d\u0644\u0629 \u0627\u0644\u0646\u0647\u0627\u0626\u064a\u0629 \u0641\u064a \u0627\u0644\u0645\u0648\u0633\u0645 \u0627\u0644\u062b\u0627\u0645\u0646 \u0645\u0646 \u0623\u0645\u0631\u064a\u0643\u0627\u0646 \u0623\u064a\u062f\u0648\u0644\u061f", "id": "56d37a4159d6e414001464cb", "answers": [{"text": "13", "answer_start": 9}], "is_impossible": false}, {"question": "\u0645\u0646 \u0643\u0627\u0646 \u0623\u0648\u0644 \u0645\u062a\u0633\u0627\u0628\u0642 \u064a\u0633\u062a\u0641\u064a\u062f \u0645\u0646 &quot;\u0627\u0644\u062d\u0643\u0627\u0645&quot;\u061f", "id": "56d37a4159d6e414001464cc", "answers": [{"text": "\u0645\u0627\u062a \u062c\u064a\u0631\u0648\u062f", "answer_start": 149}], "is_impossible": false}, {"question": "\u0643\u0645 \u0645\u0646 \u0627\u0644\u0645\u062a\u0633\u0627\u0628\u0642\u064a\u0646 \u062a\u0645 \u0625\u0642\u0635\u0627\u0624\u0647\u0645 \u062e\u0644\u0627\u0644 \u0627\u0644\u0623\u0633\u0628\u0648\u0639 \u0627\u0644\u0623\u0648\u0644 \u0628\u0639\u062f \u062d\u0641\u0638 \u0627\u0644\u0642\u0636\u0627\u0629\u061f", "id": "56d37a4159d6e414001464cd", "answers": [{"text": "\u0627\u062b\u0646\u064a\u0646", "answer_start": 63}], "is_impossible": false}, {"question": "\u0643\u0645 \u0639\u062f\u062f \u0627\u0644\u0645\u062a\u0633\u0627\u0628\u0642\u064a\u0646 \u0627\u0644\u0630\u064a\u0646 \u062a\u0645 \u0625\u0631\u0633\u0627\u0644\u0647\u0645 \u0625\u0644\u0649 \u0627\u0644\u0648\u0637\u0646 \u062e\u0644\u0627\u0644 \u0627\u0644\u0623\u0633\u0628\u0648\u0639 \u0627\u0644\u0623\u0648\u0644 \u0645\u0646 \u0627\u0644\u0646\u0647\u0627\u0626\u064a\u0627\u062a\u061f", "id": "56d37a4159d6e414001464ce", "answers": [{"text": "\u0627\u062b\u0646\u064a\u0646", "answer_start": 63}], "is_impossible": false}, {"question": "\u0645\u0646 \u062a\u0645 \u0625\u0631\u0633\u0627\u0644\u0647 \u0625\u0644\u0649 \u0627\u0644\u0628\u064a\u062a \u0628\u0639\u062f \u0623\u0633\u0628\u0648\u0639 \u0645\u0646 \u0625\u0646\u0642\u0627\u0630 \u0627\u0644\u0642\u0627\u0636\u064a \u0645\u0627\u062a \u062c\u064a\u0631\u0648\u062f\u061f", "id": "56d37a4159d6e414001464cf", "answers": [{"text": "\u0644\u064a\u0644 \u0631\u0648\u0646\u062f\u0633 \u0648\u0623\u0646\u0648\u0628 \u062f\u064a\u0633\u0627\u064a", "answer_start": 278}], "is_impossible": false}, {"question": "\u0643\u0645 \u0643\u0627\u0646 \u0639\u062f\u062f \u0627\u0644\u0645\u062a\u0623\u0647\u0644\u064a\u0646 \u0644\u0644\u0645\u0631\u062d\u0644\u0629 \u0627\u0644\u0646\u0647\u0627\u0626\u064a\u0629 \u0641\u064a \u0647\u0630\u0627 \u0627\u0644\u0645\u0648\u0633\u0645\u061f", "id": "56db221be7c41114004b4ddf", "answers": [{"text": "13", "answer_start": 9}], "is_impossible": false}, {"question": "\u0643\u0645 \u062a\u0645 \u0627\u0644\u062a\u062e\u0644\u0635 \u0645\u0646 \u0627\u0644\u0645\u062a\u0623\u0647\u0644\u064a\u0646 \u0644\u0644\u062a\u0635\u0641\u064a\u0627\u062a \u0627\u0644\u0646\u0647\u0627\u0626\u064a\u0629 \u062e\u0644\u0627\u0644 \u0639\u0631\u0636 \u0627\u0644\u0646\u062a\u0627\u0626\u062c \u0627\u0644\u0623\u0648\u0644\u061f", "id": "56db221be7c41114004b4de0", "answers": [{"text": "\u0627\u062b\u0646\u064a\u0646", "answer_start": 63}], "is_impossible": false}, {"question": "\u0627\u0644\u0630\u064a \u062a\u0645 \u062d\u0641\u0638 \u0627\u0644\u0645\u062a\u0633\u0627\u0628\u0642 \u0645\u0639 &quot;\u0627\u0644\u062d\u0643\u0627\u0645 \u0627\u0644\u0623\u0648\u0644&quot; \u062d\u0641\u0638\u061f", "id": "56db221be7c41114004b4de1", "answers": [{"text": "\u0645\u0627\u062a \u062c\u064a\u0631\u0648\u062f", "answer_start": 149}], "is_impossible": false}]}, {"context": "\u0648\u0643\u0627\u0646 \u0627\u0644\u0645\u062a\u0633\u0627\u0628\u0642\u0627\u0646 \u0627\u0644\u0646\u0647\u0627\u0626\u064a\u0627\u0646 \u0643\u0631\u064a\u0633 \u0623\u0644\u064a\u0646 \u0648\u0622\u062f\u0645 \u0644\u0627\u0645\u0628\u0631\u062a \u060c \u0648\u0643\u0644\u0627\u0647\u0645\u0627 \u0633\u0628\u0642 \u0644\u0647\u0645\u0627 \u0627\u0644\u0647\u0628\u0648\u0637 \u0641\u064a \u0627\u0644\u0645\u0631\u0627\u0643\u0632 \u0627\u0644\u062b\u0644\u0627\u062b\u0629 \u0627\u0644\u0623\u062e\u064a\u0631\u0629 \u0641\u064a \u0627\u0644\u0645\u0631\u0627\u0643\u0632 \u0627\u0644\u062e\u0645\u0633\u0629 \u0627\u0644\u0623\u0648\u0644\u0649 . \u0648\u0641\u0627\u0632 \u0623\u0644\u0646 \u0641\u064a \u0623\u0641\u0636\u0644 \u0646\u062a\u064a\u062c\u0629 \u062a\u0635\u0648\u064a\u062a \u0645\u062b\u064a\u0631\u0629 \u0644\u0644\u062c\u062f\u0644 \u0645\u0646\u0630 \u0627\u0644\u0645\u0648\u0633\u0645 \u0627\u0644\u062b\u0627\u0646\u064a . \u0627\u062f\u0639\u0649 \u060c \u062a\u0631\u0627\u062c\u0639 \u0641\u064a \u0648\u0642\u062a \u0644\u0627\u062d\u0642 \u060c \u0623\u0646 38 \u0645\u0644\u064a\u0648\u0646 \u0645\u0646 100 \u0645\u0644\u064a\u0648\u0646 \u0635\u0648\u062a \u0623\u062f\u0644\u0648\u0627 \u0628\u0647\u0627 \u0641\u064a \u0627\u0644\u0644\u064a\u0644\u0629 \u062c\u0627\u0621\u062a \u0645\u0646 \u0648\u0644\u0627\u064a\u0629 \u0623\u0644\u064a\u0646\u0632 \u0641\u064a \u0648\u0644\u0627\u064a\u0629 \u0623\u0631\u0643\u0646\u0633\u0627\u0633 \u0648\u062d\u062f\u0647\u0627 \u060c \u0648\u0623\u0646 \u0645\u0648\u0638\u0641\u064a AT amp ; T \u0623\u062b\u0631\u0648\u0627 \u0628\u0634\u0643\u0644 \u063a\u064a\u0631 \u0639\u0627\u062f\u0644 \u0639\u0644\u0649 \u0627\u0644\u0623\u0635\u0648\u0627\u062a \u0645\u0646 \u062e\u0644\u0627\u0644 \u0625\u0639\u0637\u0627\u0621 \u062f\u0631\u0648\u0633 \u062d\u0648\u0644 \u0625\u0631\u0633\u0627\u0644 \u0627\u0644\u0631\u0633\u0627\u0626\u0644 \u0627\u0644\u0646\u0635\u064a\u0629 \u0625\u0644\u0649 \u0627\u0644\u0633\u0644\u0637\u0629 \u0641\u064a \u0627\u0644\u0623\u062d\u0632\u0627\u0628 \u0627\u0644\u0645\u0634\u0627\u0631\u0643\u0629 \u0641\u064a \u0623\u0631\u0643\u0646\u0633\u0627\u0633 .", "qas": [{"question": "\u0645\u0646 \u0643\u0627\u0646 \u0622\u062e\u0631 \u0627\u062b\u0646\u064a\u0646 \u0645\u0646 \u0627\u0644\u0645\u062a\u0633\u0627\u0628\u0642\u064a\u0646 \u0641\u064a \u0627\u0644\u0645\u0648\u0633\u0645 \u0627\u0644\u062b\u0627\u0645\u0646 \u0645\u0646 \u0623\u0645\u0631\u064a\u0643\u0627\u0646 \u0623\u064a\u062f\u0648\u0644\u061f", "id": "56d37ac659d6e414001464d5", "answers": [{"text": "\u0643\u0631\u064a\u0633 \u0623\u0644\u064a\u0646 \u0648\u0622\u062f\u0645 \u0644\u0627\u0645\u0628\u0631\u062a", "answer_start": 26}], "is_impossible": false}, {"question": "\u0645\u0646 \u0641\u0627\u0632 \u0628\u0627\u0644\u0645\u0648\u0633\u0645 \u0627\u0644\u062b\u0627\u0645\u0646 \u0645\u0646 \u0623\u0645\u0631\u064a\u0643\u0627\u0646 \u0623\u064a\u062f\u0648\u0644\u061f", "id": "56d37ac659d6e414001464d6", "answers": [{"text": "\u0643\u0631\u064a\u0633 \u0623\u0644\u064a\u0646", "answer_start": 26}], "is_impossible": false}, {"question": "\u0645\u0627 \u0647\u064a \u0627\u0644\u062f\u0648\u0644\u0629 \u0627\u0644\u0623\u0645\u0631\u064a\u0643\u064a\u0629 \u0627\u0644\u0641\u0627\u0626\u0632\u0629 \u0643\u0631\u064a\u0633 \u0623\u0644\u064a\u0646\u061f", "id": "56d37ac659d6e414001464d7", "answers": [{"text": "\u0623\u0631\u0643\u0646\u0633\u0627\u0633", "answer_start": 294}], "is_impossible": false}, {"question": "\u0643\u0645 \u0639\u062f\u062f \u0627\u0644\u0623\u0635\u0648\u0627\u062a \u0627\u0644\u062a\u064a \u062a\u0645 \u0627\u0644\u0625\u062f\u0644\u0627\u0621 \u0628\u0647\u0627 \u0641\u064a \u0646\u0647\u0627\u0626\u064a\u0627\u062a \u0623\u0645\u0631\u064a\u0643\u0627\u0646 \u0623\u064a\u062f\u0648\u0644 \u0641\u064a \u0627\u0644\u0645\u0648\u0633\u0645 \u0627\u0644\u062b\u0627\u0645\u0646\u061f", "id": "56d37ac659d6e414001464d9", "answers": [{"text": "100 \u0645\u0644\u064a\u0648\u0646", "answer_start": 231}], "is_impossible": false}, {"question": "\u0645\u0646 \u0641\u0627\u0632 \u0641\u064a \u0627\u0644\u0645\u0648\u0633\u0645\u061f", "id": "56db229de7c41114004b4dea", "answers": [{"text": "\u0643\u0631\u064a\u0633 \u0623\u0644\u064a\u0646", "answer_start": 26}], "is_impossible": false}, {"question": "\u0627\u0644\u0645\u0648\u0633\u0645 \u0627\u0644\u0633\u0627\u0628\u0642 \u0627\u0644\u0648\u062d\u064a\u062f \u0627\u0644\u0630\u064a \u0643\u0627\u0646 \u0644\u062f\u064a\u0647 \u062c\u062f\u0644 \u0645\u0637\u0627\u0628\u0642 \u062d\u0648\u0644 \u0627\u0644\u0641\u0627\u0626\u0632 \u0643\u0627\u0646\u061f", "id": "56db229de7c41114004b4deb", "answers": [{"text": "\u0627\u0644\u0645\u0648\u0633\u0645 \u0627\u0644\u062b\u0627\u0646\u064a", "answer_start": 173}], "is_impossible": false}, {"question": "\u0643\u0645 \u0639\u062f\u062f \u0627\u0644\u0623\u0635\u0648\u0627\u062a \u0627\u0644\u062a\u064a \u062a\u0645 \u0627\u0644\u0625\u062f\u0644\u0627\u0621 \u0628\u0647\u0627 \u0641\u064a \u0627\u0644\u0623\u0633\u0628\u0648\u0639\u064a\u0646 \u0627\u0644\u0623\u062e\u064a\u0631\u064a\u0646\u061f", "id": "56db229de7c41114004b4dec", "answers": [{"text": "100 \u0645\u0644\u064a\u0648\u0646", "answer_start": 231}], "is_impossible": false}, {"question": "\u0645\u0646 \u062a\u0645 \u0627\u062a\u0647\u0627\u0645\u0647 \u0628\u062a\u0639\u0644\u064a\u0645 \u0627\u0644\u062c\u0645\u0647\u0648\u0631 \u0643\u064a\u0641\u064a\u0629 \u062a\u0648\u0641\u064a\u0631 \u0627\u0644\u0646\u0635 \u0644\u0644\u0641\u0627\u0626\u0632\u061f", "id": "56db229de7c41114004b4ded", "answers": [{"text": "\u0645\u0648\u0638\u0641\u064a AT amp ; T", "answer_start": 314}], "is_impossible": false}]}, {"context": "\u0623\u0635\u062f\u0631 \u0643\u0644 \u0645\u0646 \u0623\u0644\u0646 \u0648\u0644\u0627\u0645\u0628\u0631\u062a \u0623\u063a\u0646\u064a\u0629 \u0627\u0644\u062a\u062a\u0648\u064a\u062c \u060c \u0628\u0644\u0627 \u062d\u062f\u0648\u062f \u0627\u0644\u062a\u064a \u0634\u0627\u0631\u0643 \u0641\u064a \u0643\u062a\u0627\u0628\u062a\u0647\u0627 \u062f\u064a\u0648\u062c\u0648\u0627\u0631\u062f\u064a . \u0647\u0630\u0627 \u0647\u0648 \u0627\u0644\u0645\u0648\u0633\u0645 \u0627\u0644\u0623\u0648\u0644 \u0627\u0644\u0630\u064a \u0641\u0634\u0644 \u0641\u064a\u0647 \u0627\u0644\u0641\u0627\u0626\u0632 \u0641\u064a \u0627\u0644\u0648\u0635\u0648\u0644 \u0625\u0644\u0649 \u062d\u0627\u0644\u0629 \u0627\u0644\u0623\u0644\u0628\u0648\u0645 \u0627\u0644\u0630\u0647\u0628\u064a \u060c \u0648\u0644\u0645 \u064a\u062d\u0642\u0642 \u0623\u064a \u0645\u0646 \u0647\u0630\u0627 \u0627\u0644\u0645\u0648\u0633\u0645 \u062d\u0627\u0644\u0629 \u0627\u0644\u0623\u0644\u0628\u0648\u0645 \u0627\u0644\u0628\u0644\u0627\u062a\u064a\u0646\u064a \u0641\u064a \u0627\u0644\u0648\u0644\u0627\u064a\u0627\u062a \u0627\u0644\u0645\u062a\u062d\u062f\u0629 \u0628\u062d\u0627\u062c\u0629 \u0644\u0645\u0635\u062f\u0631", "qas": [{"question": "\u0645\u0627\u0630\u0627 \u0643\u0627\u0646 \u0627\u0633\u0645 \u0627\u0644\u0623\u063a\u0646\u064a\u0629 \u0627\u0644\u062a\u064a \u0623\u0635\u062f\u0631\u0647\u0627 \u0643\u0631\u064a\u0633 \u0623\u0644\u064a\u0646 \u0648\u0622\u062f\u0645 \u0644\u0627\u0645\u0628\u0631 \u0628\u0639\u062f \u0623\u0645\u0631\u064a\u0643\u0627\u0646 \u0623\u064a\u062f\u0648\u0644\u061f", "id": "56d37afb59d6e414001464df", "answers": [{"text": "\u0628\u0644\u0627 \u062d\u062f\u0648\u062f", "answer_start": 39}], "is_impossible": false}, {"question": "\u0645\u0646 \u0633\u0627\u0639\u062f \u0641\u064a \u0643\u062a\u0627\u0628\u0629 \u0623\u063a\u0646\u064a\u0629 &quot;\u0628\u0644\u0627 \u062d\u062f\u0648\u062f&quot;\u061f", "id": "56d37afb59d6e414001464e1", "answers": [{"text": "\u062f\u064a\u0648\u062c\u0648\u0627\u0631\u062f\u064a", "answer_start": 69}], "is_impossible": false}, {"question": "\u0645\u0627\u0630\u0627 \u0643\u0627\u0646\u062a \u0623\u063a\u0646\u064a\u0629 \u0627\u0644\u062a\u062a\u0648\u064a\u062c \u0644\u0647\u0630\u0627 \u0627\u0644\u0645\u0648\u0633\u0645\u061f", "id": "56db2305e7c41114004b4df3", "answers": [{"text": "\u0628\u0644\u0627 \u062d\u062f\u0648\u062f", "answer_start": 39}], "is_impossible": false}, {"question": "\u0645\u0646 \u0634\u0627\u0631\u0643 \u0641\u064a \u0643\u062a\u0627\u0628\u0629 \u0623\u063a\u0646\u064a\u0629 \u0627\u0644\u062a\u062a\u0648\u064a\u062c\u061f", "id": "56db2305e7c41114004b4df4", "answers": [{"text": "\u062f\u064a\u0648\u062c\u0648\u0627\u0631\u062f\u064a", "answer_start": 69}], "is_impossible": false}, {"question": "\u0639\u0644\u0649 \u0639\u0643\u0633 \u0643\u0644 \u0627\u0644\u0641\u0627\u0626\u0632 \u0627\u0644\u0633\u0627\u0628\u0642 \u060c \u0641\u0634\u0644 \u0627\u0644\u0641\u0627\u0626\u0632 \u0641\u064a \u0647\u0630\u0627 \u0627\u0644\u0645\u0648\u0633\u0645 \u0641\u064a \u062a\u062d\u0642\u064a\u0642 \u0645\u0627 \u0647\u0648 \u0627\u0644\u0648\u0636\u0639\u061f", "id": "56db2305e7c41114004b4df5", "answers": [{"text": "\u062d\u0627\u0644\u0629 \u0627\u0644\u0623\u0644\u0628\u0648\u0645 \u0627\u0644\u0630\u0647\u0628\u064a", "answer_start": 135}], "is_impossible": false}, {"question": "\u0643\u0645 \u0645\u0646 \u0627\u0644\u0645\u062a\u0633\u0627\u0628\u0642\u064a\u0646 \u0645\u0646 \u0647\u0630\u0627 \u0627\u0644\u0645\u0648\u0633\u0645 \u0648\u0635\u0644\u062a \u0625\u0644\u0649 \u0648\u0636\u0639 \u0627\u0644\u0623\u0644\u0628\u0648\u0645 \u0627\u0644\u0628\u0644\u0627\u062a\u064a\u0646\u064a\u061f", "id": "56db2305e7c41114004b4df6", "answers": [{"text": "\u0627\u0644\u062a\u064a", "answer_start": 48}], "is_impossible": false}]}, {"context": "\u062a\u0645 \u0639\u0631\u0636 \u0627\u0644\u0645\u0648\u0633\u0645 \u0627\u0644\u062a\u0627\u0633\u0639 \u0644\u0623\u0648\u0644 \u0645\u0631\u0629 \u0641\u064a 12 \u064a\u0646\u0627\u064a\u0631 2010 . \u0627\u0633\u062a\u0645\u0631 \u0627\u0644\u0627\u0636\u0637\u0631\u0627\u0628 \u0641\u064a \u0644\u062c\u0646\u0629 \u0627\u0644\u062a\u062d\u0643\u064a\u0645 . \u0627\u0646\u0636\u0645 \u0625\u0644\u064a\u0646 \u062f\u064a \u062c\u064a\u0646\u064a\u0631\u064a\u0633 \u0643\u0642\u0627\u0636 \u0644\u064a\u062d\u0644 \u0645\u0643\u0627\u0646 \u0628\u0627\u0648\u0644\u0627 \u0639\u0628\u062f \u0641\u064a \u0628\u062f\u0627\u064a\u0629 \u0623\u0633\u0628\u0648\u0639 \u0647\u0648\u0644\u064a\u0648\u0648\u062f .", "qas": [{"question": "\u0641\u064a \u0623\u064a \u0639\u0627\u0645 \u0642\u062f\u0645 \u0627\u0644\u0645\u0648\u0633\u0645 \u0627\u0644\u062a\u0627\u0633\u0639 \u0645\u0646 \u0623\u0645\u0631\u064a\u0643\u0627\u0646 \u0623\u064a\u062f\u0648\u0644\u061f", "id": "56d37b7659d6e414001464e5", "answers": [{"text": "2010", "answer_start": 42}], "is_impossible": false}, {"question": "\u0627\u0644\u0630\u064a \u0645\u0644\u0623 \u0645\u0643\u0627\u0646 \u0627\u0644\u0642\u0636\u0627\u0629 \u0627\u0644\u0630\u064a\u0646 \u0623\u062e\u0644\u062a\u0647\u0645 \u0628\u0627\u0648\u0644\u0627 \u0639\u0628\u062f \u0641\u064a \u0627\u0644\u0645\u0648\u0633\u0645 \u0627\u0644\u062a\u0627\u0633\u0639 \u0645\u0646 \u0623\u0645\u0631\u064a\u0643\u0627\u0646 \u0623\u064a\u062f\u0648\u0644\u061f", "id": "56d37b7659d6e414001464e6", "answers": [{"text": "\u0625\u0644\u064a\u0646 \u062f\u064a \u062c\u064a\u0646\u064a\u0631\u064a\u0633", "answer_start": 87}], "is_impossible": false}, {"question": "\u0641\u064a \u0623\u064a \u0646\u0642\u0637\u0629 \u062e\u0644\u0627\u0644 \u0627\u0644\u0645\u0648\u0633\u0645 \u0627\u0644\u062a\u0627\u0633\u0639 \u0645\u0646 \u0623\u0645\u0631\u064a\u0643\u0627\u0646 \u0623\u064a\u062f\u0648\u0644 \u060c \u0647\u0644 \u0623\u0635\u0628\u062d \u0625\u0644\u064a\u0646 \u062f\u064a\u063a\u064a\u0646\u0631\u064a\u0633 \u0642\u0627\u0636\u064a\u0627\u064b\u061f", "id": "56d37b7659d6e414001464e7", "answers": [{"text": "\u0623\u0633\u0628\u0648\u0639 \u0647\u0648\u0644\u064a\u0648\u0648\u062f", "answer_start": 137}], "is_impossible": false}, {"question": "\u0645\u062a\u0649 \u0627\u0644\u0645\u0648\u0633\u0645 \u0627\u0644\u062a\u0627\u0633\u0639 \u0627\u0644\u0639\u0631\u0636\u061f", "id": "56db25f5e7c41114004b4e0f", "answers": [{"text": "12 \u064a\u0646\u0627\u064a\u0631 2010", "answer_start": 33}], "is_impossible": false}, {"question": "\u0623\u064a \u0627\u0644\u0642\u0627\u0636\u064a \u0627\u0644\u0623\u0635\u0644\u064a \u063a\u0627\u062f\u0631 \u0642\u0628\u0644 \u0628\u062f\u0627\u064a\u0629 \u0627\u0644\u0645\u0648\u0633\u0645\u061f", "id": "56db25f5e7c41114004b4e10", "answers": [{"text": "\u0628\u0627\u0648\u0644\u0627 \u0639\u0628\u062f", "answer_start": 118}], "is_impossible": false}, {"question": "\u0645\u0646 \u0627\u0644\u0630\u064a \u062d\u0644 \u0645\u062d\u0644 \u0639\u0628\u062f\u061f", "id": "56db25f5e7c41114004b4e11", "answers": [{"text": "\u0625\u0644\u064a\u0646 \u062f\u064a \u062c\u064a\u0646\u064a\u0631\u064a\u0633", "answer_start": 87}], "is_impossible": false}, {"question": "\u0645\u062a\u0649 \u0627\u0646\u0636\u0645 \u0625\u0644\u064a\u0646 \u0625\u0644\u0649 \u0644\u062c\u0646\u0629 \u0627\u0644\u062a\u062d\u0643\u064a\u0645\u061f", "id": "56db25f5e7c41114004b4e12", "answers": [{"text": "\u0623\u0633\u0628\u0648\u0639 \u0647\u0648\u0644\u064a\u0648\u0648\u062f", "answer_start": 137}], "is_impossible": false}]}, {"context": "\u0648\u0623\u0635\u064a\u0628 \u0643\u0631\u064a\u0633\u062a\u0627\u0644 \u0628\u0627\u0648\u0631\u0632\u0648\u0643\u0633 \u060c \u0627\u0644\u0630\u064a \u064a\u0639\u0627\u0646\u064a \u0645\u0646 \u0645\u0631\u0636 \u0627\u0644\u0633\u0643\u0631\u064a \u0645\u0646 \u0627\u0644\u0646\u0648\u0639 \u0627\u0644\u0623\u0648\u0644 \u060c \u0628\u0627\u0644\u0645\u0631\u0636 \u0628\u0633\u0628\u0628 \u0627\u0644\u062d\u0645\u0627\u0636 \u0627\u0644\u0643\u064a\u062a\u0648\u0646\u064a \u0627\u0644\u0633\u0643\u0631\u064a \u0641\u064a \u0635\u0628\u0627\u062d \u064a\u0648\u0645 \u0623\u062f\u0627\u0621 \u0627\u0644\u0641\u062a\u064a\u0627\u062a \u0641\u064a \u0627\u0644\u0623\u0633\u0628\u0648\u0639 \u0627\u0644\u0639\u0634\u0631\u064a\u0646 \u0627\u0644\u0623\u0648\u0627\u0626\u0644 \u060c \u0648\u062a\u0645 \u0646\u0642\u0644\u0647 \u0625\u0644\u0649 \u0627\u0644\u0645\u0633\u062a\u0634\u0641\u0649 . \u0623\u0639\u064a\u062f \u062a\u0631\u062a\u064a\u0628 \u0627\u0644\u062c\u062f\u0648\u0644 \u0627\u0644\u0632\u0645\u0646\u064a \u0628\u062d\u064a\u062b \u0643\u0627\u0646 \u0627\u0644\u0623\u0648\u0644\u0627\u062f \u064a\u0624\u062f\u0648\u0646 \u0623\u0648\u0644\u0627 \u0648\u064a\u0645\u0643\u0646\u0647\u0645 \u0623\u062f\u0627\u0621 \u0627\u0644\u0644\u064a\u0644\u0629 \u0627\u0644\u062a\u0627\u0644\u064a\u0629 \u0628\u062f\u0644\u0627 \u0645\u0646 \u0630\u0644\u0643 \u0648\u0643\u0634\u0641\u062a \u0641\u064a \u0648\u0642\u062a \u0644\u0627\u062d\u0642 \u0623\u0646 \u0643\u064a\u0646 \u0648\u0627\u0631\u0648\u064a\u0643 \u060c \u0645\u0646\u062a\u062c \u0627\u0644\u0639\u0631\u0636 \u060c \u0623\u0631\u0627\u062f\u062a \u0627\u0633\u062a\u0628\u0639\u0627\u062f\u0647\u0627 \u060c \u0644\u0643\u0646\u0647\u0627 \u062a\u0648\u0633\u0644\u062a \u0644\u0644\u0633\u0645\u0627\u062d \u0644\u0647\u0627 \u0628\u0627\u0644\u0628\u0642\u0627\u0621 \u0641\u064a \u0627\u0644\u0639\u0631\u0636 .", "qas": [{"question": "\u0627\u0644\u0645\u062a\u0633\u0627\u0628\u0642 \u0627\u0644\u0630\u064a \u0643\u0627\u0646 \u0639\u0644\u064a\u0647 \u0627\u0644\u0630\u0647\u0627\u0628 \u0625\u0644\u0649 \u0627\u0644\u0645\u0633\u062a\u0634\u0641\u0649 \u062e\u0644\u0627\u0644 \u0623\u0633\u0628\u0648\u0639 \u0627\u0644\u0639\u0634\u0631\u064a\u0646 \u0627\u0644\u0623\u0648\u0627\u0626\u0644\u061f", "id": "56d37bac59d6e414001464eb", "answers": [{"text": "\u0643\u0631\u064a\u0633\u062a\u0627\u0644 \u0628\u0627\u0648\u0631\u0632\u0648\u0643\u0633", "answer_start": 6}], "is_impossible": false}, {"question": "\u0645\u0627 \u0627\u0644\u0645\u0646\u062a\u062c \u064a\u0631\u064a\u062f \u0625\u0632\u0627\u0644\u0629 \u0643\u0631\u064a\u0633\u062a\u0627\u0644 Bowersox \u0645\u0646 \u0627\u0644\u0645\u0646\u0627\u0641\u0633\u0629\u061f", "id": "56d37bac59d6e414001464ec", "answers": [{"text": "\u0643\u064a\u0646 \u0648\u0627\u0631\u0648\u064a\u0643", "answer_start": 294}], "is_impossible": false}, {"question": "\u0644\u0645\u0627\u0630\u0627 \u0643\u0627\u0646 Crystal Bowersox \u0641\u064a \u0627\u0644\u0645\u0633\u062a\u0634\u0641\u0649 \u062e\u0644\u0627\u0644 \u0627\u0644\u0623\u0633\u0628\u0648\u0639 \u0645\u0646 \u0623\u0641\u0636\u0644 20 \u0639\u0644\u0649 \u0623\u0645\u0631\u064a\u0643\u0627\u0646 \u0623\u064a\u062f\u0648\u0644\u061f", "id": "56d37bac59d6e414001464ee", "answers": [{"text": "\u0627\u0644\u062d\u0645\u0627\u0636 \u0627\u0644\u0643\u064a\u062a\u0648\u0646\u064a \u0627\u0644\u0633\u0643\u0631\u064a", "answer_start": 79}], "is_impossible": false}, {"question": "\u0627\u0644\u0630\u064a \u0627\u0644\u0645\u062a\u0633\u0627\u0628\u0642 \u0643\u0627\u0646 \u0645\u0631\u0636 \u0627\u0644\u0633\u0643\u0631\u064a \u0645\u0646 \u0627\u0644\u0646\u0648\u0639 \u0627\u0644\u0623\u0648\u0644\u061f", "id": "56db2664e7c41114004b4e17", "answers": [{"text": "\u0643\u0631\u064a\u0633\u062a\u0627\u0644 \u0628\u0627\u0648\u0631\u0632\u0648\u0643\u0633", "answer_start": 6}], "is_impossible": false}, {"question": "\u0645\u062a\u0649 \u062a\u0645 \u062f\u062e\u0648\u0644 \u0645\u0633\u062a\u0634\u0641\u0649 \u0643\u0631\u064a\u0633\u062a\u0627\u0644\u061f", "id": "56db2664e7c41114004b4e18", "answers": [{"text": "\u0641\u064a \u0627\u0644\u0623\u0633\u0628\u0648\u0639", "answer_start": 127}], "is_impossible": false}, {"question": "\u0645\u0627 \u0627\u0644\u0630\u064a \u062a\u063a\u064a\u0631 \u062d\u062a\u0649 \u062a\u062a\u0645\u0643\u0646 \u0645\u0646 \u0627\u0644\u062a\u0623\u0647\u0644\u061f", "id": "56db2664e7c41114004b4e19", "answers": [{"text": "\u0627\u0644\u062c\u062f\u0648\u0644", "answer_start": 191}], "is_impossible": false}, {"question": "\u0645\u0646 \u0627\u0644\u0630\u064a \u0643\u0634\u0641 \u0639\u0646\u0647 Bowersox \u0641\u064a \u0648\u0642\u062a \u0644\u0627\u062d\u0642 \u0623\u0631\u0627\u062f \u0623\u0646 \u064a\u062a\u0645 \u0627\u0633\u062a\u0628\u0639\u0627\u062f\u0647\u0627\u061f", "id": "56db2664e7c41114004b4e1a", "answers": [{"text": "\u0643\u064a\u0646 \u0648\u0627\u0631\u0648\u064a\u0643", "answer_start": 294}], "is_impossible": false}, {"question": "\u0645\u0627 \u0647\u0648 \u062f\u0648\u0631 \u0648\u0627\u0631\u0648\u064a\u0643 \u0641\u064a \u0627\u0644\u0639\u0631\u0636\u061f", "id": "56db2664e7c41114004b4e1b", "answers": [{"text": "\u0645\u0646\u062a\u062c", "answer_start": 307}], "is_impossible": false}]}, {"context": "\u0643\u0627\u0646 \u0645\u0627\u064a\u0643\u0644 \u0644\u064a\u0646\u0634 \u0647\u0648 \u0635\u0627\u062d\u0628 \u0623\u0642\u0644 \u0639\u062f\u062f \u0645\u0646 \u0627\u0644\u0623\u0635\u0648\u0627\u062a \u0641\u064a \u0627\u0644\u062a\u0633\u0639\u0629 \u0627\u0644\u0623\u0648\u0627\u0626\u0644 \u0648\u0623\u0639\u0637\u064a\u062a \u0627\u0644\u062d\u0643\u0627\u0645 . \u0641\u064a \u0627\u0644\u0623\u0633\u0628\u0648\u0639 \u0627\u0644\u062a\u0627\u0644\u064a \u062a\u0645 \u0627\u0644\u0642\u0636\u0627\u0621 \u0639\u0644\u0649 \u0643\u0627\u062a\u064a \u0633\u062a\u064a\u0641\u0646\u0632 \u0648\u0623\u0646\u062f\u0631\u0648 \u063a\u0627\u0631\u0633\u064a\u0627 . \u0641\u064a \u0647\u0630\u0627 \u0627\u0644\u0623\u0633\u0628\u0648\u0639 \u060c \u062a\u0645\u062a \u062f\u0639\u0648\u0629 \u0622\u062f\u0645 \u0644\u0627\u0645\u0628\u0631\u062a \u0644\u064a\u0643\u0648\u0646 \u0645\u0639\u0644\u0645 \u0627 \u060c \u0648\u0647\u0648 \u0623\u0648\u0644 \u0634\u0628\u0629 \u0623\u064a\u062f\u0648\u0644 \u0644\u0644\u0642\u064a\u0627\u0645 \u0628\u0630\u0644\u0643 . \u0639\u0627\u062f \u0623\u064a\u062f\u0648\u0644 \u062c\u064a\u0641\u0632 \u0628\u0627\u0643 \u0647\u0630\u0627 \u0627\u0644\u0645\u0648\u0633\u0645 \u0641\u064a 21 \u0623\u0628\u0631\u064a\u0644 2010 \u060c \u0648\u062c\u0645\u0639 45 \u0645\u0644\u064a\u0648\u0646 \u062f\u0648\u0644\u0627\u0631 .", "qas": [{"question": "\u0627\u0644\u0630\u064a \u062a\u0645 \u062d\u0641\u0638 \u0627\u0644\u0645\u062a\u0633\u0627\u0628\u0642 \u0645\u0646 \u0642\u0628\u0644 \u0627\u0644\u0642\u0636\u0627\u0629 \u0641\u064a \u0627\u0644\u0645\u0648\u0633\u0645 \u0627\u0644\u062a\u0627\u0633\u0639 \u0645\u0646 \u0623\u0645\u0631\u064a\u0643\u0627\u0646 \u0623\u064a\u062f\u0648\u0644\u061f", "id": "56d37bf859d6e414001464f3", "answers": [{"text": "\u0645\u0627\u064a\u0643\u0644 \u0644\u064a\u0646\u0634", "answer_start": 4}], "is_impossible": false}, {"question": "\u0641\u064a \u0623\u064a \u0646\u0642\u0637\u0629 \u0627\u0633\u062a\u062e\u062f\u0645 \u0627\u0644\u062d\u0643\u0627\u0645 \u0627\u0646\u0642\u0627\u0630\u0647\u0645 \u0641\u064a \u0627\u0644\u0645\u0648\u0633\u0645 \u0627\u0644\u062a\u0627\u0633\u0639 \u0645\u0646 \u0623\u0645\u0631\u064a\u0643\u0627\u0646 \u0623\u064a\u062f\u0648\u0644\u061f", "id": "56d37bf859d6e414001464f4", "answers": [{"text": "\u0627\u0644\u062a\u0633\u0639\u0629", "answer_start": 45}], "is_impossible": false}, {"question": "\u0645\u0646 \u0643\u0627\u0646 \u0623\u0648\u0644 \u0645\u062a\u0633\u0627\u0628\u0642 \u0623\u0645\u0631\u064a\u0643\u0627\u0646 \u0623\u064a\u062f\u0648\u0644 \u064a\u0639\u0648\u062f \u0625\u0644\u0649 \u0627\u0644\u0639\u0631\u0636 \u0643\u0645\u0631\u0634\u062f\u061f", "id": "56d37bf859d6e414001464f5", "answers": [{"text": "\u0622\u062f\u0645 \u0644\u0627\u0645\u0628\u0631\u062a", "answer_start": 162}], "is_impossible": false}, {"question": "\u0643\u0645 \u0645\u0646 \u0627\u0644\u0645\u0627\u0644 \u062a\u0645 \u062c\u0644\u0628\u0647 \u0645\u0646 \u0642\u0628\u0644 \u0623\u064a\u062f\u0648\u0644 \u062c\u064a\u0641\u0632 \u0628\u0627\u0643 \u0627\u0644\u062e\u0627\u0635 \u0641\u064a \u0627\u0644\u0645\u0648\u0633\u0645 \u0627\u0644\u062a\u0627\u0633\u0639 \u0645\u0646 \u0623\u0645\u0631\u064a\u0643\u0627\u0646 \u0623\u064a\u062f\u0648\u0644\u061f", "id": "56d37bf859d6e414001464f6", "answers": [{"text": "45 \u0645\u0644\u064a\u0648\u0646 \u062f\u0648\u0644\u0627\u0631", "answer_start": 274}], "is_impossible": false}, {"question": "\u0627\u0644\u0630\u064a \u062a\u0645 \u062d\u0641\u0638\u0647 \u0645\u0639 \u062d\u0641\u0638 \u0627\u0644\u0642\u0636\u0627\u0629\u061f", "id": "56db26c6e7c41114004b4e22", "answers": [{"text": "\u0645\u0627\u064a\u0643\u0644 \u0644\u064a\u0646\u0634", "answer_start": 4}], "is_impossible": false}, {"question": "\u0627\u0644\u0630\u064a \u0643\u0627\u0646 \u0627\u0644\u0645\u062a\u0633\u0627\u0628\u0642 \u0627\u0644\u0633\u0627\u0628\u0642 \u0643\u0627\u0646 \u0645\u0639\u0644\u0645\u0647 \u0647\u0630\u0627 \u0627\u0644\u0645\u0648\u0633\u0645\u061f", "id": "56db26c6e7c41114004b4e24", "answers": [{"text": "\u0622\u062f\u0645 \u0644\u0627\u0645\u0628\u0631\u062a", "answer_start": 162}], "is_impossible": false}]}, {"context": "\u062a\u0645 \u062a\u0642\u062f\u064a\u0645 \u0625\u0634\u0627\u062f\u0629 \u062e\u0627\u0635\u0629 \u0644\u0633\u064a\u0645\u0648\u0646 \u0643\u0648\u064a\u0644 \u0641\u064a \u0627\u0644\u0646\u0647\u0627\u0626\u064a \u0644\u0645\u0648\u0633\u0645\u0647 \u0627\u0644\u0623\u062e\u064a\u0631 \u0645\u0639 \u0627\u0644\u0639\u0631\u0636 . \u0638\u0647\u0631\u062a \u0627\u0644\u0639\u062f\u064a\u062f \u0645\u0646 \u0627\u0644\u0634\u062e\u0635\u064a\u0627\u062a \u0645\u0646 \u0645\u0627\u0636\u064a \u0627\u0644\u0639\u0631\u0636 \u060c \u0628\u0645\u0627 \u0641\u064a \u0630\u0644\u0643 \u0628\u0627\u0648\u0644\u0627 \u0639\u0628\u062f .", "qas": [{"question": "\u0645\u0646 \u0643\u0627\u0646 \u0645\u0648\u0633\u0645\u0647\u0645 \u0627\u0644\u0646\u0647\u0627\u0626\u064a \u0641\u064a \u0627\u0644\u0628\u0631\u0646\u0627\u0645\u062c \u0641\u064a \u0627\u0644\u0645\u0648\u0633\u0645 \u0627\u0644\u062a\u0627\u0633\u0639\u061f", "id": "56d37c1b59d6e414001464fd", "answers": [{"text": "\u0644\u0633\u064a\u0645\u0648\u0646 \u0643\u0648\u064a\u0644", "answer_start": 20}], "is_impossible": false}, {"question": "\u0644\u0645\u0627\u0630\u0627 \u0638\u0647\u0631\u062a \u0628\u0627\u0648\u0644\u0627 \u0639\u0628\u062f\u0649 \u0641\u064a \u0627\u0644\u0645\u0648\u0633\u0645 \u0627\u0644\u062a\u0627\u0633\u0639 \u0645\u0646 \u0628\u0637\u0648\u0644\u0629 \u0623\u0645\u0631\u064a\u0643\u0627\u0646 \u0623\u064a\u062f\u0648\u0644\u061f", "id": "56d37c1b59d6e414001464fe", "answers": [{"text": "\u062e\u0627\u0635\u0629 \u0644\u0633\u064a\u0645\u0648\u0646 \u0643\u0648\u064a\u0644", "answer_start": 15}], "is_impossible": false}, {"question": "\u0645\u0646 \u0643\u0627\u0646 \u0644\u0647 \u062a\u0643\u0631\u064a\u0645 \u062e\u0627\u0635 \u0641\u064a \u0627\u0644\u0646\u0647\u0627\u064a\u0629\u061f", "id": "56db2703e7c41114004b4e2b", "answers": [{"text": "\u0644\u0633\u064a\u0645\u0648\u0646 \u0643\u0648\u064a\u0644", "answer_start": 20}], "is_impossible": false}, {"question": "\u0623\u064a \u0646\u062c\u0645 \u0623\u064a\u062f\u0648\u0644 \u0627\u0644\u0633\u0627\u0628\u0642 \u0638\u0647\u0631 \u0644\u0630\u0643\u0631\u0649 \u0643\u0648\u064a\u0644\u061f", "id": "56db2703e7c41114004b4e2d", "answers": [{"text": "\u0628\u0627\u0648\u0644\u0627 \u0639\u0628\u062f", "answer_start": 119}], "is_impossible": false}]}, {"context": "\u0627\u0644\u0645\u062a\u0633\u0627\u0628\u0642\u064a\u0646 \u0627\u0644\u0623\u062e\u064a\u0631\u064a\u0646 \u0643\u0627\u0646\u0627 \u0644\u064a \u062f\u064a\u0648\u064a\u0632\u064a \u0648 \u0628\u0648\u0648\u064a\u0631\u0633\u0648\u0643\u0633 . \u0623\u0639\u0644\u0646 \u062f\u064a\u0648\u064a\u0632\u064a \u0627\u0644\u0641\u0627\u0626\u0632 \u062e\u0644\u0627\u0644 \u062e\u0627\u062a\u0645\u0629 26 \u0645\u0627\u064a\u0648 . \u0644\u0645 \u064a\u062a\u0645 \u0627\u0633\u062a\u062e\u062f\u0627\u0645 \u0623\u063a\u0646\u064a\u0629 \u062c\u062f\u064a\u062f\u0629 \u0643\u0623\u063a\u0646\u064a\u0629 \u062a\u062a\u0648\u064a\u062c \u0647\u0630\u0627 \u0627\u0644\u0639\u0627\u0645 \u0648\u0628\u062f\u0644\u0627 \u0645\u0646 \u0630\u0644\u0643 \u060c \u0623\u0635\u062f\u0631 \u0643\u0644 \u0645\u0646 \u0627\u0644\u0645\u062a\u0646\u0627\u0641\u0633\u064a\u0646 \u0627\u0644\u0646\u0647\u0627\u0626\u064a\u064a\u0646 \u0623\u063a\u0646\u064a\u0629 \u063a\u0644\u0627\u0641 \u0627\u062e\u062a\u0627\u0631 \u062f\u064a\u0648\u064a\u0632\u064a \u064a\u0648\u0645 \u062c\u0645\u064a\u0644 U2 \u060c \u0648\u0627\u062e\u062a\u0627\u0631 \u0628\u0648\u0648\u064a\u0631\u0633\u0648\u0643\u0633 \u0628\u0627\u062a\u064a \u063a\u0631\u064a\u0641\u064a\u0646 \u064a\u0635\u0644 \u0625\u0644\u0649 \u0627\u0644\u062c\u0628\u0644 . \u0647\u0630\u0627 \u0647\u0648 \u0627\u0644\u0645\u0648\u0633\u0645 \u0627\u0644\u0623\u0648\u0644 \u0627\u0644\u0630\u064a \u0644\u0645 \u064a\u062d\u0642\u0642 \u0641\u064a\u0647 \u0627\u0644\u0645\u062a\u0623\u0647\u0644 \u0627\u0644\u0646\u0647\u0627\u0626\u064a \u0645\u0628\u064a\u0639\u0627\u062a \u0623\u0644\u0628\u0648\u0645\u0627\u062a \u0645\u0647\u0645\u0629 .", "qas": [{"question": "\u0645\u0646 \u0643\u0627\u0646 \u0627\u0644\u0641\u0627\u0626\u0632 \u0641\u064a \u0627\u0644\u0645\u0648\u0633\u0645 \u0627\u0644\u062a\u0627\u0633\u0639 \u0645\u0646 \u0623\u0645\u0631\u064a\u0643\u0627\u0646 \u0623\u064a\u062f\u0648\u0644\u061f", "id": "56d37c5a59d6e41400146502", "answers": [{"text": "\u0644\u064a \u062f\u064a\u0648\u064a\u0632\u064a", "answer_start": 25}], "is_impossible": false}, {"question": "\u0645\u0627 \u0623\u063a\u0646\u064a\u0629 U2 \u0627\u0644\u062a\u064a \u0623\u0635\u062f\u0631\u0647\u0627 Lee DeWyze \u0628\u0
[truncated: 14,925,792 more chars]
