# Supplementary material for: Deep learning-based approach for Arabic open domain question answering
Source: PeerJ Comput Sci. 2022 May 4;8:e952. doi: 10.7717/peerj-cs.952 (PMC9138168; doi:10.7717/peerj-cs.952)
Supplement: Supplemental Information 2 [file peerj-cs-08-952-s002.zip › final_data/train_pre.json]

{"data": [{"paragraphs": [{"context": "\u0642\u0646\u0627\u0629 \u0641\u0627\u0644\u0648\u0628 \u0642\u0646\u0627\u0629 \u0632\u0648\u062c\u064a\u0629 - \u0623\u064a \u064a\u0648\u062c\u062f \u0648\u0627\u062d\u062f\u0629 \u0645\u0646\u0647\u0627 \u0641\u064a \u0643\u0644 \u062c\u0627\u0646\u0628 - \u060c \u0633\u0645\u064a\u062a \u0628\u0627\u0633\u0645\u0647\u0627 \u0646\u0633\u0628\u0629 \u0625\u0644\u0649 \u0645\u0643\u062a\u0634\u0641\u0647\u0627 \u0627\u0644\u0625\u064a\u0637\u0627\u0644\u064a \u063a\u0627\u0628\u0631\u064a\u064a\u0644\u064a \u0641\u0627\u0644\u0648\u0628\u064a\u0648 \u060c \u0627\u0644\u0630\u064a \u0627\u0634\u062a\u0647\u0631 \u0628\u0627\u0633\u0645\u0647 \u0627\u0644\u0644\u0627\u062a\u064a\u0646\u064a \u0641\u0622\u0644\u0648 \u064a\u0633 . [1][2][3] \u0648\u0627\u0644\u0642\u0646\u0627\u0629 \u0639\u0628\u0627\u0631\u0629 \u0639\u0646 \u0623\u0646\u0628\u0648\u0628 \u064a\u0635\u0644 \u0628\u064a\u0646 \u0627\u0644\u0645\u0628\u064a\u0636 \u0648\u0627\u0644\u0631\u062d\u0645 \u060c \u064a\u0628\u062f\u0623 \u0637\u0631\u0641\u0647 \u0627\u0644\u0648\u0627\u0633\u0639 \u0645\u0646 \u062c\u0647\u0629 \u0627\u0644\u0645\u0628\u064a\u0636 \u060c \u062d\u064a\u062b \u064a\u062d\u062a\u0648\u064a \u0647\u0630\u0627 \u0627\u0644\u0637\u0631\u0641 \u0639\u0644\u0649 \u0623\u0647\u062f\u0627\u0628 \u062a\u0633\u0627\u0639\u062f \u0639\u0644\u0649 \u062d\u0631\u0643\u0629 \u0627\u0644\u0628\u0648\u064a\u0636\u0627\u062a \u0625\u0644\u0649 \u062f\u0627\u062e\u0644 \u0627\u0644\u0642\u0646\u0627\u0629 \u060c \u0628\u064a\u0646\u0645\u0627 \u064a\u0641\u062a\u062d \u0637\u0631\u0641\u0647 \u0627\u0644\u0636\u064a\u0642 \u0641\u064a \u0627\u0644\u0631\u062d\u0645 \u0645\u0646 \u062c\u0647\u062a\u0647 \u0627\u0644\u0639\u0644\u064a\u0627 . \u064a\u0628\u0644\u063a \u0637\u0648\u0644 \u0642\u0646\u0627\u0629 \u0641\u0627\u0644\u0648\u0628 \u062d\u0648\u0627\u0644\u064a 12 \u0633\u0645 \u060c \u0648\u0648\u0638\u064a\u0641\u062a\u0647\u0627 \u0646\u0642\u0644 \u0627\u0644\u0628\u0648\u064a\u0636\u0627\u062a \u0645\u0646 \u0627\u0644\u0645\u0628\u064a\u0636 \u0625\u0644\u0649 \u0627\u0644\u0631\u062d\u0645 . \u0648\u064a\u062a\u0645 \u0625\u062e\u0635\u0627\u0628 \u0627\u0644\u0628\u0648\u064a\u0636\u0627\u062a \u0645\u0646 \u0642\u0628\u0644 \u0627\u0644\u062d\u064a\u0648\u0627\u0646\u0627\u062a \u0627\u0644\u0645\u0646\u0648\u064a\u0629 \u0641\u064a \u0647\u0630\u0647 \u0627\u0644\u0642\u0646\u0627\u0629 . \u0648\u0641\u064a \u0627\u0644\u0641\u0642\u0627\u0631\u064a\u0627\u062a \u0645\u0646 \u063a\u064a\u0631 \u0627\u0644\u062b\u062f\u064a\u064a\u0627\u062a \u060c \u062a\u0633\u0645\u0649 \u0627\u0644\u0647\u064a\u0627\u0643\u0644 \u0627\u0644\u0645\u0645\u0627\u062b\u0644\u0629 \u0628\u0642\u0646\u0648\u0627\u062a \u0627\u0644\u0628\u064a\u0636 .", "qas": [{"answers": [{"answer_start": 169, "text": "\u0639\u0628\u0627\u0631\u0629 \u0639\u0646 \u0623\u0646\u0628\u0648\u0628 \u064a\u0635\u0644 \u0628\u064a\u0646 \u0627\u0644\u0645\u0628\u064a\u0636 \u0648\u0627\u0644\u0631\u062d\u0645 \u060c \u064a\u0628\u062f\u0623 \u0637\u0631\u0641\u0647 \u0627\u0644\u0648\u0627\u0633\u0639 \u0645\u0646 \u062c\u0647\u0629 \u0627\u0644\u0645\u0628\u064a\u0636 \u060c \u062d\u064a\u062b \u064a\u062d\u062a\u0648\u064a \u0647\u0630\u0627 \u0627\u0644\u0637\u0631\u0641 \u0639\u0644\u0649 \u0623\u0647\u062f\u0627\u0628 \u062a\u0633\u0627\u0639\u062f \u0639\u0644\u0649 \u062d\u0631\u0643\u0629 \u0627\u0644\u0628\u0648\u064a\u0636\u0627\u062a \u0625\u0644\u0649 \u062f\u0627\u062e\u0644 \u0627\u0644\u0642\u0646\u0627\u0629 \u060c \u0628\u064a\u0646\u0645\u0627 \u064a\u0641\u062a\u062d \u0637\u0631\u0641\u0647 \u0627\u0644\u0636\u064a\u0642 \u0641\u064a \u0627\u0644\u0631\u062d\u0645 \u0645\u0646 \u062c\u0647\u062a\u0647 \u0627\u0644\u0639\u0644\u064a\u0627"}], "id": "arabic--3939628904357464813-0", "question": "\u0645\u0627 \u0647\u064a \u0642\u0646\u0627\u0629 \u0641\u0627\u0644\u0648\u0628 \u061f"}]}], "title": "\u0642\u0646\u0627\u0629 \u0641\u0627\u0644\u0648\u0628"}, {"title": "Copyright_infringement", "paragraphs": [{"context": "\u0627\u0646\u062a\u0647\u0627\u0643 \u062d\u0642\u0648\u0642 \u0627\u0644\u0637\u0628\u0639 \u0648\u0627\u0644\u0646\u0634\u0631 \u0647\u0648 \u0627\u0633\u062a\u062e\u062f\u0627\u0645 \u0627\u0644\u0645\u0635\u0646\u0641\u0627\u062a \u0627\u0644\u0645\u062d\u0645\u064a\u0629 \u0628\u0645\u0648\u062c\u0628 \u0642\u0627\u0646\u0648\u0646 \u062d\u0642\u0648\u0642 \u0627\u0644\u0637\u0628\u0639 \u0648\u0627\u0644\u0646\u0634\u0631 \u062f\u0648\u0646 \u0625\u0630\u0646 \u060c \u0623\u0648 \u0627\u0646\u062a\u0647\u0627\u0643 \u0628\u0639\u0636 \u0627\u0644\u062d\u0642\u0648\u0642 \u0627\u0644\u062d\u0635\u0631\u064a\u0629 \u0627\u0644\u0645\u0645\u0646\u0648\u062d\u0629 \u0644\u0635\u0627\u062d\u0628 \u062d\u0642\u0648\u0642 \u0627\u0644\u0637\u0628\u0639 \u0648\u0627\u0644\u0646\u0634\u0631 \u060c \u0645\u062b\u0644 \u0627\u0644\u062d\u0642 \u0641\u064a \u0625\u0639\u0627\u062f\u0629 \u0625\u0646\u062a\u0627\u062c \u0623\u0648 \u062a\u0648\u0632\u064a\u0639 \u0623\u0648 \u0639\u0631\u0636 \u0623\u0648 \u0623\u062f\u0627\u0621 \u0627\u0644\u0639\u0645\u0644 \u0627\u0644\u0645\u062d\u0645\u064a \u060c \u0623\u0648 \u0625\u0646\u0634\u0627\u0621 \u0623\u0639\u0645\u0627\u0644 \u0645\u0634\u062a\u0642\u0629 . \u0639\u0627\u062f\u0629 \u0645\u0627 \u064a\u0643\u0648\u0646 \u0635\u0627\u062d\u0628 \u062d\u0642\u0648\u0642 \u0627\u0644\u0637\u0628\u0639 \u0648\u0627\u0644\u0646\u0634\u0631 \u0647\u0648 \u0635\u0627\u062d\u0628 \u0627\u0644\u0639\u0645\u0644 \u0623\u0648 \u0627\u0644\u0646\u0627\u0634\u0631 \u0623\u0648 \u0627\u0644\u0623\u0639\u0645\u0627\u0644 \u0627\u0644\u0623\u062e\u0631\u0649 \u0627\u0644\u062a\u064a \u062a\u0645 \u062a\u0639\u064a\u064a\u0646 \u062d\u0642\u0648\u0642 \u0627\u0644\u0646\u0634\u0631 \u0644\u0647\u0627 . \u064a\u062d\u062a\u062c \u0623\u0635\u062d\u0627\u0628 \u062d\u0642\u0648\u0642 \u0627\u0644\u0637\u0628\u0639 \u0648\u0627\u0644\u0646\u0634\u0631 \u0628\u0634\u0643\u0644 \u0631\u0648\u062a\u064a\u0646\u064a \u0628\u0627\u0644\u062a\u062f\u0627\u0628\u064a\u0631 \u0627\u0644\u0642\u0627\u0646\u0648\u0646\u064a\u0629 \u0648\u0627\u0644\u062a\u0643\u0646\u0648\u0644\u0648\u062c\u064a\u0629 \u0644\u0645\u0646\u0639 \u0627\u0646\u062a\u0647\u0627\u0643 \u062d\u0642\u0648\u0642 \u0627\u0644\u0646\u0634\u0631 \u0648\u0627\u0644\u0645\u0639\u0627\u0642\u0628\u0629 \u0639\u0644\u064a\u0647 .", "qas": [{"question": "\u0643\u064a\u0641 \u064a\u062d\u0645\u064a \u0645\u0628\u062f\u0639\u0648 \u0627\u0644\u0645\u062d\u062a\u0648\u0649 \u0623\u0639\u0645\u0627\u0644\u0647\u0645 \u0645\u0646 \u0627\u0644\u0627\u0646\u062a\u0647\u0627\u0643\u061f", "id": "5726113689a1e219009ac1cc", "answers": [{"text": "\u0648\u0627\u0644\u0646\u0634\u0631 \u0628\u0634\u0643\u0644 \u0631\u0648\u062a\u064a\u0646\u064a \u0628\u0627\u0644\u062a\u062f\u0627\u0628\u064a\u0631 \u0627\u0644\u0642\u0627\u0646\u0648\u0646\u064a\u0629 \u0648\u0627\u0644\u062a\u0643\u0646\u0648\u0644\u0648\u062c\u064a\u0629", "answer_start": 374}]}, {"question": "\u0645\u0627 \u0647\u064a \u062d\u0642\u0648\u0642 \u0645\u0646\u0634\u0626 \u0627\u0644\u0645\u062d\u062a\u0648\u0649 \u0627\u0644\u0630\u064a \u064a\u062d\u0645\u064a \u0639\u0645\u0644\u0647\u0645\u061f", "id": "5726113689a1e219009ac1cd", "answers": [{"text": "\u0627\u0644\u062d\u0642 \u0641\u064a \u0625\u0639\u0627\u062f\u0629 \u0625\u0646\u062a\u0627\u062c \u0623\u0648 \u062a\u0648\u0632\u064a\u0639 \u0623\u0648 \u0639\u0631\u0636 \u0623\u0648 \u0623\u062f\u0627\u0621 \u0627\u0644\u0639\u0645\u0644 \u0627\u0644\u0645\u062d\u0645\u064a \u060c \u0623\u0648", "answer_start": 161}]}, {"question": "\u0645\u0646 \u0647\u0648 \u0627\u0644\u0645\u062d\u0645\u064a \u0628\u0642\u0648\u0627\u0646\u064a\u0646 \u062d\u0642\u0648\u0642 \u0627\u0644\u0646\u0634\u0631\u061f", "id": "5726113689a1e219009ac1ce", "answers": [{"text": "\u064a\u0643\u0648\u0646 \u0635\u0627\u062d\u0628 \u062d\u0642\u0648\u0642 \u0627\u0644\u0637\u0628\u0639 \u0648\u0627\u0644\u0646\u0634\u0631 \u0647\u0648 \u0635\u0627\u062d\u0628 \u0627\u0644\u0639\u0645\u0644 \u0623\u0648 \u0627\u0644\u0646\u0627\u0634\u0631 \u0623\u0648 \u0627\u0644\u0623\u0639\u0645\u0627\u0644 \u0627\u0644\u0623\u062e\u0631\u0649 \u0627\u0644\u062a\u064a", "answer_start": 251}]}, {"question": "\u0644\u0642\u062f \u0643\u062a\u0628\u062a \u0623\u063a\u0646\u064a\u0629 \u0627\u0633\u062a\u0646\u062f\u062a \u0625\u0644\u0649 \u0639\u0645\u0644 \u0623\u0635\u0644\u064a \u060c \u0645\u0627 \u064a\u0633\u0645\u0649 \u0647\u0630\u0627\u061f", "id": "5726113689a1e219009ac1cf", "answers": [{"text": "\u0625\u0646\u0634\u0627\u0621 \u0623\u0639\u0645\u0627\u0644 \u0645\u0634\u062a\u0642\u0629", "answer_start": 223}]}, {"question": "\u0645\u0627 \u064a\u0637\u0644\u0642 \u0639\u0644\u064a\u0647 \u0639\u0646\u062f\u0645\u0627 \u064a\u0642\u0648\u0645 \u0634\u062e\u0635 \u0645\u0627 \u0628\u062a\u062d\u0645\u064a\u0644 \u0641\u064a\u062f\u064a\u0648 \u0639\u0644\u0649 \u064a\u0648\u062a\u064a\u0648\u0628 \u062f\u0648\u0646 \u0625\u0630\u0646 \u0645\u0646\u0634\u0626\u064a \u0627\u0644\u0645\u062d\u062a\u0648\u0649\u061f", "id": "5726113689a1e219009ac1d0", "answers": [{"text": "\u0627\u0646\u062a\u0647\u0627\u0643 \u062d\u0642\u0648\u0642 \u0627\u0644\u0637\u0628\u0639", "answer_start": 0}]}, {"question": "\u0643\u064a\u0641 \u064a\u062d\u0645\u064a \u0645\u0628\u062f\u0639\u0648 \u0627\u0644\u0645\u062d\u062a\u0648\u0649 \u0623\u0639\u0645\u0627\u0644\u0647\u0645 \u0645\u0646 \u0627\u0644\u0627\u0646\u062a\u0647\u0627\u0643\u061f", "id": "5726ce13dd62a815002e90d0", "answers": [{"text": "\u0642\u0627\u0646\u0648\u0646 \u062d\u0642\u0648\u0642 \u0627\u0644\u0637\u0628\u0639", "answer_start": 59}]}, {"question": "\u0645\u0646 \u0647\u0648 \u0627\u0644\u0645\u062d\u0645\u064a \u0628\u0642\u0648\u0627\u0646\u064a\u0646 \u062d\u0642\u0648\u0642 \u0627\u0644\u0646\u0634\u0631\u061f", "id": "5726ce13dd62a815002e90d2", "answers": [{"text": "\u0635\u0627\u062d\u0628 \u0627\u0644\u0639\u0645\u0644", "answer_start": 282}]}, {"question": "\u0645\u0627 \u064a\u0637\u0644\u0642 \u0639\u0644\u064a\u0647 \u0639\u0646\u062f\u0645\u0627 \u064a\u0642\u0648\u0645 \u0634\u062e\u0635 \u0645\u0627 \u0628\u062a\u062d\u0645\u064a\u0644 \u0641\u064a\u062f\u064a\u0648 \u0639\u0644\u0649 \u064a\u0648\u062a\u064a\u0648\u0628 \u062f\u0648\u0646 \u0625\u0630\u0646 \u0645\u0646\u0634\u0626\u064a \u0627\u0644\u0645\u062d\u062a\u0648\u0649\u061f", "id": "5726ce13dd62a815002e90d3", "answers": [{"text": "\u0627\u0646\u062a\u0647\u0627\u0643 \u062d\u0642\u0648\u0642 \u0627\u0644\u0637\u0628\u0639", "answer_start": 0}]}, {"question": "\u0644\u0642\u062f \u0643\u062a\u0628\u062a \u0623\u063a\u0646\u064a\u0629 \u0627\u0633\u062a\u0646\u062f\u062a \u0625\u0644\u0649 \u0639\u0645\u0644 \u0623\u0635\u0644\u064a \u060c \u0645\u0627 \u064a\u0633\u0645\u0649 \u0647\u0630\u0627\u061f", "id": "5726ce13dd62a815002e90d4", "answers": [{"text": "\u0623\u0639\u0645\u0627\u0644 \u0645\u0634\u062a\u0642\u0629", "answer_start": 229}]}]}, {"context": "\u0639\u0627\u062f\u0629 \u0645\u0627 \u064a\u062a\u0645 \u062d\u0644 \u0627\u0644\u0646\u0632\u0627\u0639\u0627\u062a \u0627\u0644\u0645\u062a\u0639\u0644\u0642\u0629 \u0628\u0627\u0646\u062a\u0647\u0627\u0643 \u062d\u0642\u0648\u0642 \u0627\u0644\u0637\u0628\u0639 \u0648\u0627\u0644\u0646\u0634\u0631 \u0645\u0646 \u062e\u0644\u0627\u0644 \u0627\u0644\u062a\u0641\u0627\u0648\u0636 \u0627\u0644\u0645\u0628\u0627\u0634\u0631 \u0623\u0648 \u0639\u0645\u0644\u064a\u0629 \u0627\u0644\u0625\u062e\u0637\u0627\u0631 \u0648\u0627\u0644\u0625\u0632\u0627\u0644\u0629 \u0623\u0648 \u0627\u0644\u062a\u0642\u0627\u0636\u064a \u0641\u064a \u0627\u0644\u0645\u062d\u0643\u0645\u0629 \u0627\u0644\u0645\u062f\u0646\u064a\u0629 . \u0641\u064a \u0628\u0639\u0636 \u0627\u0644\u0623\u062d\u064a\u0627\u0646 \u064a\u062a\u0645 \u0645\u0642\u0627\u0636\u0627\u0629 \u0627\u0644\u0627\u0646\u062a\u0647\u0627\u0643 \u0627\u0644\u062a\u062c\u0627\u0631\u064a \u0627\u0644\u0634\u0627\u0645\u0644 \u0623\u0648 \u0627\u0644\u0648\u0627\u0633\u0639 \u0627\u0644\u0646\u0637\u0627\u0642 \u060c \u062e\u0627\u0635\u0629 \u0639\u0646\u062f\u0645\u0627 \u064a\u062a\u0639\u0644\u0642 \u0627\u0644\u0623\u0645\u0631 \u0628\u0627\u0644\u062a\u0632\u0648\u064a\u0631 \u060c \u0639\u0646 \u0637\u0631\u064a\u0642 \u0646\u0638\u0627\u0645 \u0627\u0644\u0639\u062f\u0627\u0644\u0629 \u0627\u0644\u062c\u0646\u0627\u0626\u064a\u0629 . \u0623\u062f\u0649 \u062a\u063a\u064a\u064a\u0631 \u0627\u0644\u062a\u0648\u0642\u0639\u0627\u062a \u0627\u0644\u0639\u0627\u0645\u0629 \u0648\u0627\u0644\u062a\u0642\u062f\u0645 \u0641\u064a \u0627\u0644\u062a\u0643\u0646\u0648\u0644\u0648\u062c\u064a\u0627 \u0627\u0644\u0631\u0642\u0645\u064a\u0629 \u0648\u0627\u0644\u0648\u0635\u0648\u0644 \u0627\u0644\u0645\u062a\u0632\u0627\u064a\u062f \u0644\u0644\u0625\u0646\u062a\u0631\u0646\u062a \u0625\u0644\u0649 \u0647\u0630\u0627 \u0627\u0644\u0627\u0646\u062a\u0647\u0627\u0643 \u0627\u0644\u0648\u0627\u0633\u0639 \u0627\u0644\u0646\u0637\u0627\u0642 \u0648\u0627\u0644\u0645\u062c\u0647\u0648\u0644 \u060c \u0628\u062d\u064a\u062b \u062a\u0631\u0643\u0632 \u0627\u0644\u0635\u0646\u0627\u0639\u0627\u062a \u0627\u0644\u0645\u0639\u062a\u0645\u062f\u0629 \u0639\u0644\u0649 \u062d\u0642\u0648\u0642 \u0627\u0644\u0637\u0628\u0639 \u0648\u0627\u0644\u0646\u0634\u0631 \u0627\u0644\u0622\u0646 \u0628\u0634\u0643\u0644 \u0623\u0642\u0644 \u0639\u0644\u0649 \u0645\u0644\u0627\u062d\u0642\u0629 \u0627\u0644\u0623\u0641\u0631\u0627\u062f \u0627\u0644\u0630\u064a\u0646 \u064a\u0633\u0639\u0648\u0646 \u0648\u064a\u0634\u0627\u0631\u0643\u0648\u0646 \u0627\u0644\u0645\u062d\u062a\u0648\u0649 \u0627\u0644\u0645\u062d\u0645\u064a \u0628\u0645\u0648\u062c\u0628 \u062d\u0642\u0648\u0642 \u0627\u0644\u0646\u0634\u0631 \u0639\u0644\u0649 \u0627\u0644\u0625\u0646\u062a\u0631\u0646\u062a \u060c \u0648\u0623\u0643\u062b\u0631 \u0645\u0646 \u0630\u0644\u0643 \u0639\u0644\u0649 \u062a\u0648\u0633\u064a\u0639 \u062d\u0642\u0648\u0642 \u0627\u0644\u0646\u0634\u0631 \u0642\u0627\u0646\u0648\u0646 \u0627\u0644\u0627\u0639\u062a\u0631\u0627\u0641 \u0648\u0627\u0644\u062a\u0639\u062f\u064a \u0643\u0645\u0646\u062a\u0647\u0643\u064a\u0646 \u063a\u064a\u0631 \u0645\u0628\u0627\u0634\u0631\u064a\u0646 \u0644\u0645\u0642\u062f\u0645\u064a \u0627\u0644\u062e\u062f\u0645\u0627\u062a \u0648\u0645\u0648\u0632\u0639\u064a \u0627\u0644\u0628\u0631\u0627\u0645\u062c \u0627\u0644\u0630\u064a\u0646 \u064a\u0642\u0627\u0644 \u0625\u0646\u0647\u0645 \u064a\u0633\u0647\u0644\u0648\u0646 \u0648\u064a\u0634\u062c\u0639\u0648\u0646 \u0623\u0641\u0639\u0627\u0644 \u0627\u0644\u0627\u0646\u062a\u0647\u0627\u0643 \u0627\u0644\u0641\u0631\u062f\u064a\u0629 \u0645\u0646 \u0642\u0628\u0644 \u0627\u0644\u0622\u062e\u0631\u064a\u0646 .", "qas": [{"question": "\u0643\u064a\u0641 \u064a\u062a\u0645 \u062d\u0644 \u0627\u0644\u0646\u0632\u0627\u0639\u0627\u062a \u0639\u0644\u0649 \u0627\u0644\u0627\u0646\u062a\u0647\u0627\u0643\u0627\u062a \u0627\u0644\u0635\u063a\u064a\u0631\u0629\u061f", "id": "5726199989a1e219009ac25a", "answers": [{"text": "\u0627\u0644\u062a\u0641\u0627\u0648\u0636 \u0627\u0644\u0645\u0628\u0627\u0634\u0631 \u0623\u0648 \u0639\u0645\u0644\u064a\u0629 \u0627\u0644\u0625\u062e\u0637\u0627\u0631 \u0648\u0627\u0644\u0625\u0632\u0627\u0644\u0629 \u0623\u0648 \u0627\u0644\u062a\u0642\u0627\u0636\u064a \u0641\u064a \u0627\u0644\u0645\u062d\u0643\u0645\u0629 \u0627\u0644\u0645\u062f\u0646\u064a\u0629", "answer_start": 67}]}, {"question": "\u0644\u0645\u0627\u0630\u0627 \u0632\u0627\u062f \u0627\u0646\u062a\u0647\u0627\u0643 \u062d\u0642\u0648\u0642 \u0627\u0644\u0637\u0628\u0639 \u0648\u0627\u0644\u0646\u0634\u0631 \u0645\u0624\u062e\u0631\u064b\u0627\u061f", "id": "5726199989a1e219009ac25b", "answers": [{"text": "\u062a\u063a\u064a\u064a\u0631 \u0627\u0644\u062a\u0648\u0642\u0639\u0627\u062a \u0627\u0644\u0639\u0627\u0645\u0629 \u0648\u0627\u0644\u062a\u0642\u062f\u0645 \u0641\u064a \u0627\u0644\u062a\u0643\u0646\u0648\u0644\u0648\u062c\u064a\u0627 \u0627\u0644\u0631\u0642\u0645\u064a\u0629 \u0648\u0627\u0644\u0648\u0635\u0648\u0644 \u0627\u0644\u0645\u062a\u0632\u0627\u064a\u062f \u0644\u0644\u0625\u0646\u062a\u0631\u0646\u062a", "answer_start": 280}]}, {"question": "\u0645\u0627 \u0647\u064a \u0627\u0644\u0635\u0646\u0627\u0639\u0627\u062a \u0625\u0646\u0634\u0627\u0621 \u0627\u0644\u0645\u062d\u062a\u0648\u0649 \u0627\u0644\u062a\u064a \u062a\u0631\u0643\u0632 \u0639\u0644\u0649 \u0627\u0644\u0642\u064a\u0627\u0645 \u0628\u0647 \u0644\u0645\u0646\u0639 \u0627\u0644\u0627\u0646\u062a\u0647\u0627\u0643\u061f", "id": "5726199989a1e219009ac25c", "answers": [{"text": "\u062a\u0648\u0633\u064a\u0639 \u062d\u0642\u0648\u0642 \u0627\u0644\u0646\u0634\u0631 \u0642\u0627\u0646\u0648\u0646 \u0627\u0644\u0627\u0639\u062a\u0631\u0627\u0641 \u0648\u0627\u0644\u062a\u0639\u062f\u064a \u0643\u0645\u0646\u062a\u0647\u0643\u064a\u0646 \u063a\u064a\u0631 \u0645\u0628\u0627\u0634\u0631\u064a\u0646 \u0644\u0645\u0642\u062f\u0645\u064a", "answer_start": 569}]}, {"question": "\u0645\u0627\u0630\u0627 \u064a\u0645\u0643\u0646 \u0623\u0646 \u064a\u062d\u062f\u062b \u0644\u0644\u0623\u0634\u062e\u0627\u0635 \u0627\u0644\u0630\u064a\u0646 \u064a\u0631\u062a\u0643\u0628\u0648\u0646 \u0627\u0646\u062a\u0647\u0627\u0643\u064b\u0627 \u0644\u062d\u0642\u0648\u0642 \u0627\u0644\u0637\u0628\u0639 \u0648\u0627\u0644\u0646\u0634\u0631 \u0639\u0644\u0649 \u0646\u0637\u0627\u0642 \u0648\u0627\u0633\u0639\u061f", "id": "5726199989a1e219009ac25d", "answers": [{"text": "\u0627\u0644\u0623\u0645\u0631 \u0628\u0627\u0644\u062a\u0632\u0648\u064a\u0631 \u060c \u0639\u0646 \u0637\u0631\u064a\u0642 \u0646\u0638\u0627\u0645 \u0627\u0644\u0639\u062f\u0627\u0644\u0629 \u0627\u0644\u062c\u0646\u0627\u0626\u064a\u0629", "answer_start": 227}]}, {"question": "\u0645\u0627 \u0647\u0648 \u0645\u062b\u0627\u0644\u0627\u0646 \u0644\u0644\u0645\u062c\u0645\u0648\u0639\u0627\u062a \u0627\u0644\u062a\u064a \u062a\u0633\u0645\u062d \u0644\u0643 \u0628\u0639\u0645\u0644 \u0646\u0633\u062e \u0645\u0646 \u0627\u0644\u0645\u0635\u0646\u0641\u0627\u062a \u0627\u0644\u0645\u062d\u0645\u064a\u0629\u061f", "id": "5726199989a1e219009ac25e", "answers": [{"text": "\u0644\u0645\u0642\u062f\u0645\u064a \u0627\u0644\u062e\u062f\u0645\u0627\u062a \u0648\u0645\u0648\u0632\u0639\u064a \u0627\u0644\u0628\u0631\u0627\u0645\u062c", "answer_start": 630}]}, {"question": "\u0645\u0627 \u0647\u064a \u0627\u0644\u0635\u0646\u0627\u0639\u0627\u062a \u0625\u0646\u0634\u0627\u0621 \u0627\u0644\u0645\u062d\u062a\u0648\u0649 \u0627\u0644\u062a\u064a \u062a\u0631\u0643\u0632 \u0639\u0644\u0649 \u0627\u0644\u0642\u064a\u0627\u0645 \u0628\u0647 \u0644\u0645\u0646\u0639 \u0627\u0644\u0627\u0646\u062a\u0647\u0627\u0643\u061f", "id": "5726cfd6dd62a815002e9104", "answers": [{"text": "\u062a\u0648\u0633\u064a\u0639 \u062d\u0642\u0648\u0642 \u0627\u0644\u0646\u0634\u0631", "answer_start": 569}]}, {"question": "\u0645\u0627\u0630\u0627 \u064a\u0645\u0643\u0646 \u0623\u0646 \u064a\u062d\u062f\u062b \u0644\u0644\u0623\u0634\u062e\u0627\u0635 \u0627\u0644\u0630\u064a\u0646 \u064a\u0631\u062a\u0643\u0628\u0648\u0646 \u0627\u0646\u062a\u0647\u0627\u0643\u064b\u0627 \u0644\u062d\u0642\u0648\u0642 \u0627\u0644\u0637\u0628\u0639 \u0648\u0627\u0644\u0646\u0634\u0631 \u0639\u0644\u0649 \u0646\u0637\u0627\u0642 \u0648\u0627\u0633\u0639\u061f", "id": "5726cfd6dd62a815002e9105", "answers": [{"text": "\u060c \u0639\u0646 \u0637\u0631\u064a\u0642 \u0646\u0638\u0627\u0645 \u0627\u0644\u0639\u062f\u0627\u0644\u0629 \u0627\u0644\u062c\u0646\u0627\u0626\u064a\u0629", "answer_start": 242}]}, {"question": "\u0645\u0627 \u0647\u0648 \u0645\u062b\u0627\u0644\u0627\u0646 \u0644\u0644\u0645\u062c\u0645\u0648\u0639\u0627\u062a \u0627\u0644\u062a\u064a \u062a\u0633\u0645\u062d \u0644\u0643 \u0628\u0627\u0644\u062d\u0635\u0648\u0644 \u0639\u0644\u0649 \u0646\u0633\u062e \u0645\u0646 \u0627\u0644\u0645\u0635\u0646\u0641\u0627\u062a \u0627\u0644\u0645\u062d\u0645\u064a\u0629\u061f", "id": "5726cfd6dd62a815002e9106", "answers": [{"text": "\u0644\u0645\u0642\u062f\u0645\u064a \u0627\u0644\u062e\u062f\u0645\u0627\u062a \u0648\u0645\u0648\u0632\u0639\u064a \u0627\u0644\u0628\u0631\u0627\u0645\u062c", "answer_start": 630}]}]}, {"context": "\u063a\u0627\u0644\u0628 \u0627 \u0645\u0627 \u062a\u0631\u062a\u0628\u0637 \u0645\u0635\u0637\u0644\u062d\u0627\u062a \u0627\u0644\u0642\u0631\u0635\u0646\u0629 \u0648\u0627\u0644\u0633\u0631\u0642\u0629 \u0628\u0627\u0646\u062a\u0647\u0627\u0643 \u062d\u0642\u0648\u0642 \u0627\u0644\u0637\u0628\u0639 \u0648\u0627\u0644\u0646\u0634\u0631 . \u0627\u0644\u0645\u0639\u0646\u0649 \u0627\u0644\u0623\u0635\u0644\u064a \u0644\u0644\u0642\u0631\u0635\u0646\u0629 \u0647\u0648 \u0627\u0644\u0633\u0631\u0642\u0629 \u0623\u0648 \u0627\u0644\u0639\u0646\u0641 \u063a\u064a\u0631 \u0627\u0644\u0645\u0634\u0631\u0648\u0639 \u0641\u064a \u0627\u0644\u0628\u062d\u0631 \u060c \u0644\u0643\u0646 \u0627\u0644\u0645\u0635\u0637\u0644\u062d \u0643\u0627\u0646 \u064a \u0633\u062a\u062e\u062f\u0645 \u0645\u0646\u0630 \u0642\u0631\u0648\u0646 \u0643\u0645\u0631\u0627\u062f\u0641 \u0644\u0623\u0641\u0639\u0627\u0644 \u0627\u0646\u062a\u0647\u0627\u0643 \u062d\u0642\u0648\u0642 \u0627\u0644\u0646\u0634\u0631 . \u062a\u0624\u0643\u062f \u0627\u0644\u0633\u0631\u0642\u0629 \u060c \u0641\u064a \u0627\u0644\u0648\u0642\u062a \u0646\u0641\u0633\u0647 \u060c \u0639\u0644\u0649 \u0627\u0644\u0636\u0631\u0631 \u0627\u0644\u062a\u062c\u0627\u0631\u064a \u0627\u0644\u0645\u062d\u062a\u0645\u0644 \u0644\u0644\u0627\u0646\u062a\u0647\u0627\u0643 \u0644\u0623\u0635\u062d\u0627\u0628 \u062d\u0642\u0648\u0642 \u0627\u0644\u0646\u0634\u0631 . \u0648\u0645\u0639 \u0630\u0644\u0643 \u060c \u0641\u0625\u0646 \u062d\u0642\u0648\u0642 \u0627\u0644\u0637\u0628\u0639 \u0648\u0627\u0644\u0646\u0634\u0631 \u0647\u064a \u0646\u0648\u0639 \u0645\u0646 \u0627\u0644\u0645\u0644\u0643\u064a\u0629 \u0627\u0644\u0641\u0643\u0631\u064a\u0629 \u060c \u0648\u0647\u064a \u0645\u062c\u0627\u0644 \u0642\u0627\u0646\u0648\u0646\u064a \u0645\u062a\u0645\u064a\u0632 \u0639\u0646 \u062a\u0644\u0643 \u0627\u0644\u062a\u064a \u062a\u063a\u0637\u064a \u0627\u0644\u0633\u0631\u0642\u0629 \u0623\u0648 \u0627\u0644\u0633\u0631\u0642\u0629 \u060c \u0648\u0647\u064a \u062c\u0631\u0627\u0626\u0645 \u062a\u062a\u0639\u0644\u0642 \u0641\u0642\u0637 \u0628\u0627\u0644\u0645\u0645\u062a\u0644\u0643\u0627\u062a \u0627\u0644\u0645\u0627\u062f\u064a\u0629 . \u0644\u064a\u0633 \u0643\u0644 \u0627\u0646\u062a\u0647\u0627\u0643 \u0644\u062d\u0642\u0648\u0642 \u0627\u0644\u0646\u0634\u0631 \u064a\u0624\u062f\u064a \u0625\u0644\u0649 \u062e\u0633\u0627\u0631\u0629 \u062a\u062c\u0627\u0631\u064a\u0629 \u060c \u0648\u0642\u0636\u062a \u0627\u0644\u0645\u062d\u0643\u0645\u0629 \u0627\u0644\u0639\u0644\u064a\u0627 \u0641\u064a \u0627\u0644\u0648\u0644\u0627\u064a\u0627\u062a \u0627\u0644\u0645\u062a\u062d\u062f\u0629 \u0641\u064a \u0639\u0627\u0645 1985 \u0628\u0623\u0646 \u0627\u0644\u062a\u0639\u062f\u064a \u0644\u0627 \u064a\u0633\u0627\u0648\u064a \u0628\u0633\u0647\u0648\u0644\u0629 \u0627\u0644\u0633\u0631\u0642\u0629 .", "qas": [{"question": "\u0645\u0627 \u0647\u064a \u0627\u0644\u0645\u0635\u0637\u0644\u062d\u0627\u062a \u0627\u0644\u062a\u064a \u062a\u0631\u062a\u0628\u0637 \u063a\u0627\u0644\u0628\u064b\u0627 \u0628\u0627\u0644\u0623\u0634\u062e\u0627\u0635 \u0627\u0644\u0630\u064a\u0646 \u064a\u0633\u062a\u062e\u062f\u0645\u0648\u0646 \u0623\u0648 \u064a\u0648\u0632\u0639\u0648\u0646 \u0628\u0634\u0643\u0644 \u063a\u064a\u0631 \u0642\u0627\u0646\u0648\u0646\u064a \u0645\u062d\u062a\u0648\u0649 \u0644\u0627 \u064a\u062e\u0635\u0647\u0645\u061f", "id": "5726d0385951b619008f7ec1", "answers": [{"text": "\u0627\u0644\u0642\u0631\u0635\u0646\u0629 \u0648\u0627\u0644\u0633\u0631\u0642\u0629", "answer_start": 24}]}, {"question": "\u0645\u0627\u0630\u0627 \u064a\u0639\u0646\u064a \u0646\u0641\u0633 \u0627\u0644\u0633\u0631\u0642\u0629 \u0623\u0648 \u0627\u0644\u0639\u0646\u0641 \u063a\u064a\u0631 \u0627\u0644\u0645\u0634\u0631\u0648\u0639 \u0641\u064a \u0627\u0644\u0628\u062d\u0631\u061f", "id": "5726d0385951b619008f7ec2", "answers": [{"text": "\u0627\u0644\u0642\u0631\u0635\u0646\u0629", "answer_start": 24}]}, {"question": "\u0645\u0627 \u0646\u0648\u0639 \u0627\u0644\u0645\u0644\u0643\u064a\u0629 \u0627\u0644\u062a\u064a \u062a\u0633\u062a\u062e\u062f\u0645\u0647\u0627 \u062d\u0642\u0648\u0642 \u0627\u0644\u0637\u0628\u0639 \u0648\u0627\u0644\u0646\u0634\u0631\u061f", "id": "5726d0385951b619008f7ec3", "answers": [{"text": "\u0627\u0644\u0645\u0644\u0643\u064a\u0629 \u0627\u0644\u0641\u0643\u0631\u064a\u0629", "answer_start": 326}]}, {"question": "\u0645\u0627 \u0627\u0644\u0641\u0631\u0642 \u0628\u064a\u0646 \u0627\u0644\u0633\u0631\u0642\u0629 \u0648\u0627\u0644\u0642\u0631\u0635\u0646\u0629\u061f", "id": "5726d0385951b619008f7ec4", "answers": [{"text": "\u062a\u062a\u0639\u0644\u0642 \u0641\u0642\u0637 \u0628\u0627\u0644\u0645\u0645\u062a\u0644\u0643\u0627\u062a \u0627\u0644\u0645\u0627\u062f\u064a\u0629", "answer_start": 412}]}, {"question": "\u0641\u064a \u0627\u0644\u062b\u0645\u0627\u0646\u064a\u0646\u0627\u062a \u060c \u0642\u0636\u062a \u0627\u0644\u0645\u062d\u0643\u0645\u0629 \u0627\u0644\u0639\u0644\u064a\u0627 \u0623\u0646 \u0627\u0644\u0627\u0646\u062a\u0647\u0627\u0643 \u0644\u0627 \u064a\u0633\u0627\u0648\u064a \u0645\u0627\u0630\u0627\u061f", "id": "5726d0385951b619008f7ec5", "answers": [{"text": "\u0627\u0644\u0633\u0631\u0642\u0629", "answer_start": 33}]}]}, {"context": "\u0645\u0645\u0627\u0631\u0633\u0629 \u0648\u0635\u0641 \u0627\u0646\u062a\u0647\u0627\u0643 \u0627\u0644\u062d\u0642\u0648\u0642 \u0627\u0644\u062d\u0635\u0631\u064a\u0629 \u0641\u064a \u0627\u0644\u0645\u0635\u0646\u0641\u0627\u062a \u0627\u0644\u0625\u0628\u062f\u0627\u0639\u064a\u0629 \u0628\u0623\u0646\u0647\u0627 \u0642\u0631\u0635\u0646\u0629 \u062a\u0633\u0628\u0642 \u0642\u0627\u0646\u0648\u0646 \u062d\u0642\u0648\u0642 \u0627\u0644\u0646\u0634\u0631 \u0627\u0644\u0642\u0627\u0646\u0648\u0646\u064a . \u0642\u0628\u0644 \u0627\u0644\u0646\u0638\u0627\u0645 \u0627\u0644\u0623\u0633\u0627\u0633\u064a \u0644\u0622\u0646 \u0641\u064a \u0639\u0627\u0645 1710 \u060c \u062a\u0644\u0642\u062a \u0634\u0631\u0643\u0629 \u0633\u062a\u0627\u062a\u064a\u0648\u0646\u064a\u0631\u0633 39 ; \u0641\u064a \u0644\u0646\u062f\u0646 \u0641\u064a \u0639\u0627\u0645 1557 \u060c \u0645\u064a\u062b\u0627\u0642 \u0627 \u0645\u0644\u0643\u064a \u0627 \u064a\u0645\u0646\u062d \u0627\u0644\u0634\u0631\u0643\u0629 \u0627\u0644\u0634\u0631\u0643\u0629 \u0627\u062d\u062a\u0643\u0627\u0631 \u0627 \u0644\u0644\u0646\u0634\u0631 \u0648\u064a\u0643\u0644\u0641\u0647\u0627 \u0628\u0625\u0646\u0641\u0627\u0630 \u0627\u0644\u0645\u064a\u062b\u0627\u0642 . \u062a\u0645 \u062a\u0633\u0645\u064a\u0629 \u0627\u0644\u0642\u0631\u0627\u0635\u0646\u0629 \u0627\u0644\u0630\u064a\u0646 \u0627\u0646\u062a\u0647\u0643\u0648\u0627 \u0627\u0644\u0645\u064a\u062b\u0627\u0642 \u0641\u064a \u0648\u0642\u062a \u0645\u0628\u0643\u0631 \u0645\u0646 \u0639\u0627\u0645 1603 . \u0648\u0642\u062f \u0627\u0633\u062a\u062e\u062f\u0645 \u0645\u0635\u0637\u0644\u062d \u0627\u0644\u0642\u0631\u0635\u0646\u0629 \u0644\u0644\u0625\u0634\u0627\u0631\u0629 \u0625\u0644\u0649 \u0627\u0644\u0646\u0633\u062e \u0648\u0627\u0644\u062a\u0648\u0632\u064a\u0639 \u0648\u0628\u064a\u0639 \u0627\u0644\u0623\u0639\u0645\u0627\u0644 \u063a\u064a\u0631 \u0627\u0644\u0645\u0635\u0631\u062d \u0628\u0647 \u0641\u064a \u062d\u0642\u0648\u0642 \u0627\u0644\u0637\u0628\u0639 \u0648\u0627\u0644\u0646\u0634\u0631 . \u062a\u0633\u062a\u062e\u062f\u0645 \u0627\u0644\u0645\u0627\u062f\u0629 12 \u0645\u0646 \u0627\u062a\u0641\u0627\u0642\u064a\u0629 \u0628\u0631\u0646 \u0644\u062d\u0645\u0627\u064a\u0629 \u0627\u0644\u0645\u0635\u0646\u0641\u0627\u062a \u0627\u0644\u0623\u062f\u0628\u064a\u0629 \u0648\u0627\u0644\u0641\u0646\u064a\u0629 \u0644\u0639\u0627\u0645 1886 \u0645\u0635\u0637\u0644\u062d \u0627\u0644\u0642\u0631\u0635\u0646\u0629 \u0641\u064a\u0645\u0627 \u064a\u062a\u0639\u0644\u0642 \u0628\u0627\u0646\u062a\u0647\u0627\u0643 \u062d\u0642\u0648\u0642 \u0627\u0644\u0646\u0634\u0631 \u060c \u0648\u0627\u0644\u062a\u064a \u062a\u0646\u0635 \u0639\u0644\u0649 \u0623\u0646\u0647 \u064a\u062c\u0648\u0632 \u0627\u0644\u0627\u0633\u062a\u064a\u0644\u0627\u0621 \u0639\u0644\u0649 \u0627\u0644\u0645\u0635\u0646\u0641\u0627\u062a \u0627\u0644\u0645\u0642\u0631\u0635\u0646\u0629 \u0639\u0646\u062f \u0627\u0644\u0627\u0633\u062a\u064a\u0631\u0627\u062f \u0625\u0644\u0649 \u062f\u0648\u0644 \u0627\u0644\u0627\u062a\u062d\u0627\u062f \u0627\u0644\u062a\u064a \u064a\u062a\u0645\u062a\u0639 \u0641\u064a\u0647\u0627 \u0627\u0644\u0639\u0645\u0644 \u0627\u0644\u0623\u0635\u0644\u064a \u0628\u0627\u0644\u062d\u0645\u0627\u064a\u0629 \u0627\u0644\u0642\u0627\u0646\u0648\u0646\u064a\u0629 . \u062a\u062a\u0637\u0644\u0628 \u0627\u0644\u0645\u0627\u062f\u0629 61 \u0645\u0646 \u0627\u062a\u0641\u0627\u0642\u064a\u0629 \u0639\u0627\u0645 1994 \u0627\u0644\u0645\u062a\u0639\u0644\u0642\u0629 \u0628\u062c\u0648\u0627\u0646\u0628 \u062d\u0642\u0648\u0642 \u0627\u0644\u0645\u0644\u0643\u064a\u0629 \u0627\u0644\u0641\u0643\u0631\u064a\u0629 \u0627\u0644\u0645\u062a\u0635\u0644\u0629 \u0628\u0627\u0644\u062a\u062c\u0627\u0631\u0629 \u062a\u0631\u064a\u0628\u0633 \u0625\u062c\u0631\u0627\u0621\u0627\u062a \u062c\u0646\u0627\u0626\u064a\u0629 \u0648\u0639\u0642\u0648\u0628\u0627\u062a \u0641\u064a \u062d\u0627\u0644\u0627\u062a \u062a\u0632\u0648\u064a\u0631 \u0627\u0644\u0639\u0644\u0627\u0645\u0627\u062a \u0627\u0644\u062a\u062c\u0627\u0631\u064a\u0629 \u0627\u0644\u0645\u062a\u0639\u0645\u062f \u0623\u0648 \u0642\u0631\u0635\u0646\u0629 \u062d\u0642\u0648\u0642 \u0627\u0644\u0646\u0634\u0631 \u0639\u0644\u0649 \u0646\u0637\u0627\u0642 \u062a\u062c\u0627\u0631\u064a . \u062a\u0634\u064a\u0631 \u0627\u0644\u0642\u0631\u0635\u0646\u0629 \u062a\u0642\u0644\u064a\u062f\u064a \u0627 \u0625\u0644\u0649 \u0623\u0639\u0645\u0627\u0644 \u0627\u0646\u062a\u0647\u0627\u0643 \u062d\u0642\u0648\u0642 \u0627\u0644\u0637\u0628\u0639 \u0648\u0627\u0644\u0646\u0634\u0631 \u0627\u0644\u0645\u0631\u062a\u0643\u0628\u0629 \u0639\u0646 \u0642\u0635\u062f \u0644\u062a\u062d\u0642\u064a\u0642 \u0645\u0643\u0627\u0633\u0628 \u0645\u0627\u0644\u064a\u0629 \u060c \u0648\u0644\u0643\u0646 \u0641\u064a \u0627\u0644\u0622\u0648\u0646\u0629 \u0627\u0644\u0623\u062e\u064a\u0631\u0629 \u060c \u0648\u0635\u0641 \u0623\u0635\u062d\u0627\u0628 \u062d\u0642\u0648\u0642 \u0627\u0644\u0637\u0628\u0639 \u0648\u0627\u0644\u0646\u0634\u0631 \u0627\u0646\u062a\u0647\u0627\u0643 \u062d\u0642\u0648\u0642 \u0627\u0644\u0646\u0634\u0631 \u0639\u0628\u0631 \u0627\u0644\u0625\u0646\u062a\u0631\u0646\u062a \u060c \u0644\u0627 \u0633\u064a\u0645\u0627 \u0641\u064a\u0645\u0627 \u064a\u062a\u0639\u0644\u0642 \u0628\u0634\u0628\u0643\u0627\u062a \u0645\u0634\u0627\u0631\u0643\u0629 \u0627\u0644\u0645\u0644\u0641\u0627\u062a \u0645\u0646 \u0646\u0638\u064a\u0631 \u0625\u0644\u0649 \u0646\u0638\u064a\u0631 \u060c \u0639\u0644\u0649 \u0623\u0646\u0647\u0627 \u0642\u0631\u0635\u0646\u0629 .", "qas": [{"question": "\u0645\u0627\u0630\u0627 \u0623\u0639\u0637\u0649 \u0627\u0644\u0645\u064a\u062b\u0627\u0642 \u0627\u0644\u0645\u0644\u0643\u064a \u0644\u0634\u0631\u0643\u0629 Stationers &#39;\u0641\u064a \u0644\u0646\u062f\u0646\u061f", "id": "5726d0935951b619008f7edb", "answers": [{"text": "\u0627\u062d\u062a\u0643\u0627\u0631 \u0627 \u0644\u0644\u0646\u0634\u0631 \u0648\u064a\u0643\u0644\u0641\u0647\u0627 \u0628\u0625\u0646\u0641\u0627\u0630 \u0627\u0644\u0645\u064a\u062b\u0627\u0642", "answer_start": 219}]}, {"question": "\u0643\u064a\u0641 \u062a\u0633\u062a\u062e\u062f\u0645 \u0627\u0644\u0645\u0627\u062f\u0629 12 \u0645\u0646 \u0627\u062a\u0641\u0627\u0642\u064a\u0629 \u0628\u0631\u0646 \u0644\u062d\u0645\u0627\u064a\u0629 \u0627\u0644\u0645\u0635\u0646\u0641\u0627\u062a \u0627\u0644\u0623\u062f\u0628\u064a\u0629 \u0648\u0627\u0644\u0641\u0646\u064a\u0629 \u0644\u0639\u0627\u0645 1886 \u0645\u0635\u0637\u0644\u062d \u0627\u0644\u0642\u0631\u0635\u0646\u0629\u061f", "id": "5726d0935951b619008f7edc", "answers": [{"text": "\u0641\u064a\u0645\u0627 \u064a\u062a\u0639\u0644\u0642 \u0628\u0627\u0646\u062a\u0647\u0627\u0643 \u062d\u0642\u0648\u0642 \u0627\u0644\u0646\u0634\u0631", "answer_start": 515}]}, {"question": "\u0645\u0627\u0630\u0627 \u0633\u064a\u062d\u062f\u062b \u0625\u0630\u0627 \u0642\u0645\u062a \u0628\u0627\u0633\u062a\u064a\u0631\u0627\u062f \u0645\u0635\u0646\u0641 \u0645\u062d\u0645\u064a \u0628\u062d\u0642\u0648\u0642 \u0627\u0644\u0637\u0628\u0639 \u0648\u0627\u0644\u0646\u0634\u0631 \u0625\u0644\u0649 \u0628\u0644\u062f \u064a\u0643\u0648\u0646 \u0627\u0644\u0623\u0635\u0644 \u0641\u064a\u0647 \u0645\u062d\u0645\u064a\u064b\u0627 \u0628\u0645\u0648\u062c\u0628 \u0642\u0627\u0646\u0648\u0646 \u062d\u0642\u0648\u0642 \u0627\u0644\u0637\u0628\u0639 \u0648\u0627\u0644\u0646\u0634\u0631\u061f", "id": "5726d0935951b619008f7edd", "answers": [{"text": "\u0639\u0646\u062f \u0627\u0644\u0627\u0633\u062a\u064a\u0631\u0627\u062f", "answer_start": 602}]}, {"question": "\u0645\u062a\u0649 \u062a\u0645 \u0633\u0646 \u0627\u0644\u0627\u062a\u0641\u0627\u0642 \u0627\u0644\u0645\u062a\u0639\u0644\u0642 \u0628\u062c\u0648\u0627\u0646\u0628 \u062d\u0642\u0648\u0642 \u0627\u0644\u0645\u0644\u0643\u064a\u0629 \u0627\u0644\u0641\u0643\u0631\u064a\u0629 \u0627\u0644\u0645\u062a\u0635\u0644\u0629 \u0628\u0627\u0644\u062a\u062c\u0627\u0631\u0629\u061f", "id": "5726d0935951b619008f7ede", "answers": [{"text": "1994", "answer_start": 713}]}, {"question": "\u062a\u0645 \u0648\u0635\u0641 \u0627\u0644\u0642\u0631\u0635\u0646\u0629 \u0645\u0624\u062e\u0631\u064b\u0627 \u0639\u0628\u0631 \u0627\u0644\u0625\u0646\u062a\u0631\u0646\u062a \u0641\u064a\u0645\u0627 \u064a\u062a\u0639\u0644\u0642 \u0628\u0645\u0627\u0630\u0627\u061f", "id": "5726d0935951b619008f7edf", "answers": [{"text": "\u0628\u0634\u0628\u0643\u0627\u062a \u0645\u0634\u0627\u0631\u0643\u0629 \u0627\u0644\u0645\u0644\u0641\u0627\u062a \u0645\u0646 \u0646\u0638\u064a\u0631 \u0625\u0644\u0649 \u0646\u0638\u064a\u0631", "answer_start": 1078}]}]}, {"context": "\u064a\u0634\u064a\u0631 \u0623\u0635\u062d\u0627\u0628 \u062d\u0642\u0648\u0642 \u0627\u0644\u0637\u0628\u0639 \u0648\u0627\u0644\u0646\u0634\u0631 \u0641\u064a \u0643\u062b\u064a\u0631 \u0645\u0646 \u0627\u0644\u0623\u062d\u064a\u0627\u0646 \u0625\u0644\u0649 \u0627\u0646\u062a\u0647\u0627\u0643 \u062d\u0642\u0648\u0642 \u0627\u0644\u0637\u0628\u0639 \u0648\u0627\u0644\u0646\u0634\u0631 \u0639\u0644\u0649 \u0623\u0646\u0647\u0645 \u0633\u0631\u0642\u0629 . \u0641\u064a \u0642\u0627\u0646\u0648\u0646 \u062d\u0642\u0648\u0642 \u0627\u0644\u062a\u0623\u0644\u064a\u0641 \u0648\u0627\u0644\u0646\u0634\u0631 \u060c \u0644\u0627 \u064a\u0634\u064a\u0631 \u0627\u0644\u0627\u0646\u062a\u0647\u0627\u0643 \u0625\u0644\u0649 \u0633\u0631\u0642\u0629 \u0627\u0644\u0623\u0634\u064a\u0627\u0621 \u0627\u0644\u0645\u0627\u062f\u064a\u0629 \u0627\u0644\u062a\u064a \u062a\u0646\u062a\u0632\u0639 \u0645\u0644\u0643\u064a\u0629 \u0627\u0644\u0645\u0627\u0644\u0643 \u060c \u0628\u0644 \u0647\u0648 \u0645\u062b\u0627\u0644 \u062d\u064a\u062b \u064a\u0645\u0627\u0631\u0633 \u0627\u0644\u0634\u062e\u0635 \u0623\u062d\u062f \u0627\u0644\u062d\u0642\u0648\u0642 \u0627\u0644\u062d\u0635\u0631\u064a\u0629 \u0644\u0635\u0627\u062d\u0628 \u062d\u0642\u0648\u0642 \u0627\u0644\u0637\u0628\u0639 \u0648\u0627\u0644\u0646\u0634\u0631 \u062f\u0648\u0646 \u0625\u0630\u0646 . \u0645\u064a\u0632\u062a \u0627\u0644\u0645\u062d\u0627\u0643\u0645 \u0628\u064a\u0646 \u0627\u0646\u062a\u0647\u0627\u0643 \u062d\u0642\u0648\u0642 \u0627\u0644\u0646\u0634\u0631 \u0648\u0627\u0644\u0633\u0631\u0642\u0629 . \u0639\u0644\u0649 \u0633\u0628\u064a\u0644 \u0627\u0644\u0645\u062b\u0627\u0644 \u060c \u0642\u0636\u062a \u0627\u0644\u0645\u062d\u0643\u0645\u0629 \u0627\u0644\u0639\u0644\u064a\u0627 \u0641\u064a \u0627\u0644\u0648\u0644\u0627\u064a\u0627\u062a \u0627\u0644\u0645\u062a\u062d\u062f\u0629 \u0641\u064a \u0642\u0636\u064a\u0629 \u062f\u0627\u0648\u0644\u064a\u0646\u062c \u0636\u062f \u0627\u0644\u0648\u0644\u0627\u064a\u0627\u062a \u0627\u0644\u0645\u062a\u062d\u062f\u0629 1985 \u0628\u0623\u0646 \u062a\u0633\u062c\u064a\u0644\u0627\u062a \u0635\u0648\u062a\u064a\u0629 \u0644\u0645 \u062a\u0643\u0646 \u062a\u0634\u0643\u0644 \u0645\u0645\u062a\u0644\u0643\u0627\u062a \u0645\u0633\u0631\u0648\u0642\u0629 . \u0628\u062f\u0644\u0627 \u0645\u0646 \u0630\u0644\u0643 \u060c \u0644\u0627 \u064a\u062a\u0633\u0627\u0648\u0649 \u0627\u0644\u062a\u062f\u062e\u0644 \u0641\u064a \u062d\u0642\u0648\u0642 \u0627\u0644\u0637\u0628\u0639 \u0648\u0627\u0644\u0646\u0634\u0631 \u0628\u0633\u0647\u0648\u0644\u0629 \u0645\u0639 \u0627\u0644\u0633\u0631\u0642\u0629 \u0623\u0648 \u0627\u0644\u062a\u062d\u0648\u064a\u0644 \u0623\u0648 \u0627\u0644\u0627\u062d\u062a\u064a\u0627\u0644 . \u062d\u062a\u0649 \u0623\u0646 \u0642\u0627\u0646\u0648\u0646 \u062d\u0642\u0648\u0642 \u0627\u0644\u0637\u0628\u0639 \u0648\u0627\u0644\u0646\u0634\u0631 \u064a\u0633\u062a\u062e\u062f\u0645 \u0645\u0635\u0637\u0644\u062d \u0627 \u0641\u0646\u064a \u0627 \u0645\u0646\u0641\u0635\u0644\u0627 \u0644\u062a\u0639\u0631\u064a\u0641 \u0627\u0644\u0634\u062e\u0635 \u0627\u0644\u0630\u064a \u0627\u062e\u062a\u0644\u0633 \u062d\u0642\u0648\u0642 \u0627\u0644\u0637\u0628\u0639 \u0648\u0627\u0644\u0646\u0634\u0631 . . . \u0645\u0646\u062a\u0647\u0643 \u0644\u062d\u0642\u0648\u0642 \u0627\u0644\u0637\u0628\u0639 \u0648\u0627\u0644\u0646\u0634\u0631 . \u0642\u0627\u0644\u062a \u0627\u0644\u0645\u062d\u0643\u0645\u0629 \u0625\u0646\u0647 \u0641\u064a \u062d\u0627\u0644\u0629 \u0627\u0646\u062a\u0647\u0627\u0643 \u062d\u0642\u0648\u0642 \u0627\u0644\u0637\u0628\u0639 \u0648\u0627\u0644\u0646\u0634\u0631 \u060c \u064a\u062a\u0645 \u063a\u0632\u0648 \u0627\u0644\u0645\u0642\u0627\u0637\u0639\u0629 \u0627\u0644\u0645\u0643\u0641\u0648\u0644\u0629 \u0644\u0635\u0627\u062d\u0628 \u062d\u0642\u0648\u0642 \u0627\u0644\u0637\u0628\u0639 \u0648\u0627\u0644\u0646\u0634\u0631 \u0628\u0645\u0648\u062c\u0628 \u0642\u0627\u0646\u0648\u0646 \u062d\u0642\u0648\u0642 \u0627\u0644\u0637\u0628\u0639 \u0648\u0627\u0644\u0646\u0634\u0631 \u0628\u0639\u0636 \u0627\u0644\u062d\u0642\u0648\u0642 \u0627\u0644\u062d\u0635\u0631\u064a\u0629 \u0648\u0644\u0643\u0646 \u0644\u0627 \u062a\u0648\u062c\u062f \u0633\u064a\u0637\u0631\u0629 \u060c \u0645\u0627\u062f\u064a\u0629 \u0623\u0648 \u063a\u064a\u0631 \u0630\u0644\u0643 \u060c \u0639\u0644\u0649 \u062d\u0642\u0648\u0642 \u0627\u0644\u0637\u0628\u0639 \u0648\u0627\u0644\u0646\u0634\u0631 \u060c \u0648\u0644\u0627 \u064a\u062a\u0645 \u062d\u0631\u0645\u0627\u0646 \u0645\u0627\u0644\u0643 \u062d\u0642\u0648\u0642 \u0627\u0644\u0637\u0628\u0639 \u0648\u0627\u0644\u0646\u0634\u0631 \u062a\u0645\u0627\u0645 \u0627 \u0627\u0633\u062a\u062e\u062f\u0627\u0645 \u0627\u0644\u0639\u0645\u0644 \u0627\u0644\u0645\u062d\u0645\u064a \u0628\u062d\u0642\u0648\u0642 \u0627\u0644\u0637\u0628\u0639 \u0648\u0627\u0644\u0646\u0634\u0631 \u0623\u0648 \u0645\u0645\u0627\u0631\u0633\u0629 \u0627\u0644\u062d\u0642\u0648\u0642 \u0627\u0644\u062d\u0635\u0631\u064a\u0629", "qas": [{"question": "\u0639\u0646\u062f\u0645\u0627 \u062a\u062a\u0647\u0645 \u0627\u0644\u0633\u0631\u0642\u0629 \u0645\u0646 \u062d\u064a\u062b \u0639\u0644\u0627\u0642\u062a\u0647\u0627 \u0628\u0642\u0627\u0646\u0648\u0646 \u062d\u0642\u0648\u0642 \u0627\u0644\u0646\u0634\u0631 \u060c \u0641\u0623\u0646\u062a \u062a\u0645\u0627\u0631\u0633 \u062d\u0642\u0648\u0642\u064b\u0627 \u062d\u0635\u0631\u064a\u0629 \u062f\u0648\u0646 \u0645\u0627\u0630\u0627\u061f", "id": "5726d0f55951b619008f7ee5", "answers": [{"text": "\u0641\u064a", "answer_start": 29}]}, {"question": "\u0645\u0627\u0630\u0627 \u0642\u0627\u0644\u062a \u0627\u0644\u0645\u062d\u0627\u0643\u0645 \u0647\u0646\u0627\u0643 \u0641\u0631\u0642 \u0628\u064a\u0646\u061f", "id": "5726d0f55951b619008f7ee6", "answers": [{"text": "\u0627\u0646\u062a\u0647\u0627\u0643 \u062d\u0642\u0648\u0642 \u0627\u0644\u0646\u0634\u0631 \u0648\u0627\u0644\u0633\u0631\u0642\u0629", "answer_start": 289}]}, {"question": "\u0641\u064a \u0642\u0636\u064a\u0629 Dowling v. United States \u060c \u0645\u0627\u0630\u0627 \u0644\u0645 \u062a\u0634\u0643\u0644 \u0633\u062c\u0644\u0627\u062a bootleg\u061f", "id": "5726d0f55951b619008f7ee7", "answers": [{"text": "\u0627\u0644\u0633\u0631\u0642\u0629 \u0623\u0648 \u0627\u0644\u062a\u062d\u0648\u064a\u0644 \u0623\u0648 \u0627\u0644\u0627\u062d\u062a\u064a\u0627\u0644", "answer_start": 524}]}, {"question": "\u0645\u0627 \u0647\u0648 \u0627\u0644\u0645\u0635\u0637\u0644\u062d \u0627\u0644\u0641\u0646\u064a \u0627\u0644\u0645\u0646\u0641\u0635\u0644 \u0644\u062a\u062d\u062f\u064a\u062f \u0627\u062e\u062a\u0644\u0627\u0633 \u062d\u0642\u0648\u0642 \u0627\u0644\u0637\u0628\u0639 \u0648\u0627\u0644\u0646\u0634\u0631\u061f", "id": "5726d0f55951b619008f7ee8", "answers": [{"text": "\u0642\u0627\u0646\u0648\u0646 \u062d\u0642\u0648\u0642 \u0627\u0644\u0637\u0628\u0639", "answer_start": 563}]}, {"question": "\u0645\u0627\u0630\u0627 \u0642\u0627\u0644\u062a \u0627\u0644\u0645\u062d\u0643\u0645\u0629 \u063a\u0632\u062a\u061f", "id": "5726d0f55951b619008f7ee9", "answers": [{"text": "\u0628\u0639\u0636 \u0627\u0644\u062d\u0642\u0648\u0642 \u0627\u0644\u062d\u0635\u0631\u064a\u0629", "answer_start": 822}]}]}, {"context": "\u0641\u064a \u0628\u0639\u0636 \u0627\u0644\u0623\u062d\u064a\u0627\u0646 \u0641\u0642\u0637 \u0627\u0644\u0627\u0645\u062a\u062b\u0627\u0644 \u0627\u0644\u062c\u0632\u0626\u064a \u0644\u0627\u062a\u0641\u0627\u0642\u0627\u062a \u0627\u0644\u062a\u0631\u062e\u064a\u0635 \u0647\u0648 \u0627\u0644\u0633\u0628\u0628 . \u0639\u0644\u0649 \u0633\u0628\u064a\u0644 \u0627\u0644\u0645\u062b\u0627\u0644 \u060c \u0641\u064a \u0639\u0627\u0645 2013 \u060c \u0642\u0627\u0645 \u0627\u0644\u062c\u064a\u0634 \u0627\u0644\u0623\u0645\u0631\u064a\u0643\u064a \u0628\u062a\u0633\u0648\u064a\u0629 \u062f\u0639\u0648\u0649 \u0642\u0636\u0627\u0626\u064a\u0629 \u0645\u0639 \u0634\u0631\u0643\u0629 \u0627\u0628\u0628\u062a\u0631\u064a\u0643\u064a\u062a\u064a \u0648\u0645\u0642\u0631\u0647\u0627 \u062a\u0643\u0633\u0627\u0633 \u060c \u0648\u0627\u0644\u062a\u064a \u062a\u0635\u0646\u0639 \u0628\u0631\u0627\u0645\u062c \u062a\u062a\u064a\u062d \u0644\u0644\u062c\u064a\u0634 \u062a\u0639\u0642\u0628 \u062c\u0646\u0648\u062f\u0647 \u0641\u064a \u0627\u0644\u0648\u0642\u062a \u0627\u0644\u0641\u0639\u0644\u064a . \u0641\u064a \u0639\u0627\u0645 2004 \u060c \u062f\u0641\u0639 \u0627\u0644\u062c\u064a\u0634 \u0627\u0644\u0623\u0645\u0631\u064a\u0643\u064a 4 . 5 \u0645\u0644\u064a\u0648\u0646 \u062f\u0648\u0644\u0627\u0631 \u0623\u0645\u0631\u064a\u0643\u064a \u0644\u062a\u0631\u062e\u064a\u0635 500 \u0645\u0633\u062a\u062e\u062f\u0645 \u060c \u0628\u064a\u0646\u0645\u0627 \u064a \u0632\u0639\u0645 \u062a\u062b\u0628\u064a\u062a \u0627\u0644\u0628\u0631\u0646\u0627\u0645\u062c \u0644\u0623\u0643\u062b\u0631 \u0645\u0646 9000 \u0645\u0633\u062a\u062e\u062f\u0645 \u062a\u0645 \u062a\u0633\u0648\u064a\u0629 \u0627\u0644\u0642\u0636\u064a\u0629 \u0628\u0645\u0628\u0644\u063a 50 \u0645\u0644\u064a\u0648\u0646 \u062f\u0648\u0644\u0627\u0631 \u0623\u0645\u0631\u064a\u0643\u064a . \u062a\u0642\u0648\u0645 \u0627\u0644\u0645\u0646\u0638\u0645\u0627\u062a \u0627\u0644\u0631\u0626\u064a\u0633\u064a\u0629 \u0644\u0645\u0643\u0627\u0641\u062d\u0629 \u0627\u0644\u0642\u0631\u0635\u0646\u0629 \u060c \u0645\u062b\u0644 BSA \u060c \u0628\u0625\u062c\u0631\u0627\u0621 \u0639\u0645\u0644\u064a\u0627\u062a \u062a\u062f\u0642\u064a\u0642 \u0644\u062a\u0631\u062e\u064a\u0635 \u0627\u0644\u0628\u0631\u0627\u0645\u062c \u0628\u0627\u0646\u062a\u0638\u0627\u0645 \u0644\u0636\u0645\u0627\u0646 \u0627\u0644\u0627\u0645\u062a\u062b\u0627\u0644 \u0627\u0644\u0643\u0627\u0645\u0644 .", "qas": [{"question": "\u0645\u0627 \u0627\u0644\u0633\u0628\u0628 \u0627\u0644\u0645\u062d\u062a\u0645\u0644 \u0644\u0627\u0646\u062a\u0647\u0627\u0643 \u062d\u0642\u0648\u0642 \u0627\u0644\u0637\u0628\u0639 \u0648\u0627\u0644\u0646\u0634\u0631\u061f", "id": "5726d11ef1498d1400e8ec2a", "answers": [{"text": "\u0627\u0644\u0627\u0645\u062a\u062b\u0627\u0644 \u0627\u0644\u062c\u0632\u0626\u064a", "answer_start": 19}]}, {"question": "\u0645\u0646 \u0642\u0627\u0645 \u062a\u0643\u0633\u0627\u0633 \u0628\u0631\u0645\u062c\u064a\u0627\u062a \u0634\u0631\u0643\u0629 Apptricity \u0628\u0643\u062a\u0627\u0628\u0629 \u0628\u0631\u0646\u0627\u0645\u062c\u061f", "id": "5726d11ef1498d1400e8ec2b", "answers": [{"text": "\u0627\u0644\u062c\u064a\u0634 \u0627\u0644\u0623\u0645\u0631\u064a\u0643\u064a", "answer_start": 99}]}, {"question": "\u0643\u0645 \u0639\u062f\u062f \u0627\u0644\u0645\u0633\u062a\u062e\u062f\u0645\u064a\u0646 \u0627\u0644\u0630\u064a\u0646 \u062a\u0645 \u0627\u0644\u062f\u0641\u0639 \u0644\u0647\u0645 \u0641\u064a \u0639\u0627\u0645 2004\u061f", "id": "5726d11ef1498d1400e8ec2c", "answers": [{"text": "500 \u0645\u0633\u062a\u062e\u062f\u0645", "answer_start": 289}]}, {"question": "\u0643\u0645 \u062a\u0645 \u062a\u0633\u0648\u064a\u0629 \u0627\u0644\u062f\u0639\u0648\u0649\u061f", "id": "5726d11ef1498d1400e8ec2d", "answers": [{"text": "50 \u0645\u0644\u064a\u0648\u0646 \u062f\u0648\u0644\u0627\u0631", "answer_start": 372}]}, {"question": "\u0645\u0646 \u0647\u0648 \u0645\u062b\u0627\u0644 \u0644\u0645\u0646\u0638\u0645\u0629 \u0643\u0628\u0631\u0649 \u0644\u0645\u0643\u0627\u0641\u062d\u0629 \u0627\u0644\u0642\u0631\u0635\u0646\u0629\u061f", "id": "5726d11ef1498d1400e8ec2e", "answers": [{"text": "\u0641\u064a \u0628\u0639\u0636 \u0627\u0644\u0623\u062d\u064a\u0627\u0646", "answer_start": 0}]}]}, {"context": "\u0635\u0631\u062d\u062a \u0643\u0627\u0631\u0627 \u0643\u0648\u0633\u0648\u0645\u0627\u0646\u0648 \u060c \u0645\u062f\u064a\u0631\u0629 \u0645\u0647\u0631\u062c\u0627\u0646 \u062a\u0631\u064a\u0628\u064a\u0643\u0627 \u0627\u0644\u0633\u064a\u0646\u0645\u0627\u0626\u064a \u060c \u0641\u064a \u0623\u0628\u0631\u064a\u0644 2014 \u0627\u0644\u0642\u0631\u0635\u0646\u0629 \u0644\u0627 \u062a\u062a\u0639\u0644\u0642 \u0628\u0627\u0644\u0623\u0634\u062e\u0627\u0635 \u0627\u0644\u0630\u064a\u0646 \u0644\u0627 \u064a\u0631\u063a\u0628\u0648\u0646 \u0641\u064a \u0627\u0644\u062f\u0641\u0639 \u0648\u0623\u0643\u062b\u0631 \u0645\u0646 \u0630\u0644\u0643 \u0641\u0642\u0637 \u0639\u0646 \u0627\u0644\u0631\u063a\u0628\u0629 \u0641\u064a \u0627\u0644\u0625\u0644\u062d\u0627\u062d \u0627\u0644\u0641\u0648\u0631\u064a \u064a\u0642\u0648\u0644 \u0627\u0644\u0623\u0634\u062e\u0627\u0635 \u0623\u0631\u064a\u062f \u0645\u0634\u0627\u0647\u062f\u0629 \u0633\u0628\u0627\u064a\u062f\u0631\u0645\u0627\u0646 \u0627\u0644\u0622\u0646 \u0648\u062a\u0646\u0632\u064a\u0644\u0647\u0627 . \u062d\u062f\u062b \u0627\u0644\u0628\u064a\u0627\u0646 \u062e\u0644\u0627\u0644 \u0627\u0644\u0633\u0646\u0629 \u0627\u0644\u062b\u0627\u0644\u062b\u0629 \u0645\u0646 \u0623\u0646 \u0627\u0644\u0645\u0647\u0631\u062c\u0627\u0646 \u0627\u0633\u062a\u062e\u062f\u0645 \u0627\u0644\u0625\u0646\u062a\u0631\u0646\u062a \u0644\u062a\u0642\u062f\u064a\u0645 \u0645\u062d\u062a\u0648\u0627\u0647 \u060c \u0641\u064a \u062d\u064a\u0646 \u0623\u0646\u0647 \u0643\u0627\u0646 \u0623\u0648\u0644 \u0639\u0627\u0645 \u062a\u0639\u0631\u0636 \u0641\u064a\u0647 \u0639\u0631\u0636 \u0644\u0645\u0646\u062a\u062c\u064a \u0627\u0644\u0645\u062d\u062a\u0648\u0649 \u0627\u0644\u0630\u064a\u0646 \u064a\u0639\u0645\u0644\u0648\u0646 \u0639\u0628\u0631 \u0627\u0644\u0625\u0646\u062a\u0631\u0646\u062a \u062d\u0635\u0631\u064a \u0627 . \u0623\u0648\u0636\u062d Cusumano \u0623\u064a\u0636 \u0627 \u0623\u0646 \u0633\u0644\u0648\u0643 \u0627\u0644\u062a\u0646\u0632\u064a\u0644 \u0644\u0627 \u064a\u062a\u0645 \u0639\u0646 \u0637\u0631\u064a\u0642 \u0623\u0634\u062e\u0627\u0635 \u064a\u0631\u064a\u062f\u0648\u0646 \u0641\u0642\u0637 \u0627\u0644\u062d\u0635\u0648\u0644 \u0639\u0644\u0649 \u0645\u062d\u062a\u0648\u0649 \u0645\u062c\u0627\u0646 \u0627", "qas": [{"question": "\u0645\u0627\u0630\u0627 \u0642\u0627\u0644\u062a \u0643\u0627\u0631\u0627 \u0643\u0648\u0633\u0648\u0645\u0627\u0646\u0648 \u0639\u0646 \u0627\u0644\u0642\u0631\u0635\u0646\u0629 \u0641\u064a 2014 \u0627\u0644\u062a\u064a \u064a\u0631\u064a\u062f\u0647\u0627 \u0627\u0644\u0646\u0627\u0633\u061f", "id": "5726d15cdd62a815002e9132", "answers": [{"text": "\u0627\u0644\u0641\u0648\u0631\u064a", "answer_start": 157}]}, {"question": "\u0645\u0627 \u0627\u0644\u0630\u064a \u0641\u0639\u0644\u0647 \u0627\u0644\u0645\u0647\u0631\u062c\u0627\u0646 \u062e\u0644\u0627\u0644 \u0627\u0644\u0633\u0646\u0648\u0627\u062a \u0627\u0644\u062b\u0644\u0627\u062b \u0627\u0644\u0645\u0627\u0636\u064a\u0629 \u0639\u0646\u062f\u0645\u0627 \u062a\u0645 \u0625\u0635\u062f\u0627\u0631 \u0628\u064a\u0627\u0646 \u0643\u0627\u0631\u0627 \u0643\u0648\u0633\u0648\u0645\u0627\u0646\u0648\u061f", "id": "5726d15cdd62a815002e9133", "answers": [{"text": "\u0627\u0633\u062a\u062e\u062f\u0645 \u0627\u0644\u0625\u0646\u062a\u0631\u0646\u062a \u0644\u062a\u0642\u062f\u064a\u0645 \u0645\u062d\u062a\u0648\u0627\u0647", "answer_start": 260}]}, {"question": "\u0643\u0627\u0646 \u0627\u0644\u0639\u0627\u0645 \u0627\u0644\u0623\u0648\u0644 \u0645\u0646 \u062a\u0631\u064a\u0628\u064a\u0643\u0627 \u064a\u0636\u0645 \u0639\u0631\u0636\u0627 \u0644\u0644\u0645\u0646\u062a\u062c\u064a\u0646 \u0627\u0644\u0630\u064a\u0646 \u064a\u0641\u0639\u0644\u0648\u0646 \u0645\u0627\u0630\u0627\u061f", "id": "5726d15cdd62a815002e9134", "answers": [{"text": "\u064a\u0639\u0645\u0644\u0648\u0646 \u0639\u0628\u0631 \u0627\u0644\u0625\u0646\u062a\u0631\u0646\u062a \u062d\u0635\u0631\u064a", "answer_start": 349}]}, {"question": "\u0645\u0627 \u0627\u0644\u0633\u0644\u0648\u0643 \u0627\u0644\u0630\u064a \u0644\u0627 \u064a\u0642\u0648\u0645 \u0628\u0647 \u0627\u0644\u0623\u0634\u062e\u0627\u0635 \u0627\u0644\u0630\u064a\u0646 \u064a\u0631\u064a\u062f\u0648\u0646 \u0627\u0644\u0645\u062d\u062a\u0648\u0649 \u0645\u062c\u0627\u0646\u064b\u0627\u061f", "id": "5726d15cdd62a815002e9135", "answers": [{"text": "\u0633\u0644\u0648\u0643 \u0627\u0644\u062a\u0646\u0632\u064a\u0644", "answer_start": 401}]}]}, {"context": "\u0627\u0633\u062a\u062c\u0627\u0628\u0629 \u0644\u0645\u0646\u0638\u0648\u0631 Cusumano \u060c \u0623\u0648\u0636\u062d \u0645\u0627\u062a \u062f\u064a\u0646\u0631 \u060c \u0627\u0644\u0645\u062f\u064a\u0631 \u0627\u0644\u062a\u0646\u0641\u064a\u0630\u064a \u0644\u0634\u0627\u0634\u0629 \u0628\u0631\u0648\u062f\u0648\u0643\u064a\u0631\u0633 \u0627\u0648\u0633\u062a\u0631\u0627\u0644\u064a\u0627 \u060c \u062f\u0648\u0627\u0641\u0639 \u0635\u0646\u0627\u0639\u0629 \u0627\u0644\u0633\u064a\u0646\u0645\u0627 \u0639\u0627\u062f\u0629 \u0645\u0627 \u064a\u0631\u063a\u0628 \u0627\u0644\u0645\u0648\u0632\u0639\u0648\u0646 \u0641\u064a \u062a\u0634\u062c\u064a\u0639 \u0627\u0644\u0633\u064a\u0646\u0645\u0627 \u0643\u062c\u0632\u0621 \u0645\u0646 \u0647\u0630\u0647 \u0627\u0644\u0639\u0645\u0644\u064a\u0629 \u0627\u0644\u0627\u0633\u062a\u062b\u0645\u0627\u0631 \u0645\u0646 \u062e\u0644\u0627\u0644 \u0627\u0644\u0639\u0627\u0626\u062f\u0627\u062a \u0648\u062a\u0642\u064a\u064a\u062f \u0627\u0644\u0648\u0635\u0648\u0644 \u0627\u0644\u0641\u0648\u0631\u064a \u0625\u0644\u0649 \u0627\u0644\u0625\u0646\u062a\u0631\u0646\u062a \u0639\u0628\u0631 \u0627\u0644\u0625\u0646\u062a\u0631\u0646\u062a \u0644\u062a\u0634\u062c\u064a\u0639 \u0623\u0643\u0628\u0631 \u0639\u062f\u062f \u0645\u0645\u0643\u0646 \u0645\u0646 \u0627\u0644\u0646\u0627\u0633 \u0644\u0644\u0630\u0647\u0627\u0628 \u0625\u0644\u0649 \u0627\u0644\u0633\u064a\u0646\u0645\u0627 . \u0623\u0648\u0636\u062d \u062f\u064a\u0646\u0631 \u0627\u0644\u0623\u0645\u0631 \u0643\u0630\u0644\u0643 \u0641\u064a\u0645\u0627 \u064a\u062a\u0639\u0644\u0642 \u0628\u0635\u0646\u0627\u0639\u0629 \u0627\u0644\u0633\u064a\u0646\u0645\u0627 \u0627\u0644\u0623\u0633\u062a\u0631\u0627\u0644\u064a\u0629 \u060c \u0642\u0627\u0626\u0644\u0627 \u0647\u0646\u0627\u0643 \u062d\u0627\u0644\u064a \u0627 \u0642\u064a\u0648\u062f \u0639\u0644\u0649 \u0643\u0645\u064a\u0627\u062a \u0627\u0644\u062f\u0639\u0645 \u0627\u0644\u0636\u0631\u064a\u0628\u064a \u0627\u0644\u062a\u064a \u064a\u0645\u0643\u0646 \u0623\u0646 \u064a\u062d\u0635\u0644 \u0639\u0644\u064a\u0647\u0627 \u0627\u0644\u0641\u064a\u0644\u0645 \u0645\u0627 \u0644\u0645 \u064a\u0643\u0646 \u0644\u062f\u0649 \u0627\u0644\u0641\u064a\u0644\u0645 \u0625\u0635\u062f\u0627\u0631 \u0633\u064a\u0646\u0645\u0627\u0626\u064a \u062a\u0642\u0644\u064a\u062f\u064a .", "qas": [{"question": "\u0645\u0646 \u0623\u0648\u0636\u062d \u062f\u0648\u0627\u0641\u0639 \u0627\u0644\u0645\u062e\u0631\u062c\u064a\u0646\u061f", "id": "5726d1985951b619008f7eff", "answers": [{"text": "\u0645\u0627\u062a \u062f\u064a\u0646\u0631", "answer_start": 31}]}, {"question": "\u0645\u0646 \u0627\u0644\u0630\u064a \u064a\u0634\u062c\u0639 \u0645\u0634\u0627\u0647\u062f\u0629 \u0627\u0644\u0623\u0641\u0644\u0627\u0645 \u0639\u0644\u0649 \u0627\u0644\u0645\u0633\u0631\u062d \u0643\u0643\u0633\u0628 \u0627\u0644\u0645\u0627\u0644 \u0645\u0646 \u0627\u0644\u0641\u064a\u0644\u0645\u061f", "id": "5726d1985951b619008f7f00", "answers": [{"text": "\u0627\u0644\u0645\u0648\u0632\u0639\u0648\u0646", "answer_start": 119}]}, {"question": "\u0645\u0627 \u0627\u0644\u0630\u064a \u064a\u0642\u062a\u0635\u0631 \u0639\u0644\u0649 \u0636\u0645\u0627\u0646 \u0631\u0624\u064a\u0629 \u0623\u0643\u0628\u0631 \u0639\u062f\u062f \u0645\u0646 \u0627\u0644\u0646\u0627\u0633 \u0641\u064a\u0644\u0645 \u0641\u064a \u0627\u0644\u0645\u0633\u0631\u062d\u061f", "id": "5726d1985951b619008f7f01", "answers": [{"text": "\u0627\u0644\u0648\u0635\u0648\u0644 \u0627\u0644\u0641\u0648\u0631\u064a \u0625\u0644\u0649 \u0627\u0644\u0625\u0646\u062a\u0631\u0646\u062a", "answer_start": 199}]}, {"question": "\u0645\u0627 \u0647\u0648 \u0627\u0644\u0645\u0642\u064a\u062f \u0645\u0627 \u0644\u0645 \u064a\u0643\u0646 \u0627\u0644\u0641\u064a\u0644\u0645 \u0644\u062f\u064a\u0647 \u0639\u0631\u0636 \u0645\u0633\u0631\u062d\u064a \u062a\u0642\u0644\u064a\u062f\u064a\u061f", "id": "5726d1985951b619008f7f02", "answers": [{"text": "\u0627\u0644\u062f\u0639\u0645 \u0627\u0644\u0636\u0631\u064a\u0628\u064a \u0627\u0644\u062a\u064a \u064a\u0645\u0643\u0646 \u0623\u0646 \u064a\u062d\u0635\u0644 \u0639\u0644\u064a\u0647\u0627 \u0627\u0644\u0641\u064a\u0644\u0645", "answer_start": 383}]}]}, {"context": "\u0641\u064a \u062f\u0631\u0627\u0633\u0629 \u0646\u0634\u0631\u062a \u0641\u064a \u0645\u062c\u0644\u0629 \u0627\u0644\u0627\u0642\u062a\u0635\u0627\u062f \u0627\u0644\u0633\u0644\u0648\u0643\u064a \u0648\u0627\u0644\u062a\u062c\u0631\u064a\u0628\u064a \u060c \u0648\u0646\u0634\u0631\u062a \u0641\u064a \u0623\u0648\u0627\u0626\u0644 \u0645\u0627\u064a\u0648 2014 \u060c \u0646\u0627\u0642\u0634 \u0628\u0627\u062d\u062b\u0648\u0646 \u0645\u0646 \u062c\u0627\u0645\u0639\u0629 \u0628\u0648\u0631\u062a\u0633\u0645\u0648\u062b \u0641\u064a \u0627\u0644\u0645\u0645\u0644\u0643\u0629 \u0627\u0644\u0645\u062a\u062d\u062f\u0629 \u0627\u0644\u0646\u062a\u0627\u0626\u062c \u0627\u0644\u062a\u064a \u062a\u0648\u0635\u0644\u0648\u0627 \u0625\u0644\u064a\u0647\u0627 \u0645\u0646 \u0641\u062d\u0635 \u0633\u0644\u0648\u0643 \u0627\u0644\u062a\u0646\u0632\u064a\u0644 \u063a\u064a\u0631 \u0627\u0644\u0642\u0627\u0646\u0648\u0646\u064a \u0644\u0640 6000 \u0634\u062e\u0635 \u0641\u0646\u0644\u0646\u062f\u064a \u060c \u062a\u062a\u0631\u0627\u0648\u062d \u0623\u0639\u0645\u0627\u0631\u0647\u0645 \u0628\u064a\u0646 7 \u0625\u0644\u0649 84 \u0639\u0627\u0645 \u0627 . \u0623\u0633\u0628\u0627\u0628 \u0627\u0644\u062a\u0646\u0632\u064a\u0644 \u0627\u0644\u062a\u064a \u0642\u062f\u0645\u0647\u0627 \u0627\u0644\u0645\u0634\u0627\u0631\u0643\u0648\u0646 \u0641\u064a \u0627\u0644\u062f\u0631\u0627\u0633\u0629 \u0634\u0645\u0644\u062a \u062a\u0648\u0641\u064a\u0631 \u0627\u0644\u0645\u0627\u0644 \u0627\u0644\u0642\u062f\u0631\u0629 \u0639\u0644\u0649 \u0627\u0644\u0648\u0635\u0648\u0644 \u0625\u0644\u0649 \u0627\u0644\u0645\u0648\u0627\u062f \u063a\u064a\u0631 \u0627\u0644\u0645\u0646\u0634\u0648\u0631\u0629 \u0628\u0634\u0643\u0644 \u0639\u0627\u0645 \u0623\u0648 \u0642\u0628\u0644 \u0625\u0635\u062f\u0627\u0631\u0647\u0627 \u0648\u0645\u0633\u0627\u0639\u062f\u0629 \u0627\u0644\u0641\u0646\u0627\u0646\u064a\u0646 \u0639\u0644\u0649 \u062a\u062c\u0646\u0628 \u0627\u0644\u0645\u0634\u0627\u0631\u0643\u0629 \u0645\u0639 \u0634\u0631\u0643\u0627\u062a \u0627\u0644\u062a\u0633\u062c\u064a\u0644\u0627\u062a \u0648\u0627\u0633\u062a\u0648\u062f\u064a\u0648\u0647\u0627\u062a \u0627\u0644\u0623\u0641\u0644\u0627\u0645 .", "qas": [{"question": "\u0645\u0627\u0630\u0627 \u0623\u062c\u0631\u0649 \u0627\u0644\u0628\u0627\u062d\u062b\u0648\u0646 \u062f\u0631\u0627\u0633\u0629 \u0641\u064a \u0623\u0648\u0627\u0626\u0644 \u0645\u0627\u064a\u0648 2014\u061f", "id": "5726d1bdf1498d1400e8ec3e", "answers": [{"text": "\u062c\u0627\u0645\u0639\u0629 \u0628\u0648\u0631\u062a\u0633\u0645\u0648\u062b", "answer_start": 93}]}, {"question": "\u0643\u0645 \u0645\u0646 \u0627\u0644\u0646\u0627\u0633 \u0643\u0627\u0646\u0648\u0627 \u062c\u0632\u0621\u064b\u0627 \u0645\u0646 \u0627\u0644\u062f\u0631\u0627\u0633\u0629\u061f", "id": "5726d1bdf1498d1400e8ec3f", "answers": [{"text": "6000", "answer_start": 189}]}, {"question": "\u0645\u0627 \u0647\u0648 \u0627\u0644\u0641\u0626\u0629 \u0627\u0644\u0639\u0645\u0631\u064a\u0629 \u0644\u0644\u0623\u0634\u062e\u0627\u0635 \u0627\u0644\u0630\u064a\u0646 \u062a\u0645\u062a \u062f\u0631\u0627\u0633\u062a\u0647\u0645\u061f", "id": "5726d1bdf1498d1400e8ec40", "answers": [{"text": "7 \u0625\u0644\u0649 84", "answer_start": 226}]}, {"question": "\u0645\u0646 \u0627\u0644\u0630\u064a \u0623\u0631\u0627\u062f \u0627\u0644\u062a\u0646\u0632\u064a\u0644 \u0623\u0646 \u064a\u0633\u0627\u0639\u062f\u0647 \u0639\u0646 \u0637\u0631\u064a\u0642 \u062a\u062c\u0646\u0628 \u0627\u0644\u0627\u0633\u062a\u0648\u062f\u064a\u0648\u0647\u0627\u062a \u0648\u062a\u0633\u062c\u064a\u0644 \u0627\u0644\u0634\u0631\u0643\u0627\u062a\u061f", "id": "5726d1bdf1498d1400e8ec41", "answers": [{"text": "\u0627\u0644\u0641\u0646\u0627\u0646\u064a\u0646", "answer_start": 380}]}]}, {"context": "\u0648\u0641\u0642 \u0627 \u0644\u0644\u062f\u0631\u0627\u0633\u0629 \u0630\u0627\u062a\u0647\u0627 \u060c \u0639\u0644\u0649 \u0627\u0644\u0631\u063a\u0645 \u0645\u0646 \u0623\u0646 \u0627\u0644\u0642\u0631\u0635\u0646\u0629 \u0627\u0644\u0631\u0642\u0645\u064a\u0629 \u062a\u062a\u0633\u0628\u0628 \u0641\u064a \u062a\u0643\u0627\u0644\u064a\u0641 \u0625\u0636\u0627\u0641\u064a\u0629 \u0639\u0644\u0649 \u062c\u0627\u0646\u0628 \u0627\u0644\u0625\u0646\u062a\u0627\u062c \u0645\u0646 \u0627\u0644\u0648\u0633\u0627\u0626\u0637 \u060c \u0641\u0625\u0646\u0647\u0627 \u062a\u0648\u0641\u0631 \u0623\u064a\u0636 \u0627 \u0627\u0644\u0648\u0635\u0648\u0644 \u0627\u0644\u0631\u0626\u064a\u0633\u064a \u0625\u0644\u0649 \u0627\u0644\u0633\u0644\u0639 \u0627\u0644\u0625\u0639\u0644\u0627\u0645\u064a\u0629 \u0641\u064a \u0627\u0644\u0628\u0644\u062f\u0627\u0646 \u0627\u0644\u0646\u0627\u0645\u064a\u0629 . \u0625\u0646 \u0627\u0644\u0645\u0642\u0627\u064a\u0636\u0627\u062a \u0627\u0644\u0642\u0648\u064a\u0629 \u0627\u0644\u062a\u064a \u062a\u0641\u0636\u0644 \u0627\u0633\u062a\u062e\u062f\u0627\u0645 \u0627\u0644\u0642\u0631\u0635\u0646\u0629 \u0627\u0644\u0631\u0642\u0645\u064a\u0629 \u0641\u064a \u0627\u0644\u0627\u0642\u062a\u0635\u0627\u062f\u0627\u062a \u0627\u0644\u0646\u0627\u0645\u064a\u0629 \u062a\u0645\u0644\u064a \u0641\u0631\u0636\u0627\u062a \u0627\u0644\u0642\u0627\u0646\u0648\u0646 \u0627\u0644\u0645\u0647\u0645\u0644\u0629 \u0627\u0644\u062d\u0627\u0644\u064a\u0629 \u062a\u062c\u0627\u0647 \u0627\u0644\u0642\u0631\u0635\u0646\u0629 \u0627\u0644\u0631\u0642\u0645\u064a\u0629 . \u0641\u064a \u0627\u0644\u0635\u064a\u0646 \u060c \u0644\u064a\u0633\u062a \u0642\u0636\u064a\u0629 \u0627\u0644\u0627\u0646\u062a\u0647\u0627\u0643 \u0627\u0644\u0631\u0642\u0645\u064a \u0642\u0627\u0646\u0648\u0646\u064a\u0629 \u0641\u062d\u0633\u0628 \u060c \u0628\u0644 \u0625\u0646\u0647\u0627 \u0645\u0633\u0623\u0644\u0629 \u0627\u062c\u062a\u0645\u0627\u0639\u064a\u0629 \u0646\u0627\u0634\u0626\u0629 \u0639\u0646 \u0627\u0631\u062a\u0641\u0627\u0639 \u0627\u0644\u0637\u0644\u0628 \u0639\u0644\u0649 \u0627\u0644\u0633\u0644\u0639 \u0627\u0644\u0631\u062e\u064a\u0635\u0629 \u0648\u0627\u0644\u0645\u064a\u0633\u0648\u0631\u0629 \u0627\u0644\u062a\u0643\u0644\u0641\u0629 \u0648\u0643\u0630\u0644\u0643 \u0627\u0644\u0627\u062a\u0635\u0627\u0644\u0627\u062a \u0627\u0644\u062d\u0643\u0648\u0645\u064a\u0629 \u0644\u0644\u0634\u0631\u0643\u0627\u062a \u0627\u0644\u062a\u064a \u062a\u0646\u062a\u062c \u0647\u0630\u0647 \u0627\u0644\u0633\u0644\u0639 .", "qas": [{"question": "\u0639\u0644\u0649 \u0627\u0644\u0631\u063a\u0645 \u0645\u0646 \u0623\u0646 \u0627\u0644\u0642\u0631\u0635\u0646\u0629 \u062a\u0636\u064a\u0641 \u062a\u0643\u0627\u0644\u064a\u0641 \u0625\u0644\u0649 \u0627\u0644\u0625\u0646\u062a\u0627\u062c \u060c \u0641\u0645\u0627 \u0627\u0644\u0630\u064a \u064a\u062a\u0645 \u062a\u0642\u062f\u064a\u0645\u0647 \u0644\u0644\u062f\u0648\u0644 \u0627\u0644\u0646\u0627\u0645\u064a\u0629\u061f", "id": "5726d229708984140094d253", "answers": [{"text": "\u0627\u0644\u0648\u0635\u0648\u0644 \u0627\u0644\u0631\u0626\u064a\u0633\u064a \u0625\u0644\u0649 \u0627\u0644\u0633\u0644\u0639 \u0627\u0644\u0625\u0639\u0644\u0627\u0645\u064a\u0629", "answer_start": 124}]}, {"question": "\u0645\u0627\u0630\u0627 \u062a\u062f\u0639\u0645 \u0627\u0644\u0645\u0641\u0627\u0636\u0644\u0627\u062a \u0627\u0644\u0631\u0642\u0645\u064a\u0629 \u0644\u0644\u0642\u0631\u0635\u0646\u0629\u061f", "id": "5726d229708984140094d254", "answers": [{"text": "\u0641\u0631\u0636\u0627\u062a \u0627\u0644\u0642\u0627\u0646\u0648\u0646 \u0627\u0644\u0645\u0647\u0645\u0644\u0629 \u0627\u0644\u062d\u0627\u0644\u064a\u0629", "answer_start": 261}]}, {"question": "\u0641\u064a \u0623\u064a \u0628\u0644\u062f \u062a\u0639\u062a\u0628\u0631 \u0642\u0636\u064a\u0629 \u0627\u0644\u0627\u0646\u062a\u0647\u0627\u0643 \u0627\u0644\u0631\u0642\u0645\u064a \u0627\u062c\u062a\u0645\u0627\u0639\u064a\u0629\u061f", "id": "5726d229708984140094d255", "answers": [{"text": "\u0627\u0644\u0635\u064a\u0646", "answer_start": 317}]}, {"question": "\u0645\u0627 \u0647\u0648 \u0627\u0631\u062a\u0641\u0627\u0639 \u0627\u0644\u0637\u0644\u0628 \u0641\u064a \u0647\u0630\u0627 \u0627\u0644\u0628\u0644\u062f\u061f", "id": "5726d229708984140094d256", "answers": [{"text": "\u0627\u0644\u0633\u0644\u0639 \u0627\u0644\u0631\u062e\u064a\u0635\u0629 \u0648\u0627\u0644\u0645\u064a\u0633\u0648\u0631\u0629", "answer_start": 415}]}, {"question": "\u0645\u0627 \u0627\u0644\u0630\u064a \u062a\u0642\u062f\u0645\u0647 \u062d\u0643\u0648\u0645\u0629 \u0647\u0630\u0627 \u0627\u0644\u0628\u0644\u062f \u0644\u0644\u0634\u0631\u0643\u0627\u062a \u0627\u0644\u062a\u064a \u062a\u0646\u062a\u062c \u0645\u062d\u062a\u0648\u0649\u061f", "id": "5726d229708984140094d257", "answers": [{"text": "\u0648\u0641\u0642", "answer_start": 0}]}]}, {"context": "\u0643\u0627\u0646\u062a \u0647\u0646\u0627\u0643 \u062d\u0627\u0644\u0627\u062a \u062a\u0642\u0648\u0645 \u0641\u064a\u0647\u0627 \u062d\u0643\u0648\u0645\u0629 \u0628\u0644\u062f \u0645\u0627 \u0628\u062d\u0638\u0631 \u0641\u064a\u0644\u0645 \u060c \u0645\u0645\u0627 \u0623\u062f\u0649 \u0625\u0644\u0649 \u0627\u0646\u062a\u0634\u0627\u0631 \u0645\u0642\u0627\u0637\u0639 \u0627\u0644\u0641\u064a\u062f\u064a\u0648 \u0648\u0623\u0642\u0631\u0627\u0635 \u0627\u0644\u0641\u064a\u062f\u064a\u0648 \u0627\u0644\u0631\u0642\u0645\u064a\u0629 \u0627\u0644\u0645\u0646\u0633\u0648\u062e\u0629 . \u0643\u062a\u0628\u062a \u0627\u0644\u0645\u062e\u0631\u062c\u0629 \u0627\u0644\u0648\u062b\u0627\u0626\u0642\u064a\u0629 \u0627\u0644\u0631\u0648\u0645\u0627\u0646\u064a\u0629 \u0627\u0644\u0645\u0648\u0644\u062f \u0625\u064a\u0644\u064a\u0646\u0643\u0627 \u0643\u0627\u0644\u0648\u062c\u0627\u0631\u064a\u0627\u0646\u0648 \u0645\u0642\u0627\u0644\u0629 \u0641\u064a \u0635\u062d\u064a\u0641\u0629 \u0646\u064a\u0648\u064a\u0648\u0631\u0643 \u062a\u0627\u064a\u0645\u0632 \u062a\u062d\u0643\u064a \u0642\u0635\u0629 \u0625\u0631\u064a\u0646\u0627 \u0645\u0627\u0631\u063a\u0631\u064a\u062a\u0627 \u0646\u064a\u0633\u062a\u0648\u0631 \u060c \u0648\u0647\u064a \u0631\u0627\u0648\u064a\u0629 \u0644\u0644\u062a\u0644\u0641\u0632\u064a\u0648\u0646 \u0627\u0644\u062d\u0643\u0648\u0645\u064a \u0641\u064a \u0638\u0644 \u0646\u0638\u0627\u0645 \u0646\u064a\u0643\u0648\u0644\u0627\u064a \u062a\u0634\u0627\u0648\u0634\u064a\u0633\u0643\u0648 . \u0623\u0639\u0637\u062a \u0632\u0627\u0626\u0631\u0629 \u0645\u0646 \u0627\u0644\u063a\u0631\u0628 \u0646\u0633\u062e \u0627 \u0645\u0646 \u0627\u0644\u0623\u0641\u0644\u0627\u0645 \u0627\u0644\u0623\u0645\u0631\u064a\u0643\u064a\u0629 \u0627\u0644\u062a\u064a \u0648\u0635\u0641\u062a\u0647\u0627 \u0628\u0627\u0644\u062a\u0645\u0647\u064a\u062f \u0644\u0647\u0627 \u0645\u0646 \u0623\u062c\u0644 \u0645\u0634\u0627\u0647\u062f \u0633\u0631\u064a\u0629 \u0639\u0628\u0631 \u0631\u0648\u0645\u0627\u0646\u064a\u0627 . \u0648\u0648\u0641\u0642 \u0627 \u0644\u0644\u0645\u0642\u0627\u0644 \u060c \u0641\u0642\u062f \u0648\u0635\u0641\u062a \u0623\u0643\u062b\u0631 \u0645\u0646 3000 \u0641\u064a\u0644\u0645 \u0648\u0623\u0635\u0628\u062d\u062a \u062b\u0627\u0646\u064a \u0623\u0643\u062b\u0631 \u0627\u0644\u0623\u0635\u0648\u0627\u062a \u0634\u0647\u0631\u0629 \u0641\u064a \u0627\u0644\u0628\u0644\u0627\u062f \u0628\u0639\u062f \u060c \u0639\u0644\u0649 \u0627\u0644\u0631\u063a\u0645 \u0645\u0646 \u0639\u062f\u0645 \u0645\u0639\u0631\u0641\u0629 \u0627\u0633\u0645\u0647\u0627 \u0625\u0644\u0627 \u0628\u0639\u062f \u0633\u0646\u0648\u0627\u062a \u0639\u062f\u064a\u062f\u0629 .", "qas": [{"question": "\u0645\u0627\u0630\u0627 \u064a\u062d\u062f\u062b \u0639\u0646\u062f\u0645\u0627 \u064a\u062d\u0638\u0631 \u0628\u0644\u062f \u0641\u064a\u0644\u0645\u061f", "id": "5726d370dd62a815002e918a", "answers": [{"text": "\u0627\u0646\u062a\u0634\u0627\u0631 \u0645\u0642\u0627\u0637\u0639 \u0627\u0644\u0641\u064a\u062f\u064a\u0648 \u0648\u0623\u0642\u0631\u0627\u0635 \u0627\u0644\u0641\u064a\u062f\u064a\u0648 \u0627\u0644\u0631\u0642\u0645\u064a\u0629 \u0627\u0644\u0645\u0646\u0633\u0648\u062e\u0629", "answer_start": 63}]}, {"question": "\u0645\u0646 \u0627\u0644\u0630\u064a \u0643\u062a\u0628\u0647 \u0635\u0627\u0646\u0639 \u0627\u0644\u0623\u0641\u0644\u0627\u0645 \u0627\u0644\u0648\u062b\u0627\u0626\u0642\u064a\u0629 \u0625\u064a\u0644\u064a\u0646\u0643\u0627 \u0643\u0627\u0644\u0648\u063a\u0627\u0631\u064a\u0646\u0648\u061f", "id": "5726d370dd62a815002e918b", "answers": [{"text": "\u0646\u064a\u0648\u064a\u0648\u0631\u0643 \u062a\u0627\u064a\u0645\u0632", "answer_start": 193}]}, {"question": "\u0645\u0627 \u0647\u064a \u0648\u0638\u064a\u0641\u0629 \u0627\u064a\u0631\u064a\u0646\u0627 \u0645\u0627\u0631\u063a\u0631\u064a\u062a\u0627 \u0646\u064a\u0633\u062a\u0648\u0631 \u0641\u064a \u0631\u0648\u0645\u0627\u0646\u064a\u0627\u061f", "id": "5726d370dd62a815002e918c", "answers": [{"text": "\u0631\u0627\u0648\u064a\u0629 \u0644\u0644\u062a\u0644\u0641\u0632\u064a\u0648\u0646 \u0627\u0644\u062d\u0643\u0648\u0645\u064a", "answer_start": 244}]}, {"question": "\u0645\u0627\u0630\u0627 \u0623\u0639\u0637\u0649 \u0627\u0644\u0632\u0627\u0626\u0631 \u0644\u0646\u064a\u0633\u062a\u0648\u0631\u061f", "id": "5726d370dd62a815002e918d", "answers": [{"text": "\u0646\u0633\u062e \u0627 \u0645\u0646 \u0627\u0644\u0623\u0641\u0644\u0627\u0645 \u0627\u0644\u0623\u0645\u0631\u064a\u0643\u064a\u0629", "answer_start": 319}]}, {"question": "\u0643\u0645 \u0639\u062f\u062f \u0627\u0644\u0623\u0641\u0644\u0627\u0645 \u0627\u0644\u062a\u064a \u0648\u0635\u0641\u0647\u0627 \u0646\u064a\u0633\u062a\u0648\u0631 \u0628\u0627\u0644\u0645\u0634\u0627\u0647\u062f \u0627\u0644\u0633\u0631\u064a\u0629 \u0641\u064a \u0631\u0648\u0645\u0627\u0646\u064a\u0627\u061f", "id": "5726d370dd62a815002e918e", "answers": [{"text": "3000", "answer_start": 436}]}]}, {"context": "\u0641\u064a \u0627\u0644\u0648\u0644\u0627\u064a\u0627\u062a \u0627\u0644\u0645\u062a\u062d\u062f\u0629 \u060c \u064a\u062a\u0645 \u0645\u0648\u0627\u062c\u0647\u0629 \u0627\u0646\u062a\u0647\u0627\u0643 \u062d\u0642\u0648\u0642 \u0627\u0644\u0637\u0628\u0639 \u0648\u0627\u0644\u0646\u0634\u0631 \u0641\u064a \u0628\u0639\u0636 \u0627\u0644\u0623\u062d\u064a\u0627\u0646 \u0645\u0646 \u062e\u0644\u0627\u0644 \u062f\u0639\u0627\u0648\u0649 \u0642\u0636\u0627\u0626\u064a\u0629 \u0641\u064a \u0645\u062d\u0643\u0645\u0629 \u0645\u062f\u0646\u064a\u0629 \u0623\u0648 \u0636\u062f \u0645\u0646 \u064a\u0646\u062a\u0647\u0643\u0647\u0645 \u0627\u0646\u062a\u0647\u0627\u0643 \u0627 \u0645\u0628\u0627\u0634\u0631 \u0627 \u0623\u0648 \u0636\u062f \u0645\u0632\u0648\u062f\u064a \u0627\u0644\u062e\u062f\u0645\u0627\u062a \u0648\u0627\u0644\u0628\u0631\u0627\u0645\u062c \u0627\u0644\u062a\u064a \u062a\u062f\u0639\u0645 \u0627\u0644\u0646\u0633\u062e \u063a\u064a\u0631 \u0627\u0644\u0645\u0635\u0631\u062d \u0628\u0647 . \u0639\u0644\u0649 \u0633\u0628\u064a\u0644 \u0627\u0644\u0645\u062b\u0627\u0644 \u060c \u062a\u0642\u062f\u0645\u062a MGM \u0633\u062a\u0648\u062f\u064a\u0648\u0633 \u0628\u0634\u0631\u0643\u0629 \u0623\u0641\u0644\u0627\u0645 \u0627\u0644\u062d\u0631\u0643\u0629 \u0627\u0644\u0643\u0628\u0631\u0649 \u0628\u0631\u0641\u0639 \u062f\u0639\u0627\u0648\u0649 \u0636\u062f \u062e\u062f\u0645\u0627\u062a \u0645\u0634\u0627\u0631\u0643\u0629 \u0645\u0644\u0641\u0627\u062a P2P \u063a\u0631\u0648\u0643\u0633\u062a\u0631 \u0648 \u0633\u062a\u0631\u064a\u0627\u0645\u0643\u0627\u0633\u062a \u0644\u062f\u0648\u0631\u0647\u0645\u0627 \u0627\u0644\u0645\u0633\u0627\u0647\u0645 \u0641\u064a \u0627\u0646\u062a\u0647\u0627\u0643 \u062d\u0642\u0648\u0642 \u0627\u0644\u0646\u0634\u0631 . \u0641\u064a \u0639\u0627\u0645 2005 \u060c \u0642\u0636\u062a \u0627\u0644\u0645\u062d\u0643\u0645\u0629 \u0627\u0644\u0639\u0644\u064a\u0627 \u0644\u0635\u0627\u0644\u062d \u0634\u0631\u0643\u0629 MGM \u060c \u0648\u0627\u0639\u062a\u0628\u0631\u062a \u0623\u0646 \u0647\u0630\u0647 \u0627\u0644\u062e\u062f\u0645\u0627\u062a \u064a\u0645\u0643\u0646 \u0623\u0646 \u062a\u062a\u062d\u0645\u0644 \u0645\u0633\u0624\u0648\u0644\u064a\u0629 \u0627\u0646\u062a\u0647\u0627\u0643 \u062d\u0642\u0648\u0642 \u0627\u0644\u0646\u0634\u0631 \u0644\u0623\u0646\u0647\u0627 \u062a\u0639\u0645\u0644 \u0628\u0627\u0644\u0641\u0639\u0644 \u060c \u0648\u062a\u0633\u0648\u064a\u0642\u0647\u0627 \u0639\u0646 \u0639\u0645\u062f \u0643\u0623\u0645\u0627\u0643\u0646 \u0644\u0644\u062d\u0635\u0648\u0644 \u0639\u0644\u0649 \u0623\u0641\u0644\u0627\u0645 \u0645\u062d\u0645\u064a\u0629 \u0628\u062d\u0642\u0648\u0642 \u0627\u0644\u0646\u0634\u0631 . \u0644\u0645 \u062a\u0646\u0642\u0636 \u0642\u0636\u064a\u0629 MGM \u0641 . \u063a\u0631\u0648\u0643\u0633\u062a\u0631 \u0642\u0631\u0627\u0631 \u0633\u0648\u0646\u064a \u0627\u0644\u0633\u0627\u0628\u0642 \u060c \u0628\u0644 \u063a\u0645\u0631\u062a \u0627\u0644\u0645\u064a\u0627\u0647 \u0627\u0644\u0642\u0627\u0646\u0648\u0646\u064a\u0629 \u062a\u0645 \u062a\u062d\u0630\u064a\u0631 \u0645\u0635\u0645\u0645\u064a \u0627\u0644\u0628\u0631\u0627\u0645\u062c \u0627\u0644\u0645\u0633\u062a\u0642\u0628\u0644\u064a\u064a\u0646 \u0627\u0644\u0642\u0627\u062f\u0631\u064a\u0646 \u0639\u0644\u0649 \u0627\u0646\u062a\u0647\u0627\u0643 \u062d\u0642\u0648\u0642 \u0627\u0644\u0646\u0634\u0631 .", "qas": [{"question": "\u0641\u064a \u0627\u0644\u0648\u0644\u0627\u064a\u0627\u062a \u0627\u0644\u0645\u062a\u062d\u062f\u0629 \u060c \u0623\u064a\u0646 \u064a\u062a\u0645 \u0627\u0644\u062a\u0639\u062f\u064a \u0639\u0644\u0649 \u0627\u0646\u062a\u0647\u0627\u0643 \u062d\u0642\u0648\u0642 \u0627\u0644\u0637\u0628\u0639 \u0648\u0627\u0644\u0646\u0634\u0631\u061f", "id": "5726d3d3f1498d1400e8ec78", "answers": [{"text": "\u0645\u062d\u0643\u0645\u0629 \u0645\u062f\u0646\u064a\u0629", "answer_start": 97}]}, {"question": "\u0645\u0646 \u0627\u0644\u0630\u064a \u0631\u0641\u0639\u062a \u0627\u0633\u062a\u0648\u062f\u064a\u0648\u0647\u0627\u062a MGM \u062f\u0639\u0648\u0649 \u0642\u0636\u0627\u0626\u064a\u0629 \u0636\u062f\u0647\u061f", "id": "5726d3d3f1498d1400e8ec79", "answers": [{"text": "\u063a\u0631\u0648\u0643\u0633\u062a\u0631 \u0648 \u0633\u062a\u0631\u064a\u0627\u0645\u0643\u0627\u0633\u062a", "answer_start": 303}]}, {"question": "\u0641\u064a \u0639\u0627\u0645 2005 \u060c \u0645\u0646 \u062d\u0643\u0645\u062a \u0627\u0644\u0645\u062d\u0643\u0645\u0629 \u0627\u0644\u0639\u0644\u064a\u0627 \u0644\u0635\u0627\u0644\u062d\u061f", "id": "5726d3d3f1498d1400e8ec7a", "answers": [{"text": "MGM", "answer_start": 228}]}, {"question": "\u0645\u0627\u0630\u0627 \u0633\u0648\u0642 \u062a\u0628\u0627\u062f\u0644 \u0627\u0644\u0645\u0644\u0641\u0627\u062a P2P \u062e\u062f\u0645\u0627\u062a \u0623\u0646\u0641\u0633\u0647\u0645 \u0643\u0645\u0627\u061f", "id": "5726d3d3f1498d1400e8ec7b", "answers": [{"text": "\u0643\u0623\u0645\u0627\u0643\u0646 \u0644\u0644\u062d\u0635\u0648\u0644 \u0639\u0644\u0649 \u0623\u0641\u0644\u0627\u0645 \u0645\u062d\u0645\u064a\u0629 \u0628\u062d\u0642\u0648\u0642 \u0627\u0644\u0646\u0634\u0631", "answer_start": 512}]}, {"question": "\u0645\u0627 \u0642\u0631\u0627\u0631 \u062d\u0627\u0644\u0629 \u0627\u0644\u0627\u0633\u062a\u0648\u062f\u064a\u0648 \u0644\u0645 \u064a\u0646\u0642\u0644\u0628\u061f", "id": "5726d3d3f1498d1400e8ec7c", "answers": [{"text": "\u0633\u0648\u0646\u064a", "answer_start": 590}]}]}, {"context": "\u0641\u064a \u0628\u0639\u0636 \u0627\u0644\u0648\u0644\u0627\u064a\u0627\u062a \u0627\u0644\u0642\u0636\u0627\u0626\u064a\u0629 \u060c \u064a\u0645\u0643\u0646 \u062a\u0639\u064a\u064a\u0646 \u062d\u0642\u0648\u0642 \u0627\u0644\u0637\u0628\u0639 \u0648\u0627\u0644\u0646\u0634\u0631 \u0623\u0648 \u0627\u0644\u062d\u0642 \u0641\u064a \u0625\u0646\u0641\u0627\u0630\u0647\u0627 \u0628\u0634\u0643\u0644 \u062a\u0639\u0627\u0642\u062f\u064a \u0625\u0644\u0649 \u0637\u0631\u0641 \u062b\u0627\u0644\u062b \u0644\u0645 \u064a\u0643\u0646 \u0644\u0647 \u062f\u0648\u0631 \u0641\u064a \u0625\u0646\u062a\u0627\u062c \u0627\u0644\u0639\u0645\u0644 . \u0639\u0646\u062f\u0645\u0627 \u064a\u0628\u062f\u0648 \u0623\u0646 \u0647\u0630\u0627 \u0627\u0644\u0645\u062a\u0642\u0627\u0636\u064a \u0627\u0644\u062e\u0627\u0631\u062c\u064a \u0644\u0627 \u064a\u0646\u0648\u064a \u0623\u062e\u0630 \u0623\u064a \u0642\u0636\u0627\u064a\u0627 \u0644\u0627\u0646\u062a\u0647\u0627\u0643 \u062d\u0642\u0648\u0642 \u0627\u0644\u0637\u0628\u0639 \u0648\u0627\u0644\u0646\u0634\u0631 \u0625\u0644\u0649 \u0627\u0644\u0645\u062d\u0627\u0643\u0645\u0629 \u060c \u0648\u0644\u0643\u0646\u0647 \u064a\u0623\u062e\u0630\u0647\u0627 \u0641\u0642\u0637 \u0644\u0641\u062a\u0631\u0629 \u0643\u0627\u0641\u064a\u0629 \u0645\u0646 \u062e\u0644\u0627\u0644 \u0627\u0644\u0646\u0638\u0627\u0645 \u0627\u0644\u0642\u0627\u0646\u0648\u0646\u064a \u0644\u062a\u062d\u062f\u064a\u062f \u0627\u0644\u0645\u062e\u0627\u0644\u0641\u064a\u0646 \u0627\u0644\u0645\u0634\u062a\u0628\u0647 \u0641\u064a\u0647\u0645 \u0648\u0627\u0644\u0645\u062e\u0627\u0644\u0641\u064a\u0646 \u0648\u062a\u0633\u0648\u064a\u062a\u0647\u0645 \u0628\u062f\u0642\u0629 \u060c \u064a\u0634\u064a\u0631 \u0627\u0644\u0646\u0642\u0627\u062f \u0639\u0627\u062f\u0629 \u0625\u0644\u0649 \u0627\u0644\u062d\u0632\u0628 \u0628\u0627\u0639\u062a\u0628\u0627\u0631\u0647 \u0642\u0632\u0645 \u062d\u0642\u0648\u0642 \u0627\u0644\u0637\u0628\u0639 \u0648\u0627\u0644\u0646\u0634\u0631 . \u0643\u0627\u0646 \u0644\u0647\u0630\u0647 \u0627\u0644\u0645\u0645\u0627\u0631\u0633\u0627\u062a \u0646\u062a\u0627\u0626\u062c \u0645\u062a\u0628\u0627\u064a\u0646\u0629 \u0641\u064a \u0627\u0644\u0648\u0644\u0627\u064a\u0627\u062a \u0627\u0644\u0645\u062a\u062d\u062f\u0629", "qas": [{"question": "\u0645\u0646 \u0627\u0644\u0630\u064a \u064a\u0645\u0643\u0646 \u062a\u0639\u064a\u064a\u0646 \u0639\u0642\u062f \u0644\u0625\u0646\u0641\u0627\u0630 \u062d\u0642\u0648\u0642 \u0627\u0644\u0637\u0628\u0639 \u0648\u0627\u0644\u0646\u0634\u0631 \u0641\u064a \u0628\u0639\u0636 \u0627\u0644\u0648\u0644\u0627\u064a\u0627\u062a \u0627\u0644\u0642\u0636\u0627\u0626\u064a\u0629\u061f", "id": "5726d425f1498d1400e8ec82", "answers": [{"text": "\u0637\u0631\u0641 \u062b\u0627\u0644\u062b", "answer_start": 91}]}, {"question": "\u0645\u0627\u0630\u0627 \u0627\u0644\u0645\u062d\u0627\u0645\u064a\u0646 \u0627\u0644\u062e\u0627\u0631\u062c\u064a\u064a\u0646 \u0627\u062a\u062e\u0627\u0630 \u0627\u0644\u0645\u062e\u0627\u0644\u0641\u064a\u0646 \u0625\u0644\u0649 \u0627\u0644\u0645\u062d\u0643\u0645\u0629 \u0644\u061f", "id": "5726d425f1498d1400e8ec83", "answers": [{"text": "\u0644\u062a\u062d\u062f\u064a\u062f \u0627\u0644\u0645\u062e\u0627\u0644\u0641\u064a\u0646", "answer_start": 281}]}, {"question": "\u0645\u0627\u0630\u0627 \u064a\u0633\u0645\u064a \u0627\u0644\u0646\u0642\u0627\u062f \u0639\u0627\u062f\u0629 \u0647\u0624\u0644\u0627\u0621 \u0627\u0644\u0645\u062d\u0627\u0645\u064a\u0646\u061f", "id": "5726d425f1498d1400e8ec84", "answers": [{"text": "\u0642\u0632\u0645 \u062d\u0642\u0648\u0642 \u0627\u0644\u0637\u0628\u0639 \u0648\u0627\u0644\u0646\u0634\u0631", "answer_start": 374}]}, {"question": "\u0645\u0627\u0630\u0627 \u0644\u062f\u064a\u0647\u0627 \u0647\u0630\u0647 \u0627\u0644\u062f\u0639\u0627\u0648\u0649 \u0641\u064a \u0627\u0644\u0648\u0644\u0627\u064a\u0627\u062a \u0627\u0644\u0645\u062a\u062d\u062f\u0629\u061f", "id": "5726d425f1498d1400e8ec85", "answers": [{"text": "\u0646\u062a\u0627\u0626\u062c \u0645\u062a\u0628\u0627\u064a\u0646\u0629", "answer_start": 417}]}]}, {"context": "\u062a\u0645\u062a \u0625\u0636\u0627\u0641\u0629 \u0623\u0648\u0644 \u062d\u0643\u0645 \u062c\u0646\u0627\u0626\u064a \u0641\u064a \u0642\u0627\u0646\u0648\u0646 \u062d\u0642\u0648\u0642 \u0627\u0644\u062a\u0623\u0644\u064a\u0641 \u0648\u0627\u0644\u0646\u0634\u0631 \u0627\u0644\u0623\u0645\u0631\u064a\u0643\u064a \u0641\u064a \u0639\u0627\u0645 1897 \u060c \u0648\u0627\u0644\u0630\u064a \u0641\u0631\u0636 \u0639\u0642\u0648\u0628\u0629 \u062c\u0646\u062d\u0629 \u0639\u0644\u0649 \u0627\u0644\u0639\u0631\u0648\u0636 \u0648\u0627\u0644\u062a\u0645\u062b\u064a\u0644\u0627\u062a \u063a\u064a\u0631 \u0627\u0644\u0642\u0627\u0646\u0648\u0646\u064a\u0629 \u0644\u0644\u062a\u0623\u0644\u064a\u0641\u0627\u062a \u0627\u0644\u062f\u0631\u0627\u0645\u064a\u0629 \u0648\u0627\u0644\u0645\u0648\u0633\u064a\u0642\u064a\u0629 \u0627\u0644\u0645\u062d\u0645\u064a\u0629 \u0628\u062d\u0642\u0648\u0642 \u0627\u0644\u0637\u0628\u0639 \u0648\u0627\u0644\u0646\u0634\u0631 \u0625\u0630\u0627 \u0643\u0627\u0646 \u0627\u0644\u0627\u0646\u062a\u0647\u0627\u0643 \u0645\u062a\u0639\u0645\u062f \u0627 \u0648\u0645\u0646 \u0623\u062c\u0644 \u0627\u0644\u0631\u0628\u062d . \u064a\u062a\u0637\u0644\u0628 \u0627\u0646\u062a\u0647\u0627\u0643 \u062d\u0642\u0648\u0642 \u0627\u0644\u0637\u0628\u0639 \u0648\u0627\u0644\u0646\u0634\u0631 \u0627\u0644\u062c\u0646\u0627\u0626\u064a\u0629 \u0623\u0646 \u064a\u062a\u0635\u0631\u0641 \u0627\u0644\u0645\u062a\u0639\u062f\u064a \u0644\u063a\u0631\u0636 \u062a\u062d\u0642\u064a\u0642 \u0645\u064a\u0632\u0629 \u062a\u062c\u0627\u0631\u064a\u0629 \u0623\u0648 \u0645\u0643\u0633\u0628 \u0645\u0627\u0644\u064a \u062e\u0627\u0635 . 17 USC 506 . \u0644\u0625\u062b\u0628\u0627\u062a \u0627\u0644\u0645\u0633\u0624\u0648\u0644\u064a\u0629 \u0627\u0644\u062c\u0646\u0627\u0626\u064a\u0629 \u060c \u064a\u062c\u0628 \u0639\u0644\u0649 \u0627\u0644\u0645\u062f\u0639\u064a \u0627\u0644\u0639\u0627\u0645 \u0623\u0648\u0644\u0627 \u0625\u0638\u0647\u0627\u0631 \u0627\u0644\u0639\u0646\u0627\u0635\u0631 \u0627\u0644\u0623\u0633\u0627\u0633\u064a\u0629 \u0644\u0627\u0646\u062a\u0647\u0627\u0643 \u062d\u0642\u0648\u0642 \u0627\u0644\u0646\u0634\u0631 \u0645\u0644\u0643\u064a\u0629 \u062d\u0642\u0648\u0642 \u0646\u0634\u0631 \u0635\u0627\u0644\u062d\u0629 \u060c \u0648\u0627\u0646\u062a\u0647\u0627\u0643 \u0648\u0627\u062d\u062f \u0623\u0648 \u0623\u0643\u062b\u0631 \u0645\u0646 \u0627\u0644\u062d\u0642\u0648\u0642 \u0627\u0644\u062d\u0635\u0631\u064a\u0629 \u0644\u0635\u0627\u062d\u0628 \u062d\u0642\u0648\u0642 \u0627\u0644\u0646\u0634\u0631 . \u064a\u062c\u0628 \u0639\u0644\u0649 \u0627\u0644\u062d\u0643\u0648\u0645\u0629 \u0628\u0639\u062f \u0630\u0644\u0643 \u0625\u062b\u0628\u0627\u062a \u0623\u0646 \u0627\u0644\u0645\u062f\u0639\u0649 \u0639\u0644\u064a\u0647 \u064a\u0646\u062a\u0647\u0643 \u0639\u0646 \u0642\u0635\u062f \u0623\u0648 \u060c \u0628\u0639\u0628\u0627\u0631\u0629 \u0623\u062e\u0631\u0649 \u060c \u064a\u0645\u062a\u0644\u0643 \u0627\u0644\u0631\u062c\u0644 \u0627\u0644\u0645\u0646\u0627\u0633\u0628 . \u064a\u062d\u062a\u0648\u064a \u0627\u0646\u062a\u0647\u0627\u0643 \u0627\u0644\u062c\u0646\u062d \u0639\u0644\u0649 \u0639\u062a\u0628\u0629 \u0645\u0646\u062e\u0641\u0636\u0629 \u062c\u062f \u0627 \u0645\u0646 \u062d\u064a\u062b \u0639\u062f\u062f \u0627\u0644\u0646\u0633\u062e \u0648\u0642\u064a\u0645\u0629 \u0627\u0644\u0623\u0639\u0645\u0627\u0644 \u0627\u0644\u0645\u062e\u0627\u0644\u0641\u0629 .", "qas": [{"question": "\u0645\u062a\u0649 \u062a\u0645\u062a \u0625\u0636\u0627\u0641\u0629 \u0627\u0644\u062c\u0632\u0621 \u0627\u0644\u062c\u0646\u0627\u0626\u064a \u0627\u0644\u0623\u0648\u0644 \u0645\u0646 \u0642\u0627\u0646\u0648\u0646 \u062d\u0642\u0648\u0642 \u0627\u0644\u0637\u0628\u0639 \u0648\u0627\u0644\u0646\u0634\u0631 \u0641\u064a \u0627\u0644\u0648\u0644\u0627\u064a\u0627\u062a \u0627\u0644\u0645\u062a\u062d\u062f\u0629\u061f", "id": "5726d4d1708984140094d2ab", "answers": [{"text": "1897", "answer_start": 69}]}, {"question": "\u0645\u0627 \u0646\u0648\u0639 \u0627\u0644\u0639\u0642\u0648\u0628\u0629 \u0627\u0644\u062a\u064a \u062a\u0645 \u0625\u062c\u0631\u0627\u0624\u0647\u0627 \u0639\u0644\u0649 \u0627\u0644\u0639\u0631\u0648\u0636 \u063a\u064a\u0631 \u0627\u0644\u0642\u0627\u0646\u0648\u0646\u064a\u0629 \u0627\u0644\u0645\u062a\u0639\u0645\u062f\u0629 \u0648\u0627\u0644\u0631\u0628\u062d\u064a\u0629\u061f", "id": "5726d4d1708984140094d2ac", "answers": [{"text": "\u062c\u0646\u062d\u0629", "answer_start": 92}]}, {"question": "\u0645\u0627\u0630\u0627 \u0641\u0639\u0644 \u0627\u0644\u0645\u062e\u0627\u0644\u0641 \u0627\u0644\u062c\u0646\u0627\u0626\u064a \u0644\u0645\u062d\u0627\u0643\u0645\u062a\u0647\u061f", "id": "5726d4d1708984140094d2ad", "answers": [{"text": "\u062a\u062d\u0642\u064a\u0642 \u0645\u064a\u0632\u0629 \u062a\u062c\u0627\u0631\u064a\u0629 \u0623\u0648 \u0645\u0643\u0633\u0628 \u0645\u0627\u0644\u064a \u062e\u0627\u0635", "answer_start": 293}]}, {"question": "\u0645\u0627 \u0627\u0644\u0630\u064a \u064a\u062c\u0628 \u0623\u0646 \u064a\u0638\u0647\u0631\u0647 \u0627\u0644\u0645\u062f\u0651\u0639\u064a \u0628\u0639\u062f \u0627\u0644\u0639\u0646\u0627\u0635\u0631 \u0627\u0644\u0623\u0633\u0627\u0633\u064a\u0629 \u0644\u0644\u0627\u0646\u062a\u0647\u0627\u0643\u061f", "id": "5726d4d1708984140094d2ae", "answers": [{"text": "\u0643\u0627\u0646 \u0627\u0644\u0627\u0646\u062a\u0647\u0627\u0643 \u0645\u062a\u0639\u0645\u062f", "answer_start": 194}]}, {"question": "\u0645\u0627 \u0647\u064a \u0639\u062a\u0628\u0629 \u0639\u062f\u062f \u0627\u0644\u0646\u0633\u062e \u0648\u0642\u064a\u0645\u0629 \u0627\u0644\u0623\u0639\u0645\u0627\u0644\u061f", "id": "5726d4d1708984140094d2af", "answers": [{"text": "\u0639\u062a\u0628\u0629 \u0645\u0646\u062e\u0641\u0636\u0629 \u062c\u062f", "answer_start": 642}]}]}, {"context": "\u0627\u0644\u0648\u0644\u0627\u064a\u0627\u062a \u0627\u0644\u0645\u062a\u062d\u062f\u0629 \u0636\u062f LaMacchia 871 F . \u0633\u0648\u0628\u0628 . \u0643\u0627\u0646\u062a \u0627\u0644\u0642\u0636\u064a\u0629 535 1994 \u0647\u064a \u0627\u0644\u0642\u0636\u064a\u0629 \u0627\u0644\u062a\u064a \u0627\u062a\u062e\u0630\u062a\u0647\u0627 \u0645\u062d\u0643\u0645\u0629 \u0627\u0644\u0648\u0644\u0627\u064a\u0627\u062a \u0627\u0644\u0645\u062a\u062d\u062f\u0629 \u0627\u0644\u0645\u062d\u0644\u064a\u0629 \u0644\u0645\u0642\u0627\u0637\u0639\u0629 \u0645\u0627\u0633\u0627\u062a\u0634\u0648\u0633\u062a\u0633 \u0648\u0627\u0644\u062a\u064a \u0642\u0636\u062a \u0628\u0623\u0646\u0647 \u0628\u0645\u0648\u062c\u0628 \u0642\u0648\u0627\u0646\u064a\u0646 \u062d\u0642\u0648\u0642 \u0627\u0644\u0646\u0634\u0631 \u0648\u0627\u0644\u062c\u0631\u0627\u0626\u0645 \u0627\u0644\u0625\u0644\u0643\u062a\u0631\u0648\u0646\u064a\u0629 \u0627\u0644\u0633\u0627\u0631\u064a\u0629 \u0641\u064a \u0630\u0644\u0643 \u0627\u0644\u0648\u0642\u062a \u060c \u0644\u0627 \u064a\u0645\u0643\u0646 \u0645\u0642\u0627\u0636\u0627\u0629 \u0645\u0631\u062a\u0643\u0628\u064a \u0627\u0646\u062a\u0647\u0627\u0643 \u062d\u0642\u0648\u0642 \u0627\u0644\u0637\u0628\u0639 \u0648\u0627\u0644\u0646\u0634\u0631 \u0644\u062f\u0648\u0627\u0641\u0639 \u063a\u064a\u0631 \u062a\u062c\u0627\u0631\u064a\u0629 \u0628\u0645\u0648\u062c\u0628 \u0642\u0627\u0646\u0648\u0646 \u062d\u0642\u0648\u0642 \u0627\u0644\u0646\u0634\u0631 \u0627\u0644\u062c\u0646\u0627\u0626\u064a . \u0623\u062f\u0649 \u0627\u0644\u062d\u0643\u0645 \u0625\u0644\u0649 \u0645\u0627 \u0623\u0635\u0628\u062d \u064a\u0639\u0631\u0641 \u0628\u0627\u0633\u0645 LaMacchia \u0644\u0648\u0648\u0641\u0648\u0644\u064a \u060c \u062d\u064a\u062b \u0633\u064a\u062a\u0645 \u0631\u0641\u0636 \u0627\u0644\u062a\u0647\u0645 \u0627\u0644\u062c\u0646\u0627\u0626\u064a\u0629 \u0627\u0644\u0645\u062a\u0639\u0644\u0642\u0629 \u0628\u0627\u0644\u0627\u062d\u062a\u064a\u0627\u0644 \u0623\u0648 \u0627\u0646\u062a\u0647\u0627\u0643 \u062d\u0642\u0648\u0642 \u0627\u0644\u0637\u0628\u0639 \u0648\u0627\u0644\u0646\u0634\u0631 \u0648\u0641\u0642 \u0627 \u0644\u0644\u0645\u0639\u0627\u064a\u064a\u0631 \u0627\u0644\u0642\u0627\u0646\u0648\u0646\u064a\u0629 \u0627\u0644\u062d\u0627\u0644\u064a\u0629 \u060c \u0637\u0627\u0644\u0645\u0627 \u0644\u0645 \u064a\u0643\u0646 \u0647\u0646\u0627\u0643 \u062f\u0627\u0641\u0639 \u0644\u0644\u0631\u0628\u062d .", "qas": [{"question": "\u0645\u062a\u0649 \u0643\u0627\u0646\u062a \u0627\u0644\u0648\u0644\u0627\u064a\u0627\u062a \u0627\u0644\u0645\u062a\u062d\u062f\u0629 \u0636\u062f \u0644\u0627\u0643\u0634\u064a\u0627 \u0645\u062a\u0646\u0627\u0632\u0639 \u0639\u0644\u064a\u0647\u0627\u061f", "id": "5726d529dd62a815002e91a4", "answers": [{"text": "1994", "answer_start": 61}]}, {"question": "\u0641\u064a \u0630\u0644\u0643 \u0627\u0644\u0648\u0642\u062a \u060c \u0645\u0627 \u0647\u0648 \u0627\u0644\u0627\u0646\u062a\u0647\u0627\u0643 \u0627\u0644\u0630\u064a \u0644\u0627 \u064a\u0645\u0643\u0646 \u0645\u0642\u0627\u0636\u0627\u062a\u0647 \u0628\u0645\u0648\u062c\u0628 \u0642\u0627\u0646\u0648\u0646 \u062d\u0642\u0648\u0642 \u0627\u0644\u0646\u0634\u0631 \u0627\u0644\u062c\u0646\u0627\u0626\u064a\u061f", "id": "5726d529dd62a815002e91a5", "answers": [{"text": "\u0644\u062f\u0648\u0627\u0641\u0639 \u063a\u064a\u0631 \u062a\u062c\u0627\u0631\u064a\u0629", "answer_start": 269}]}, {"question": "\u0645\u0627 \u0627\u0644\u062b\u063a\u0631\u0629 \u0627\u0644\u062a\u064a \u0623\u062f\u0649 \u0625\u0644\u064a\u0647\u0627 \u0627\u0644\u062d\u0643\u0645\u061f", "id": "5726d529dd62a815002e91a6", "answers": [{"text": "\u0644\u0645\u0642\u0627\u0637\u0639\u0629", "answer_start": 120}]}, {"question": "\u0625\u0630\u0627 \u0644\u0645 \u064a\u0643\u0646 \u0647\u0646\u0627\u0643 \u0631\u0628\u062d \u060c \u0645\u0627 \u0627\u0644\u0630\u064a \u064a\u0645\u0643\u0646 \u0623\u0646 \u064a\u062d\u062f\u062b \u0644\u062a\u0647\u0645 \u0627\u0644\u0627\u062d\u062a\u064a\u0627\u0644 \u0627\u0644\u062c\u0646\u0627\u0626\u064a\u0629\u061f", "id": "5726d529dd62a815002e91a7", "answers": [{"text": "\u0631\u0641\u0636", "answer_start": 381}]}]}, {"context": "\u064a\u0646\u0635 \u0642\u0627\u0646\u0648\u0646 \u0645\u0646\u0639 \u0627\u0644\u0633\u0631\u0642\u0629 \u0627\u0644\u0625\u0644\u0643\u062a\u0631\u0648\u0646\u064a\u0629 \u0641\u064a \u0627\u0644\u0648\u0644\u0627\u064a\u0627\u062a \u0627\u0644\u0645\u062a\u062d\u062f\u0629 NET \u0627\u0643\u062a \u060c \u0648\u0647\u0648 \u0642\u0627\u0646\u0648\u0646 \u0627\u062a\u062d\u0627\u062f\u064a \u0635\u062f\u0631 \u0641\u064a \u0639\u0627\u0645 1997 \u060c \u0631\u062f \u0627 \u0639\u0644\u0649 LaMacchia \u060c \u0639\u0644\u0649 \u0627\u0644\u0645\u0642\u0627\u0636\u0627\u0629 \u0627\u0644\u062c\u0646\u0627\u0626\u064a\u0629 \u0644\u0644\u0623\u0641\u0631\u0627\u062f \u0627\u0644\u0630\u064a\u0646 \u064a\u0645\u0627\u0631\u0633\u0648\u0646 \u0627\u0646\u062a\u0647\u0627\u0643\u0627\u062a \u062d\u0642\u0648\u0642 \u0627\u0644\u0637\u0628\u0639 \u0648\u0627\u0644\u0646\u0634\u0631 \u0641\u064a \u0638\u0644 \u0638\u0631\u0648\u0641 \u0645\u0639\u064a\u0646\u0629 \u060c \u062d\u062a\u0649 \u0641\u064a \u062d\u0627\u0644\u0629 \u0639\u062f\u0645 \u0648\u062c\u0648\u062f \u0631\u0628\u062d \u0645\u0627\u0644\u064a \u0623\u0648 \u0645\u0646\u0641\u0639\u0629 \u062a\u062c\u0627\u0631\u064a\u0629 \u0627\u0644\u062a\u0639\u062f\u064a . \u064a\u0645\u0643\u0646 \u0623\u0646 \u062a\u0635\u0644 \u0627\u0644\u0639\u0642\u0648\u0628\u0627\u062a \u0627\u0644\u0642\u0635\u0648\u0649 \u0625\u0644\u0649 \u0627\u0644\u0633\u062c\u0646 \u062e\u0645\u0633 \u0633\u0646\u0648\u0627\u062a \u0648\u062a\u0635\u0644 \u0625\u0644\u0649 \u063a\u0631\u0627\u0645\u0627\u062a \u062a\u0635\u0644 \u0625\u0644\u0649 250 \u060c 000 \u062f\u0648\u0644\u0627\u0631 . \u0643\u0645\u0627 \u0623\u062b\u0627\u0631 \u0642\u0627\u0646\u0648\u0646 NET \u0627\u0644\u0623\u0636\u0631\u0627\u0631 \u0627\u0644\u0642\u0627\u0646\u0648\u0646\u064a\u0629 \u0628\u0646\u0633\u0628\u0629 50 . \u0644\u0641\u062a \u0642\u0631\u0627\u0631 \u0627\u0644\u0645\u062d\u0643\u0645\u0629 \u0635\u0631\u0627\u062d\u0629 \u0627\u0644\u0627\u0646\u062a\u0628\u0627\u0647 \u0625\u0644\u0649 \u0623\u0648\u062c\u0647 \u0627\u0644\u0642\u0635\u0648\u0631 \u0641\u064a \u0627\u0644\u0642\u0627\u0646\u0648\u0646 \u0627\u0644\u062d\u0627\u0644\u064a \u0627\u0644\u062a\u064a \u0633\u0645\u062d\u062a \u0644\u0644\u0646\u0627\u0633 \u0628\u062a\u0633\u0647\u064a\u0644 \u0627\u0644\u062a\u0639\u062f\u064a \u0627\u0644\u062c\u0645\u0627\u0639\u064a \u0639\u0644\u0649 \u062d\u0642 \u0627\u0644\u0645\u0624\u0644\u0641 \u0628\u064a\u0646\u0645\u0627 \u0643\u0627\u0646\u0648\u0627 \u0645\u062d\u0635\u0646\u064a\u0646 \u0645\u0646 \u0627\u0644\u0645\u0642\u0627\u0636\u0627\u0629 \u0628\u0645\u0648\u062c\u0628 \u0642\u0627\u0646\u0648\u0646 \u062d\u0642\u0648\u0642 \u0627\u0644\u0646\u0634\u0631 .", "qas": [{"question": "\u0645\u0627 \u0647\u0648 \u0627\u0644\u0642\u0627\u0646\u0648\u0646 \u0627\u0644\u0641\u064a\u062f\u0631\u0627\u0644\u064a \u0627\u0644\u0630\u064a \u0623\u0642\u0631\u062a\u0647 \u0627\u0644\u0648\u0644\u0627\u064a\u0627\u062a \u0627\u0644\u0645\u062a\u062d\u062f\u0629 \u0641\u064a \u0639\u0627\u0645 1997 \u060c \u0631\u062f\u0627\u064b \u0639\u0644\u0649 \u062b\u063a\u0631\u0629 \u0644\u0627\u0645\u0627\u0643\u064a\u0627\u061f", "id": "5726d598708984140094d2c9", "answers": [{"text": "\u0645\u0646\u0639 \u0627\u0644\u0633\u0631\u0642\u0629 \u0627\u0644\u0625\u0644\u0643\u062a\u0631\u0648\u0646\u064a\u0629", "answer_start": 10}]}, {"question": "\u0645\u0627 \u0647\u0648 \u0627\u0644\u062d\u062f \u0627\u0644\u0623\u0642\u0635\u0649 \u0644\u0644\u0633\u062c\u0646 \u0644\u0645\u062f\u0629 \u0627\u0644\u0627\u0646\u062a\u0647\u0627\u0643 \u0628\u0645\u0648\u062c\u0628 \u0627\u0644\u0642\u0627\u0646\u0648\u0646 \u0627\u0644\u062c\u062f\u064a\u062f\u061f", "id": "5726d598708984140094d2ca", "answers": [{"text": "\u062e\u0645\u0633 \u0633\u0646\u0648\u0627\u062a \u0648\u062a\u0635\u0644", "answer_start": 302}]}, {"question": "\u0645\u0627 \u0647\u064a \u0627\u0644\u063a\u0631\u0627\u0645\u0629 \u0627\u0644\u0646\u0642\u062f\u064a\u0629 \u0627\u0644\u0642\u0635\u0648\u0649 \u0628\u0645\u0648\u062c\u0628 \u0627\u0644\u0642\u0627\u0646\u0648\u0646 \u0627\u0644\u062c\u062f\u064a\u062f\u061f", "id": "5726d598708984140094d2cb", "answers": [{"text": "250 \u060c 000", "answer_start": 336}]}, {"question": "\u0643\u0645 \u0643\u0627\u0646\u062a \u0627\u0644\u0623\u0636\u0631\u0627\u0631 \u0627\u0644\u0642\u0627\u0646\u0648\u0646\u064a\u0629 \u0627\u0644\u062a\u064a \u0623\u062b\u0627\u0631\u062a\u0647\u0627\u061f", "id": "5726d598708984140094d2cc", "answers": [{"text": "50", "answer_start": 337}]}, {"question": "\u0645\u0627\u0630\u0627 \u0643\u0627\u0646 \u064a\u0633\u0645\u0649 \u0627\u0644\u0642\u0627\u0646\u0648\u0646 \u0627\u0644\u0630\u064a \u064a\u062c\u0639\u0644 \u0627\u0644\u0646\u0627\u0633 \u0645\u062d\u0635\u0646\u064a\u0646 \u0636\u062f \u0627\u0644\u0645\u0642\u0627\u0636\u0627\u0629\u061f", "id": "5726d598708984140094d2cd", "answers": [{"text": "\u0642\u0627\u0646\u0648\u0646 \u062d\u0642\u0648\u0642 \u0627\u0644\u0646\u0634\u0631", "answer_start": 557}]}]}, {"context": "\u0625\u0646 \u0625\u0639\u0641\u0627\u0621 \u0627\u0644\u0646\u0633\u062e \u0627\u0644\u0634\u062e\u0635\u064a \u0641\u064a \u0642\u0627\u0646\u0648\u0646 \u062d\u0642\u0648\u0642 \u0627\u0644\u0646\u0634\u0631 \u0644\u0644\u062f\u0648\u0644 \u0627\u0644\u0623\u0639\u0636\u0627\u0621 \u0641\u064a \u0627\u0644\u0627\u062a\u062d\u0627\u062f \u0627\u0644\u0623\u0648\u0631\u0648\u0628\u064a \u064a\u0646\u0628\u0639 \u0645\u0646 \u062a\u0648\u062c\u064a\u0647 \u0627\u0644\u0627\u062a\u062d\u0627\u062f \u0627\u0644\u0623\u0648\u0631\u0648\u0628\u064a \u0644\u062d\u0642\u0648\u0642 \u0627\u0644\u0646\u0634\u0631 \u0644\u0639\u0627\u0645 2001 \u060c \u0648\u0627\u0644\u0630\u064a \u062a\u0645 \u062a\u0635\u0645\u064a\u0645\u0647 \u0628\u0634\u0643\u0644 \u0639\u0627\u0645 \u0644\u0644\u0633\u0645\u0627\u062d \u0644\u0623\u0639\u0636\u0627\u0621 \u0627\u0644\u0627\u062a\u062d\u0627\u062f \u0627\u0644\u0623\u0648\u0631\u0648\u0628\u064a \u0628\u0633\u0646 \u0642\u0648\u0627\u0646\u064a\u0646 \u062a\u062c\u064a\u0632 \u0627\u0644\u0646\u0633\u062e \u062f\u0648\u0646 \u062a\u0631\u062e\u064a\u0635 \u060c \u0637\u0627\u0644\u0645\u0627 \u0623\u0646\u0647\u0627 \u0645\u062e\u0635\u0635\u0629 \u0644\u0644\u0627\u0633\u062a\u062e\u062f\u0627\u0645 \u0627\u0644\u0634\u062e\u0635\u064a \u0648\u063a\u064a\u0631 \u0627\u0644\u062a\u062c\u0627\u0631\u064a . \u0644\u0645 \u064a\u0643\u0646 \u0627\u0644\u063a\u0631\u0636 \u0645\u0646 \u062a\u0648\u062c\u064a\u0647 \u062d\u0642\u0648\u0642 \u0627\u0644\u0646\u0634\u0631 \u0647\u0648 \u0625\u0636\u0641\u0627\u0621 \u0627\u0644\u0634\u0631\u0639\u064a\u0629 \u0639\u0644\u0649 \u0645\u0634\u0627\u0631\u0643\u0629 \u0627\u0644\u0645\u0644\u0641\u0627\u062a \u060c \u0628\u0644 \u0627\u0644\u0645\u0645\u0627\u0631\u0633\u0629 \u0627\u0644\u0634\u0627\u0626\u0639\u0629 \u0627\u0644\u0645\u062a\u0645\u062b\u0644\u0629 \u0641\u064a \u0646\u0642\u0644 \u0627\u0644\u0645\u062d\u062a\u0648\u0649 \u0627\u0644\u0645\u062d\u0645\u064a \u0628\u0645\u0648\u062c\u0628 \u062d\u0642\u0648\u0642 \u0627\u0644\u0637\u0628\u0639 \u0648\u0627\u0644\u0646\u0634\u0631 \u0645\u0646 \u0642\u0631\u0635 \u0645\u0636\u063a\u0648\u0637 \u062a\u0645 \u0634\u0631\u0627\u0624\u0647 \u0628\u0634\u0643\u0644 \u0642\u0627\u0646\u0648\u0646\u064a \u0639\u0644\u0649 \u0633\u0628\u064a\u0644 \u0627\u0644\u0645\u062b\u0627\u0644 \u0625\u0644\u0649 \u0623\u0646\u0648\u0627\u0639 \u0645\u0639\u064a\u0646\u0629 \u0645\u0646 \u0627\u0644\u0623\u062c\u0647\u0632\u0629 \u0648\u0627\u0644\u0648\u0633\u0627\u0626\u0637 \u060c \u0634\u0631\u064a\u0637\u0629 \u062a\u0639\u0648\u064a\u0636 \u0623\u0635\u062d\u0627\u0628 \u0627\u0644\u062d\u0642\u0648\u0642 \u0648\u0639\u062f\u0645 \u0648\u062c\u0648\u062f \u062d\u0645\u0627\u064a\u0629 \u0644\u0644\u0646\u0633\u062e \u064a\u062a\u0645 \u0627\u0644\u062a\u062d\u0627\u064a\u0644 \u0639\u0644\u0649 \u0627\u0644\u062a\u062f\u0627\u0628\u064a\u0631 . \u064a\u0623\u062e\u0630 \u062a\u0639\u0648\u064a\u0636 \u0635\u0627\u062d\u0628 \u0627\u0644\u062d\u0642\u0648\u0642 \u0623\u0634\u0643\u0627\u0644 \u0627 \u0645\u062e\u062a\u0644\u0641\u0629 \u060c \u0627\u0639\u062a\u0645\u0627\u062f \u0627 \u0639\u0644\u0649 \u0627\u0644\u0628\u0644\u062f \u060c \u0648\u0644\u0643\u0646\u0647 \u0639\u0645\u0648\u0645 \u0627 \u064a\u0641\u0631\u0636 \u0636\u0631\u064a\u0628\u0629 \u0639\u0644\u0649 \u0623\u062c\u0647\u0632\u0629 \u0627\u0644\u062a\u0633\u062c\u064a\u0644 \u0648\u0627\u0644\u0648\u0633\u0627\u0626\u0637 \u060c \u0623\u0648 \u0636\u0631\u064a\u0628\u0629 \u0639\u0644\u0649 \u0627\u0644\u0645\u062d\u062a\u0648\u0649 \u0646\u0641\u0633\u0647 . \u0641\u064a \u0628\u0639\u0636 \u0627\u0644\u0628\u0644\u062f\u0627\u0646 \u060c \u0645\u062b\u0644 \u0643\u0646\u062f\u0627 \u060c \u0643\u0627\u0646 \u062a\u0637\u0628\u064a\u0642 \u0645\u062b\u0644 \u0647\u0630\u0647 \u0627\u0644\u0642\u0648\u0627\u0646\u064a\u0646 \u0639\u0644\u0649 \u0627\u0644\u0646\u0633\u062e \u0639\u0644\u0649 \u0623\u062c\u0647\u0632\u0629 \u0627\u0644\u062a\u062e\u0632\u064a\u0646 \u0644\u0644\u0623\u063a\u0631\u0627\u0636 \u0627\u0644\u0639\u0627\u0645\u0629 \u0645\u062b\u0644 \u0645\u062d\u0631\u0643\u0627\u062a \u0627\u0644\u0623\u0642\u0631\u0627\u0635 \u0627\u0644\u0635\u0644\u0628\u0629 \u0628\u0627\u0644\u0643\u0645\u0628\u064a\u0648\u062a\u0631 \u0648\u0645\u0634\u063a\u0644\u0627\u062a \u0627\u0644\u0648\u0633\u0627\u0626\u0637 \u0627\u0644\u0645\u062d\u0645\u0648\u0644\u0629 \u0648\u0627\u0644\u0647\u0648\u0627\u062a\u0641 \u060c \u0648\u0627\u0644\u062a\u064a \u0644\u0645 \u064a\u062a\u0645 \u062c\u0645\u0639 \u0623\u064a \u0631\u0633\u0648\u0645 \u0639\u0644\u064a\u0647\u0627 \u060c \u0645\u0648\u0636\u0648\u0639 \u0646\u0642\u0627\u0634 \u0648\u062c\u0647\u0648\u062f \u0623\u062e\u0631\u0649 \u0644 \u0625\u0635\u0644\u0627\u062d \u0642\u0627\u0646\u0648\u0646 \u062d\u0642\u0648\u0642 \u0627\u0644\u062a\u0623\u0644\u064a\u0641 \u0648\u0627\u0644\u0646\u0634\u0631 .", "qas": [{"question": "\u0645\u0627 \u0627\u0644\u062a\u0648\u062c\u064a\u0647 \u0641\u064a \u0639\u0627\u0645 2001 \u0627\u0644\u0630\u064a \u0633\u0645\u062d \u0644\u062f\u0648\u0644 \u0627\u0644\u0627\u062a\u062d\u0627\u062f \u0627\u0644\u0623\u0648\u0631\u0648\u0628\u064a \u0628\u0633\u0646 \u0642\u0648\u0627\u0646\u064a\u0646 \u0633\u0645\u062d\u062a \u0628\u0625\u0646\u0634\u0627\u0621 \u0646\u0633\u062e \u0644\u0644\u0627\u0633\u062a\u062e\u062f\u0627\u0645 \u0627\u0644\u0634\u062e\u0635\u064a\u061f", "id": "5726d602dd62a815002e91d2", "answers": [{"text": "\u0627\u0644\u0627\u062a\u062d\u0627\u062f \u0627\u0644\u0623\u0648\u0631\u0648\u0628\u064a \u0644\u062d\u0642\u0648\u0642 \u0627\u0644\u0646\u0634\u0631 \u0644\u0639\u0627\u0645 2001", "answer_start": 90}]}, {"question": "\u0645\u0627 \u0647\u0648 \u0627\u0644\u062a\u0648\u062c\u064a\u0647 \u063a\u064a\u0631 \u0627\u0644\u0645\u0642\u0635\u0648\u062f\u061f", "id": "5726d602dd62a815002e91d3", "answers": [{"text": "\u0625\u0636\u0641\u0627\u0621 \u0627\u0644\u0634\u0631\u0639\u064a\u0629 \u0639\u0644\u0649 \u0645\u0634\u0627\u0631\u0643\u0629 \u0627\u0644\u0645\u0644\u0641\u0627\u062a", "answer_start": 306}]}, {"question": "\u0627\u0644\u062a\u0639\u0648\u064a\u0636 \u0644\u0635\u0627\u062d\u0628 \u0627\u0644\u062d\u0642\u0648\u0642 \u0647\u0648 \u0639\u0627\u062f\u0629 \u0636\u0631\u064a\u0628\u0629 \u0623\u0645 \u0645\u0627\u0630\u0627\u061f", "id": "5726d602dd62a815002e91d4", "answers": [{"text": "\u0636\u0631\u064a\u0628\u0629 \u0639\u0644\u0649 \u0627\u0644\u0645\u062d\u062a\u0648\u0649 \u0646\u0641\u0633\u0647", "answer_start": 695}]}, {"question": "\u0645\u0627 \u0647\u0648 \u0645\u062b\u0627\u0644 \u0644\u0628\u0644\u062f \u0644\u0645 \u064a\u062a\u0645 \u062c\u0645\u0639 \u0623\u064a \u0631\u0633\u0648\u0645\u061f", "id": "5726d602dd62a815002e91d5", "answers": [{"text": "\u0643\u0646\u062f\u0627", "answer_start": 741}]}, {"question": "\u0645\u0627 \u0647\u064a \u0623\u0645\u062b\u0644\u0629 \u0623\u062c\u0647\u0632\u0629 \u0627\u0644\u062a\u062e\u0632\u064a\u0646 \u0644\u0644\u0623\u063a\u0631\u0627\u0636 \u0627\u0644\u0639\u0627\u0645\u0629\u061f", "id": "5726d602dd62a815002e91d6", "answers": [{"text": "\u0645\u062d\u0631\u0643\u0627\u062a \u0627\u0644\u0623\u0642\u0631\u0627\u0635 \u0627\u0644\u0635\u0644\u0628\u0629 \u0628\u0627\u0644\u0643\u0645\u0628\u064a\u0648\u062a\u0631 \u0648\u0645\u0634\u063a\u0644\u0627\u062a \u0627\u0644\u0648\u0633\u0627\u0626\u0637 \u0627\u0644\u0645\u062d\u0645\u0648\u0644\u0629 \u0648\u0627\u0644\u0647\u0648\u0627\u062a\u0641", "answer_start": 822}]}]}, {"context": "\u0641\u064a \u0628\u0639\u0636 \u0627\u0644\u0628\u0644\u062f\u0627\u0646 \u060c \u064a\u062a\u0637\u0644\u0628 \u0625\u0639\u0641\u0627\u0621 \u0627\u0644\u0646\u0633\u062e \u0627\u0644\u0634\u062e\u0635\u064a \u0628\u0634\u0643\u0644 \u0635\u0631\u064a\u062d \u0627\u0644\u062d\u0635\u0648\u0644 \u0639\u0644\u0649 \u0627\u0644\u0645\u062d\u062a\u0648\u0649 \u0627\u0644\u0630\u064a \u064a\u062a\u0645 \u0646\u0633\u062e\u0647 \u0628\u0634\u0643\u0644 \u0634\u0631\u0639\u064a \u0623\u064a \u0645\u0646 \u0645\u0635\u0627\u062f\u0631 \u0645\u0631\u062e\u0635\u0629 \u0648\u0644\u064a\u0633 \u0645\u0646 \u0634\u0628\u0643\u0627\u062a \u062a\u0628\u0627\u062f\u0644 \u0627\u0644\u0645\u0644\u0641\u0627\u062a . \u0628\u0644\u062f\u0627\u0646 \u0623\u062e\u0631\u0649 \u060c \u0645\u062b\u0644 \u0647\u0648\u0644\u0646\u062f\u0627 \u060c \u0644\u0627 \u062a\u0645\u064a\u0632 . \u0643\u0627\u0646 \u0647\u0646\u0627\u0643 \u0627\u0633\u062a\u062b\u0646\u0627\u0621 \u060c \u062d\u062a\u0649 \u0645\u0646 \u0642\u0628\u0644 \u0627\u0644\u062d\u0643\u0648\u0645\u0629 \u060c \u062a\u0645 \u062a\u0637\u0628\u064a\u0642\u0647 \u0639\u0644\u0649 \u0623\u064a \u0646\u0633\u062e \u0645\u0646 \u0647\u0630\u0627 \u0627\u0644\u0642\u0628\u064a\u0644 \u060c \u062d\u062a\u0649 \u0645\u0646 \u0634\u0628\u0643\u0627\u062a \u062a\u0628\u0627\u062f\u0644 \u0627\u0644\u0645\u0644\u0641\u0627\u062a . \u0648\u0645\u0639 \u0630\u0644\u0643 \u060c \u0641\u064a \u0623\u0628\u0631\u064a\u0644 2014 \u060c \u0642\u0636\u062a \u0645\u062d\u0643\u0645\u0629 \u0627\u0644\u0639\u062f\u0644 \u0641\u064a \u0627\u0644\u0627\u062a\u062d\u0627\u062f \u0627\u0644\u0623\u0648\u0631\u0648\u0628\u064a \u0628\u0623\u0646\u0647 \u0644\u0627 \u064a\u0645\u0643\u0646 \u0627\u0644\u062a\u0633\u0627\u0645\u062d \u0645\u0639 \u0627\u0644\u062a\u0634\u0631\u064a\u0639\u0627\u062a \u0627\u0644\u0648\u0637\u0646\u064a\u0629 \u0627\u0644\u062a\u064a \u0644\u0627 \u062a\u0645\u064a\u0632 \u0628\u064a\u0646 \u0627\u0644\u0646\u0633\u062e \u0627\u0644\u062e\u0627\u0635\u0629 \u0627\u0644\u0645\u0635\u0646\u0648\u0639\u0629 \u0645\u0646 \u0645\u0635\u0627\u062f\u0631 \u0642\u0627\u0646\u0648\u0646\u064a\u0629 \u0648\u062a\u0644\u0643 \u0627\u0644\u0645\u0635\u0646\u0648\u0639\u0629 \u0645\u0646 \u0645\u0635\u0627\u062f\u0631 \u0645\u0632\u064a\u0641\u0629 \u0623\u0648 \u0645\u0642\u0631\u0635\u0646\u0629 . \u0648\u0628\u0627\u0644\u062a\u0627\u0644\u064a \u060c \u0641\u064a \u0647\u0648\u0644\u0646\u062f\u0627 \u060c \u0639\u0644\u0649 \u0633\u0628\u064a\u0644 \u0627\u0644\u0645\u062b\u0627\u0644 \u060c \u0644\u0645 \u064a\u0639\u062f \u0627\u0644\u062a\u0646\u0632\u064a\u0644 \u0645\u0646 \u0634\u0628\u0643\u0627\u062a \u0645\u0634\u0627\u0631\u0643\u0629 \u0627\u0644\u0645\u0644\u0641\u0627\u062a \u0642\u0627\u0646\u0648\u0646\u064a \u0627 .", "qas": [{"question": "\u0645\u0627 \u0627\u0644\u0630\u064a \u064a\u062d\u062a\u0627\u062c\u0647 \u0625\u0639\u0641\u0627\u0621 \u0627\u0644\u0646\u0633\u062e \u0627\u0644\u0634\u062e\u0635\u064a \u0635\u0631\u0627\u062d\u0629\u061f", "id": "5726d65cdd62a815002e91e6", "answers": [{"text": "\u064a\u062a\u0645 \u0646\u0633\u062e\u0647 \u0628\u0634\u0643\u0644 \u0634\u0631\u0639\u064a", "answer_start": 76}]}, {"question": "\u0645\u0627 \u0647\u0648 \u0645\u062b\u0627\u0644 \u0644\u0628\u0644\u062f \u0627\u0641\u062a\u064f\u0631\u0636 \u0641\u064a\u0647 \u0627\u0644\u0625\u0639\u0641\u0627\u0621\u061f", "id": "5726d65cdd62a815002e91e7", "answers": [{"text": "\u0647\u0648\u0644\u0646\u062f\u0627", "answer_start": 160}]}, {"question": "\u0645\u062a\u0649 \u0623\u0635\u062f\u0631\u062a \u0645\u062d\u0643\u0645\u0629 \u0627\u0644\u0639\u062f\u0644 \u0641\u064a \u0627\u0644\u0627\u062a\u062d\u0627\u062f \u0627\u0644\u0623\u0648\u0631\u0648\u0628\u064a \u0642\u0631\u0627\u0631\u064b\u0627 \u0628\u0634\u0623\u0646 \u0627\u0644\u062a\u0645\u064a\u064a\u0632\u061f", "id": "5726d65cdd62a815002e91e8", "answers": [{"text": "\u0623\u0628\u0631\u064a\u0644 2014", "answer_start": 298}]}, {"question": "\u0641\u064a \u0623\u064a \u0628\u0644\u062f \u064a\u062a\u0645 \u062a\u0646\u0632\u064a\u0644\u0647 \u0645\u0646 \u0634\u0628\u0643\u0629 \u062a\u0628\u0627\u062f\u0644 \u0627\u0644\u0645\u0644\u0641\u0627\u062a \u0644\u0645 \u062a\u0639\u062f \u0642\u0627\u0646\u0648\u0646\u064a\u0629\u061f", "id": "5726d65cdd62a815002e91e9", "answers": [{"text": "\u0647\u0648\u0644\u0646\u062f\u0627", "answer_start": 160}]}]}, {"context": "\u064a\u062d\u062a\u0648\u064a \u0627\u0644\u0628\u0627\u0628 \u0627\u0644\u0623\u0648\u0644 \u0645\u0646 \u0642\u0627\u0646\u0648\u0646 \u0627\u0644\u0623\u0644\u0641\u064a\u0629 \u0627\u0644\u062c\u062f\u064a\u062f\u0629 \u0644\u062d\u0642\u0648\u0642 \u0637\u0628\u0639 \u0648\u0646\u0634\u0631 \u0627\u0644\u0645\u0648\u0627\u062f \u0627\u0644\u0631\u0642\u0645\u064a\u0629 DMCA \u0641\u064a \u0627\u0644\u0648\u0644\u0627\u064a\u0627\u062a \u0627\u0644\u0645\u062a\u062d\u062f\u0629 \u0648\u0642\u0627\u0646\u0648\u0646 \u0627\u0644\u0648\u064a\u0628\u0648 \u0644\u062a\u0646\u0641\u064a\u0630 \u062d\u0642 \u0627\u0644\u0645\u0624\u0644\u0641 \u0648\u0627\u0644\u0623\u062f\u0627\u0621 \u0648\u0627\u0644\u062a\u0633\u062c\u064a\u0644 \u0627\u0644\u0635\u0648\u062a\u064a \u0639\u0644\u0649 \u0623\u062d\u0643\u0627\u0645 \u062a\u0645\u0646\u0639 \u0627\u0644\u0623\u0634\u062e\u0627\u0635 \u0645\u0646 \u0627\u0644\u062a\u062d\u0627\u064a\u0644 \u0639\u0644\u0649 \u0625\u062c\u0631\u0627\u0621 \u062a\u0643\u0646\u0648\u0644\u0648\u062c\u064a \u064a\u062a\u062d\u0643\u0645 \u0628\u0634\u0643\u0644 \u0641\u0639\u0627\u0644 \u0641\u064a \u0627\u0644\u0648\u0635\u0648\u0644 \u0625\u0644\u0649 \u0627\u0644\u0639\u0645\u0644 . \u0648\u0628\u0627\u0644\u062a\u0627\u0644\u064a \u060c \u0625\u0630\u0627 \u0643\u0627\u0646 \u0644\u062f\u0649 \u0645\u0648\u0632\u0639 \u0627\u0644\u0623\u0639\u0645\u0627\u0644 \u0627\u0644\u0645\u062d\u0645\u064a\u0629 \u0628\u0645\u0648\u062c\u0628 \u062d\u0642\u0648\u0642 \u0627\u0644\u0637\u0628\u0639 \u0648\u0627\u0644\u0646\u0634\u0631 \u0646\u0648\u0639 \u0627 \u0645\u0646 \u0627\u0644\u0628\u0631\u0627\u0645\u062c \u0623\u0648 \u062c\u0647\u0627\u0632 \u0627\u0644\u0648\u0635\u0648\u0644 \u062f\u0648\u0646\u062c\u0644 \u0623\u0648 \u0643\u0644\u0645\u0629 \u0645\u0631\u0648\u0631 \u0645\u062b\u0628\u062a \u0627 \u0641\u064a \u0645\u062b\u064a\u0644\u0627\u062a \u0627\u0644\u0639\u0645\u0644 \u060c \u0641\u0642\u062f \u062a\u0643\u0648\u0646 \u0623\u064a \u0645\u062d\u0627\u0648\u0644\u0629 \u0644\u062a\u062c\u0627\u0648\u0632 \u0646\u0638\u0627\u0645 \u062d\u0645\u0627\u064a\u0629 \u0627\u0644\u0646\u0633\u062e \u0645\u0646 \u0647\u0630\u0627 \u0627\u0644\u0642\u0628\u064a\u0644 \u0642\u0627\u0628\u0644\u0629 \u0644\u0644\u062a\u0646\u0641\u064a\u0630 \u0639\u0644\u0649 \u0627\u0644\u0631\u063a\u0645 \u0645\u0646 \u0623\u0646 \u0645\u0643\u062a\u0628 \u062d\u0642\u0648\u0642 \u0627\u0644\u0637\u0628\u0639 \u0648\u0627\u0644\u0646\u0634\u0631 \u0627\u0644\u0623\u0645\u0631\u064a\u0643\u064a \u064a\u0631\u0627\u062c\u0639 \u062d\u0627\u0644\u064a \u0627 \u0639\u0645\u0644\u064a\u0629 \u0648\u0636\u0639 \u0642\u0648\u0627\u0639\u062f \u0645\u0643\u0627\u0641\u062d\u0629 \u0627\u0644\u0627\u062d\u062a\u0643\u0627\u0631 \u0628\u0645\u0648\u062c\u0628 \u0642\u0627\u0646\u0648\u0646 \u062d\u0642\u0648\u0642 \u0627\u0644\u0645\u0624\u0644\u0641 \u0644\u0644\u0623\u0644\u0641\u064a\u0629 \u0627\u0644\u0631\u0642\u0645\u064a\u0629 \u062a\u0634\u0645\u0644 \u0625\u0639\u0641\u0627\u0621\u0627\u062a \u0645\u0643\u0627\u0641\u062d\u0629 \u0627\u0644\u062a\u062c\u0627\u0648\u0632\u0627\u062a \u0627\u0644\u0645\u0637\u0628\u0642\u0629 \u0628\u0645\u0648\u062c\u0628 \u0642\u0627\u0646\u0648\u0646 \u0627\u0644\u0623\u0644\u0641\u064a\u0629 \u0627\u0644\u062c\u062f\u064a\u062f\u0629 \u0644\u062d\u0642\u0648\u0642 \u0637\u0628\u0639 \u0648\u0646\u0634\u0631 \u0627\u0644\u0645\u0648\u0627\u062f \u0627\u0644\u0631\u0642\u0645\u064a\u0629 \u062a\u0644\u0643 \u0627\u0644\u0645\u0648\u062c\u0648\u062f\u0629 \u0641\u064a \u0627\u0644\u0628\u0631\u0627\u0645\u062c \u0627\u0644\u0645\u0635\u0645\u0645\u0629 \u0644\u062a\u0635\u0641\u064a\u0629 \u0645\u0648\u0627\u0642\u0639 \u0627\u0644\u0648\u064a\u0628 \u0627\u0644\u062a\u064a \u064a \u0646\u0638\u0631 \u0625\u0644\u064a\u0647\u0627 \u0639\u0645\u0648\u0645 \u0627 \u0639\u0644\u0649 \u0623\u0646\u0647\u0627 \u063a\u064a\u0631 \u0641\u0639\u0627\u0644\u0629 \u0628\u0631\u0646\u0627\u0645\u062c \u0641\u0644\u062a\u0631\u0629 \u0645\u0648\u0627\u0642\u0639 \u0627\u0644\u0648\u064a\u0628 \u0627\u0644\u062e\u0627\u0635\u0629 \u0628\u0633\u0644\u0627\u0645\u0629 \u0627\u0644\u0637\u0641\u0644 \u0648\u062a\u0635\u0641\u064a\u0629 \u0627\u0644\u0645\u0643\u062a\u0628\u0627\u062a \u0627\u0644\u0639\u0627\u0645\u0629 \u0648\u062a\u0633\u0628\u0628\u062a \u0641\u064a \u0627\u0644\u062a\u062d\u0627\u064a\u0644 \u0639\u0644\u0649 \u0622\u0644\u064a\u0627\u062a \u062d\u0645\u0627\u064a\u0629 \u0627\u0644\u0646\u0633\u062e \u0627\u0644\u062a\u064a \u062a\u0639\u0637\u0644\u062a \u0645\u062b\u064a\u0644 \u0627\u0644\u0639\u0645\u0644 \u0644\u062a\u0635\u0628\u062d \u063a\u064a\u0631 \u0635\u0627\u0644\u062d\u0629 \u0644\u0644\u0639\u0645\u0644 \u0623\u0648 \u0627\u0644\u062a\u064a \u0644\u0645 \u062a\u0639\u062f \u0645\u0639\u062a\u0645\u062f\u0629 \u0645\u0646 \u0642\u0628\u0644 \u0627\u0644\u0634\u0631\u0643\u0627\u062a \u0627\u0644\u0645\u0635\u0646\u0639\u0629 \u0644\u0647\u0627 .", "qas": [{"question": "\u0645\u0627 \u0647\u0648 \u0642\u0627\u0646\u0648\u0646 \u0627\u0644\u0648\u0644\u0627\u064a\u0627\u062a \u0627\u0644\u0645\u062a\u062d\u062f\u0629 \u0627\u0644\u0630\u064a \u064a\u0633\u062a\u062e\u062f\u0645 \u062d\u0642\u0648\u0642 \u0627\u0644\u0645\u0644\u0643\u064a\u0629 \u0627\u0644\u0641\u0643\u0631\u064a\u0629 \u0644\u0644\u0648\u064a\u0628\u0648 \u0628\u0627\u0639\u062a\u0628\u0627\u0631\u0647 \u0627\u0644\u0639\u0646\u0648\u0627\u0646 \u0627\u0644\u0623\u0648\u0644\u061f", "id": "5726d6bcdd62a815002e91f6", "answers": [{"text": "DMCA", "answer_start": 73}]}, {"question": "\u0645\u0627 \u0627\u0644\u0630\u064a \u064a\u0637\u0644\u0642 \u0639\u0644\u064a\u0647 \u0639\u0646\u062f\u0645\u0627 \u064a\u0643\u0633\u0631 \u0634\u062e\u0635 \u0645\u0627 \u0627\u0644\u062a\u0634\u0641\u064a\u0631 \u0639\u0645\u062f\u0627\u064b \u0641\u064a \u0641\u064a\u0644\u0645 \u0623\u0648 \u0644\u0639\u0628\u0629\u061f", "id": "5726d6bcdd62a815002e91f7", "answers": [{"text": "\u0645\u0646 \u0627\u0644\u062a\u062d\u0627\u064a\u0644 \u0639\u0644\u0649 \u0625\u062c\u0631\u0627\u0621 \u062a\u0643\u0646\u0648\u0644\u0648\u062c\u064a", "answer_start": 176}]}, {"question": "\u0639\u0645\u0648\u0645\u0627 \u0625\u0639\u0641\u0627\u0621\u0627\u062a \u0645\u0643\u0627\u0641\u062d\u0629 \u0627\u0644\u062a\u062c\u0627\u0648\u0632\u0627\u062a \u0623\u0646 \u062a\u0643\u0648\u0646 \u0645\u0627\u0630\u0627\u061f", "id": "5726d6bcdd62a815002e91f8", "answers": [{"text": "\u063a\u064a\u0631 \u0641\u0639\u0627\u0644\u0629", "answer_start": 772}]}, {"question": "\u0645\u0627 \u0647\u064a \u0628\u0631\u0627\u0645\u062c \u0633\u0644\u0627\u0645\u0629 \u0627\u0644\u0637\u0641\u0644 \u0648\u0645\u0643\u062a\u0628\u0629 \u0639\u0627\u0645\u0629 \u062a\u0633\u062a\u062e\u062f\u0645 \u0644\u0644\u062a\u0635\u0641\u064a\u0629\u061f", "id": "5726d6bcdd62a815002e91f9", "answers": [{"text": "\u0645\u0648\u0627\u0642\u0639 \u0627\u0644\u0648\u064a\u0628", "answer_start": 727}]}]}, {"context": "\u0628\u0627\u0644\u0625\u0636\u0627\u0641\u0629 \u0625\u0644\u0649 \u0630\u0644\u0643 \u060c \u064a \u0641\u0647\u0645 \u0627\u0644\u0622\u0646 \u0627\u0644\u0648\u0633\u0637\u0627\u0621 \u0639\u0645\u0648\u0645 \u0627 \u0639\u0644\u0649 \u0623\u0646\u0647\u0645 \u064a\u0634\u0645\u0644\u0648\u0646 \u0628\u0648\u0627\u0628\u0627\u062a \u0627\u0644\u0625\u0646\u062a\u0631\u0646\u062a \u0648\u0645\u0648\u0641\u0631\u064a \u0627\u0644\u0628\u0631\u0627\u0645\u062c \u0648\u0627\u0644\u0623\u0644\u0639\u0627\u0628 \u060c \u0648\u0627\u0644\u0630\u064a\u0646 \u064a\u0642\u062f\u0645\u0648\u0646 \u0645\u0639\u0644\u0648\u0645\u0627\u062a \u0627\u0641\u062a\u0631\u0627\u0636\u064a\u0629 \u0645\u062b\u0644 \u0627\u0644\u0645\u0646\u062a\u062f\u064a\u0627\u062a \u0627\u0644\u062a\u0641\u0627\u0639\u0644\u064a\u0629 \u0648\u0645\u0631\u0627\u0641\u0642 \u0627\u0644\u062a\u0639\u0644\u064a\u0642 \u0645\u0639 \u0623\u0648 \u0628\u062f\u0648\u0646 \u0646\u0638\u0627\u0645 \u062a\u0639\u062f\u064a\u0644 \u060c \u0648\u0645\u062c\u0645\u0639\u0627\u062a \u0645\u0646 \u0623\u0646\u0648\u0627\u0639 \u0645\u062e\u062a\u0644\u0641\u0629 \u060c \u0645\u062b\u0644 \u0645\u062c\u0645\u0639\u064a \u0627\u0644\u0623\u062e\u0628\u0627\u0631 \u0648\u0627\u0644\u062c\u0627\u0645\u0639\u0627\u062a \u0648\u0627\u0644\u0645\u0643\u062a\u0628\u0627\u062a \u0648\u0627\u0644\u0623\u0631\u0634\u064a\u0641\u0627\u062a \u0648\u0645\u062d\u0631\u0643\u0627\u062a \u0627\u0644\u0628\u062d\u062b \u0639\u0644\u0649 \u0627\u0644\u0648\u064a\u0628 \u0648\u063a\u0631\u0641 \u0627\u0644\u062f\u0631\u062f\u0634\u0629 \u0648\u0645\u062f\u0648\u0646\u0627\u062a \u0627\u0644\u0648\u064a\u0628 \u0648\u0627\u0644\u0642\u0648\u0627\u0626\u0645 \u0627\u0644\u0628\u0631\u064a\u062f\u064a\u0629 \u0648\u0623\u064a \u0645\u0648\u0642\u0639 \u0648\u064a\u0628 \u064a\u0648\u0641\u0631 \u0627\u0644\u0648\u0635\u0648\u0644 \u0625\u0644\u0649 \u0645\u062d\u062a\u0648\u0649 \u0627\u0644\u0637\u0631\u0641 \u0627\u0644\u062b\u0627\u0644\u062b \u0645\u0646 \u062e\u0644\u0627\u0644 \u060c \u0639\u0644\u0649 \u0633\u0628\u064a\u0644 \u0627\u0644\u0645\u062b\u0627\u0644 \u060c \u0627\u0644\u0627\u0631\u062a\u0628\u0627\u0637\u0627\u062a \u0627\u0644\u062a\u0634\u0639\u0628\u064a\u0629 \u060c \u0639\u0646\u0635\u0631 \u062d\u0627\u0633\u0645 \u0641\u064a \u0634\u0628\u0643\u0629 \u0627\u0644\u0648\u064a\u0628 \u0627\u0644\u0639\u0627\u0644\u0645\u064a\u0629 .", "qas": [{"question": "\u0645\u0627 \u0627\u0644\u0630\u064a \u064a\u0634\u0645\u0644 \u0628\u0648\u0627\u0628\u0627\u062a \u0627\u0644\u0625\u0646\u062a\u0631\u0646\u062a \u0648\u0627\u0644\u0628\u0631\u0645\u062c\u064a\u0627\u062a \u0648\u0627\u0644\u0623\u0644\u0639\u0627\u0628\u061f", "id": "5726d735dd62a815002e9206", "answers": [{"text": "\u0627\u0644\u0648\u0633\u0637\u0627\u0621", "answer_start": 30}]}, {"question": "\u0645\u0627 \u0647\u064a \u0627\u0644\u0623\u0645\u062b\u0644\u0629 \u0627\u0644\u062a\u064a \u062a\u0648\u0641\u0631 \u0645\u0639\u0644\u0648\u0645\u0627\u062a \u0627\u0641\u062a\u0631\u0627\u0636\u064a\u0629\u061f", "id": "5726d735dd62a815002e9207", "answers": [{"text": "\u0627\u0644\u0645\u0646\u062a\u062f\u064a\u0627\u062a \u0627\u0644\u062a\u0641\u0627\u0639\u0644\u064a\u0629 \u0648\u0645\u0631\u0627\u0641\u0642 \u0627\u0644\u062a\u0639\u0644\u064a\u0642", "answer_start": 138}]}, {"question": "\u0627\u0644\u0623\u062e\u0628\u0627\u0631 \u0648\u0627\u0644\u062c\u0627\u0645\u0639\u0627\u062a \u0648\u0627\u0644\u0645\u0643\u062a\u0628\u0627\u062a \u0648\u0627\u0644\u0645\u062d\u0641\u0648\u0638\u0627\u062a \u0623\u0645\u062b\u0644\u0629 \u0639\u0644\u0649 \u0645\u0627\u0630\u0627\u061f", "id": "5726d735dd62a815002e9208", "answers": [{"text": "\u0645\u0639", "answer_start": 117}]}, {"question": "\u0645\u0627 \u0647\u0648 \u0627\u0644\u0639\u0646\u0635\u0631 \u0627\u0644\u0645\u0647\u0645 \u0641\u064a \u0634\u0628\u0643\u0629 \u0627\u0644\u0648\u064a\u0628 \u0627\u0644\u0639\u0627\u0644\u0645\u064a\u0629\u061f", "id": "5726d735dd62a815002e9209", "answers": [{"text": "\u0628\u0648\u0627\u0628\u0627\u062a", "answer_start": 61}]}]}, {"context": "\u062a\u0631\u0643\u0632 \u0627\u0644\u0642\u0636\u0627\u064a\u0627 \u0627\u0644\u0645\u0628\u0643\u0631\u0629 \u0644\u0644\u0645\u062d\u0643\u0645\u0629 \u0639\u0644\u0649 \u0645\u0633\u0624\u0648\u0644\u064a\u0629 \u0645\u0632\u0648\u062f\u064a \u062e\u062f\u0645\u0629 \u0627\u0644\u0625\u0646\u062a\u0631\u0646\u062a ISP \u0639\u0646 \u0627\u0633\u062a\u0636\u0627\u0641\u0629 \u0623\u0648 \u0646\u0642\u0644 \u0623\u0648 \u0646\u0634\u0631 \u0645\u062d\u062a\u0648\u0649 \u0645\u0642\u062f\u0645 \u0645\u0646 \u0627\u0644\u0645\u0633\u062a\u062e\u062f\u0645 \u064a\u0645\u0643\u0646 \u0627\u062a\u062e\u0627\u0630\u0647 \u0628\u0645\u0648\u062c\u0628 \u0627\u0644\u0642\u0627\u0646\u0648\u0646 \u0627\u0644\u0645\u062f\u0646\u064a \u0623\u0648 \u0627\u0644\u062c\u0646\u0627\u0626\u064a \u060c \u0645\u062b\u0644 \u0627\u0644\u062a\u0634\u0647\u064a\u0631 \u0623\u0648 \u0627\u0644\u062a\u0634\u0647\u064a\u0631 \u0623\u0648 \u0627\u0644\u0645\u0648\u0627\u062f \u0627\u0644\u0625\u0628\u0627\u062d\u064a\u0629 . \u0646\u0638\u0631 \u0627 \u0644\u0623\u0646 \u0627\u0644\u0645\u062d\u062a\u0648\u0649 \u0627\u0644\u0645\u062e\u062a\u0644\u0641 \u062a\u0645 \u0627\u0644\u0646\u0638\u0631 \u0641\u064a\u0647 \u0641\u064a \u0627\u0644\u0646\u0638\u0645 \u0627\u0644\u0642\u0627\u0646\u0648\u0646\u064a\u0629 \u0627\u0644\u0645\u062e\u062a\u0644\u0641\u0629 \u060c \u0648\u0641\u064a \u063a\u064a\u0627\u0628 \u062a\u0639\u0631\u064a\u0641\u0627\u062a \u0645\u0634\u062a\u0631\u0643\u0629 \u0644\u0640 \u0645\u0632\u0648\u062f\u064a \u062e\u062f\u0645\u0627\u062a \u0627\u0644\u0625\u0646\u062a\u0631\u0646\u062a \u0623\u0648 \u0644\u0648\u062d\u0627\u062a \u0627\u0644\u0646\u0634\u0631\u0627\u062a \u0623\u0648 \u0627\u0644\u0646\u0627\u0634\u0631\u064a\u0646 \u0639\u0644\u0649 \u0627\u0644\u0625\u0646\u062a\u0631\u0646\u062a \u060c \u0641\u0625\u0646 \u0627\u0644\u0642\u0627\u0646\u0648\u0646 \u0627\u0644\u0645\u0628\u0643\u0631 \u0627\u0644\u062e\u0627\u0635 \u0628\u0645\u0633\u0624\u0648\u0644\u064a\u0629 \u0627\u0644\u0648\u0633\u0637\u0627\u0621 \u0639\u0628\u0631 \u0627\u0644\u0625\u0646\u062a\u0631\u0646\u062a \u064a\u062e\u062a\u0644\u0641 \u0627\u062e\u062a\u0644\u0627\u0641 \u0627 \u0643\u0628\u064a\u0631 \u0627 \u0645\u0646 \u0628\u0644\u062f \u0625\u0644\u0649 \u0622\u062e\u0631 . \u0635\u062f\u0631\u062a \u0623\u0648\u0644 \u0642\u0648\u0627\u0646\u064a\u0646 \u0628\u0634\u0623\u0646 \u0645\u0633\u0624\u0648\u0644\u064a\u0629 \u0627\u0644\u0648\u0633\u0637\u0627\u0621 \u0639\u0644\u0649 \u0627\u0644\u0625\u0646\u062a\u0631\u0646\u062a \u0645\u0646 \u0645\u0646\u062a\u0635\u0641 \u0627\u0644\u062a\u0633\u0639\u064a\u0646\u064a\u0627\u062a \u0648\u0645\u0627 \u0628\u0639\u062f\u0647\u0627 . \u0628\u062d\u0627\u062c\u0629 \u0644\u0645\u0635\u062f\u0631", "qas": [{"question": "\u0645\u0646 \u0627\u0644\u0630\u064a \u0631\u0643\u0632\u062a \u0639\u0644\u064a\u0647 \u0642\u0636\u0627\u064a\u0627 \u0627\u0644\u0645\u062d\u0627\u0643\u0645 \u0627\u0644\u0645\u0628\u0643\u0631\u0629\u061f", "id": "5726d791f1498d1400e8ecc2", "answers": [{"text": "\u0645\u0632\u0648\u062f\u064a \u062e\u062f\u0645\u0629 \u0627\u0644\u0625\u0646\u062a\u0631\u0646\u062a", "answer_start": 41}]}, {"question": "\u0645\u0627 \u064a\u0645\u0643\u0646 \u0645\u0642\u0627\u0636\u0627\u062a\u0647 \u0628\u0645\u0648\u062c\u0628 \u0627\u0644\u0642\u0627\u0646\u0648\u0646 \u0627\u0644\u0645\u062f\u0646\u064a \u0623\u0648 \u0627\u0644\u062c\u0646\u0627\u0626\u064a\u061f", "id": "5726d791f1498d1400e8ecc3", "answers": [{"text": "\u0627\u0644\u062a\u0634\u0647\u064a\u0631 \u0623\u0648 \u0627\u0644\u062a\u0634\u0647\u064a\u0631 \u0623\u0648 \u0627\u0644\u0645\u0648\u0627\u062f \u0627\u0644\u0625\u0628\u0627\u062d\u064a\u0629", "answer_start": 163}]}, {"question": "\u0645\u0627 \u0647\u0648 \u0646\u062a\u064a\u062c\u0629 \u0627\u0644\u0642\u0627\u0646\u0648\u0646 \u0627\u0644\u0645\u0628\u0643\u0631 \u0644\u0644\u0645\u0633\u0624\u0648\u0644\u064a\u0629 \u0639\u0628\u0631 \u0627\u0644\u0625\u0646\u062a\u0631\u0646\u062a\u061f", "id": "5726d791f1498d1400e8ecc4", "answers": [{"text": "\u0627\u062e\u062a\u0644\u0627\u0641 \u0627 \u0643\u0628\u064a\u0631 \u0627 \u0645\u0646 \u0628\u0644\u062f \u0625\u0644\u0649 \u0622\u062e\u0631", "answer_start": 425}]}, {"question": "\u0645\u062a\u0649 \u062a\u0645 \u062a\u0645\u0631\u064a\u0631 \u0642\u0648\u0627\u0646\u064a\u0646 \u0627\u0644\u0645\u0633\u0624\u0648\u0644\u064a\u0629 \u0627\u0644\u0623\u0648\u0644\u0649\u061f", "id": "5726d791f1498d1400e8ecc5", "answers": [{"text": "\u0645\u0646\u062a\u0635\u0641", "answer_start": 511}]}]}, {"context": "\u064a\u0648\u0641\u0631 \u0642\u0627\u0646\u0648\u0646 \u062d\u0642\u0648\u0642 \u0627\u0644\u0645\u0624\u0644\u0641 \u0644\u0644\u0623\u0644\u0641\u064a\u0629 \u0627\u0644\u0631\u0642\u0645\u064a\u0629 \u0627\u0644\u0623\u0645\u0631\u064a\u0643\u064a 1998 \u0648\u0627\u0644\u062a\u0648\u062c\u064a\u0647 \u0627\u0644\u0623\u0648\u0631\u0648\u0628\u064a \u0644\u0644\u062a\u062c\u0627\u0631\u0629 \u0627\u0644\u0625\u0644\u0643\u062a\u0631\u0648\u0646\u064a\u0629 2000 \u0644\u0644\u0648\u0633\u0637\u0627\u0621 \u0639\u0628\u0631 \u0627\u0644\u0625\u0646\u062a\u0631\u0646\u062a \u0645\u0646\u0627\u0639\u0629 \u0642\u0627\u0646\u0648\u0646\u064a\u0629 \u0645\u062d\u062f\u0648\u062f\u0629 \u0645\u0646 \u0627\u0644\u0645\u0633\u0624\u0648\u0644\u064a\u0629 \u0639\u0646 \u0627\u0646\u062a\u0647\u0627\u0643 \u062d\u0642\u0648\u0642 \u0627\u0644\u0646\u0634\u0631 . \u0644\u0627 \u064a\u062a\u062d\u0645\u0644 \u0627\u0644\u0648\u0633\u0637\u0627\u0621 \u0639\u0628\u0631 \u0627\u0644\u0625\u0646\u062a\u0631\u0646\u062a \u0627\u0633\u062a\u0636\u0627\u0641\u0629 \u0627\u0644\u0645\u062d\u062a\u0648\u0649 \u0627\u0644\u0630\u064a \u064a\u0646\u062a\u0647\u0643 \u062d\u0642\u0648\u0642 \u0627\u0644\u0637\u0628\u0639 \u0648\u0627\u0644\u0646\u0634\u0631 \u060c \u0637\u0627\u0644\u0645\u0627 \u0623\u0646\u0647\u0645 \u0644\u0627 \u064a\u0639\u0631\u0641\u0648\u0646 \u0639\u0646\u0647 \u0648\u064a\u062a\u062e\u0630\u0648\u0646 \u0625\u062c\u0631\u0627\u0621\u0627\u062a \u0628\u0645\u062c\u0631\u062f \u0644\u0641\u062a \u0627\u0646\u062a\u0628\u0627\u0647\u0647\u0645 \u0625\u0644\u0649 \u0627\u0644\u0645\u062d\u062a\u0648\u0649 \u0627\u0644\u0645\u062e\u0627\u0644\u0641 . \u0641\u064a \u0642\u0627\u0646\u0648\u0646 \u0627\u0644\u0648\u0644\u0627\u064a\u0627\u062a \u0627\u0644\u0645\u062a\u062d\u062f\u0629 \u060c \u064a\u062a\u0645\u064a\u0632 \u0647\u0630\u0627 \u0628\u0623\u0646\u0647 \u0623\u062d\u0643\u0627\u0645 \u0627\u0644\u0645\u0644\u0627\u0630 \u0627\u0644\u0622\u0645\u0646 . \u0628\u0645\u0648\u062c\u0628 \u0627\u0644\u0642\u0627\u0646\u0648\u0646 \u0627\u0644\u0623\u0648\u0631\u0648\u0628\u064a \u060c \u0641\u0625\u0646 \u0627\u0644\u0645\u0628\u0627\u062f\u0626 \u0627\u0644\u062d\u0627\u0643\u0645\u0629 \u0644\u0645\u0642\u062f\u0645\u064a \u062e\u062f\u0645\u0627\u062a \u0627\u0644\u0625\u0646\u062a\u0631\u0646\u062a \u0647\u064a \u0645\u062c\u0631\u062f \u0642\u0646\u0627\u0629 \u060c \u0648\u0647\u0630\u0627 \u064a\u0639\u0646\u064a \u0623\u0646\u0647\u0627 \u0623\u0646\u0627\u0628\u064a\u0628 \u0645\u062d\u0627\u064a\u062f\u0629 \u062f\u0648\u0646 \u0639\u0644\u0645 \u0628\u0645\u0627 \u064a\u062d\u0645\u0644\u0648\u0646\u0647 \u0648 \u0639\u062f\u0645 \u0627\u0644\u0627\u0644\u062a\u0632\u0627\u0645 \u0628\u0627\u0644\u0645\u0631\u0627\u0642\u0628\u0629 \u064a\u0639\u0646\u064a \u0623\u0646\u0647 \u0644\u0627 \u064a\u0645\u0643\u0646 \u0645\u0646\u062d\u0647\u0645 \u062a\u0641\u0648\u064a\u0636 \u0627 \u0639\u0627\u0645 \u0627 \u0645\u0646 \u062c\u0627\u0646\u0628 \u0627\u0644\u062d\u0643\u0648\u0645\u0627\u062a \u0644\u0645\u0631\u0627\u0642\u0628\u0629 \u0627\u0644\u0645\u062d\u062a\u0648\u0649 . \u064a\u0639\u062f \u0647\u0630\u0627\u0646 \u0627\u0644\u0645\u0628\u062f\u0623\u0627\u0646 \u0639\u0627\u0626\u0642 \u0627 \u0623\u0645\u0627\u0645 \u0628\u0639\u0636 \u0623\u0634\u0643\u0627\u0644 \u062a\u0637\u0628\u064a\u0642 \u062d\u0642\u0648\u0642 \u0627\u0644\u0637\u0628\u0639 \u0648\u0627\u0644\u0646\u0634\u0631 \u0639\u0628\u0631 \u0627\u0644\u0625\u0646\u062a\u0631\u0646\u062a \u0648\u0643\u0627\u0646\u0627 \u0627\u0644\u0633\u0628\u0628 \u0648\u0631\u0627\u0621 \u0645\u062d\u0627\u0648\u0644\u0629 \u062a\u0639\u062f\u064a\u0644 \u062d\u0632\u0645\u0629 \u0627\u0644\u0627\u062a\u0635\u0627\u0644\u0627\u062a \u0627\u0644\u0623\u0648\u0631\u0648\u0628\u064a\u0629 \u0641\u064a \u0639\u0627\u0645 2009 \u0644\u062f\u0639\u0645 \u0627\u0644\u062a\u062f\u0627\u0628\u064a\u0631 \u0627\u0644\u062c\u062f\u064a\u062f\u0629 \u0644\u0645\u0643\u0627\u0641\u062d\u0629 \u0627\u0646\u062a\u0647\u0627\u0643 \u062d\u0642\u0648\u0642 \u0627\u0644\u0646\u0634\u0631 .", "qas": [{"question": "\u0645\u0627 \u0647\u0648 \u0627\u0644\u0642\u0627\u0646\u0648\u0646 \u0627\u0644\u0630\u064a \u0635\u062f\u0631 \u0641\u064a \u0627\u0644\u0648\u0644\u0627\u064a\u0627\u062a \u0627\u0644\u0645\u062a\u062d\u062f\u0629 \u0641\u064a \u0639\u0627\u0645 1998 \u0648\u0627\u0644\u0630\u064a \u0623\u0639\u0637\u0649 \u0627\u0644\u0648\u0633\u0637\u0627\u0621 \u0639\u0644\u0649 \u0627\u0644\u0625\u0646\u062a\u0631\u0646\u062a \u062d\u0635\u0627\u0646\u0629 \u0642\u0627\u0646\u0648\u0646\u064a\u0629 \u0645\u062d\u062f\u0648\u062f\u0629\u061f", "id": "5726d7f05951b619008f7fb1", "answers": [{"text": "\u0642\u0627\u0646\u0648\u0646 \u062d\u0642\u0648\u0642 \u0627\u0644\u0645\u0624\u0644\u0641 \u0644\u0644\u0623\u0644\u0641\u064a\u0629 \u0627\u0644\u0631\u0642\u0645\u064a\u0629", "answer_start": 5}]}, {"question": "\u0643\u064a\u0641 \u064a\u062a\u0645\u064a\u0632 \u0647\u0630\u0627 \u0627\u0644\u0642\u0627\u0646\u0648\u0646 \u0641\u064a \u0627\u0644\u0648\u0644\u0627\u064a\u0627\u062a \u0627\u0644\u0645\u062a\u062d\u062f\u0629\u061f", "id": "5726d7f05951b619008f7fb2", "answers": [{"text": "\u0627\u0644\u0645\u0644\u0627\u0630 \u0627\u0644\u0622\u0645\u0646", "answer_start": 382}]}, {"question": "\u0641\u064a \u0627\u0644\u0627\u062a\u062d\u0627\u062f \u0627\u0644\u0623\u0648\u0631\u0648\u0628\u064a \u060c \u0645\u0627 \u0647\u064a \u0627\u0644\u0645\u0628\u0627\u062f\u0626 \u0627\u0644\u062a\u064a \u062a\u062d\u0643\u0645 \u0645\u0642\u062f\u0645\u064a \u062e\u062f\u0645\u0627\u062a \u0627\u0644\u0625\u0646\u062a\u0631\u0646\u062a\u061f", "id": "5726d7f05951b619008f7fb3", "answers": [{"text": "\u064a\u0639\u0646\u064a \u0623\u0646\u0647\u0627", "answer_start": 484}]}, {"question": "\u0645\u0627 \u064a\u0633\u0645\u0649 \u0639\u0646\u062f\u0645\u0627 \u0644\u0627 \u064a\u0645\u0643\u0646 \u0625\u0639\u0637\u0627\u0621 \u0627\u0644\u0648\u0633\u0637\u0627\u0621 \u0645\u0646 \u0642\u0628\u0644 \u0627\u0644\u062d\u0643\u0648\u0645\u0627\u062a \u0644\u0645\u0631\u0627\u0642\u0628\u0629 \u0645\u0627 \u064a\u062d\u062f\u062b \u0639\u0644\u0649 \u062e\u062f\u0645\u0627\u062a\u0647\u0645\u061f", "id": "5726d7f05951b619008f7fb4", "answers": [{"text": "\u0644\u0627 \u064a\u062a\u062d\u0645\u0644", "answer_start": 174}]}, {"question": "\u0645\u0627 \u0627\u0644\u0630\u064a \u062a\u0645 \u062a\u0639\u062f\u064a\u0644\u0647 \u0641\u064a \u0639\u0627\u0645 2009 \u0644\u062f\u0639\u0645 \u0637\u0631\u0642 \u062c\u062f\u064a\u062f\u0629 \u0644\u0645\u0646\u0639 \u0627\u0646\u062a\u0647\u0627\u0643 \u062d\u0642\u0648\u0642 \u0627\u0644\u0646\u0634\u0631\u061f", "id": "5726d7f05951b619008f7fb5", "answers": [{"text": "\u062d\u0632\u0645\u0629 \u0627\u0644\u0627\u062a\u0635\u0627\u0644\u0627\u062a \u0627\u0644\u0623\u0648\u0631\u0648\u0628\u064a\u0629", "answer_start": 732}]}]}, {"context": "\u0647\u0630\u0647 \u0627\u0644\u0623\u0646\u0648\u0627\u0639 \u0645\u0646 \u0627\u0644\u0648\u0633\u0637\u0627\u0621 \u0644\u0627 \u062a\u0633\u062a\u0636\u064a\u0641 \u0623\u0648 \u062a\u0646\u0642\u0644 \u0627\u0644\u0645\u062d\u062a\u0648\u0649 \u0627\u0644\u0645\u062e\u0627\u0644\u0641 \u060c \u0628\u0623\u0646\u0641\u0633\u0647\u0645 \u060c \u0648\u0644\u0643\u0646 \u0642\u062f \u062a\u0639\u062a\u0628\u0631 \u0641\u064a \u0628\u0639\u0636 \u0627\u0644\u0645\u062d\u0627\u0643\u0645 \u062a\u0634\u062c\u064a\u0639 \u0627 \u0623\u0648 \u062a\u0645\u0643\u064a\u0646 \u0627 \u0623\u0648 \u062a\u0633\u0647\u064a\u0644 \u0627 \u0644\u0627\u0646\u062a\u0647\u0627\u0643 \u0627\u0644\u0645\u0633\u062a\u062e\u062f\u0645\u064a\u0646 . \u0642\u062f \u064a\u0634\u0645\u0644 \u0647\u0624\u0644\u0627\u0621 \u0627\u0644\u0648\u0633\u0637\u0627\u0621 \u0645\u0624\u0644\u0641\u064a \u0648\u0646\u0627\u0634\u0631\u064a\u0646 \u0648\u0645\u0633\u0648\u0642\u064a \u0628\u0631\u0646\u0627\u0645\u062c \u0634\u0628\u0643\u0629 \u0646\u0638\u064a\u0631 \u0625\u0644\u0649 \u0646\u0638\u064a\u0631 \u060c \u0648\u0645\u0648\u0627\u0642\u0639 \u0627\u0644\u0648\u064a\u0628 \u0627\u0644\u062a\u064a \u062a\u062a\u064a\u062d \u0644\u0644\u0645\u0633\u062a\u062e\u062f\u0645\u064a\u0646 \u062a\u0646\u0632\u064a\u0644 \u0645\u062b\u0644 \u0647\u0630\u0627 \u0627\u0644\u0628\u0631\u0646\u0627\u0645\u062c . \u0641\u064a \u062d\u0627\u0644\u0629 \u0628\u0631\u0648\u062a\u0648\u0643\u0648\u0644 \u0628\u064a\u062a\u062a\u0648\u0631\u0631\u064a\u0646\u062a \u060c \u0642\u062f \u064a\u0634\u0645\u0644 \u0627\u0644\u0648\u0633\u0637\u0627\u0621 \u0645\u062a\u062a\u0628\u0639 \u0627\u0644\u0633\u064a\u0644 \u0648\u0623\u064a \u0645\u0648\u0627\u0642\u0639 \u0648\u064a\u0628 \u0623\u0648 \u0645\u062d\u0631\u0643\u0627\u062a \u0628\u062d\u062b \u062a\u0633\u0647\u0644 \u0627\u0644\u0648\u0635\u0648\u0644 \u0625\u0644\u0649 \u0645\u0644\u0641\u0627\u062a \u0627\u0644\u0633\u064a\u0644 . \u0644\u0627 \u062a\u062d\u062a\u0648\u064a \u0645\u0644\u0641\u0627\u062a \u062a\u0648\u0631\u0631\u064a\u0646\u062a \u0639\u0644\u0649 \u0645\u062d\u062a\u0648\u0649 \u0645\u062d\u0645\u064a \u0628\u062d\u0642\u0648\u0642 \u0627\u0644\u0637\u0628\u0639 \u0648\u0627\u0644\u0646\u0634\u0631 \u060c \u0648\u0644\u0643\u0646\u0647\u0627 \u0642\u062f \u062a\u0634\u064a\u0631 \u0625\u0644\u0649 \u0627\u0644\u0645\u0644\u0641\u0627\u062a \u0627\u0644\u062a\u064a \u062a\u062d\u062a\u0648\u064a\u0647\u0627 \u060c \u0648\u0642\u062f \u062a\u0634\u064a\u0631 \u0625\u0644\u0649 \u0623\u062c\u0647\u0632\u0629 \u0627\u0644\u062a\u062a\u0628\u0639 \u0627\u0644\u062a\u064a \u062a\u0646\u0633\u0642 \u0645\u0634\u0627\u0631\u0643\u0629 \u0647\u0630\u0647 \u0627\u0644\u0645\u0644\u0641\u0627\u062a . \u0628\u0639\u0636 \u0645\u0648\u0627\u0642\u0639 \u0641\u0647\u0631\u0633\u0629 \u0648\u0628\u062d\u062b \u0627\u0644\u062a\u0648\u0631\u0646\u062a \u060c \u0645\u062b\u0644 \u062b\u064a \u0628\u064a\u0631\u0627\u062a\u064a \u0628\u0627\u064a \u060c \u062a\u0634\u062c\u0639 \u0627\u0644\u0622\u0646 \u0639\u0644\u0649 \u0627\u0633\u062a\u062e\u062f\u0627\u0645 \u0631\u0648\u0627\u0628\u0637 \u0627\u0644\u0645\u063a\u0646\u0627\u0637\u064a\u0633 \u060c \u0628\u062f\u0644\u0627 \u0645\u0646 \u0627\u0644\u0631\u0648\u0627\u0628\u0637 \u0627\u0644\u0645\u0628\u0627\u0634\u0631\u0629 \u0644\u0645\u0644\u0641\u0627\u062a \u0627\u0644\u062a\u0648\u0631\u0646\u062a \u060c \u0645\u0645\u0627 \u064a\u062e\u0644\u0642 \u0637\u0628\u0642\u0629 \u0623\u062e\u0631\u0649 \u063a\u064a\u0631 \u0645\u0628\u0627\u0634\u0631\u0629 \u0628\u0627\u0633\u062a\u062e\u062f\u0627\u0645 \u0647\u0630\u0647 \u0627\u0644\u0631\u0648\u0627\u0628\u0637 \u060c \u064a\u062a\u0645 \u0627\u0644\u062d\u0635\u0648\u0644 \u0639\u0644\u0649 \u0645\u0644\u0641\u0627\u062a \u0627\u0644\u062a\u0648\u0631\u0646\u062a \u0645\u0646 \u0623\u0642\u0631\u0627\u0646\u0647 \u0627\u0644\u0622\u062e\u0631\u064a\u0646 \u060c \u0648\u0644\u064a\u0633 \u0645\u0646 \u0645\u0648\u0642\u0639 \u0648\u064a\u0628 \u0645\u0639\u064a\u0646 .", "qas": [{"question": "\u0645\u0627\u0630\u0627 \u0646\u0648\u0639 \u0645\u0639\u064a\u0646 \u0645\u0646 \u0627\u0644\u0648\u0633\u0637\u0627\u0621 \u0644\u0627 \u062a\u0641\u0639\u0644\u061f", "id": "5726d852708984140094d33b", "answers": [{"text": "\u062a\u0633\u062a\u0636\u064a\u0641 \u0623\u0648 \u062a\u0646\u0642\u0644 \u0627\u0644\u0645\u062d\u062a\u0648\u0649 \u0627\u0644\u0645\u062e\u0627\u0644\u0641", "answer_start": 26}]}, {"question": "\u0645\u0627 \u0627\u0644\u0628\u0631\u0648\u062a\u0648\u0643\u0648\u0644 \u0627\u0644\u0630\u064a \u064a\u0633\u062a\u062e\u062f\u0645\u0647 \u0627\u0644\u0648\u0633\u0637\u0627\u0621 \u0648\u0627\u0644\u0630\u064a \u064a\u062a\u0636\u0645\u0646 \u0645\u062a\u062a\u0628\u0639 \u0627\u0644\u0633\u064a\u0644\u061f", "id": "5726d852708984140094d33c", "answers": [{"text": "\u062a\u0648\u0631\u0631\u064a\u0646\u062a", "answer_start": 299}]}, {"question": "\u0645\u0627\u0630\u0627 \u0644\u0627 \u062a\u062d\u062a\u0648\u064a \u0645\u0644\u0641\u0627\u062a Torrent\u061f", "id": "5726d852708984140094d33d", "answers": [{"text": "\u0645\u062d\u062a\u0648\u0649 \u0645\u062d\u0645\u064a \u0628\u062d\u0642\u0648\u0642 \u0627\u0644\u0637\u0628\u0639 \u0648\u0627\u0644\u0646\u0634\u0631", "answer_start": 422}]}, {"question": "\u0645\u0627 \u0647\u0648 \u0645\u0648\u0642\u0639 \u0633\u064a\u0644 \u064a\u0633\u062a\u062e\u062f\u0645 \u0631\u0648\u0627\u0628\u0637 \u0627\u0644\u0645\u063a\u0646\u0627\u0637\u064a\u0633 \u0644\u0645\u0634\u0627\u0631\u0643\u0629 \u0646\u0638\u064a\u0631 \u0625\u0644\u0649 \u0646\u0638\u064a\u0631\u061f", "id": "5726d852708984140094d33e", "answers": [{"text": "\u0645\u0646 \u0623\u0642\u0631\u0627\u0646\u0647", "answer_start": 768}]}]}, {"context": "\u0648\u0645\u0639 \u0630\u0644\u0643 \u060c \u0645\u0627 \u0625\u0630\u0627 \u0643\u0627\u0646 \u0648\u0625\u0644\u0649 \u0623\u064a \u062f\u0631\u062c\u0629 \u0633\u064a\u0643\u0648\u0646 \u0623\u064a \u0645\u0646 \u0647\u0630\u0647 \u0627\u0644\u0623\u0646\u0648\u0627\u0639 \u0645\u0646 \u0627\u0644\u0648\u0633\u0637\u0627\u0621 \u0645\u0633\u0624\u0648\u0644\u064a\u0629 \u062b\u0627\u0646\u0648\u064a\u0629 \u0647\u0648 \u0645\u0648\u0636\u0648\u0639 \u0627\u0644\u062a\u0642\u0627\u0636\u064a \u0627\u0644\u0645\u0633\u062a\u0645\u0631 . \u0627\u0644\u0647\u064a\u0643\u0644 \u0627\u0644\u0644\u0627\u0645\u0631\u0643\u0632\u064a \u0644\u0634\u0628\u0643\u0627\u062a \u0627\u0644\u0646\u062f \u0644\u0644\u0646\u062f \u060c \u0639\u0644\u0649 \u0648\u062c\u0647 \u0627\u0644\u062e\u0635\u0648\u0635 \u060c \u0644\u0627 \u064a\u062a\u0648\u0627\u0641\u0642 \u0628\u0633\u0647\u0648\u0644\u0629 \u0645\u0639 \u0627\u0644\u0642\u0648\u0627\u0646\u064a\u0646 \u0627\u0644\u062d\u0627\u0644\u064a\u0629 \u0627\u0644\u0645\u062a\u0639\u0644\u0642\u0629 \u0628\u0645\u0633\u0624\u0648\u0644\u064a\u0629 \u0627\u0644\u0648\u0633\u0637\u0627\u0621 \u0639\u0628\u0631 \u0627\u0644\u0625\u0646\u062a\u0631\u0646\u062a . \u0623\u0646\u0634\u0623 \u0628\u0631\u0648\u062a\u0648\u0643\u0648\u0644 \u0628\u064a\u062a\u062a\u0648\u0631\u0631\u064a\u0646\u062a \u0628\u0646\u064a\u0629 \u0634\u0628\u0643\u0629 \u0644\u0627 \u0645\u0631\u0643\u0632\u064a\u0629 \u062a\u0645\u0627\u0645 \u0627 \u0645\u0646 \u0623\u062c\u0644 \u062a\u0648\u0632\u064a\u0639 \u0627\u0644\u0645\u0644\u0641\u0627\u062a \u0627\u0644\u0643\u0628\u064a\u0631\u0629 \u0628\u0641\u0639\u0627\u0644\u064a\u0629 . \u064a\u0642\u0627\u0644 \u0625\u0646 \u0627\u0644\u062a\u0637\u0648\u0631\u0627\u062a \u0627\u0644\u0623\u062e\u064a\u0631\u0629 \u0641\u064a \u062a\u0642\u0646\u064a\u0629 \u0646\u0638\u064a\u0631 \u0625\u0644\u0649 \u0646\u0638\u064a\u0631 \u0646\u062d\u0648 \u062a\u0643\u0648\u064a\u0646\u0627\u062a \u0634\u0628\u0643\u0629 \u0623\u0643\u062b\u0631 \u062a\u0639\u0642\u064a\u062f \u0627 \u0643\u0627\u0646\u062a \u0645\u062f\u0641\u0648\u0639\u0629 \u0628\u0631\u063a\u0628\u0629 \u0641\u064a \u062a\u062c\u0646\u0628 \u0627\u0644\u0645\u0633\u0624\u0648\u0644\u064a\u0629 \u0643\u0648\u0633\u0637\u0627\u0621 \u0628\u0645\u0648\u062c\u0628 \u0627\u0644\u0642\u0648\u0627\u0646\u064a\u0646 \u0627\u0644\u062d\u0627\u0644\u064a\u0629 .", "qas": [{"question": "\u0645\u0627 \u0647\u0648 \u0627\u0644\u0648\u0636\u0639 \u0627\u0644\u0642\u0627\u0646\u0648\u0646\u064a \u0644\u0644\u0645\u0633\u0624\u0648\u0644\u064a\u0629 \u0627\u0644\u062b\u0627\u0646\u0648\u064a\u0629\u061f", "id": "5726d8a5708984140094d353", "answers": [{"text": "\u0645\u0648\u0636\u0648\u0639 \u0627\u0644\u062a\u0642\u0627\u0636\u064a \u0627\u0644\u0645\u0633\u062a\u0645\u0631", "answer_start": 87}]}, {"question": "\u0645\u0627 \u0627\u0644\u0630\u064a \u064a\u062c\u0639\u0644 \u0634\u0628\u0643\u0627\u062a \u0627\u0644\u0646\u062f \u0644\u0644\u0646\u062f \u0645\u062e\u062a\u0644\u0641\u0629 \u0639\u0646 \u063a\u064a\u0631\u0647\u0645 \u0645\u0646 \u0645\u0642\u062f\u0645\u064a \u0627\u0644\u062e\u062f\u0645\u0627\u062a \u0639\u0628\u0631 \u0627\u0644\u0625\u0646\u062a\u0631\u0646\u062a\u061f", "id": "5726d8a5708984140094d354", "answers": [{"text": "\u0627\u0644\u0647\u064a\u0643\u0644 \u0627\u0644\u0644\u0627\u0645\u0631\u0643\u0632\u064a", "answer_start": 111}]}, {"question": "\u0645\u0627 \u0647\u0648 \u0627\u0644\u063a\u0631\u0636 \u0627\u0644\u0623\u0648\u0644\u064a \u0644\u0628\u0631\u0648\u062a\u0648\u0643\u0648\u0644 \u062a\u0648\u0631\u0646\u062a\u061f", "id": "5726d8a5708984140094d355", "answers": [{"text": "\u062a\u0648\u0632\u064a\u0639 \u0627\u0644\u0645\u0644\u0641\u0627\u062a \u0627\u0644\u0643\u0628\u064a\u0631\u0629 \u0628\u0641\u0639\u0627\u0644\u064a\u0629", "answer_start": 301}]}, {"question": "\u0645\u0627 \u0647\u064a \u0623\u0633\u0628\u0627\u0628 \u062a\u0643\u0648\u064a\u0646\u0627\u062a \u0627\u0644\u0634\u0628\u0643\u0629 \u0627\u0644\u0623\u0643\u062b\u0631 \u062a\u0639\u0642\u064a\u062f\u064b\u0627 \u0641\u064a \u062a\u0637\u0648\u064a\u0631 \u0628\u0631\u0627\u0645\u062c \u0646\u0638\u064a\u0631 \u0625\u0644\u0649 \u0646\u0638\u064a\u0631\u061f", "id": "5726d8a5708984140094d356", "answers": [{"text": "\u062a\u062c\u0646\u0628 \u0627\u0644\u0645\u0633\u0624\u0648\u0644\u064a\u0629 \u0643\u0648\u0633\u0637\u0627\u0621", "answer_start": 432}]}]}, {"context": "\u062a\u0646\u0635 \u0627\u0644\u0645\u0627\u062f\u0629 10 \u0645\u0646 \u0627\u062a\u0641\u0627\u0642\u064a\u0629 \u0628\u0631\u0646 \u0639\u0644\u0649 \u0623\u0646 \u0627\u0644\u0642\u0648\u0627\u0646\u064a\u0646 \u0627\u0644\u0648\u0637\u0646\u064a\u0629 \u062a\u0646\u0635 \u0639\u0644\u0649 \u0641\u0631\u0636 \u0642\u064a\u0648\u062f \u0639\u0644\u0649 \u062d\u0642 \u0627\u0644\u0645\u0624\u0644\u0641 \u060c \u0628\u062d\u064a\u062b \u0644\u0627 \u062a\u0645\u062a\u062f \u062d\u0645\u0627\u064a\u0629 \u062d\u0642 \u0627\u0644\u0645\u0624\u0644\u0641 \u0625\u0644\u0649 \u0623\u0646\u0648\u0627\u0639 \u0645\u0639\u064a\u0646\u0629 \u0645\u0646 \u0627\u0644\u0627\u0633\u062a\u062e\u062f\u0627\u0645\u0627\u062a \u0627\u0644\u062a\u064a \u062a\u0646\u062f\u0631\u062c \u062a\u062d\u062a \u0627\u0633\u0645 \u0627\u0644\u0645\u0645\u0627\u0631\u0633\u0629 \u0627\u0644\u0639\u0627\u062f\u0644\u0629 \u060c \u0628\u0645\u0627 \u0641\u064a \u0630\u0644\u0643 \u0639\u0644\u0649 \u0633\u0628\u064a\u0644 \u0627\u0644\u0645\u062b\u0627\u0644 \u0644\u0627 \u0627\u0644\u062d\u0635\u0631 \u060c \u0627\u0644\u062d\u062f \u0627\u0644\u0623\u062f\u0646\u0649 \u0645\u0646 \u0627\u0644\u0627\u0642\u062a\u0628\u0627\u0633\u0627\u062a \u0627\u0644\u0645\u0633\u062a\u062e\u062f\u0645\u0629 \u0641\u064a \u0627\u0644\u0635\u062d\u0627\u0641\u0629 \u0648\u0627\u0644\u062a\u0639\u0644\u064a\u0645 . \u0625\u0646 \u0627\u0644\u0642\u0648\u0627\u0646\u064a\u0646 \u0627\u0644\u062a\u064a \u062a\u0646\u0641\u0630 \u0647\u0630\u0647 \u0627\u0644\u0642\u064a\u0648\u062f \u0648\u0627\u0644\u0627\u0633\u062a\u062b\u0646\u0627\u0621\u0627\u062a \u0644\u0644\u0627\u0633\u062a\u062e\u062f\u0627\u0645\u0627\u062a \u0627\u0644\u062a\u064a \u0645\u0646 \u0634\u0623\u0646\u0647\u0627 \u0623\u0646 \u062a\u0646\u062a\u0647\u0643 \u0639\u0644\u0649 \u0646\u0637\u0627\u0642 \u0648\u0627\u0633\u0639 \u062a\u0646\u062f\u0631\u062c \u0636\u0645\u0646 \u0641\u0626\u0627\u062a \u0627\u0644\u0627\u0633\u062a\u062e\u062f\u0627\u0645 \u0627\u0644\u0639\u0627\u062f\u0644 \u0623\u0648 \u0627\u0644\u062a\u0639\u0627\u0645\u0644 \u0627\u0644\u0639\u0627\u062f\u0644 . \u0641\u064a \u0623\u0646\u0638\u0645\u0629 \u0627\u0644\u0642\u0627\u0646\u0648\u0646 \u0627\u0644\u0639\u0627\u0645 \u060c \u062a\u062a\u0636\u0645\u0646 \u0642\u0648\u0627\u0646\u064a\u0646 \u0627\u0644\u0645\u0645\u0627\u0631\u0633\u0629 \u0627\u0644\u0639\u0627\u062f\u0644\u0629 \u0647\u0630\u0647 \u0639\u0627\u062f\u0629 \u0645\u0628\u0627\u062f\u0626 \u0623\u0633\u0627\u0633\u064a\u0629 \u0644\u0643\u062b\u064a\u0631 \u0645\u0646 \u0627\u0644\u0633\u0648\u0627\u0628\u0642 \u0627\u0644\u0642\u0636\u0627\u0626\u064a\u0629 \u0627\u0644\u0633\u0627\u0628\u0642\u0629 \u060c \u0648\u062a\u0639\u062a\u0628\u0631 \u0636\u0631\u0648\u0631\u064a\u0629 \u0644\u062d\u0631\u064a\u0629 \u0627\u0644\u062a\u0639\u0628\u064a\u0631 .", "qas": [{"question": "\u0645\u0627 \u0627\u0644\u0630\u064a \u062a\u0633\u0645\u064a\u0647 \u0627\u0644\u0645\u0627\u062f\u0629 10 \u0645\u0646 \u0627\u062a\u0641\u0627\u0642\u064a\u0629 \u0628\u0631\u0646 \u0627\u0633\u062a\u062e\u062f\u0627\u0645\u0627\u062a \u0645\u0639\u064a\u0646\u0629 \u062a\u062d\u062f \u0645\u0646 \u062d\u0642\u0648\u0642 \u0627\u0644\u0646\u0634\u0631\u061f", "id": "5726d9005951b619008f7fd9", "answers": [{"text": "\u0627\u0644\u0645\u0645\u0627\u0631\u0633\u0629 \u0627\u0644\u0639\u0627\u062f\u0644\u0629", "answer_start": 165}]}, {"question": "\u0623\u064a\u0646 \u0647\u064a \u0627\u0644\u0627\u0642\u062a\u0628\u0627\u0633\u0627\u062a \u0627\u0644\u062d\u062f \u0627\u0644\u0623\u062f\u0646\u0649 \u0627\u0644\u0645\u0633\u062a\u062e\u062f\u0645\u0629 \u0639\u0627\u062f\u0629\u061f", "id": "5726d9005951b619008f7fda", "answers": [{"text": "\u0627\u0644\u0635\u062d\u0627\u0641\u0629 \u0648\u0627\u0644\u062a\u0639\u0644\u064a\u0645", "answer_start": 261}]}, {"question": "\u0645\u0627 \u0647\u064a \u0627\u0644\u0641\u0626\u0627\u062a \u0627\u0644\u062a\u064a \u062a\u0639\u0645\u0644 \u0648\u0627\u0644\u062a\u064a \u0639\u0627\u062f\u0629\u064b \u0645\u0627 \u062a\u0639\u062a\u0628\u0631 \u0627\u0646\u062a\u0647\u0627\u0643\u064b\u0627\u061f", "id": "5726d9005951b619008f7fdb", "answers": [{"text": "\u0627\u0644\u0627\u0633\u062a\u062e\u062f\u0627\u0645 \u0627\u0644\u0639\u0627\u062f\u0644 \u0623\u0648 \u0627\u0644\u062a\u0639\u0627\u0645\u0644 \u0627\u0644\u0639\u0627\u062f\u0644", "answer_start": 390}]}, {"question": "\u0645\u0627\u0630\u0627 \u062a\u0645\u062b\u0644 \u0647\u0630\u0647 \u0627\u0644\u0642\u0648\u0627\u0646\u064a\u0646\u061f", "id": "5726d9005951b619008f7fdc", "answers": [{"text": "\u0645\u0628\u0627\u062f\u0626 \u0623\u0633\u0627\u0633\u064a\u0629 \u0644\u0643\u062b\u064a\u0631 \u0645\u0646 \u0627\u0644\u0633\u0648\u0627\u0628\u0642 \u0627\u0644\u0642\u0636\u0627\u0626\u064a\u0629 \u0627\u0644\u0633\u0627\u0628\u0642\u0629", "answer_start": 491}]}, {"question": "\u0645\u0627 \u0647\u064a \u0647\u0630\u0647 \u0627\u0644\u0642\u0648\u0627\u0646\u064a\u0646 \u0627\u0644\u0623\u0633\u0627\u0633\u064a\u0629 \u0644\u061f", "id": "5726d9005951b619008f7fdd", "answers": [{"text": "\u0644\u062d\u0631\u064a\u0629 \u0627\u0644\u062a\u0639\u0628\u064a\u0631", "answer_start": 554}]}]}, {"context": "\u0645\u062b\u0627\u0644 \u0622\u062e\u0631 \u0647\u0648 \u0645\u0645\u0627\u0631\u0633\u0629 \u0627\u0644\u062a\u0631\u062e\u064a\u0635 \u0627\u0644\u0625\u062c\u0628\u0627\u0631\u064a \u060c \u062d\u064a\u062b \u064a\u0645\u0646\u0639 \u0627\u0644\u0642\u0627\u0646\u0648\u0646 \u0623\u0635\u062d\u0627\u0628 \u062d\u0642\u0648\u0642 \u0627\u0644\u0637\u0628\u0639 \u0648\u0627\u0644\u0646\u0634\u0631 \u0645\u0646 \u0631\u0641\u0636 \u062a\u0631\u062e\u064a\u0635 \u0627\u0633\u062a\u062e\u062f\u0627\u0645\u0627\u062a \u0645\u0639\u064a\u0646\u0629 \u0644\u0623\u0646\u0648\u0627\u0639 \u0645\u0639\u064a\u0646\u0629 \u0645\u0646 \u0627\u0644\u0645\u0635\u0646\u0641\u0627\u062a \u060c \u0645\u062b\u0644 \u0627\u0644\u0645\u0635\u0646\u0641\u0627\u062a \u0627\u0644\u0645\u0648\u0633\u064a\u0642\u064a\u0629 \u0648\u0627\u0644\u0639\u0631\u0648\u0636 \u0627\u0644\u062d\u064a\u0629 \u0644\u0644\u0645\u0648\u0633\u064a\u0642\u0649 . \u062a\u0646\u0635 \u0642\u0648\u0627\u0646\u064a\u0646 \u0627\u0644\u062a\u0631\u062e\u064a\u0635 \u0627\u0644\u0625\u062c\u0628\u0627\u0631\u064a\u0629 \u0639\u0645\u0648\u0645 \u0627 \u0639\u0644\u0649 \u0623\u0646\u0647 \u0641\u064a \u062d\u0627\u0644\u0629 \u0627\u0633\u062a\u062e\u062f\u0627\u0645\u0627\u062a \u0645\u0639\u064a\u0646\u0629 \u0644\u0628\u0639\u0636 \u0627\u0644\u0623\u0639\u0645\u0627\u0644 \u060c \u0644\u0627 \u064a\u062d\u062f\u062b \u0623\u064a \u0627\u0646\u062a\u0647\u0627\u0643 \u0637\u0627\u0644\u0645\u0627 \u064a\u062a\u0645 \u062f\u0641\u0639 \u0631\u0633\u0648\u0645 \u0645\u0644\u0643\u064a\u0629 \u060c \u0648\u0641\u0642 \u0627 \u0644\u0645\u0627 \u064a\u062d\u062f\u062f\u0647 \u0627\u0644\u0642\u0627\u0646\u0648\u0646 \u0628\u062f\u0644\u0627 \u0645\u0646 \u0627\u0644\u062a\u0641\u0627\u0648\u0636 \u0627\u0644\u062e\u0627\u0635 \u060c \u0625\u0644\u0649 \u0645\u0627\u0644\u0643 \u062d\u0642\u0648\u0642 \u0627\u0644\u0637\u0628\u0639 \u0648\u0627\u0644\u0646\u0634\u0631 \u0623\u0648 \u0645\u0645\u062b\u0644 \u062d\u0642\u0648\u0642 \u0627\u0644\u0646\u0634\u0631 \u0627\u0644\u062c\u0645\u0627\u0639\u064a\u0629 . \u062a\u062a\u0636\u0645\u0646 \u0628\u0639\u0636 \u0642\u0648\u0627\u0646\u064a\u0646 \u0627\u0644\u062a\u0639\u0627\u0645\u0644 \u0627\u0644\u0639\u0627\u062f\u0644 \u060c \u0645\u062b\u0644 \u0642\u0648\u0627\u0646\u064a\u0646 \u0643\u0646\u062f\u0627 \u060c \u0645\u062a\u0637\u0644\u0628\u0627\u062a \u0645\u0644\u0643\u064a\u0629 \u0645\u0645\u0627\u062b\u0644\u0629 .", "qas": [{"question": "\u0645\u0627 \u0627\u0644\u0630\u064a \u064a\u0637\u0644\u0642 \u0639\u0644\u064a\u0647 \u0639\u0646\u062f\u0645\u0627 \u064a\u0645\u0646\u0639 \u0627\u0644\u0642\u0627\u0646\u0648\u0646 \u0645\u0627\u0644\u0643\u064a \u062d\u0642\u0648\u0642 \u0627\u0644\u0637\u0628\u0639 \u0648\u0627\u0644\u0646\u0634\u0631 \u0645\u0646 \u0631\u0641\u0636 \u062a\u0631\u062e\u064a\u0635 \u0627\u0633\u062a\u062e\u062f\u0627\u0645\u0627\u062a \u0645\u0639\u064a\u0646\u0629\u061f", "id": "5726d944dd62a815002e927e", "answers": [{"text": "\u0627\u0644\u062a\u0631\u062e\u064a\u0635 \u0627\u0644\u0625\u062c\u0628\u0627\u0631\u064a", "answer_start": 19}]}, {"question": "\u0645\u0627 \u0645\u062b\u0627\u0644\u0627\u0646 \u0639\u0644\u0649 \u0647\u0630\u0627 \u0627\u0644\u062a\u0631\u062e\u064a\u0635\u061f", "id": "5726d944dd62a815002e927f", "answers": [{"text": "\u0627\u0644\u0645\u0648\u0633\u064a\u0642\u064a\u0629 \u0648\u0627\u0644\u0639\u0631\u0648\u0636 \u0627\u0644\u062d\u064a\u0629 \u0644\u0644\u0645\u0648\u0633\u064a\u0642\u0649", "answer_start": 148}]}, {"question": "\u0645\u0627\u0630\u0627 \u064a\u062d\u062f\u062b \u0625\u0630\u0627 \u062a\u0645 \u062f\u0641\u0639 \u0645\u0644\u0643\u064a\u0629 \u0625\u0644\u0649 \u0645\u0627\u0644\u0643 \u062d\u0642\u0648\u0642 \u0627\u0644\u0637\u0628\u0639 \u0648\u0627\u0644\u0646\u0634\u0631 \u0623\u0648 \u0645\u0645\u062b\u0644\u0647\u0627\u061f", "id": "5726d944dd62a815002e9280", "answers": [{"text": "\u0644\u0627 \u064a\u062d\u062f\u062b \u0623\u064a \u0627\u0646\u062a\u0647\u0627\u0643", "answer_start": 266}]}, {"question": "\u0623\u064a \u0628\u0644\u062f \u0644\u062f\u064a\u0647 \u0642\u0648\u0627\u0646\u064a\u0646 \u0627\u0644\u062a\u0639\u0627\u0645\u0644 \u0627\u0644\u0639\u0627\u062f\u0644\u061f", "id": "5726d944dd62a815002e9281", "answers": [{"text": "\u0643\u0646\u062f\u0627", "answer_start": 461}]}]}, {"context": "\u0641\u064a \u0623\u0648\u0631\u0648\u0628\u0627 \u060c \u0643\u0627\u0646 \u0644\u0642\u0636\u064a\u0629 \u0627\u0646\u062a\u0647\u0627\u0643 \u062d\u0642\u0648\u0642 \u0627\u0644\u0646\u0634\u0631 \u0648\u0627\u0644\u0639\u0644\u0627\u0642\u0627\u062a \u0627\u0644\u0639\u0627\u0645\u0629 \u062c\u0645\u0639\u064a\u0629 \u0627\u0644\u0645\u0633\u062a\u0634\u0627\u0631\u064a\u0646 \u0627\u0644\u0645\u062d\u062f\u0648\u062f\u0629 \u0636\u062f \u0648\u0643\u0627\u0644\u0629 \u062a\u0631\u062e\u064a\u0635 \u0627\u0644\u0635\u062d\u0641 \u0627\u0644\u0645\u062d\u062f\u0648\u062f\u0629 \u0634\u0642\u064a\u0646 \u064a\u062a\u0639\u0644\u0642 \u0627\u0644\u0623\u0645\u0631 \u0628\u0645\u0627 \u0625\u0630\u0627 \u0643\u0627\u0646\u062a \u062e\u062f\u0645\u0629 \u0645\u062c\u0645\u0639 \u0627\u0644\u0623\u062e\u0628\u0627\u0631 \u062a\u0646\u062a\u0647\u0643 \u062d\u0642\u0648\u0642 \u0627\u0644\u0637\u0628\u0639 \u0644\u0645\u0648\u0644\u062f\u064a \u0627\u0644\u0623\u062e\u0628\u0627\u0631 \u0627\u0644\u0623\u062e\u0631\u0649 \u0627\u0644\u0645\u0639\u0646\u064a\u0629 \u0645\u0627 \u0625\u0630\u0627 \u0643\u0627\u0646\u062a \u0630\u0627\u0643\u0631\u0629 \u0627\u0644\u062a\u062e\u0632\u064a\u0646 \u0627\u0644\u0645\u0624\u0642\u062a \u0639\u0644\u0649 \u0634\u0628\u0643\u0629 \u0627\u0644\u0625\u0646\u062a\u0631\u0646\u062a \u0627\u0644\u0645\u0624\u0642\u062a\u0629 \u0627\u0644\u062a\u064a \u0623\u0646\u0634\u0623\u062a\u0647\u0627 \u0645\u062a\u0635\u0641\u062d \u0627\u0644\u0648\u064a\u0628 \u0644\u0645\u0633\u062a\u0647\u0644\u0643 \u062e\u062f\u0645\u0629 \u0627\u0644\u0645\u062c\u0645\u0639 \u060c \u0643\u0645\u0627 \u0627\u0646\u062a\u0647\u0643\u062a \u062d\u0642\u0648\u0642 \u0627\u0644\u062a\u0623\u0644\u064a\u0641 \u0648\u0627\u0644\u0646\u0634\u0631 \u0644\u0645\u0648\u0644\u062f\u0627\u062a \u0627\u0644\u0623\u062e\u0628\u0627\u0631 . \u062a\u0645 \u062a\u062d\u062f\u064a\u062f \u0627\u0644\u0634\u0642 \u0627\u0644\u0623\u0648\u0644 \u0644\u0635\u0627\u0644\u062d \u0645\u0648\u0644\u062f\u064a \u0627\u0644\u0623\u062e\u0628\u0627\u0631 . \u0641\u064a \u064a\u0648\u0646\u064a\u0648 2014 \u060c \u0642\u0631\u0631\u062a \u0645\u062d\u0643\u0645\u0629 \u0627\u0644\u0639\u062f\u0644 \u0627\u0644\u062a\u0627\u0628\u0639\u0629 \u0644\u0644\u0627\u062a\u062d\u0627\u062f \u0627\u0644\u0623\u0648\u0631\u0648\u0628\u064a CJEU \u0627\u0644\u0634\u0642 \u0627\u0644\u062b\u0627\u0646\u064a \u060c \u062d\u064a\u062b \u0642\u0636\u062a \u0628\u0623\u0646 \u0645\u062e\u0628\u0623 \u0627\u0644\u0648\u064a\u0628 \u0627\u0644\u0645\u0624\u0642\u062a \u0644\u0645\u0633\u062a\u0647\u0644\u0643\u064a \u0627\u0644\u0645\u062c\u0645\u0639 \u0644\u0645 \u064a\u0646\u062a\u0647\u0643 \u062d\u0642\u0648\u0642 \u0627\u0644\u0637\u0628\u0639 \u0648\u0627\u0644\u0646\u0634\u0631 \u0644\u0645\u0648\u0644\u062f\u064a \u0627\u0644\u0623\u062e\u0628\u0627\u0631 .", "qas": [{"question": "\u0623\u064a\u0646 \u062a\u0645 \u0627\u0644\u0637\u0639\u0646 \u0641\u064a \u0642\u0636\u064a\u0629 \u062c\u0645\u0639\u064a\u0629 \u0645\u0633\u062a\u0634\u0627\u0631\u064a \u0627\u0644\u0639\u0644\u0627\u0642\u0627\u062a \u0627\u0644\u0639\u0627\u0645\u0629 \u0627\u0644\u0645\u062d\u062f\u0648\u062f\u0629 \u0636\u062f \u0634\u0631\u0643\u0629 Newspaper Licensing Agency Ltd\u061f", "id": "5726d98cdd62a815002e9286", "answers": [{"text": "\u0623\u0648\u0631\u0648\u0628\u0627", "answer_start": 3}]}, {"question": "\u0627\u0644\u0630\u064a \u062d\u0642\u0648\u0642 \u0627\u0644\u0637\u0628\u0639 \u0648\u0627\u0644\u0646\u0634\u0631 \u0643\u0627\u0646\u062a \u0645\u062c\u0645\u0639\u064a \u0627\u0644\u0623\u062e\u0628\u0627\u0631 \u062a\u0646\u062a\u0647\u0643\u061f", "id": "5726d98cdd62a815002e9287", "answers": [{"text": "\u0644\u0645\u0648\u0644\u062f\u0627\u062a \u0627\u0644\u0623\u062e\u0628\u0627\u0631", "answer_start": 345}]}, {"question": "\u0645\u062a\u0649 \u062a\u0645 \u062a\u062d\u062f\u064a\u062f \u0627\u0644\u062c\u0632\u0621 \u0627\u0644\u062b\u0627\u0646\u064a \u0645\u0646 \u0627\u0644\u0642\u0636\u064a\u0629\u061f", "id": "5726d98cdd62a815002e9288", "answers": [{"text": "\u064a\u0648\u0646\u064a\u0648 2014", "answer_start": 408}]}, {"question": "\u0645\u0627\u0630\u0627 \u062d\u0643\u0645 \u0627\u0644\u0645\u062d\u0627\u0643\u0645 \u0644\u0645 \u064a\u0643\u0646 \u0627\u0644\u062a\u0639\u062f\u064a\u061f", "id": "5726d98cdd62a815002e9289", "answers": [{"text": "\u0630\u0627\u0643\u0631\u0629 \u0627\u0644\u062a\u062e\u0632\u064a\u0646 \u0627\u0644\u0645\u0624\u0642\u062a \u0639\u0644\u0649 \u0634\u0628\u0643\u0629 \u0627\u0644\u0625\u0646\u062a\u0631\u0646\u062a \u0627\u0644\u0645\u0624\u0642\u062a\u0629 \u0627\u0644\u062a\u064a", "answer_start": 220}]}]}, {"context": "\u0645\u0646 \u0623\u062c\u0644 \u0627\u0644\u062a\u0623\u0647\u0644 \u0644\u0644\u062d\u0645\u0627\u064a\u0629 \u060c \u064a\u062c\u0628 \u0623\u0646 \u064a\u0643\u0648\u0646 \u0627\u0644\u0645\u0635\u0637\u0644\u062d \u062a\u0639\u0628\u064a\u0631 \u0627 \u0628\u062f\u0631\u062c\u0629 \u0645\u0646 \u0627\u0644\u0623\u0635\u0627\u0644\u0629 \u060c \u0648\u064a\u062c\u0628 \u0623\u0646 \u064a\u0643\u0648\u0646 \u0641\u064a \u0648\u0633\u064a\u0637 \u062b\u0627\u0628\u062a \u060c \u0645\u062b\u0644 \u0643\u062a\u0627\u0628\u062a\u0647 \u0639\u0644\u0649 \u0648\u0631\u0642 \u0623\u0648 \u062a\u0633\u062c\u064a\u0644\u0647 \u0631\u0642\u0645\u064a \u0627 . \u0627\u0644\u0641\u0643\u0631\u0629 \u0646\u0641\u0633\u0647\u0627 \u0644\u064a\u0633\u062a \u0645\u062d\u0645\u064a\u0629 . \u0628\u0645\u0639\u0646\u0649 \u0623\u0646 \u0646\u0633\u062e\u0629 \u0645\u0646 \u0627\u0644\u0641\u0643\u0631\u0629 \u0627\u0644\u0623\u0635\u0644\u064a\u0629 \u0644\u0634\u062e\u0635 \u0622\u062e\u0631 \u0644\u0627 \u062a\u0646\u062a\u0647\u0643 \u0645\u0627 \u0644\u0645 \u062a\u0646\u0633\u062e \u062a\u0639\u0628\u064a\u0631 \u0647\u0630\u0627 \u0627\u0644\u0634\u062e\u0635 \u0627\u0644\u0641\u0631\u064a\u062f \u0627\u0644\u0645\u0644\u0645\u0648\u0633 \u0639\u0646 \u0627\u0644\u0641\u0643\u0631\u0629 . \u0628\u0639\u0636 \u0647\u0630\u0647 \u0627\u0644\u0642\u064a\u0648\u062f \u060c \u062e\u0627\u0635\u0629 \u0641\u064a\u0645\u0627 \u064a\u062a\u0639\u0644\u0642 \u0628\u0645\u0627 \u064a\u0639\u062a\u0628\u0631 \u0623\u0635\u0644\u064a \u0627 \u060c \u064a\u062a\u0645 \u062a\u062c\u0633\u064a\u062f\u0647\u0627 \u0641\u0642\u0637 \u0641\u064a \u0627\u0644\u0633\u0648\u0627\u0628\u0642 \u0627\u0644\u0642\u0636\u0627\u0626\u064a\u0629 \u0627\u0644\u0633\u0648\u0627\u0628\u0642 \u0627\u0644\u0642\u0636\u0627\u0626\u064a\u0629 \u060c \u0648\u0644\u064a\u0633 \u0641\u064a \u0627\u0644\u0642\u0648\u0627\u0646\u064a\u0646 .", "qas": [{"question": "\u0625\u0630\u0627 \u0643\u0627\u0646 \u064a\u062c\u0628 \u0623\u0646 \u064a\u062a\u0636\u0645\u0646 \u0627\u0644\u0645\u0635\u0646\u0641 \u062f\u0631\u062c\u0629 \u0645\u0646 \u0627\u0644\u0623\u0635\u0627\u0644\u0629 \u060c \u0641\u0645\u0627\u0630\u0627 \u064a\u062c\u0628 \u0623\u0646 \u064a\u062d\u062a\u0648\u064a \u0639\u0644\u0649 \u0627\u0644\u062d\u0645\u0627\u064a\u0629\u061f", "id": "5726da0f5951b619008f7ff7", "answers": [{"text": "\u0641\u064a \u0648\u0633\u064a\u0637 \u062b\u0627\u0628\u062a", "answer_start": 84}]}, {"question": "\u0645\u0627 \u0647\u0648 \u063a\u064a\u0631 \u0645\u062d\u0645\u064a\u061f", "id": "5726da0f5951b619008f7ff8", "answers": [{"text": "\u0627\u0644\u0641\u0643\u0631\u0629 \u0646\u0641\u0633\u0647\u0627", "answer_start": 137}]}, {"question": "\u0645\u0627 \u0627\u0644\u0630\u064a \u064a\u062c\u0639\u0644 \u0646\u0633\u062e\u0629 \u0645\u0646 \u0627\u0644\u0641\u0643\u0631\u0629 \u0627\u0644\u0623\u0635\u0644\u064a\u0629 \u062a\u0646\u062a\u0647\u0643\u061f", "id": "5726da0f5951b619008f7ff9", "answers": [{"text": "\u0644\u0645 \u062a\u0646\u0633\u062e \u062a\u0639\u0628\u064a\u0631 \u0647\u0630\u0627 \u0627\u0644\u0634\u062e\u0635 \u0627\u0644\u0641\u0631\u064a\u062f \u0627\u0644\u0645\u0644\u0645\u0648\u0633 \u0639\u0646 \u0627\u0644\u0641\u0643\u0631\u0629", "answer_start": 216}]}, {"question": "\u0645\u0627 \u0647\u0648 \u0627\u0644\u0642\u064a\u062f \u0627\u0644\u0630\u064a \u064a\u062a\u062c\u0633\u062f \u0641\u0642\u0637 \u0641\u064a \u0627\u0644\u0633\u0648\u0627\u0628\u0642 \u0627\u0644\u0642\u0636\u0627\u0626\u064a\u0629 \u060c \u0628\u062f\u0644\u0627\u064b \u0645\u0646 \u0627\u0644\u062a\u0645\u0627\u062b\u064a\u0644\u061f", "id": "5726da0f5951b619008f7ffa", "answers": [{"text": "\u0645\u0646 \u0623\u062c\u0644 \u0627\u0644\u062a\u0623\u0647\u0644", "answer_start": 0}]}]}, {"context": "\u0641\u064a \u0627\u0644\u0648\u0644\u0627\u064a\u0627\u062a \u0627\u0644\u0645\u062a\u062d\u062f\u0629 \u060c \u0639\u0644\u0649 \u0633\u0628\u064a\u0644 \u0627\u0644\u0645\u062b\u0627\u0644 \u060c \u064a\u062d\u062a\u0648\u064a \u0642\u0627\u0646\u0648\u0646 \u0627\u0644\u0633\u0648\u0627\u0628\u0642 \u0627\u0644\u0642\u0636\u0627\u0626\u064a\u0629 \u0639\u0644\u0649 \u0634\u0631\u0637 \u062a\u0634\u0627\u0628\u0647 \u062c\u0648\u0647\u0631\u064a \u0644\u062a\u062d\u062f\u064a\u062f \u0645\u0627 \u0625\u0630\u0627 \u0643\u0627\u0646 \u0642\u062f \u062a\u0645 \u0646\u0633\u062e \u0627\u0644\u0639\u0645\u0644 \u0623\u0645 \u0644\u0627 . \u0648\u0628\u0627\u0644\u0645\u062b\u0644 \u060c \u0642\u062f \u062a\u0637\u0644\u0628 \u0627\u0644\u0645\u062d\u0627\u0643\u0645 \u0645\u0646 \u0628\u0631\u0646\u0627\u0645\u062c \u0627\u0644\u0643\u0645\u0628\u064a\u0648\u062a\u0631 \u0627\u062c\u062a\u064a\u0627\u0632 \u0627\u062e\u062a\u0628\u0627\u0631 \u0627\u0644\u062a\u062c\u0631\u064a\u062f \u0627\u0644\u062a\u0631\u0634\u064a\u062d \u0627\u0644\u0645\u0642\u0627\u0631\u0646\u0629 \u0627\u062e\u062a\u0628\u0627\u0631 AFC \u0644\u062a\u062d\u062f\u064a\u062f \u0645\u0627 \u0625\u0630\u0627 \u0643\u0627\u0646 \u0627\u0644\u062a\u062c\u0631\u064a\u062f\u064a \u0645\u0641\u0631\u0637 \u0627 \u0628\u062d\u064a\u062b \u0644\u0627 \u064a\u0643\u0648\u0646 \u0645\u0624\u0647\u0644\u0627 \u0644\u0644\u062d\u0645\u0627\u064a\u0629 \u060c \u0623\u0648 \u0644\u0627 \u064a\u062e\u062a\u0644\u0641 \u0639\u0646 \u0627\u0644\u0639\u0645\u0644 \u0627\u0644\u0623\u0635\u0644\u064a \u0627\u0644\u0630\u064a \u064a\u0639\u062a\u0628\u0631 \u0627\u0646\u062a\u0647\u0627\u0643 \u0627 . \u0623\u0648\u0636\u062d\u062a \u0627\u0644\u0633\u0648\u0627\u0628\u0642 \u0627\u0644\u0642\u0636\u0627\u0626\u064a\u0629 \u0627\u0644\u0645\u062a\u0639\u0644\u0642\u0629 \u0628\u0627\u0644\u0628\u0631\u0627\u0645\u062c \u0623\u064a\u0636 \u0627 \u0623\u0646 \u0645\u0642\u062f\u0627\u0631 \u0627\u0644\u0628\u062d\u062b \u0648\u0627\u0644\u062a\u0637\u0648\u064a\u0631 \u0648\u0627\u0644\u062c\u0647\u062f \u0648\u0627\u0644\u0645\u0635\u0631\u0648\u0641\u0627\u062a \u0627\u0644\u062a\u064a \u062a\u0645 \u0648\u0636\u0639\u0647\u0627 \u0641\u064a \u0625\u0646\u0634\u0627\u0621 \u0627\u0644\u0639\u0645\u0644 \u0644\u0627 \u064a\u0624\u062b\u0631 \u0639\u0644\u0649 \u062d\u0645\u0627\u064a\u0629 \u062d\u0642\u0648\u0642 \u0627\u0644\u0646\u0634\u0631 .", "qas": [{"question": "\u0645\u0627 \u0627\u0644\u062f\u0648\u0644\u0629 \u0627\u0644\u062a\u064a \u062a\u062d\u062a\u0627\u062c \u0625\u0644\u0649 \u0634\u0631\u0637 \u062a\u0634\u0627\u0628\u0647 \u0644\u062a\u062d\u062f\u064a\u062f \u0645\u0627 \u0625\u0630\u0627 \u0643\u0627\u0646 \u0642\u062f \u062a\u0645 \u0646\u0633\u062e \u0627\u0644\u0639\u0645\u0644\u061f", "id": "5726da59dd62a815002e92a2", "answers": [{"text": "\u0644\u0627", "answer_start": 6}]}, {"question": "\u0645\u0627 \u0627\u0644\u0627\u062e\u062a\u0628\u0627\u0631 \u0627\u0644\u0630\u064a \u0642\u062f \u062a\u062a\u0637\u0644\u0628 \u0627\u0644\u0645\u062d\u0627\u0643\u0645 \u0645\u0646 \u0627\u0644\u0628\u0631\u0646\u0627\u0645\u062c \u062a\u0645\u0631\u064a\u0631\u0647 \u0644\u062a\u062d\u062f\u064a\u062f \u0645\u0627 \u0625\u0630\u0627 \u0643\u0627\u0646 \u0645\u062d\u0645\u064a\u064b\u0627 \u0623\u0648 \u0645\u0646\u062a\u0647\u0643\u064b\u0627\u061f", "id": "5726da59dd62a815002e92a3", "answers": [{"text": "\u0627\u062e\u062a\u0628\u0627\u0631 \u0627\u0644\u062a\u062c\u0631\u064a\u062f \u0627\u0644\u062a\u0631\u0634\u064a\u062d \u0627\u0644\u0645\u0642\u0627\u0631\u0646\u0629", "answer_start": 184}]}, {"question": "\u0645\u0627 \u0627\u0644\u0630\u064a \u062a\u062d\u062f\u062f\u0647 \u0627\u0644\u0633\u0648\u0627\u0628\u0642 \u0627\u0644\u0642\u0636\u0627\u0626\u064a\u0629 \u0627\u0644\u062e\u0627\u0635\u0629 \u0628\u0627\u0644\u0628\u0631\u0646\u0627\u0645\u062c \u062d\u0648\u0644 \u0627\u0644\u0628\u062d\u062b \u0648\u0627\u0644\u062a\u0637\u0648\u064a\u0631 \u0648\u0627\u0644\u062c\u0647\u062f \u0648\u0627\u0644\u0646\u0641\u0642\u0627\u062a \u0627\u0644\u062a\u064a \u062a\u0645 \u0625\u0646\u0634\u0627\u0624\u0647\u0627\u061f", "id": "5726da59dd62a815002e92a4", "answers": [{"text": "\u0644\u0627 \u064a\u0624\u062b\u0631 \u0639\u0644\u0649 \u062d\u0645\u0627\u064a\u0629 \u062d\u0642\u0648\u0642 \u0627\u0644\u0646\u0634\u0631", "answer_start": 458}]}]}, {"context": "\u062a\u062a\u062e\u0630 \u0627\u0644\u0634\u0631\u0643\u0627\u062a \u0648\u0627\u0644\u0647\u064a\u0626\u0627\u062a \u0627\u0644\u062a\u0634\u0631\u064a\u0639\u064a\u0629 \u0623\u0646\u0648\u0627\u0639 \u0627 \u0645\u062e\u062a\u0644\u0641\u0629 \u0645\u0646 \u0627\u0644\u062a\u062f\u0627\u0628\u064a\u0631 \u0627\u0644\u0648\u0642\u0627\u0626\u064a\u0629 \u0644\u0631\u062f\u0639 \u0627\u0646\u062a\u0647\u0627\u0643 \u062d\u0642\u0648\u0642 \u0627\u0644\u0646\u0634\u0631 \u060c \u0645\u0639 \u0627\u0644\u062a\u0631\u0643\u064a\u0632 \u0628\u0634\u0643\u0644 \u0643\u0628\u064a\u0631 \u0645\u0646\u0630 \u0623\u0648\u0627\u0626\u0644 \u0627\u0644\u062a\u0633\u0639\u064a\u0646\u064a\u0627\u062a \u0639\u0644\u0649 \u0645\u0646\u0639 \u0623\u0648 \u062a\u0642\u0644\u064a\u0644 \u0623\u0633\u0627\u0644\u064a\u0628 \u0627\u0644\u0627\u0646\u062a\u0647\u0627\u0643 \u0627\u0644\u0631\u0642\u0645\u064a\u0629 . \u062a\u0634\u0645\u0644 \u0627\u0644\u0627\u0633\u062a\u0631\u0627\u062a\u064a\u062c\u064a\u0627\u062a \u0627\u0644\u062a\u0639\u0644\u064a\u0645 \u060c \u0648\u0627\u0644\u062a\u0634\u0631\u064a\u0639\u0627\u062a \u0627\u0644\u0645\u062f\u0646\u064a\u0629 \u0648\u0627\u0644\u062c\u0646\u0627\u0626\u064a\u0629 \u060c \u0648\u0627\u0644\u0627\u062a\u0641\u0627\u0642\u064a\u0627\u062a \u0627\u0644\u062f\u0648\u0644\u064a\u0629 \u060c \u0641\u0636\u0644\u0627 \u0639\u0646 \u0627\u0644\u0625\u0639\u0644\u0627\u0646 \u0639\u0646 \u0646\u062c\u0627\u062d\u0627\u062a \u062f\u0639\u0627\u0648\u0649 \u0645\u0643\u0627\u0641\u062d\u0629 \u0627\u0644\u0642\u0631\u0635\u0646\u0629 \u0648\u0641\u0631\u0636 \u0623\u0634\u0643\u0627\u0644 \u0645\u0646 \u062d\u0645\u0627\u064a\u0629 \u0646\u0633\u062e \u0627\u0644\u0648\u0633\u0627\u0626\u0637 \u0627\u0644\u0631\u0642\u0645\u064a\u0629 \u060c \u0645\u062b\u0644 \u062a\u0643\u0646\u0648\u0644\u0648\u062c\u064a\u0627 \u0625\u062f\u0627\u0631\u0629 \u0627\u0644\u062d\u0642\u0648\u0642 \u0627\u0644\u0631\u0642\u0645\u064a\u0629 \u0627\u0644\u0645\u062b\u064a\u0631\u0629 \u0644\u0644\u062c\u062f\u0644 \u0648\u0642\u0648\u0627\u0646\u064a\u0646 \u0645\u0643\u0627\u0641\u062d\u0629 \u0627\u0644\u062a\u062d\u0627\u064a\u0644 \u060c \u0645\u0645\u0627 \u064a\u062d\u062f \u0645\u0646 \u0643\u0645\u064a\u0629 \u0627\u0644\u0631\u0642\u0627\u0628\u0629 \u0627\u0644\u062a\u064a \u064a\u0637\u0628\u0642\u0647\u0627 \u0627\u0644\u0645\u0633\u062a\u0647\u0644\u0643\u0648\u0646 \u0639\u0644\u0649 \u0627\u0633\u062a\u062e\u062f\u0627\u0645 \u0627\u0644\u0645\u0646\u062a\u062c\u0627\u062a \u0648\u0627\u0644\u0645\u062d\u062a\u0648\u0649 \u0627\u0644\u0630\u064a \u0642\u0627\u0645\u0648\u0627 \u0628\u0634\u0631\u0627\u0626\u0647 .", "qas": [{"question": "\u0645\u0646 \u0627\u0644\u0630\u064a \u064a\u062a\u062e\u0630 \u062e\u0637\u0648\u0627\u062a \u0645\u062e\u062a\u0644\u0641\u0629 \u0644\u0645\u0646\u0639 \u0627\u0644\u0627\u0646\u062a\u0647\u0627\u0643\u061f", "id": "5726daa5dd62a815002e92bc", "answers": [{"text": "\u0627\u0644\u0634\u0631\u0643\u0627\u062a \u0648\u0627\u0644\u0647\u064a\u0626\u0627\u062a \u0627\u0644\u062a\u0634\u0631\u064a\u0639\u064a\u0629", "answer_start": 5}]}, {"question": "\u0645\u0627 \u0647\u0648 \u0627\u0644\u062a\u0631\u0643\u064a\u0632 \u0627\u0644\u0631\u0626\u064a\u0633\u064a \u0644\u0647\u0630\u0647 \u0627\u0644\u062e\u0637\u0648\u0627\u062a\u061f", "id": "5726daa5dd62a815002e92bd", "answers": [{"text": "\u0645\u0646\u0639 \u0623\u0648 \u062a\u0642\u0644\u064a\u0644 \u0623\u0633\u0627\u0644\u064a\u0628 \u0627\u0644\u0627\u0646\u062a\u0647\u0627\u0643 \u0627\u0644\u0631\u0642\u0645\u064a\u0629", "answer_start": 139}]}, {"question": "\u0645\u0627 \u0647\u064a \u0623\u0646\u0648\u0627\u0639 \u0627\u0644\u062a\u0634\u0631\u064a\u0639\u0627\u062a \u0627\u0644\u062a\u064a \u062a\u0639\u062f \u0627\u0633\u062a\u0631\u0627\u062a\u064a\u062c\u064a\u0629 \u0644\u0645\u0646\u0639 \u0627\u0644\u0627\u0646\u062a\u0647\u0627\u0643\u061f", "id": "5726daa5dd62a815002e92be", "answers": [{"text": "\u0627\u0644\u0645\u062f\u0646\u064a\u0629 \u0648\u0627\u0644\u062c\u0646\u0627\u0626\u064a\u0629", "answer_start": 218}]}, {"question": "\u0645\u0627 \u0627\u0644\u0630\u064a \u062a\u0641\u0639\u0644\u0647 \u0625\u062f\u0627\u0631\u0629 \u0627\u0644\u062d\u0642\u0648\u0642 \u0627\u0644\u0631\u0642\u0645\u064a\u0629 \u0648\u0642\u0648\u0627\u0646\u064a\u0646 \u0645\u0643\u0627\u0641\u062d\u0629 \u0627\u0644\u062a\u062d\u0627\u064a\u0644\u061f", "id": "5726daa5dd62a815002e92bf", "answers": [{"text": "\u064a\u062d\u062f \u0645\u0646 \u0643\u0645\u064a\u0629 \u0627\u0644\u0631\u0642\u0627\u0628\u0629 \u0627\u0644\u062a\u064a \u064a\u0637\u0628\u0642\u0647\u0627", "answer_start": 427}]}]}, {"context": "\u0642\u0644\u0644\u062a \u0627\u0644\u0647\u064a\u0626\u0627\u062a \u0627\u0644\u062a\u0634\u0631\u064a\u0639\u064a\u0629 \u0645\u0646 \u0627\u0644\u0627\u0646\u062a\u0647\u0627\u0643 \u0645\u0646 \u062e\u0644\u0627\u0644 \u062a\u0636\u064a\u064a\u0642 \u0646\u0637\u0627\u0642 \u0645\u0627 \u064a\u0639\u062a\u0628\u0631 \u0627\u0646\u062a\u0647\u0627\u0643 \u0627 . \u0628\u0635\u0631\u0641 \u0627\u0644\u0646\u0638\u0631 \u0639\u0646 \u0627\u0644\u062a\u0645\u0633\u0643 \u0628\u0627\u0644\u062a\u0632\u0627\u0645\u0627\u062a \u0645\u0639\u0627\u0647\u062f\u0629 \u062d\u0642\u0648\u0642 \u0627\u0644\u0646\u0634\u0631 \u0627\u0644\u062f\u0648\u0644\u064a\u0629 \u0644\u062a\u0648\u0641\u064a\u0631 \u0642\u064a\u0648\u062f \u0648\u0627\u0633\u062a\u062b\u0646\u0627\u0621\u0627\u062a \u0639\u0627\u0645\u0629 \u060c \u0633\u0646\u062a \u0627\u0644\u062f\u0648\u0644 \u0642\u0648\u0627\u0646\u064a\u0646 \u062a\u0631\u062e\u064a\u0635 \u0625\u0644\u0632\u0627\u0645\u064a\u0629 \u062a\u0637\u0628\u0642 \u0639\u0644\u0649 \u0627\u0644\u0645\u0635\u0646\u0641\u0627\u062a \u0648\u0627\u0644\u0627\u0633\u062a\u062e\u062f\u0627\u0645\u0627\u062a \u0627\u0644\u0631\u0642\u0645\u064a\u0629 . \u0639\u0644\u0649 \u0633\u0628\u064a\u0644 \u0627\u0644\u0645\u062b\u0627\u0644 \u060c \u0641\u064a \u0627\u0644\u0648\u0644\u0627\u064a\u0627\u062a \u0627\u0644\u0645\u062a\u062d\u062f\u0629 \u0627\u0644\u0623\u0645\u0631\u064a\u0643\u064a\u0629 \u060c \u064a\u0639\u062a\u0628\u0631 \u0642\u0627\u0646\u0648\u0646 \u0627\u0644\u0623\u0644\u0641\u064a\u0629 \u0627\u0644\u062c\u062f\u064a\u062f\u0629 \u0644\u062d\u0642\u0648\u0642 \u0637\u0628\u0639 \u0648\u0646\u0634\u0631 \u0627\u0644\u0645\u0648\u0627\u062f \u0627\u0644\u0631\u0642\u0645\u064a\u0629 \u060c \u0648\u0647\u0648 \u062a\u0637\u0628\u064a\u0642 \u0644\u0645\u0639\u0627\u0647\u062f\u0629 \u0627\u0644\u0648\u064a\u0628\u0648 \u0628\u0634\u0623\u0646 \u062d\u0642 \u0627\u0644\u0645\u0624\u0644\u0641 \u0644\u0639\u0627\u0645 1996 \u060c \u0623\u0646 \u0627\u0644\u0625\u0631\u0633\u0627\u0644 \u0627\u0644\u0631\u0642\u0645\u064a \u0644\u0644\u062a\u0633\u062c\u064a\u0644\u0627\u062a \u0627\u0644\u0635\u0648\u062a\u064a\u0629 \u0645\u0631\u062e\u0635 \u0637\u0627\u0644\u0645\u0627 \u062a\u0645 \u0627\u0633\u062a\u064a\u0641\u0627\u0621 \u0645\u062a\u0637\u0644\u0628\u0627\u062a \u062d\u0642\u0648\u0642 \u0627\u0644\u0645\u0644\u0643\u064a\u0629 \u0648\u0627\u0644\u0625\u0628\u0644\u0627\u063a \u0627\u0644\u062e\u0627\u0635\u0629 \u0628\u0627\u0644\u062c\u0645\u0639\u064a\u0627\u062a \u0627\u0644\u0645\u0639\u064a\u0646\u0629 . \u064a\u0648\u0641\u0631 \u0642\u0627\u0646\u0648\u0646 \u0627\u0644\u0623\u0644\u0641\u064a\u0629 \u0627\u0644\u062c\u062f\u064a\u062f\u0629 \u0644\u062d\u0642\u0648\u0642 \u0637\u0628\u0639 \u0648\u0646\u0634\u0631 \u0627\u0644\u0645\u0648\u0627\u062f \u0627\u0644\u0631\u0642\u0645\u064a\u0629 \u0623\u064a\u0636 \u0627 \u0645\u0644\u0627\u0630\u0627 \u0622\u0645\u0646\u0627 \u0644\u0645\u0642\u062f\u0645\u064a \u0627\u0644\u062e\u062f\u0645\u0627\u062a \u0627\u0644\u0631\u0642\u0645\u064a\u0629 \u0627\u0644\u0630\u064a\u0646 \u064a\u0634\u062a\u0628\u0647 \u0641\u064a \u0627\u0646\u062a\u0647\u0627\u0643 \u0627\u0644\u0645\u0633\u062a\u062e\u062f\u0645\u064a\u0646 \u0644\u062d\u0642\u0648\u0642 \u0627\u0644\u0646\u0634\u0631 \u0627\u0644\u062e\u0627\u0635\u0629 \u0628\u0647\u0645 \u060c \u0645\u0645\u0627 \u064a\u0642\u0644\u0644 \u0645\u0646 \u0627\u062d\u062a\u0645\u0627\u0644 \u0627\u0639\u062a\u0628\u0627\u0631 \u0645\u0642\u062f\u0645\u064a \u0627\u0644\u062e\u062f\u0645\u0627\u062a \u0623\u0646\u0641\u0633\u0647\u0645 \u064a\u0646\u062a\u0647\u0643\u0648\u0646 \u0628\u0634\u0643\u0644 \u0645\u0628\u0627\u0634\u0631 .", "qas": [{"question": "\u0643\u064a\u0641 \u062e\u0641\u0636\u062a \u0627\u0644\u062d\u0643\u0648\u0645\u0627\u062a \u0645\u0639\u062f\u0644\u0627\u062a \u0627\u0644\u0627\u0646\u062a\u0647\u0627\u0643\u061f", "id": "5726db29708984140094d3b3", "answers": [{"text": "\u062a\u0636\u064a\u064a\u0642 \u0646\u0637\u0627\u0642 \u0645\u0627 \u064a\u0639\u062a\u0628\u0631 \u0627\u0646\u062a\u0647\u0627\u0643", "answer_start": 43}]}, {"question": "\u0625\u0644\u0649 \u062c\u0627\u0646\u0628 \u0627\u0644\u062a\u0645\u0633\u0643 \u0628\u0627\u0644\u0645\u0639\u0627\u0647\u062f\u0629 \u0627\u0644\u062f\u0648\u0644\u064a\u0629 \u060c \u0645\u0627\u0630\u0627 \u0641\u0639\u0644\u062a \u0627\u0644\u0628\u0644\u062f\u0627\u0646 \u0639\u0644\u0649 \u0648\u062c\u0647 \u0627\u0644\u062a\u062d\u062f\u064a\u062f \u0644\u0644\u0623\u0639\u0645\u0627\u0644 \u0648\u0627\u0644\u0627\u0633\u062a\u062e\u062f\u0627\u0645\u0627\u062a \u0627\u0644\u0631\u0642\u0645\u064a\u0629\u061f", "id": "5726db29708984140094d3b4", "answers": [{"text": "\u0642\u0648\u0627\u0646\u064a\u0646 \u062a\u0631\u062e\u064a\u0635 \u0625\u0644\u0632\u0627\u0645\u064a\u0629", "answer_start": 171}]}, {"question": "\u0645\u0627 \u0647\u0648 \u0627\u0644\u0642\u0627\u0646\u0648\u0646 \u0641\u064a \u0627\u0644\u0648\u0644\u0627\u064a\u0627\u062a \u0627\u0644\u0645\u062a\u062d\u062f\u0629 \u0627\u0644\u0630\u064a \u064a\u0639\u062a\u0628\u0631 \u0627\u0644\u0625\u0631\u0633\u0627\u0644 \u0627\u0644\u0631\u0642\u0645\u064a \u0644\u0644\u0635\u0648\u062a \u0645\u0631\u062e\u0635\u064b\u0627 \u0625\u0630\u0627 \u062a\u0645 \u0627\u0633\u062a\u064a\u0641\u0627\u0621 \u0634\u0631\u0648\u0637 \u0645\u0639\u064a\u0646\u0629\u061f", "id": "5726db29708984140094d3b5", "answers": [{"text": "\u0642\u0644\u0644\u062a", "answer_start": 0}]}, {"question": "\u0645\u0627\u0630\u0627 \u064a\u0648\u0641\u0631 \u0647\u0630\u0627 \u0627\u0644\u0642\u0627\u0646\u0648\u0646 \u0644\u0645\u0642\u062f\u0645\u064a \u0627\u0644\u062e\u062f\u0645\u0627\u062a\u061f", "id": "5726db29708984140094d3b6", "answers": [{"text": "\u0627 \u0645\u0644\u0627\u0630\u0627 \u0622\u0645\u0646\u0627", "answer_start": 571}]}, {"question": "\u0645\u0646 \u0627\u0644\u0630\u064a \u064a\u0633\u062a\u0647\u062f\u0641 \u0647\u0630\u0627 \u0627\u0644\u0642\u0627\u0646\u0648\u0646\u061f", "id": "5726db29708984140094d3b7", "answers": [{"text": "\u0644\u0645\u0642\u062f\u0645\u064a \u0627\u0644\u062e\u062f\u0645\u0627\u062a \u0627\u0644\u0631\u0642\u0645\u064a\u0629 \u0627\u0644\u0630\u064a\u0646 \u064a\u0634\u062a\u0628\u0647 \u0641\u064a \u0627\u0646\u062a\u0647\u0627\u0643 \u0627\u0644\u0645\u0633\u062a\u062e\u062f\u0645\u064a\u0646 \u0644\u062d\u0642\u0648\u0642 \u0627\u0644\u0646\u0634\u0631 \u0627\u0644\u062e\u0627\u0635\u0629 \u0628\u0647\u0645", "answer_start": 584}]}]}, {"context": "\u064a\u0639\u0645\u0644 \u0628\u0639\u0636 \u0645\u0627\u0644\u0643\u064a \u062d\u0642\u0648\u0642 \u0627\u0644\u0637\u0628\u0639 \u0648\u0627\u0644\u0646\u0634\u0631 \u0639\u0644\u0649 \u062a\u0642\u0644\u064a\u0644 \u0646\u0637\u0627\u0642 \u0645\u0627 \u064a\u0639\u062a\u0628\u0631 \u0627\u0646\u062a\u0647\u0627\u0643 \u0627 \u0637\u0648\u0639\u064a \u0627 \u0645\u0646 \u062e\u0644\u0627\u0644 \u0627\u0633\u062a\u062e\u062f\u0627\u0645 \u0627\u0633\u062a\u0631\u0627\u062a\u064a\u062c\u064a\u0627\u062a \u062a\u0631\u062e\u064a\u0635 \u0645\u0641\u062a\u0648\u062d\u0629 \u0645\u062a\u0633\u0627\u0647\u0644\u0629 \u0646\u0633\u0628\u064a \u0627 \u0628\u062f\u0644\u0627 \u0645\u0646 \u0627\u0644\u062a\u0641\u0627\u0648\u0636 \u0639\u0644\u0649 \u0634\u0631\u0648\u0637 \u0627\u0644\u062a\u0631\u062e\u064a\u0635 \u0627\u0644\u062e\u0627\u0635\u0629 \u0645\u0639 \u0627\u0644\u0645\u0633\u062a\u062e\u062f\u0645\u064a\u0646 \u0627\u0644\u0641\u0631\u062f\u064a\u064a\u0646 \u0627\u0644\u0630\u064a\u0646 \u064a\u062c\u0628 \u0639\u0644\u064a\u0647\u0645 \u0623\u0648\u0644\u0627 \u0627\u0644\u0628\u062d\u062b \u0639\u0646 \u0645\u0627\u0644\u0643 \u062d\u0642\u0648\u0642 \u0627\u0644\u0637\u0628\u0639 \u0648\u0627\u0644\u0646\u0634\u0631 \u0648\u0637\u0644\u0628 \u0627\u0644\u0625\u0630\u0646 \u060c \u064a\u0646\u0634\u0631 \u0645\u0627\u0644\u0643 \u062d\u0642\u0648\u0642 \u0627\u0644\u0637\u0628\u0639 \u0648\u0627\u0644\u0646\u0634\u0631 \u064a\u0648\u0632\u0639 \u0627\u0644\u0639\u0645\u0644 \u0628\u062a\u0631\u062e\u064a\u0635 \u0645 \u0639\u062f \u064a\u0645\u0643\u0646 \u0644\u0623\u064a \u0634\u062e\u0635 \u0627\u0633\u062a\u062e\u062f\u0627\u0645\u0647 \u060c \u0637\u0627\u0644\u0645\u0627 \u0623\u0646\u0647 \u064a\u0644\u062a\u0632\u0645 \u0628\u0634\u0631\u0648\u0637 \u0645\u0639\u064a\u0646\u0629 . \u0647\u0630\u0627 \u0644\u0647 \u062a\u0623\u062b\u064a\u0631 \u0641\u064a \u0627\u0644\u062d\u062f \u0645\u0646 \u0627\u0644\u0627\u0646\u062a\u0647\u0627\u0643 \u0648\u0627\u0644\u0639\u0628\u0621 \u0639\u0644\u0649 \u0627\u0644\u0645\u062d\u0627\u0643\u0645 \u0639\u0646 \u0637\u0631\u064a\u0642 \u0627\u0644\u0633\u0645\u0627\u062d \u0628\u0628\u0633\u0627\u0637\u0629 \u0644\u0623\u0646\u0648\u0627\u0639 \u0645\u0639\u064a\u0646\u0629 \u0645\u0646 \u0627\u0644\u0627\u0633\u062a\u062e\u062f\u0627\u0645\u0627\u062a \u0648\u0641\u0642 \u0627 \u0644\u0644\u0634\u0631\u0648\u0637 \u0627\u0644\u062a\u064a \u064a\u0639\u062a\u0628\u0631\u0647\u0627 \u0645\u0627\u0644\u0643 \u062d\u0642\u0648\u0642 \u0627\u0644\u0637\u0628\u0639 \u0648\u0627\u0644\u0646\u0634\u0631 \u0645\u0639\u0642\u0648\u0644\u0629 . \u0648\u0645\u0646 \u0627\u0644\u0623\u0645\u062b\u0644\u0629 \u0639\u0644\u0649 \u0630\u0644\u0643 \u062a\u0631\u0627\u062e\u064a\u0635 \u0627\u0644\u0628\u0631\u0645\u062c\u064a\u0627\u062a \u0627\u0644\u0645\u062c\u0627\u0646\u064a\u0629 \u060c \u0645\u062b\u0644 \u0631\u062e\u0635\u0629 \u062c\u0646\u0648 \u0627\u0644\u0639\u0645\u0648\u0645\u064a\u0629 \u0627\u0644\u0639\u0627\u0645\u0629 GPL \u060c \u0648\u062a\u0631\u0627\u062e\u064a\u0635 \u0627\u0644\u0645\u0634\u0627\u0639 \u0627\u0644\u0625\u0628\u062f\u0627\u0639\u064a \u060c \u0648\u0627\u0644\u062a\u064a \u064a\u062a\u0645 \u062a\u0637\u0628\u064a\u0642\u0647\u0627 \u0641\u064a \u0627\u0644\u063a\u0627\u0644\u0628 \u0639\u0644\u0649 \u0627\u0644\u0623\u0639\u0645\u0627\u0644 \u0627\u0644\u0628\u0635\u0631\u064a\u0629 \u0648\u0627\u0644\u0623\u062f\u0628\u064a\u0629 .", "qas": [{"question": "\u0645\u0627\u0630\u0627 \u064a\u0641\u0639\u0644 \u0628\u0639\u0636 \u0645\u0627\u0644\u0643\u064a \u062d\u0642\u0648\u0642 \u0627\u0644\u0637\u0628\u0639 \u0648\u0627\u0644\u0646\u0634\u0631 \u0645\u0646 \u062e\u0644\u0627\u0644 \u0627\u0644\u062d\u062f \u0645\u0646 \u0646\u0637\u0627\u0642 \u0627\u0644\u0627\u0646\u062a\u0647\u0627\u0643\u061f", "id": "5726db83708984140094d3c5", "answers": [{"text": "\u0645\u0641\u062a\u0648\u062d\u0629 \u0645\u062a\u0633\u0627\u0647\u0644\u0629 \u0646\u0633\u0628\u064a \u0627 \u0628\u062f\u0644\u0627 \u0645\u0646 \u0627\u0644\u062a\u0641\u0627\u0648\u0636 \u0639\u0644\u0649 \u0634\u0631\u0648\u0637 \u0627\u0644\u062a\u0631\u062e\u064a\u0635", "answer_start": 107}]}, {"question": "\u0645\u0627 \u0627\u0644\u0630\u064a \u064a\u062c\u0628 \u0639\u0644\u0649 \u0627\u0644\u0645\u0633\u062a\u062e\u062f\u0645 \u0641\u0639\u0644\u0647 \u0628\u0645\u0648\u062c\u0628 \u062a\u0631\u062e\u064a\u0635 \u0645\u0639\u062f\u061f", "id": "5726db83708984140094d3c6", "answers": [{"text": "\u064a\u0644\u062a\u0632\u0645 \u0628\u0634\u0631\u0648\u0637 \u0645\u0639\u064a\u0646\u0629", "answer_start": 343}]}, {"question": "\u0625\u0644\u0649 \u062c\u0627\u0646\u0628 \u062a\u062e\u0641\u064a\u0641 \u0627\u0644\u0639\u0628\u0621 \u0639\u0644\u0649 \u0627\u0644\u0645\u062d\u0627\u0643\u0645 \u060c \u0645\u0627 \u0647\u0648 \u062a\u0623\u062b\u064a\u0631 \u0647\u0630\u0627 \u0627\u0644\u062a\u0631\u062e\u064a\u0635\u061f", "id": "5726db83708984140094d3c7", "answers": [{"text": "\u0627\u0644\u062d\u062f \u0645\u0646 \u0627\u0644\u0627\u0646\u062a\u0647\u0627\u0643", "answer_start": 379}]}, {"question": "\u0645\u0627 \u0647\u0648 \u0645\u062b\u0627\u0644 \u0644\u062a\u0631\u062e\u064a\u0635 \u0627\u0644\u0628\u0631\u0645\u062c\u064a\u0627\u062a \u0627\u0644\u062d\u0631\u0629\u061f", "id": "5726db83708984140094d3c8", "answers": [{"text": "\u0631\u062e\u0635\u0629 \u062c\u0646\u0648 \u0627\u0644\u0639\u0645\u0648\u0645\u064a\u0629", "answer_start": 575}]}, {"question": "\u0645\u0627 \u0627\u0644\u0623\u0639\u0645\u0627\u0644 \u0627\u0644\u062a\u064a \u062a\u0646\u0637\u0628\u0642 \u0639\u0644\u064a\u0647\u0627 \u062a\u0631\u0627\u062e\u064a\u0635 \u0627\u0644\u0645\u0634\u0627\u0639 \u0627\u0644\u0625\u0628\u062f\u0627\u0639\u064a \u0639\u0645\u0648\u0645\u064b\u0627\u061f", "id": "5726db83708984140094d3c9", "answers": [{"text": "\u0627\u0644\u0623\u0639\u0645\u0627\u0644 \u0627\u0644\u0628\u0635\u0631\u064a\u0629 \u0648\u0627\u0644\u0623\u062f\u0628\u064a\u0629", "answer_start": 664}]}]}, {"context": "\u0644\u0645\u0646\u0639 \u0642\u0631\u0635\u0646\u0629 \u0627\u0644\u0623\u0641\u0644\u0627\u0645 \u060c \u0641\u0625\u0646 \u0627\u0644\u062a\u062f\u0631\u064a\u0628\u0627\u062a \u0627\u0644\u0642\u064a\u0627\u0633\u064a\u0629 \u0644\u062a\u0648\u0632\u064a\u0639 \u0627\u0644\u0623\u0641\u0644\u0627\u0645 \u0647\u064a \u0625\u0635\u062f\u0627\u0631 \u0641\u064a\u0644\u0645 \u0644\u0623\u0648\u0644 \u0645\u0631\u0629 \u0645\u0646 \u062e\u0644\u0627\u0644 \u062f\u0648\u0631 \u0627\u0644\u0633\u064a\u0646\u0645\u0627 \u0646\u0627\u0641\u0630\u0629 \u0645\u0633\u0631\u062d\u064a\u0629 \u060c \u0641\u064a \u0627\u0644\u0645\u062a\u0648\u0633\u0637 \u062d\u0648\u0627\u0644\u064a 16 \u0623\u0633\u0628\u0648\u0639 \u0627 \u0648\u0646\u0635\u0641 \u060c \u0642\u0628\u0644 \u0625\u0637\u0644\u0627\u0642\u0647 \u0639\u0644\u0649 \u0628\u0644\u0648 \u0631\u0627\u064a \u0648 DVD \u0625\u062f\u062e\u0627\u0644 \u0627\u0644\u0641\u064a\u062f\u064a\u0648 \u0627\u0644\u062e\u0627\u0635 \u0628\u0647 \u0646\u0627\u0641\u0630\u0629 \u0627\u0648 \u0634\u0628\u0627\u0643 . \u0623\u062b\u0646\u0627\u0621 \u0627\u0644\u0646\u0627\u0641\u0630\u0629 \u0627\u0644\u0645\u0633\u0631\u062d\u064a\u0629 \u060c \u063a\u0627\u0644\u0628 \u0627 \u0645\u0627 \u064a\u062a\u0645 \u0646\u0642\u0644 \u0627\u0644\u0625\u0635\u062f\u0627\u0631\u0627\u062a \u0627\u0644\u0631\u0642\u0645\u064a\u0629 \u0645\u0646 \u0627\u0644\u0623\u0641\u0644\u0627\u0645 \u0641\u064a \u0623\u062c\u0647\u0632\u0629 \u062a\u062e\u0632\u064a\u0646 \u0627\u0644\u0628\u064a\u0627\u0646\u0627\u062a \u0628\u0648\u0627\u0633\u0637\u0629 \u0634\u0631\u0643\u0627\u062a \u0627\u0644\u0646\u0642\u0644 \u0628\u062f\u0644\u0627 \u0645\u0646 \u0646\u0642\u0644 \u0627\u0644\u0628\u064a\u0627\u0646\u0627\u062a . \u064a\u0645\u0643\u0646 \u062a\u0634\u0641\u064a\u0631 \u0627\u0644\u0628\u064a\u0627\u0646\u0627\u062a \u060c \u0645\u0639 \u0639\u0645\u0644 \u0627\u0644\u0645\u0641\u062a\u0627\u062d \u0641\u064a \u0623\u0648\u0642\u0627\u062a \u0645\u062d\u062f\u062f\u0629 \u0641\u0642\u0637 \u0644\u0645\u0646\u0639 \u0627\u0644\u062a\u0633\u0631\u0628 \u0628\u064a\u0646 \u0627\u0644\u0634\u0627\u0634\u0627\u062a . \u064a\u0645\u0643\u0646 \u0625\u0636\u0627\u0641\u0629 \u0639\u0644\u0627\u0645\u0627\u062a \u0645\u0634\u0641\u0631\u0629 \u0644\u0645\u0643\u0627\u0641\u062d\u0629 \u0627\u0644\u0642\u0631\u0635\u0646\u0629 \u0625\u0644\u0649 \u0627\u0644\u0623\u0641\u0644\u0627\u0645 \u0644\u062a\u062d\u062f\u064a\u062f \u0645\u0635\u062f\u0631 \u0627\u0644\u0646\u0633\u062e \u063a\u064a\u0631 \u0627\u0644\u0642\u0627\u0646\u0648\u0646\u064a\u0629 \u0648\u0625\u063a\u0644\u0627\u0642\u0647\u0627 . \u0646\u062a\u064a\u062c\u0629 \u0644\u0647\u0630\u0647 \u0627\u0644\u062a\u062f\u0627\u0628\u064a\u0631 \u060c \u0641\u0625\u0646 \u0627\u0644\u0625\u0635\u062f\u0627\u0631\u0627\u062a \u0627\u0644\u0648\u062d\u064a\u062f\u0629 \u0645\u0646 \u0627\u0644\u0623\u0641\u0644\u0627\u0645 \u0627\u0644\u0645\u062a\u0627\u062d\u0629 \u0644\u0644\u0642\u0631\u0635\u0646\u0629 \u062e\u0644\u0627\u0644 \u0627\u0644\u0646\u0627\u0641\u0630\u0629 \u0627\u0644\u0645\u0633\u0631\u062d\u064a\u0629 \u0647\u064a \u0639\u0627\u062f\u0629 \u0643\u0627\u0645\u064a\u0631\u0627\u062a \u064a\u062a\u0645 \u0625\u0646\u062a\u0627\u062c\u0647\u0627 \u0628\u0648\u0627\u0633\u0637\u0629 \u062a\u0633\u062c\u064a\u0644\u0627\u062a \u0641\u064a\u062f\u064a\u0648 \u0644\u0634\u0627\u0634\u0627\u062a \u0627\u0644\u0623\u0641\u0644\u0627\u0645 \u060c \u0648\u0647\u064a \u0630\u0627\u062a \u062c\u0648\u062f\u0629 \u0631\u062f\u064a\u0626\u0629 \u0645\u0642\u0627\u0631\u0646\u0629 \u0628\u0625\u0635\u062f\u0627\u0631 \u0627\u0644\u0641\u064a\u0644\u0645 \u0627\u0644\u0623\u0635\u0644\u064a .", "qas": [{"question": "\u0645\u0627 \u0627\u0644\u0645\u062f\u0629 \u0627\u0644\u062a\u064a \u064a\u0633\u062a\u063a\u0631\u0642\u0647\u0627 \u0625\u0635\u062f\u0627\u0631 \u0627\u0644\u0641\u064a\u0644\u0645 \u0639\u0627\u062f\u0629 \u0641\u064a \u0627\u0644\u0645\u0633\u0627\u0631\u062d\u061f", "id": "5726dc14708984140094d3db", "answers": [{"text": "\u062d\u0648\u0627\u0644\u064a 16 \u0623\u0633\u0628\u0648\u0639 \u0627 \u0648\u0646\u0635\u0641", "answer_start": 128}]}, {"question": "\u062e\u0644\u0627\u0644 \u0647\u0630\u0627 \u0627\u0644\u0648\u0642\u062a \u060c \u0643\u064a\u0641 \u064a\u062a\u0645 \u0646\u0642\u0644 \u0627\u0644\u0625\u0635\u062f\u0627\u0631\u0627\u062a \u0627\u0644\u0631\u0642\u0645\u064a\u0629 \u0645\u0646 \u0627\u0644\u0641\u064a\u0644\u0645 \u0641\u064a \u0623\u062c\u0647\u0632\u0629 \u062a\u062e\u0632\u064a\u0646 \u0627\u0644\u0628\u064a\u0627\u0646\u0627\u062a\u061f", "id": "5726dc14708984140094d3dc", "answers": [{"text": "\u0628\u0648\u0627\u0633\u0637\u0629 \u0634\u0631\u0643\u0627\u062a", "answer_start": 316}]}, {"question": "\u0645\u0627 \u0627\u0644\u0630\u064a \u064a\u0645\u0643\u0646 \u0639\u0645\u0644\u0647 \u0644\u0641\u064a\u0644\u0645 \u0644\u0644\u0633\u0645\u0627\u062d \u0644\u0647 \u0641\u0642\u0637 \u0628\u0627\u0644\u0638\u0647\u0648\u0631 \u0641\u064a \u0623\u0648\u0642\u0627\u062a \u0645\u0639\u064a\u0646\u0629\u061f", "id": "5726dc14708984140094d3dd", "answers": [{"text": "\u0645\u0634\u0641\u0631\u0629", "answer_start": 458}]}, {"question": "\u0645\u0627 \u0627\u0644\u0630\u064a \u064a\u0645\u0643\u0646 \u062a\u0631\u0645\u064a\u0632\u0647 \u0644\u0644\u0623\u0641\u0644\u0627\u0645 \u0644\u0644\u0639\u062b\u0648\u0631 \u0639\u0644\u0649 \u0645\u0635\u062f\u0631 \u0627\u0644\u0646\u0633\u062e \u063a\u064a\u0631 \u0627\u0644\u0642\u0627\u0646\u0648\u0646\u064a\u0629\u061f", "id": "5726dc14708984140094d3de", "answers": [{"text": "\u064a\u0645\u0643\u0646 \u0625\u0636\u0627\u0641\u0629 \u0639\u0644\u0627\u0645\u0627\u062a \u0645\u0634\u0641\u0631\u0629 \u0644\u0645\u0643\u0627\u0641\u062d\u0629 \u0627\u0644\u0642\u0631\u0635\u0646\u0629", "answer_start": 440}]}, {"question": "\u0645\u0627 \u0647\u064a \u0627\u0644\u0625\u0635\u062f\u0627\u0631\u0627\u062a \u0627\u0644\u0623\u062f\u0646\u0649 \u0645\u0646 \u0627\u0644\u0623\u0641\u0644\u0627\u0645 \u0627\u0644\u0645\u062a\u0648\u0641\u0631\u0629 \u0644\u0644\u0642\u0631\u0635\u0646\u0629 \u0623\u062b\u0646\u0627\u0621 \u0627\u0644\u0639\u0631\u0636 \u0627\u0644\u0645\u0633\u0631\u062d\u064a \u0644\u0641\u064a\u0644\u0645 \u064a\u0633\u0645\u0649\u061f", "id": "5726dc14708984140094d3df", "answers": [{"text": "\u0639\u0627\u062f\u0629 \u0643\u0627\u0645\u064a\u0631\u0627\u062a \u064a\u062a\u0645 \u0625\u0646\u062a\u0627\u062c\u0647\u0627 \u0628\u0648\u0627\u0633\u0637\u0629 \u062a\u0633\u062c\u064a\u0644\u0627\u062a \u0641\u064a\u062f\u064a\u0648 \u0644\u0634\u0627\u0634\u0627\u062a \u0627\u0644\u0623\u0641\u0644\u0627\u0645", "answer_start": 631}]}]}, {"context": "\u062a\u0645 \u062a\u0639\u0632\u064a\u0632 \u0646\u062a\u0627\u0626\u062c \u0645\u0643\u062a\u0628 \u0627\u0644\u0645\u062d\u0627\u0633\u0628\u0629 \u0627\u0644\u0623\u0645\u0631\u064a\u0643\u064a \u0644\u0639\u0627\u0645 2010 \u0641\u064a\u0645\u0627 \u064a\u062a\u0639\u0644\u0642 \u0628\u0635\u0639\u0648\u0628\u0629 \u0627\u0644\u0642\u064a\u0627\u0633 \u0627\u0644\u062f\u0642\u064a\u0642 \u0644\u0644\u0623\u062b\u0631 \u0627\u0644\u0627\u0642\u062a\u0635\u0627\u062f\u064a \u0644\u0627\u0646\u062a\u0647\u0627\u0643 \u062d\u0642\u0648\u0642 \u0627\u0644\u0637\u0628\u0639 \u0648\u0627\u0644\u0646\u0634\u0631 \u0641\u064a \u0646\u0641\u0633 \u0627\u0644\u062a\u0642\u0631\u064a\u0631 \u0645\u0646 \u062e\u0644\u0627\u0644 \u0623\u0628\u062d\u0627\u062b \u0627\u0644\u0647\u064a\u0626\u0629 \u0641\u064a \u062b\u0644\u0627\u062b\u0629 \u062a\u0642\u062f\u064a\u0631\u0627\u062a \u062a\u0645 \u0627\u0644\u0627\u0633\u062a\u0634\u0647\u0627\u062f \u0628\u0647\u0627 \u0648\u0627\u0644\u062a\u064a \u0633\u0628\u0642 \u062a\u0642\u062f\u064a\u0645\u0647\u0627 \u0625\u0644\u0649 \u0627\u0644\u0648\u0643\u0627\u0644\u0627\u062a \u0627\u0644\u0623\u0645\u0631\u064a\u0643\u064a\u0629 . \u0623\u0648\u0636\u062d \u062a\u0642\u0631\u064a\u0631 \u0645\u0643\u062a\u0628 \u0645\u062d\u0627\u0633\u0628\u0629 \u0627\u0644\u062d\u0643\u0648\u0645\u0629 \u0623\u0646 \u0627\u0644\u0645\u0635\u0627\u062f\u0631 \u062a\u0642\u062f\u064a\u0631 \u0645\u0643\u062a\u0628 \u0627\u0644\u062a\u062d\u0642\u064a\u0642\u0627\u062a \u0627\u0644\u0641\u064a\u062f\u0631\u0627\u0644\u064a FBI \u060c \u0628\u064a\u0627\u0646 \u0635\u062d\u0641\u064a \u0644\u0644\u062c\u0645\u0627\u0631\u0643 \u0648\u062d\u0645\u0627\u064a\u0629 \u0627\u0644\u062d\u062f\u0648\u062f CBP \u0648\u062a\u0642\u062f\u064a\u0631 \u0644\u0631\u0627\u0628\u0637\u0629 \u0645\u0635\u0646\u0639\u064a \u0627\u0644\u0633\u064a\u0627\u0631\u0627\u062a \u0648\u0627\u0644\u0645\u0639\u062f\u0627\u062a \u0644\u0627 \u064a\u0645\u0643\u0646 \u0625\u062b\u0628\u0627\u062a\u0647\u0627 \u0623\u0648 \u062a\u062a\u0628\u0639\u0647\u0627 \u0625\u0644\u0649 \u0645\u0635\u062f\u0631 \u0628\u064a\u0627\u0646\u0627\u062a \u0623\u0633\u0627\u0633\u064a \u0623\u0648 \u0645\u0646\u0647\u062c\u064a\u0629 .", "qas": [{"question": "\u0645\u0627 \u0648\u062c\u062f \u0647\u064a\u0626\u0629 2010 \u0645\u062f\u0649 \u0635\u0639\u0648\u0628\u0629 \u0627\u0644\u0625\u0628\u0644\u0627\u063a \u0628\u062f\u0642\u0629 \u0639\u0646 \u0627\u0644\u0623\u062b\u0631 \u0627\u0644\u0645\u0627\u0644\u064a \u0644\u0644\u0627\u0646\u062a\u0647\u0627\u0643\u061f", "id": "5726dc5add62a815002e9312", "answers": [{"text": "\u0625\u0644\u0649 \u0627\u0644\u0648\u0643\u0627\u0644\u0627\u062a \u0627\u0644\u0623\u0645\u0631\u064a\u0643\u064a\u0629", "answer_start": 210}]}, {"question": "\u0643\u0645 \u0639\u062f\u062f \u0627\u0644\u062a\u0642\u062f\u064a\u0631\u0627\u062a \u0627\u0644\u0645\u0633\u062a\u0634\u0647\u062f \u0628\u0647\u0627 \u0628\u0634\u0643\u0644 \u0628\u0644\u064a\u063a \u0627\u0644\u062a\u064a \u0623\u0648\u0631\u062f\u062a\u0647\u0627 \u0627\u0644\u0647\u064a\u0626\u0629\u061f", "id": "5726dc5add62a815002e9313", "answers": [{"text": "\u062b\u0644\u0627\u062b\u0629", "answer_start": 161}]}, {"question": "\u0645\u0627\u0630\u0627 \u0627\u0633\u062a\u062e\u062f\u0645 \u0645\u0643\u062a\u0628 \u0627\u0644\u062a\u062d\u0642\u064a\u0642\u0627\u062a \u0627\u0644\u0641\u064a\u062f\u0631\u0627\u0644\u064a \u0643\u0645\u0635\u062f\u0631\u061f", "id": "5726dc5add62a815002e9314", "answers": [{"text": "\u062a\u0642\u062f\u064a\u0631", "answer_start": 167}]}, {"question": "\u0645\u0627 \u0627\u0644\u062a\u0642\u0631\u064a\u0631 \u0627\u0644\u0630\u064a \u0642\u0627\u0644 \u0625\u0646 \u0627\u0644\u0628\u064a\u0627\u0646\u0627\u062a \u0644\u0627 \u064a\u0645\u0643\u0646 \u0625\u062b\u0628\u0627\u062a\u0647\u0627 \u0623\u0648 \u062a\u062a\u0628\u0639\u0647\u0627 \u0625\u0644\u0649 \u0645\u0635\u062f\u0631 \u0645\u0648\u062b\u0648\u0642 \u0644\u0644\u0628\u064a\u0627\u0646\u0627\u062a\u061f", "id": "5726dc5add62a815002e9315", "answers": [{"text": "\u062a\u0642\u0631\u064a\u0631 \u0645\u0643\u062a\u0628 \u0645\u062d\u0627\u0633\u0628\u0629", "answer_start": 240}]}]}, {"context": "\u0648\u0641\u0642 \u0627 \u0644\u062f\u0631\u0627\u0633\u0629 \u0623\u062c\u0631\u062a\u0647\u0627 BSA \u0648 \u064a\u0646\u062a\u0631\u0646\u0627\u062a\u064a\u0648\u0646\u0627\u0644 \u062f\u0627\u062a\u0627 \u0643\u0648\u0631\u0628\u0648\u0631\u0627\u062a\u064a\u0648\u0646 IDC \u0644\u0639\u0627\u0645 2007 \u060c \u0641\u0625\u0646 \u0627\u0644\u062f\u0648\u0644 \u0627\u0644\u062e\u0645\u0633\u0629 \u0627\u0644\u062a\u064a \u0644\u062f\u064a\u0647\u0627 \u0623\u0639\u0644\u0649 \u0645\u0639\u062f\u0644\u0627\u062a \u0642\u0631\u0635\u0646\u0629 \u0627\u0644\u0628\u0631\u0627\u0645\u062c \u0647\u064a 1 . \u0623\u0631\u0645\u064a\u0646\u064a\u0627 93 2 \u0628\u0646\u063a\u0644\u0627\u062f\u064a\u0634 92 3 \u0627\u0630\u0631\u0628\u064a\u062c\u0627\u0646 92 4 \u0645\u0648\u0644\u062f\u0648\u0641\u0627 92 \u0648 5 . \u0632\u064a\u0645\u0628\u0627\u0628\u0648\u064a 91 . \u0648\u0641\u0642 \u0627 \u0644\u0646\u062a\u0627\u0626\u062c \u0627\u0644\u062f\u0631\u0627\u0633\u0629 \u060c \u0643\u0627\u0646\u062a \u0627\u0644\u062f\u0648\u0644 \u0627\u0644\u062e\u0645\u0633\u0629 \u0627\u0644\u062a\u064a \u0644\u062f\u064a\u0647\u0627 \u0623\u062f\u0646\u0649 \u0645\u0639\u062f\u0644\u0627\u062a \u0644\u0644\u0642\u0631\u0635\u0646\u0629 \u0647\u064a 1 . \u0627\u0644\u0648\u0644\u0627\u064a\u0627\u062a \u0627\u0644\u0645\u062a\u062d\u062f\u0629 20 2 . \u0644\u0648\u0643\u0633\u0645\u0628\u0648\u0631\u063a 21 3 \u0646\u064a\u0648\u0632\u064a\u0644\u0646\u062f\u0627 22 4 \u0627\u0644\u064a\u0627\u0628\u0627\u0646 23 \u0648 5 . \u0627\u0644\u0646\u0645\u0633\u0627 25 . \u0623\u0638\u0647\u0631 \u062a\u0642\u0631\u064a\u0631 \u0639\u0627\u0645 2007 \u0623\u0646 \u0645\u0646\u0637\u0642\u0629 \u0622\u0633\u064a\u0627 \u0648\u0627\u0644\u0645\u062d\u064a\u0637 \u0627\u0644\u0647\u0627\u062f\u0626 \u0643\u0627\u0646\u062a \u0645\u0631\u062a\u0628\u0637\u0629 \u0628\u0623\u0643\u0628\u0631 \u0642\u062f\u0631 \u0645\u0646 \u0627\u0644\u062e\u0633\u0627\u0626\u0631 \u060c \u0645\u0646 \u062d\u064a\u062b \u062f\u0648\u0644\u0627\u0631 \u0627\u0644\u0648\u0644\u0627\u064a\u0627\u062a \u0627\u0644\u0645\u062a\u062d\u062f\u0629 \u060c \u0628\u0645\u0628\u0644\u063a 149090 \u062f\u0648\u0644\u0627\u0631 \u060c \u062a\u0644\u064a\u0647\u0627 \u0627\u0644\u0627\u062a\u062d\u0627\u062f \u0627\u0644\u0623\u0648\u0631\u0648\u0628\u064a \u060c \u0645\u0639 \u062e\u0633\u0627\u0631\u0629 \u0642\u062f\u0631\u0647\u0627 12383000 \u062f\u0648\u0644\u0627\u0631 \u062a\u0645 \u0641\u0642\u062f \u0623\u0642\u0644 \u0645\u0628\u0644\u063a \u0645\u0646 \u062f\u0648\u0644\u0627\u0631\u0627\u062a \u0627\u0644\u0648\u0644\u0627\u064a\u0627\u062a \u0627\u0644\u0645\u062a\u062d\u062f\u0629 \u0641\u064a \u0645\u0646\u0637\u0642\u0629 \u0627\u0644\u0634\u0631\u0642 \u0627\u0644\u0623\u0648\u0633\u0637 \u0625\u0641\u0631\u064a\u0642\u064a\u0627 \u060c \u062d\u064a\u062b \u062a\u0645 \u062a\u0648\u062b\u064a\u0642 2 \u060c 446 \u060c 000 \u062f\u0648\u0644\u0627\u0631 .", "qas": [{"question": "\u0645\u0646 \u0627\u0644\u0630\u064a \u0623\u062c\u0631\u062a \u062f\u0631\u0627\u0633\u0629 \u0641\u064a \u0639\u0627\u0645 2007 \u0641\u064a\u0645\u0627 \u064a\u062a\u0639\u0644\u0642 \u0628\u0627\u0644\u062f\u0648\u0644 \u0627\u0644\u062e\u0645\u0633\u0629 \u0630\u0627\u062a \u0623\u0639\u0644\u0649 \u0645\u0639\u062f\u0644\u0627\u062a \u0642\u0631\u0635\u0646\u0629 \u0627\u0644\u0628\u0631\u0645\u062c\u064a\u0627\u062a\u061f", "id": "5726dcc0f1498d1400e8eda8", "answers": [{"text": "BSA \u0648 \u064a\u0646\u062a\u0631\u0646\u0627\u062a\u064a\u0648\u0646\u0627\u0644 \u062f\u0627\u062a\u0627 \u0643\u0648\u0631\u0628\u0648\u0631\u0627\u062a\u064a\u0648\u0646", "answer_start": 20}]}, {"question": "\u0623\u064a \u0628\u0644\u062f \u0643\u0627\u0646 \u0644\u062f\u064a\u0647 \u0623\u062f\u0646\u0649 \u0645\u0639\u062f\u0644 \u0644\u0642\u0631\u0635\u0646\u0629 \u0627\u0644\u0628\u0631\u0627\u0645\u062c\u061f", "id": "5726dcc0f1498d1400e8eda9", "answers": [{"text": "\u0627", "answer_start": 4}]}, {"question": "\u0627\u0644\u0645\u0646\u0637\u0642\u0629 \u0627\u0644\u062a\u064a \u0644\u062f\u064a\u0647\u0627 \u0623\u0639\u0644\u0649 \u062e\u0633\u0627\u0631\u0629\u061f", "id": "5726dcc0f1498d1400e8edaa", "answers": [{"text": "\u0622\u0633\u064a\u0627 \u0648\u0627\u0644\u0645\u062d\u064a\u0637 \u0627\u0644\u0647\u0627\u062f\u0626", "answer_start": 396}]}, {"question": "\u0643\u0645 \u062e\u0633\u0631 \u0627\u0644\u0627\u062a\u062d\u0627\u062f \u0627\u0644\u0623\u0648\u0631\u0648\u0628\u064a\u061f", "id": "5726dcc0f1498d1400e8edab", "answers": [{"text": "12383000", "answer_start": 544}]}, {"question": "\u0623\u064a\u0646 \u0643\u0627\u0646 \u0623\u062f\u0646\u0649 \u0645\u0628\u0644\u063a \u0645\u0646 \u062f\u0648\u0644\u0627\u0631\u0627\u062a \u0627\u0644\u0648\u0644\u0627\u064a\u0627\u062a \u0627\u0644\u0645\u062a\u062d\u062f\u0629 \u0627\u0644\u0645\u0641\u0642\u0648\u062f\u0629\u061f", "id": "5726dcc0f1498d1400e8edac", "answers": [{"text": "\u0645\u0646\u0637\u0642\u0629 \u0627\u0644\u0634\u0631\u0642 \u0627\u0644\u0623\u0648\u0633\u0637 \u0625\u0641\u0631\u064a\u0642\u064a\u0627", "answer_start": 606}]}]}, {"context": "\u0641\u064a \u062a\u0642\u0631\u064a\u0631\u0647\u0627 \u0644\u0639\u0627\u0645 2011 \u060c \u0627\u0644\u0630\u064a \u062a\u0645 \u0625\u062c\u0631\u0627\u0624\u0647 \u0628\u0627\u0644\u0634\u0631\u0627\u0643\u0629 \u0645\u0639 IDC \u0648 \u064a\u0628\u0633\u0648\u0633 \u0628\u0648\u0628\u0644\u064a\u0643 \u0627\u0641\u0641\u064a\u0631\u0633 \u060c \u0630\u0643\u0631\u062a BSA \u0623\u0643\u062b\u0631 \u0645\u0646 \u0646\u0635\u0641 \u0645\u0633\u062a\u062e\u062f\u0645\u064a \u0627\u0644\u0643\u0645\u0628\u064a\u0648\u062a\u0631 \u0627\u0644\u0634\u062e\u0635\u064a \u0641\u064a \u0627\u0644\u0639\u0627\u0644\u0645 57 \u0628\u0627\u0644\u0645\u0627\u0626\u0629 \u064a\u0639\u062a\u0631\u0641\u0648\u0646 \u0628\u0628\u0631\u0646\u0627\u0645\u062c \u0627\u0644\u0642\u0631\u0635\u0646\u0629 . \u062a\u0632\u0639\u0645 BSA \u063a\u0644\u0648\u0628\u0627\u0644 \u0633\u0648\u0641\u062a\u0648\u0627\u0631\u064a \u0628\u064a\u0631\u0627\u0633\u064a \u0633\u062a\u0648\u062f\u064a \u0627\u0644\u0633\u0646\u0648\u064a\u0629 \u0627\u0644\u062a\u0627\u0633\u0639\u0629 \u0623\u0646 \u0627\u0644\u0642\u064a\u0645\u0629 \u0627\u0644\u062a\u062c\u0627\u0631\u064a\u0629 \u0644\u0633\u0648\u0642 \u0627\u0644\u0638\u0644 \u0644\u0644\u0628\u0631\u0627\u0645\u062c \u0627\u0644\u0645\u0642\u0631\u0635\u0646\u0629 \u0628\u0644\u063a\u062a \u0642\u064a\u0645\u062a\u0647\u0627 63 . 4 \u0645\u0644\u064a\u0627\u0631 \u062f\u0648\u0644\u0627\u0631 \u0623\u0645\u0631\u064a\u0643\u064a \u0641\u064a \u0639\u0627\u0645 2011 \u060c \u0645\u0639 \u0648\u062c\u0648\u062f \u0623\u0639\u0644\u0649 \u0642\u064a\u0645\u0629 \u062a\u062c\u0627\u0631\u064a\u0629 \u0644\u0628\u0631\u0627\u0645\u062c \u0627\u0644\u0643\u0645\u0628\u064a\u0648\u062a\u0631 \u0627\u0644\u0645\u0642\u0631\u0635\u0646\u0629 \u0641\u064a \u0627\u0644\u0648\u0644\u0627\u064a\u0627\u062a \u0627\u0644\u0645\u062a\u062d\u062f\u0629 \u062e\u0644\u0627\u0644 \u062a\u0644\u0643 \u0627\u0644\u0641\u062a\u0631\u0629 \u0627\u0644\u0632\u0645\u0646\u064a\u0629 \u0627\u0644\u0648\u0644\u0627\u064a\u0627\u062a \u0627\u0644\u0645\u062a\u062d\u062f\u0629 9773000 . \u0648\u0641\u0642 \u0627 \u0644\u062f\u0631\u0627\u0633\u0629 \u0639\u0627\u0645 2011 \u060c \u0643\u0627\u0646\u062a \u0632\u064a\u0645\u0628\u0627\u0628\u0648\u064a \u0647\u064a \u0627\u0644\u062f\u0648\u0644\u0629 \u0627\u0644\u062a\u064a \u0633\u062c\u0644\u062a \u0623\u0639\u0644\u0649 \u0646\u0633\u0628\u0629 \u0644\u0644\u0642\u0631\u0635\u0646\u0629 \u060c \u062d\u064a\u062b \u0628\u0644\u063a\u062a 92 \u060c \u0628\u064a\u0646\u0645\u0627 \u0643\u0627\u0646\u062a \u0623\u062f\u0646\u0649 \u0646\u0633\u0628\u0629 \u0644\u0644\u0642\u0631\u0635\u0646\u0629 \u0645\u0648\u062c\u0648\u062f\u0629 \u0641\u064a \u0627\u0644\u0648\u0644\u0627\u064a\u0627\u062a \u0627\u0644\u0645\u062a\u062d\u062f\u0629 \u060c \u062d\u064a\u062b \u0628\u0644\u063a\u062a 19 .", "qas": [{"question": "\u0645\u0639 \u0645\u0646 \u0623\u0635\u062f\u0631 BSA \u062a\u0642\u0631\u064a\u0631\u064b\u0627 \u0641\u064a \u0639\u0627\u0645 2011\u061f", "id": "5726dd035951b619008f804d", "answers": [{"text": "IDC \u0648 \u064a\u0628\u0633\u0648\u0633 \u0628\u0648\u0628\u0644\u064a\u0643", "answer_start": 50}]}, {"question": "\u0645\u0627 \u0627\u0644\u0646\u0633\u0628\u0629 \u0627\u0644\u0645\u0626\u0648\u064a\u0629 \u0644\u0644\u0623\u0634\u062e\u0627\u0635 \u0627\u0644\u0630\u064a\u0646 \u064a\u0639\u062a\u0631\u0641\u0648\u0646 \u0628\u0628\u0631\u0646\u0627\u0645\u062c \u0627\u0644\u0642\u0631\u0635\u0646\u0629\u061f", "id": "5726dd035951b619008f804e", "answers": [{"text": "57 \u0628\u0627\u0644\u0645\u0627\u0626\u0629", "answer_start": 134}]}, {"question": "\u0645\u0627 \u0647\u064a \u0627\u0644\u0642\u064a\u0645\u0629 \u0627\u0644\u062a\u062c\u0627\u0631\u064a\u0629 \u0644\u0644\u0628\u0631\u0627\u0645\u062c \u0627\u0644\u0645\u0642\u0631\u0635\u0646\u0629 \u0641\u064a \u0639\u0627\u0645 2011\u061f", "id": "5726dd035951b619008f804f", "answers": [{"text": "63 . 4 \u0645\u0644\u064a\u0627\u0631 \u062f\u0648\u0644\u0627\u0631 \u0623\u0645\u0631\u064a\u0643\u064a", "answer_start": 283}]}, {"question": "\u0645\u0627 \u0627\u0644\u0623\u0645\u0629 \u0644\u062f\u064a\u0647\u0627 \u0623\u0639\u0644\u0649 \u0645\u0639\u062f\u0644 \u0644\u0644\u0642\u0631\u0635\u0646\u0629\u061f", "id": "5726dd035951b619008f8050", "answers": [{"text": "\u0632\u064a\u0645\u0628\u0627\u0628\u0648\u064a", "answer_start": 474}]}, {"question": "\u0645\u0627\u0630\u0627 \u0643\u0627\u0646 \u0645\u0639\u062f\u0644 \u0627\u0644\u0642\u0631\u0635\u0646\u0629 \u0641\u064a \u0627\u0644\u0648\u0644\u0627\u064a\u0627\u062a \u0627\u0644\u0645\u062a\u062d\u062f\u0629\u061f", "id": "5726dd035951b619008f8051", "answers": [{"text": "19", "answer_start": 604}]}]}, {"context": "\u0641\u064a \u0639\u0627\u0645 2007 \u060c \u0623\u0641\u0627\u062f \u0645\u0639\u0647\u062f \u0627\u0644\u0627\u0628\u062a\u0643\u0627\u0631 \u0627\u0644\u0633\u064a\u0627\u0633\u064a IPI \u0623\u0646 \u0642\u0631\u0635\u0646\u0629 \u0627\u0644\u0645\u0648\u0633\u064a\u0642\u0649 \u0627\u0633\u062a\u062d\u0648\u0630\u062a \u0639\u0644\u0649 12 . 5 \u0645\u0644\u064a\u0627\u0631 \u062f\u0648\u0644\u0627\u0631 \u0645\u0646 \u0627\u0644\u0627\u0642\u062a\u0635\u0627\u062f \u0627\u0644\u0623\u0645\u0631\u064a\u0643\u064a . \u0648\u0641\u0642 \u0627 \u0644\u0644\u062f\u0631\u0627\u0633\u0629 \u060c \u0641\u0625\u0646 \u0627\u0644\u0645\u0648\u0633\u064a\u0642\u064a\u064a\u0646 \u0648\u0627\u0644\u0639\u0627\u0645\u0644\u064a\u0646 \u0641\u064a \u0635\u0646\u0627\u0639\u0629 \u0627\u0644\u062a\u0633\u062c\u064a\u0644 \u0644\u064a\u0633\u0648\u0627 \u0648\u062d\u062f\u0647\u0645 \u0627\u0644\u0630\u064a\u0646 \u064a\u0639\u0627\u0646\u0648\u0646 \u0645\u0646 \u062e\u0633\u0627\u0626\u0631 \u0646\u0633\u0628\u062a \u0625\u0644\u0649 \u0642\u0631\u0635\u0646\u0629 \u0627\u0644\u0645\u0648\u0633\u064a\u0642\u0649 . \u0644\u0642\u062f \u062e\u0633\u0631 \u062a\u062c\u0627\u0631 \u0627\u0644\u062a\u062c\u0632\u0626\u0629 \u0623\u0643\u062b\u0631 \u0645\u0646 \u0645\u0644\u064a\u0627\u0631 \u062f\u0648\u0644\u0627\u0631 \u060c \u0628\u064a\u0646\u0645\u0627 \u0623\u0633\u0641\u0631\u062a \u0627\u0644\u0642\u0631\u0635\u0646\u0629 \u0639\u0646 46000 \u0648\u0638\u064a\u0641\u0629 \u0623\u0642\u0644 \u0641\u064a \u0645\u0633\u062a\u0648\u0649 \u0627\u0644\u0625\u0646\u062a\u0627\u062c \u0648\u062d\u0648\u0627\u0644\u064a 25000 \u0648\u0638\u064a\u0641\u0629 \u0641\u064a \u062a\u062c\u0627\u0631\u0629 \u0627\u0644\u062a\u062c\u0632\u0626\u0629 . \u0648\u0648\u0631\u062f \u0623\u0646 \u062d\u0643\u0648\u0645\u0629 \u0627\u0644\u0648\u0644\u0627\u064a\u0627\u062a \u0627\u0644\u0645\u062a\u062d\u062f\u0629 \u062a\u0639\u0627\u0646\u064a \u0623\u064a\u0636 \u0627 \u0645\u0646 \u0642\u0631\u0635\u0646\u0629 \u0627\u0644\u0645\u0648\u0633\u064a\u0642\u0649 \u060c \u0648\u0641\u0642\u062f\u062a 422 \u0645\u0644\u064a\u0648\u0646 \u062f\u0648\u0644\u0627\u0631 \u0645\u0646 \u0639\u0627\u0626\u062f\u0627\u062a \u0627\u0644\u0636\u0631\u0627\u0626\u0628 .", "qas": [{"question": "\u0645\u0646 \u0627\u0644\u0630\u064a \u0623\u0641\u0627\u062f \u0628\u0623\u0646 \u0627\u0644\u0642\u0631\u0635\u0646\u0629 \u0623\u062e\u0630\u062a 12.5 \u0645\u0644\u064a\u0627\u0631 \u062f\u0648\u0644\u0627\u0631 \u0645\u0646 \u0627\u0644\u0627\u0642\u062a\u0635\u0627\u062f \u0627\u0644\u0623\u0645\u0631\u064a\u0643\u064a\u061f", "id": "5726dd455951b619008f8069", "answers": [{"text": "\u0645\u0639\u0647\u062f \u0627\u0644\u0627\u0628\u062a\u0643\u0627\u0631 \u0627\u0644\u0633\u064a\u0627\u0633\u064a", "answer_start": 19}]}, {"question": "\u0643\u0645 \u0645\u0646 \u0627\u0644\u0645\u0627\u0644 \u062e\u0633\u0631 \u062a\u062c\u0627\u0631 \u0627\u0644\u062a\u062c\u0632\u0626\u0629\u061f", "id": "5726dd455951b619008f806a", "answers": [{"text": "\u0623\u0643\u062b\u0631 \u0645\u0646 \u0645\u0644\u064a\u0627\u0631 \u062f\u0648\u0644\u0627\u0631", "answer_start": 256}]}, {"question": "\u0643\u0645 \u0639\u062f\u062f \u0627\u0644\u0648\u0638\u0627\u0626\u0641 \u0639\u0644\u0649 \u0645\u0633\u062a\u0648\u0649 \u0627\u0644\u0625\u0646\u062a\u0627\u062c \u0641\u0642\u062f\u062a\u061f", "id": "5726dd455951b619008f806b", "answers": [{"text": "46000", "answer_start": 301}]}, {"question": "\u0623\u064a \u062d\u0643\u0648\u0645\u0629 \u062e\u0633\u0631\u062a 422 \u0645\u0644\u064a\u0648\u0646 \u062f\u0648\u0644\u0627\u0631 \u0645\u0646 \u0623\u0645\u0648\u0627\u0644 \u0627\u0644\u0636\u0631\u0627\u0626\u0628 \u0627\u0644\u0645\u062d\u062a\u0645\u0644\u0629\u061f", "id": "5726dd455951b619008f806c", "answers": [{"text": "\u0627\u0644\u0627\u0642\u062a\u0635\u0627\u062f \u0627\u0644\u0623\u0645\u0631\u064a\u0643\u064a", "answer_start": 97}]}]}, {"context": "\u064a\u0642\u0648\u0644 \u0627\u0644\u0628\u0631\u0648\u0641\u064a\u0633\u0648\u0631 \u0622\u0631\u0627\u0645 \u0633\u064a\u0646\u0631\u064a\u0634 \u060c \u0641\u064a \u0643\u062a\u0627\u0628\u0647 \u062b\u064a \u0628\u064a\u0631\u0627\u0633\u064a \u0643\u0631\u0648\u0633\u0627\u062f\u064a \u060c \u0625\u0646 \u0627\u0644\u0639\u0644\u0627\u0642\u0629 \u0628\u064a\u0646 \u062a\u0631\u0627\u062c\u0639 \u0627\u0644\u0623\u0634\u0631\u0639\u0629 \u0627\u0644\u0645\u0648\u0633\u064a\u0642\u064a\u0629 \u0648\u0625\u0646\u0634\u0627\u0621 \u0645\u0648\u0627\u0642\u0639 \u0644\u062a\u0628\u0627\u062f\u0644 \u0627\u0644\u0645\u0644\u0641\u0627\u062a \u0645\u0646 \u0627\u0644\u0623\u0642\u0631\u0627\u0646 \u0625\u0644\u0649 \u0646\u0638\u064a\u0631\u0647\u0627 \u0645\u062b\u0644 Napster \u060c \u0642\u0627\u0626\u0645\u0629 \u0639\u0644\u0649 \u0627\u0644\u0627\u0631\u062a\u0628\u0627\u0637 \u0648\u0644\u064a\u0633 \u0627\u0644\u0639\u0644\u0627\u0642\u0629 \u0627\u0644\u0633\u0628\u0628\u064a\u0629 . \u064a\u062c\u0627\u062f\u0644 \u0628\u0623\u0646 \u0627\u0644\u0635\u0646\u0627\u0639\u0629 \u0641\u064a \u0630\u0644\u0643 \u0627\u0644\u0648\u0642\u062a \u0643\u0627\u0646\u062a \u062a\u0634\u0647\u062f \u062a\u0648\u0633\u0639 \u0627 \u0635\u0646\u0627\u0639\u064a \u0627 \u060c \u0648\u0647\u0648 \u0645\u0627 \u064a\u0635\u0641\u0647 \u0628\u0623\u0646\u0647 \u0641\u0642\u0627\u0639\u0629 \u0645\u062b\u0627\u0644\u064a\u0629 \u0627\u0644\u062a\u0642\u0627\u0621 \u0627\u0644\u0642\u0648\u0649 \u0627\u0644\u0627\u0642\u062a\u0635\u0627\u062f\u064a\u0629 \u0648\u0627\u0644\u0633\u064a\u0627\u0633\u064a\u0629 \u0648\u0627\u0644\u062a\u0643\u0646\u0648\u0644\u0648\u062c\u064a\u0629 \u0627\u0644\u062a\u064a \u062f\u0641\u0639\u062a \u0627\u0644\u0642\u064a\u0645\u0629 \u0627\u0644\u0625\u062c\u0645\u0627\u0644\u064a\u0629 \u0644\u0645\u0628\u064a\u0639\u0627\u062a \u0627\u0644\u0645\u0648\u0633\u064a\u0642\u0649 \u0625\u0644\u0649 \u0627\u0631\u062a\u0641\u0627\u0639\u0627\u062a \u063a\u064a\u0631 \u0645\u0633\u0628\u0648\u0642\u0629 \u0641\u064a \u0646\u0647\u0627\u064a\u0629 \u0627\u0644\u0642\u0631\u0646 \u0627\u0644\u0639\u0634\u0631\u064a\u0646 .", "qas": [{"question": "\u0645\u0627 \u0627\u0644\u0643\u062a\u0627\u0628 \u0627\u0644\u0630\u064a \u0643\u062a\u0628\u0647 \u0627\u0644\u0628\u0631\u0648\u0641\u064a\u0633\u0648\u0631 \u0622\u0631\u0627\u0645 \u0633\u064a\u0646\u0631\u064a\u0634\u061f", "id": "5726dd7af1498d1400e8ede2", "answers": [{"text": "\u0648\u0644\u064a\u0633 \u0627\u0644\u0639\u0644\u0627\u0642\u0629 \u0627\u0644\u0633\u0628\u0628\u064a\u0629", "answer_start": 181}]}, {"question": "\u0645\u0627 \u0627\u0644\u0630\u064a \u0623\u0637\u0644\u0642\u0647 Sinnreich \u0639\u0644\u0649 \u0627\u0644\u0631\u0627\u0628\u0637 \u0628\u064a\u0646 \u0627\u0646\u062e\u0641\u0627\u0636 \u0645\u0628\u064a\u0639\u0627\u062a \u0627\u0644\u0645\u0648\u0633\u064a\u0642\u0649 \u0648\u0645\u0648\u0642\u0639 \u0645\u0634\u0627\u0631\u0643\u0629 \u0646\u0638\u064a\u0631 \u0625\u0644\u0649 \u0646\u0638\u064a\u0631\u061f", "id": "5726dd7af1498d1400e8ede3", "answers": [{"text": "\u0641\u064a", "answer_start": 10}]}, {"question": "\u0645\u0627\u0630\u0627 \u0643\u0627\u0646\u062a \u0627\u0644\u0635\u0646\u0627\u0639\u0629 \u062a\u0645\u0631\u061f", "id": "5726dd7af1498d1400e8ede4", "answers": [{"text": "\u062a\u0648\u0633\u0639 \u0627 \u0635\u0646\u0627\u0639\u064a", "answer_start": 245}]}, {"question": "\u0645\u0627\u0630\u0627 \u064a\u0633\u0645\u064a \u062f\u0645\u062c \u0627\u0644\u0642\u0648\u0649 \u0627\u0644\u0627\u0642\u062a\u0635\u0627\u062f\u064a\u0629 \u0648\u0627\u0644\u0633\u064a\u0627\u0633\u064a\u0629 \u0648\u0627\u0644\u062a\u0643\u0646\u0648\u0644\u0648\u062c\u064a\u0629 \u0627\u0644\u062a\u064a \u062f\u0641\u0639\u062a \u0635\u0646\u0627\u0639\u0629 \u0627\u0644\u0645\u0648\u0633\u064a\u0642\u0649\u061f", "id": "5726dd7af1498d1400e8ede5", "answers": [{"text": "\u0641\u0642\u0627\u0639\u0629 \u0645\u062b\u0627\u0644\u064a\u0629", "answer_start": 279}]}]}, {"context": "\u064a \u0642\u062f \u0631 \u0633\u062a\u0627\u0646\u062f\u0627\u0631\u062f \u0628\u0648\u0633\u064a\u0646\u064a\u0633 \u0627\u0644\u0644\u064a\u0627\u0646\u0633 \u0628\u064a\u0631\u0627\u0633\u064a \u0633\u062a\u0648\u062f\u064a \u0633\u062a\u0627\u0646\u062f\u0627\u0631\u062f \u0644\u0639\u0627\u0645 2011 \u060c \u0625\u062c\u0645\u0627\u0644\u064a \u0627\u0644\u0642\u064a\u0645\u0629 \u0627\u0644\u062a\u062c\u0627\u0631\u064a\u0629 \u0644\u0644\u0628\u0631\u0627\u0645\u062c \u0627\u0644\u0645\u0646\u0633\u0648\u062e\u0629 \u0628\u0637\u0631\u064a\u0642\u0629 \u063a\u064a\u0631 \u0642\u0627\u0646\u0648\u0646\u064a\u0629 \u0628\u0645\u0628\u0644\u063a 59 \u0645\u0644\u064a\u0627\u0631 \u062f\u0648\u0644\u0627\u0631 \u0641\u064a \u0639\u0627\u0645 2010 \u060c \u062d\u064a\u062b \u0628\u0644\u063a\u062a \u0642\u064a\u0645\u0629 \u0627\u0644\u0623\u0633\u0648\u0627\u0642 \u0627\u0644\u0646\u0627\u0634\u0626\u0629 31 . 9 \u0645\u0644\u064a\u0627\u0631 \u062f\u0648\u0644\u0627\u0631 \u060c \u0623\u064a \u0623\u0643\u062b\u0631 \u0645\u0646 \u0646\u0635\u0641 \u0627\u0644\u0645\u062c\u0645\u0648\u0639 . \u0639\u0644\u0627\u0648\u0629 \u0639\u0644\u0649 \u0630\u0644\u0643 \u060c \u062a\u0644\u0642\u062a \u0627\u0644\u0623\u0633\u0648\u0627\u0642 \u0627\u0644\u0646\u0627\u0636\u062c\u0629 \u0644\u0623\u0648\u0644 \u0645\u0631\u0629 \u0634\u062d\u0646\u0627\u062a \u0623\u0642\u0644 \u0645\u0646 \u0623\u062c\u0647\u0632\u0629 \u0627\u0644\u0643\u0645\u0628\u064a\u0648\u062a\u0631 \u0627\u0644\u0634\u062e\u0635\u064a\u0629 \u0645\u0642\u0627\u0631\u0646\u0629 \u0628\u0627\u0644\u0627\u0642\u062a\u0635\u0627\u062f\u0627\u062a \u0627\u0644\u0646\u0627\u0634\u0626\u0629 \u0641\u064a \u0639\u0627\u0645 2010 \u060c \u0645\u0645\u0627 \u062c\u0639\u0644 \u0627\u0644\u0623\u0633\u0648\u0627\u0642 \u0627\u0644\u0646\u0627\u0634\u0626\u0629 \u0645\u0633\u0624\u0648\u0644\u0629 \u0627\u0644\u0622\u0646 \u0639\u0646 \u0623\u0643\u062b\u0631 \u0645\u0646 \u0646\u0635\u0641 \u062c\u0645\u064a\u0639 \u0623\u062c\u0647\u0632\u0629 \u0627\u0644\u0643\u0645\u0628\u064a\u0648\u062a\u0631 \u0627\u0644\u0645\u0633\u062a\u062e\u062f\u0645\u0629 \u0641\u064a \u062c\u0645\u064a\u0639 \u0623\u0646\u062d\u0627\u0621 \u0627\u0644\u0639\u0627\u0644\u0645 . \u0628\u0627\u0644\u0625\u0636\u0627\u0641\u0629 \u0625\u0644\u0649 \u0645\u0639\u062f\u0644\u0627\u062a \u0627\u0646\u062a\u0647\u0627\u0643 \u0627\u0644\u0628\u0631\u0645\u062c\u064a\u0627\u062a \u0627\u0644\u0628\u0627\u0644\u063a\u0629 68 \u0628\u0627\u0644\u0645\u0627\u0626\u0629 \u0645\u0642\u0627\u0631\u0646\u0629 \u0628\u0640 24 \u0628\u0627\u0644\u0645\u0627\u0626\u0629 \u0645\u0646 \u0627\u0644\u0623\u0633\u0648\u0627\u0642 \u0627\u0644\u0646\u0627\u0636\u062c\u0629 \u060c \u0641\u0625\u0646 \u0627\u0644\u0623\u0633\u0648\u0627\u0642 \u0627\u0644\u0646\u0627\u0634\u0626\u0629 \u062a\u0645\u062a\u0644\u0643 \u063a\u0627\u0644\u0628\u064a\u0629 \u0627\u0644\u0632\u064a\u0627\u062f\u0629 \u0627\u0644\u0639\u0627\u0644\u0645\u064a\u0629 \u0641\u064a \u0627\u0644\u0642\u064a\u0645\u0629 \u0627\u0644\u062a\u062c\u0627\u0631\u064a\u0629 \u0644\u0644\u0628\u0631\u0627\u0645\u062c \u0627\u0644\u0645\u0632\u064a\u0641\u0629 . \u062a\u0648\u0627\u0635\u0644 \u0627\u0644\u0635\u064a\u0646 \u0627\u0644\u062d\u0635\u0648\u0644 \u0639\u0644\u0649 \u0623\u0639\u0644\u0649 \u0642\u064a\u0645\u0629 \u062a\u062c\u0627\u0631\u064a\u0629 \u0644\u0645\u062b\u0644 \u0647\u0630\u0647 \u0627\u0644\u0628\u0631\u0627\u0645\u062c \u0639\u0646\u062f 8 . 9 \u0645\u0644\u064a\u0627\u0631 \u062f\u0648\u0644\u0627\u0631 \u0628\u064a\u0646 \u0627\u0644\u0628\u0644\u062f\u0627\u0646 \u0627\u0644\u0646\u0627\u0645\u064a\u0629 \u0648\u0627\u0644\u062b\u0627\u0646\u064a\u0629 \u0641\u064a \u0627\u0644\u0639\u0627\u0644\u0645 \u0628\u0639\u062f \u0627\u0644\u0648\u0644\u0627\u064a\u0627\u062a \u0627\u0644\u0645\u062a\u062d\u062f\u0629 \u0639\u0646\u062f 9 . 7 \u0645\u0644\u064a\u0627\u0631 \u062f\u0648\u0644\u0627\u0631 \u0641\u064a \u0639\u0627\u0645 2011 . \u0641\u064a \u0639\u0627\u0645 2011 \u060c \u0623\u0639\u0644\u0646 \u062a\u062d\u0627\u0644\u0641 \u0628\u0631\u0627\u0645\u062c \u0627\u0644\u0643\u0645\u0628\u064a\u0648\u062a\u0631 \u0623\u0646 83 \u0628\u0627\u0644\u0645\u0627\u0626\u0629 \u0645\u0646 \u0627\u0644\u0628\u0631\u0627\u0645\u062c \u0627\u0644\u062a\u064a \u062a\u0645 \u0646\u0634\u0631\u0647\u0627 \u0639\u0644\u0649 \u0623\u062c\u0647\u0632\u0629 \u0627\u0644\u0643\u0645\u0628\u064a\u0648\u062a\u0631 \u0627\u0644\u0634\u062e\u0635\u064a\u0629 \u0641\u064a \u0625\u0641\u0631\u064a\u0642\u064a\u0627 \u0644\u062f\u064a\u0647\u0627 \u062a\u0645 \u0627\u0644\u0645\u0642\u0631\u0635\u0646\u0629 \u0628\u0627\u0633\u062a\u062b\u0646\u0627\u0621 \u062c\u0646\u0648\u0628 \u0623\u0641\u0631\u064a\u0642\u064a\u0627 .", "qas": [{"question": "\u0645\u0627 \u0647\u064a \u0627\u0644\u0642\u064a\u0645\u0629 \u0627\u0644\u0625\u062c\u0645\u0627\u0644\u064a\u0629 \u0627\u0644\u0645\u0642\u062f\u0631\u0629 \u0644\u0644\u0628\u0631\u0627\u0645\u062c \u0627\u0644\u0645\u0642\u0631\u0635\u0646\u0629 \u0641\u064a \u0639\u0627\u0645 2010\u061f", "id": "5726ddd7f1498d1400e8edea", "answers": [{"text": "59 \u0645\u0644\u064a\u0627\u0631 \u062f\u0648\u0644\u0627\u0631", "answer_start": 131}]}, {"question": "\u0645\u0646 \u064a\u0645\u062b\u0644 \u0623\u0643\u062b\u0631 \u0645\u0646 \u0646\u0635\u0641 \u0627\u0644\u0645\u062c\u0645\u0648\u0639\u061f", "id": "5726ddd7f1498d1400e8edeb", "answers": [{"text": "\u0627\u0644\u0623\u0633\u0648\u0627\u0642 \u0627\u0644\u0646\u0627\u0634\u0626\u0629", "answer_start": 174}]}, {"question": "\u0645\u0627\u0630\u0627 \u062a\u0644\u0642\u062a \u0627\u0644\u0623\u0633\u0648\u0627\u0642 \u0627\u0644\u0642\u0627\u0626\u0645\u0629 \u0644\u0623\u0648\u0644 \u0645\u0631\u0629\u061f", "id": "5726ddd7f1498d1400e8edec", "answers": [{"text": "\u0623\u062c\u0647\u0632\u0629 \u0627\u0644\u0643\u0645\u0628\u064a\u0648\u062a\u0631 \u0627\u0644\u0634\u062e\u0635\u064a\u0629 \u0645\u0642\u0627\u0631\u0646\u0629 \u0628\u0627\u0644\u0627\u0642\u062a\u0635\u0627\u062f\u0627\u062a \u0627\u0644\u0646\u0627\u0634\u0626\u0629", "answer_start": 295}]}, {"question": "\u0645\u0627 \u0647\u064a \u0627\u0644\u062f\u0648\u0644\u0629 \u0627\u0644\u062a\u064a \u0644\u062f\u064a\u0647\u0627 \u0623\u0639\u0644\u0649 \u0642\u064a\u0645\u0629 \u0644\u0628\u0631\u0627\u0645\u062c \u0627\u0644\u0628\u064a\u0639 \u0628\u0627\u0644\u062a\u062c\u0632\u0626\u0629\u061f", "id": "5726ddd7f1498d1400e8eded", "answers": [{"text": "\u0627\u0644\u0635\u064a\u0646", "answer_start": 656}]}, {"question": "\u0645\u0627 \u0647\u064a \u0627\u0644\u0646\u0633\u0628\u0629 \u0627\u0644\u0645\u0626\u0648\u064a\u0629 \u0644\u0644\u0628\u0631\u0627\u0645\u062c \u0641\u064a \u0623\u0641\u0631\u064a\u0642\u064a\u0627 \u063a\u064a\u0631 \u0642\u0627\u0646\u0648\u0646\u064a\u0629\u061f", "id": "5726ddd7f1498d1400e8edee", "answers": [{"text": "83 \u0628\u0627\u0644\u0645\u0627\u0626\u0629", "answer_start": 869}]}]}]}, {"paragraphs": [{"context": "\u062a\u0628\u0644\u063a \u0645\u0633\u0627\u062d\u0629 \u0627\u0644\u064a\u0648\u0646\u0627\u0646 \u062d\u0648\u0627\u0644\u064a 130 \u0623\u0644\u0641 \u0643\u064a\u0644\u0648\u0645\u062a\u0631\u0627 \u0645\u0631\u0628\u0639 \u060c \u0645\u0642\u0627\u0631\u0646\u0629 \u0645\u0639 \u0627\u0644\u062f\u0648\u0644 \u0627\u0644\u0639\u0631\u0628\u064a\u0629 \u060c \u0641\u0645\u0633\u0627\u062d\u062a\u0647\u0627 \u062a\u0639\u0627\u062f\u0644 \u0645\u0633\u0627\u062d\u0629 \u0643\u0644 \u0645\u0646 \u0627\u0644\u0623\u0631\u062f\u0646 \u0648\u0641\u0644\u0633\u0637\u064a\u0646 \u0645\u062c\u062a\u0645\u0639\u0629 . \u062a\u0634\u0643\u0644 \u0627\u0644\u062c\u0632\u0631 \u0627\u0644\u064a\u0648\u0646\u0627\u0646\u064a\u0629 \u062d\u0648\u0627\u0644\u064a \u0631\u0628\u0639 \u0647\u0630\u0647 \u0627\u0644\u0645\u0633\u0627\u062d\u0629 \u060c \u062d\u064a\u062b \u064a\u0628\u0644\u063a \u0639\u062f\u062f\u0647\u0627 \u0627\u0644\u0625\u062c\u0645\u0627\u0644\u064a \u062d\u0648\u0627\u0644\u064a 9841 \u062c\u0632\u064a\u0631\u0629 . \u062c\u0632\u064a\u0631\u0629 \u0643\u0631\u064a\u062a \u0647\u064a \u0623\u0643\u0628\u0631\u0647\u0645 \u060c \u062d\u064a\u062b \u062a\u0628\u0644\u063a \u0645\u0633\u0627\u062d\u062a\u0647\u0627 \u062d\u0648\u0627\u0644\u064a 8260 \u0643\u0645 .", "qas": [{"answers": [{"answer_start": 25, "text": "130 \u0623\u0644\u0641 \u0643\u064a\u0644\u0648\u0645\u062a\u0631\u0627 \u0645\u0631\u0628\u0639"}], "id": "arabic-7142894842457106019-37", "question": "\u0645\u0627\u0647\u0649 \u0645\u0633\u0627\u062d\u0629 \u0627\u0644\u064a\u0648\u0646\u0627\u0646 \u061f"}]}], "title": "\u0627\u0644\u064a\u0648\u0646\u0627\u0646"}, {"paragraphs": [{"context": "\u0646\u0647\u0631 \u0627\u0644\u0623\u0631\u062f\u0646 \u0646\u0647\u0631 \u064a\u0645\u0631 \u0641\u064a \u0628\u0644\u0627\u062f \u0627\u0644\u0634\u0627\u0645 \u060c \u064a\u0628\u0644\u063a \u0637\u0648\u0644\u0647 \u062d\u0648\u0627\u0644\u064a 251 \u0643\u0645 \u0648\u0637\u0648\u0644 \u0633\u0647\u0644\u0647 \u062d\u0648\u0627\u0644\u064a 360 \u0643\u0645 \u0648\u064a\u062a\u0643\u0648\u0646 \u0639\u0646\u062f \u0627\u0644\u062a\u0642\u0627\u0621 \u062b\u0644\u0627\u062b\u0629 \u0631\u0648\u0627\u0641\u062f \u0647\u064a \u0628\u0627\u0646\u064a\u0627\u0633 \u0627\u0644\u0642\u0627\u062f\u0645 \u0645\u0646 \u0633\u0648\u0631\u064a\u0627 \u0648\u0627\u0644\u0644\u062f\u0627\u0646 \u0627\u0644\u0642\u0627\u062f\u0645 \u0645\u0646 \u0634\u0645\u0627\u0644\u064a \u0641\u0644\u0633\u0637\u064a\u0646 \u0648\u0627\u0644\u062d\u0627\u0635\u0628\u0627\u0646\u064a \u0627\u0644\u0642\u0627\u062f\u0645 \u0645\u0646 \u0644\u0628\u0646\u0627\u0646 \u0645\u0634\u0643\u0644\u0627 \u0646\u0647\u0631 \u0627\u0644\u0623\u0631\u062f\u0646 \u0627\u0644\u0639\u0644\u0648\u064a . [1][2] \u0627\u0644\u0630\u064a \u064a\u0645\u0631 \u0641\u064a \u0628\u062d\u064a\u0631\u0629 \u062d\u0648\u0644\u0627 \u0641\u064a \u0644\u0628\u0646\u0627\u0646 \u062b\u0645 \u064a\u0635\u0628 \u0641\u064a \u0628\u062d\u064a\u0631\u0629 \u0637\u0628\u0631\u064a\u0629 \u0627\u0644\u062a\u064a \u062a\u0643\u0648\u0646\u062a \u062c\u0631\u0627\u0621 \u062d\u062f\u0648\u062b \u0627\u0644\u0648\u0627\u062f\u064a \u0627\u0644\u0645\u062a\u0635\u062f\u0639 \u0627\u0644\u0643\u0628\u064a\u0631 . \u0648\u0642\u062f \u0643\u0648\u0646 \u0647\u0630\u0627 \u0627\u0644\u0634\u0642 \u0639\u062f\u0629 \u0628\u062d\u0627\u0631 \u0648\u0628\u062d\u064a\u0631\u0627\u062a \u0623\u062e\u0631\u0649 \u0645\u0647\u0645\u0629 \u060c \u0648\u0639\u0646\u062f \u062e\u0631\u0648\u062c\u0647 \u0645\u0646 \u0628\u062d\u0631\u064a\u0629 \u0637\u0628\u0631\u064a\u0629 \u064a\u0643\u0648\u0646 \u0646\u0647\u0631 \u0627\u0644\u0623\u0631\u062f\u0646 \u0627\u0644\u0633\u0641\u0644\u064a \u0648\u064a\u0635\u0628 \u0641\u064a\u0647 \u0623\u064a\u0636\u0627 \u0631\u0648\u0627\u0641\u062f \u0646\u0647\u0631 \u0627\u0644\u064a\u0631\u0645\u0648\u0643 \u0648\u0646\u0647\u0631 \u0627\u0644\u0632\u0631\u0642\u0627\u0621 \u0648\u0648\u0627\u062f\u064a \u0643\u0641\u0631\u0646\u062c\u0629 \u0648\u062c\u0627\u0644\u0648\u062a \u060c \u0648\u064a\u0641\u0635\u0644 \u0627\u0644\u0646\u0647\u0631 \u0628\u064a\u0646 \u0641\u0644\u0633\u0637\u064a\u0646 \u0627\u0644\u062a\u0627\u0631\u064a\u062e\u064a\u0629 \u0648\u0627\u0644\u0623\u0631\u062f\u0646 \u0625\u0644\u0649 \u0627\u0646 \u064a\u0635\u0628 \u0641\u064a \u0645\u064a\u0627\u0647 \u0627\u0644\u0628\u062d\u0631 \u0627\u0644\u0645\u064a\u062a \u0627\u0644\u0645\u0639\u0631\u0648\u0641\u0629 \u0628\u0645\u0644\u0648\u062d\u062a\u0647\u0627 \u0627\u0644\u0639\u0627\u0644\u064a\u0629 .", "qas": [{"answers": [{"answer_start": 51, "text": "251 \u0643\u0645"}], "id": "arabic-3016143419638343014-0", "question": "\u0645\u0627 \u0637\u0648\u0644 \u0646\u0647\u0631 \u0627\u0644\u0623\u0631\u062f\u0646 \u061f"}]}], "title": "\u0646\u0647\u0631 \u0627\u0644\u0623\u0631\u062f\u0646"}, {"paragraphs": [{"context": "\u062a\u0628\u0644\u063a \u0627\u0644\u062d\u062f\u0648\u062f \u0628\u064a\u0646 \u0627\u0644\u062c\u0645\u0647\u0648\u0631\u064a\u0629 \u0627\u0644\u0639\u0631\u0628\u064a\u0629 \u0627\u0644\u0633\u0648\u0631\u064a\u0629 \u0648\u062c\u0645\u0647\u0648\u0631\u064a\u0629 \u062a\u0631\u0643\u064a\u0627 \u062d\u0648\u0627\u0644\u064a . [1] \u062a\u0645\u062a\u062f \u0627\u0644\u062d\u062f\u0648\u062f \u0639\u0628\u0631 \u0627\u0644\u062c\u0632\u064a\u0631\u0629 \u0627\u0644\u0641\u0631\u0627\u062a\u064a\u0629 \u062d\u0648\u0627\u0644\u064a 400 \u0643\u0645 \u0648\u062a\u0645\u0631 \u0639\u0628\u0631 \u0646\u0647\u0631 \u0627\u0644\u0641\u0631\u0627\u062a \u0648\u0635\u0648\u0644\u0627 \u0625\u0644\u0649 \u0646\u0647\u0631 \u062f\u062c\u0644\u0629 \u0641\u064a \u0623\u0642\u0635\u0649 \u0627\u0644\u0634\u0631\u0642 . \u0645\u0646\u0630 \u0627\u0646\u062f\u0644\u0627\u0639 \u0627\u0644\u062d\u0631\u0628 \u0627\u0644\u0623\u0647\u0644\u064a\u0629 \u0627\u0644\u0633\u0648\u0631\u064a\u0629 \u060c \u0627\u0632\u062f\u0627\u062f\u062a \u062d\u062f\u0629 \u0627\u0644\u062a\u0648\u062a\u0631\u0627\u062a \u0639\u0644\u0649 \u0627\u0644\u062d\u062f\u0648\u062f \u060c \u0648\u0642\u062f \u0648\u0642\u0639\u062a \u0639\u062f\u0629 \u0627\u0634\u062a\u0628\u0627\u0643\u0627\u062a \u0641\u0636\u0644\u0627 \u0639\u0646 \u062a\u062f\u0641\u0642 \u0623\u0639\u062f\u0627\u062f \u0643\u0628\u064a\u0631\u0629 \u0645\u0646 \u0627\u0644\u0644\u0627\u062c\u0626\u064a\u0646 \u0625\u0644\u0649 \u0627\u0644\u062f\u0627\u062e\u0644 \u0627\u0644\u062a\u0631\u0643\u064a . [2][3]", "qas": [{"answers": [{"answer_start": 108, "text": "400 \u0643\u0645"}], "id": "arabic--97604159738286959-0", "question": "\u0643\u0645 \u0637\u0648\u0644 \u0627\u0644\u062d\u062f\u0648\u062f \u0628\u064a\u0646 \u0633\u0648\u0631\u064a\u0627 \u0648\u062a\u0631\u0643\u064a\u0627 \u061f"}]}], "title": "\u0627\u0644\u062d\u062f\u0648\u062f \u0627\u0644\u062a\u0631\u0643\u064a\u0629 \u0627\u0644\u0633\u0648\u0631\u064a\u0629"}, {"paragraphs": [{"context": "\u062c\u0648\u0631\u062c \u0631\u0627\u064a\u0645\u0648\u0646\u062f \u0631\u064a\u062a\u0634\u0627\u0631\u062f \u0645\u0627\u0631\u062a\u0646 [1] \u0647\u0648 \u0631\u0648\u0627\u0626\u064a \u0648\u0643\u0627\u062a\u0628 \u0642\u0635\u0635 \u0642\u0635\u064a\u0631\u0629 \u0645\u0646 \u0646\u0648\u0639 \u0627\u0644\u062e\u064a\u0627\u0644 \u0627\u0644\u0639\u0644\u0645\u064a \u0648\u0627\u0644\u0631\u0639\u0628 \u0648\u0627\u0644\u0641\u0646\u062a\u0627\u0632\u064a\u0627 \u060c \u0648\u0643\u0627\u062a\u0628 \u0633\u064a\u0646\u0627\u0631\u064a\u0648 \u0648\u0645\u0646\u062a\u062c \u062a\u0644\u0641\u0632\u064a\u0648\u0646\u064a \u060c \u0645\u0639\u0631\u0648\u0641 \u0644\u0633\u0644\u0633\u0644\u0629 \u0631\u0648\u0627\u064a\u0627\u062a \u0623\u063a\u0646\u064a\u0629 \u0645\u0646 \u062b\u0644\u062c \u0648\u0646\u0627\u0631 \u0627\u0644\u062a\u064a \u062d\u0642\u0642\u062a \u0623\u0641\u0636\u0644 \u0645\u0628\u064a\u0639\u0627\u062a \u062d\u0648\u0644 \u0627\u0644\u0639\u0627\u0644\u0645 \u0648\u0642\u0627\u0645\u062a \u0642\u0646\u0627\u0629 \u0627\u062a\u0634 \u0628\u064a \u0627\u0648 \u0628\u0627\u0642\u062a\u0628\u0627\u0633\u0647\u0627 \u0641\u064a \u0645\u0633\u0644\u0633\u0644\u0647\u0627 \u0627\u0644\u062f\u0631\u0627\u0645\u064a \u0635\u0631\u0627\u0639 \u0627\u0644\u0639\u0631\u0648\u0634 . \u0643\u0645\u0627 \u064a\u0639\u062a\u0628\u0631 \u0645\u0627\u0631\u062a\u0646 \u0645\u0646\u062a\u062c\u0627 \u0645\u0634\u0627\u0631\u0643\u0627 \u0644\u0644\u0645\u0633\u0644\u0633\u0644 \u0648\u064a\u0643\u062a\u0628 \u062d\u0644\u0642\u0629 \u0645\u0646 \u0643\u0644 \u0645\u0648\u0633\u0645 \u0639\u062f\u0627 \u0627\u0644\u0645\u0648\u0633\u0645 \u0627\u0644\u062e\u0627\u0645\u0633 \u0627\u0644\u0630\u064a \u0623\u0639\u0644\u0646 \u0641\u064a\u0647 \u0645\u0627\u0631\u062a\u0646 \u0639\u0646 \u0639\u062f\u0645 \u0642\u064a\u0627\u0645\u0647 \u0628\u0643\u062a\u0627\u0628\u0629 \u0623\u064a \u062d\u0644\u0642\u0629 \u0644\u0644\u062a\u0641\u0631\u063a \u0644\u0625\u0643\u0645\u0627\u0644 \u0627\u0644\u0643\u062a\u0627\u0628 \u0627\u0644\u0633\u0627\u062f\u0633 \u0645\u0646 \u0627\u0644\u0633\u0644\u0633\u0644\u0629 \u0627\u0644\u0630\u064a \u064a\u062d\u0645\u0644 \u0639\u0646\u0648\u0627\u0646 \u0631\u064a\u0627\u062d \u0627\u0644\u0634\u062a\u0627\u0621 . [2] \u0648\u0642\u062f \u0648\u0635\u0641\u062a \u0645\u062c\u0644\u0629 \u0627\u0644\u062a\u0627\u064a\u0645 \u0623\u0646 \u062c\u0648\u0631\u062c \u0647\u0648 \u062a\u0648\u0644\u0643\u064a\u0646 \u0627\u0644\u0623\u0645\u0631\u064a\u0643\u064a . [3] \u0648\u0642\u062f \u0648\u0636\u0639\u062a\u0647 \u0627\u0644\u0645\u062c\u0644\u0629 \u0641\u064a \u0642\u0627\u0626\u0645\u062a\u0647\u0627 \u0641\u064a 2011 \u0643\u0623\u0643\u062b\u0631 \u0627\u0644\u0623\u0634\u062e\u0627\u0635 \u0646\u0641\u0648\u0630\u0627 \u0648\u062a\u0623\u062b\u0631\u0627 \u0641\u064a \u0627\u0644\u0639\u0627\u0644\u0645 . [4][5]", "qas": [{"answers": [{"answer_start": 0, "text": "\u062c\u0648\u0631\u062c \u0631\u0627\u064a\u0645\u0648\u0646\u062f \u0631\u064a\u062a\u0634\u0627\u0631\u062f \u0645\u0627\u0631\u062a\u0646"}], "id": "arabic-7247229640040958806-0", "question": "\u0645\u0646 \u0647\u0648 \u0627\u0644\u0631\u0648\u0627\u0626\u064a \u0627\u0644\u0630\u064a \u0648\u0635\u0641\u062a\u0647 \u0645\u062c\u0644\u0629 \u0627\u0644\u062a\u0627\u064a\u0645 \u0623\u0646\u0647 \u062c\u0648\u0631\u062c \u0647\u0648 \u062a\u0648\u0644\u0643\u064a\u0646 \u0627\u0644\u0623\u0645\u0631\u064a\u0643\u064a \u061f"}]}], "title": "\u062c\u0648\u0631\u062c \u0631. \u0631. \u0645\u0627\u0631\u062a\u0646"}, {"paragraphs": [{"context": "\u0648\u0633\u0645\u064a\u062a \u0633\u0648\u0631\u0629 \u0627\u0644\u0628\u0642\u0631\u0629 \u0628\u0647\u0630\u0627 \u0627\u0644\u0627\u0633\u0645 \u0644\u0623\u0646\u0647\u0627 \u062a\u062d\u062a\u0648\u064a \u0639\u0644\u0649 \u0642\u0635\u0629 \u0627\u0644\u0628\u0642\u0631\u0629 \u0648\u0628\u0646\u0649 \u0625\u0633\u0631\u0627\u0626\u064a\u0644 \u0641\u064a \u0639\u0647\u062f \u0646\u0628\u064a \u0627\u0644\u0644\u0647 \u0645\u0648\u0633\u0649 \u0641\u064a \u0627\u0644\u0622\u064a\u0627\u062a \u0645\u0646 67 \u0625\u0644\u0649 \u0627\u0644\u0622\u064a\u0629 73 . [8] \u0627\u0644\u0633\u0648\u0631\u0629 \u0627\u0634\u062a\u0645\u0644\u062a \u0639\u0644\u0649 \u0623\u0644\u0641 \u0623\u0645\u0631 \u0648\u0623\u0644\u0641 \u0646\u0647\u064a \u0648\u0623\u0644\u0641 \u062d\u0643\u0645 \u0648\u0623\u0644\u0641 \u062e\u0628\u0631 . \u0639\u062f\u062f \u0627\u0644\u0622\u064a\u0627\u062a ( 286 ) \u0622\u064a\u0629 \u0641\u064a \u0627\u0644\u0645\u0635\u062d\u0641 \u0627\u0644\u0645\u0643\u062a\u0648\u0628 \u0648\u0627\u0644\u0645\u0637\u0628\u0648\u0639 \u0648\u0627\u0644\u0645\u0636\u0628\u0648\u0637 ( \u0645\u062c\u0645\u0639 \u062e\u0627\u062f\u0645 \u0627\u0644\u062d\u0631\u0645\u064a\u0646 \u0627\u0644\u0634\u0631\u064a\u0641\u064a\u0646 \u0627\u0644\u0645\u0644\u0643 \u0641\u0647\u062f \u0644\u0637\u0628\u0627\u0639\u0629 \u0627\u0644\u0645\u0635\u062d\u0641 \u0627\u0644\u0634\u0631\u064a\u0641 ) \u0639\u0644\u0649 \u0645\u0627 \u064a\u0648\u0627\u0641\u0642 \u0631\u0648\u0627\u064a\u0629 \u062d\u0641\u0635 \u0628\u0646 \u0633\u0644\u064a\u0645\u0627\u0646 \u0628\u0646 \u0627\u0644\u0645\u063a\u064a\u0631\u0629 \u0627\u0644\u0623\u0633\u062f\u0649 \u0627\u0644\u0643\u0648\u0641\u0649 . \u0639\u062f\u062f \u0627\u0644\u0622\u064a\u0627\u062a ( 285 ) \u0622\u064a\u0629 \u0641\u064a \u0627\u0644\u0645\u0635\u062d\u0641 \u0627\u0644\u0645\u0643\u062a\u0648\u0628 \u0648\u0627\u0644\u0645\u0637\u0628\u0648\u0639 \u0648\u0627\u0644\u0645\u0636\u0628\u0648\u0637 ( \u0645\u062c\u0645\u0639 \u062e\u0627\u062f\u0645 \u0627\u0644\u062d\u0631\u0645\u064a\u0646 \u0627\u0644\u0634\u0631\u064a\u0641\u064a\u0646 \u0627\u0644\u0645\u0644\u0643 \u0641\u0647\u062f \u0644\u0637\u0628\u0627\u0639\u0629 \u0627\u0644\u0645\u0635\u062d\u0641 \u0627\u0644\u0634\u0631\u064a\u0641 ) \u0639\u0644\u0649 \u0645\u0627 \u064a\u0648\u0627\u0641\u0642 \u0631\u0648\u0627\u064a\u0629 \u0623\u0628\u064a \u0633\u0639\u064a\u062f \u0639\u062b\u0645\u0627\u0646 \u0628\u0646 \u0633\u0639\u064a\u062f \u0627\u0644\u0645\u0635\u0631\u064a \u0627\u0644\u0645\u0644\u0642\u0628 \u0628\u0648\u0631\u0634 . \u0648\u062c\u0627\u0621\u062a \u062a\u0644\u0643 \u0627\u0644\u0641\u0631\u0648\u0642 \u0645\u0646 \u0623\u0646 \u0642\u0631\u0627\u0621\u0629 \" \u062d\u0641\u0635 \" \u0631\u0642\u0645\u062a \u062d\u0631\u0648\u0641 \u0641\u0648\u0627\u062a\u062d \u0627\u0644\u0635\u0648\u0631 \u0628\u0631\u0642\u0645 \u0627\u0644\u0622\u064a\u0629 ( 1 ) \u0645\u062b\u0627\u0644 ( \u0623\u0644\u0645 ) \u0641\u064a \u0627\u0644\u0628\u0642\u0631\u0629 \u0648 ( \u0623\u0644\u0645\u0635 ) \u0641\u064a \u0633\u0648\u0631\u0629 \u0627\u0644\u0623\u0639\u0631\u0627\u0641 \u0648\u063a\u064a\u0631\u0647\u0627 \u0645\u0646 \u062a\u0644\u0643 \u0627\u0644\u062d\u0631\u0648\u0641 \u0641\u064a \u0628\u062f\u0627\u064a\u0627\u062a \u0627\u0644\u0622\u064a\u0627\u062a \u060c \u0623\u0645\u0627 \u0642\u0631\u0627\u0621\u0629 \" \u0648\u0631\u0634 \" \u0641\u0644\u0645 \u062a\u0631\u0642\u0645 \u062a\u0644\u0643 \u0627\u0644\u062d\u0631\u0648\u0641 \u0643\u0622\u064a\u0629 \u0645\u0633\u062a\u0642\u0644\u0629 \u0648\u0623\u062f\u0645\u062c\u062a\u0647\u0627 \u0641\u064a \u0627\u0644\u0622\u064a\u0629 \u0627\u0644\u062a\u064a \u062a\u0644\u064a\u0647\u0627 .", "qas": [{"answers": [{"answer_start": 193, "text": "286"}], "id": "arabic-184165500610278029-5", "question": "\u0645\u0627 \u0639\u062f\u062f \u0622\u064a\u0627\u062a \u0633\u0648\u0631\u0629 \u0627\u0644\u0628\u0642\u0631\u0629 \u061f"}]}], "title": "\u0633\u0648\u0631\u0629 \u0627\u0644\u0628\u0642\u0631\u0629"}, {"title": "Ministry_of_Defence_(United_Kingdom)", "paragraphs": [{"context": "\u0648\u0632\u0627\u0631\u0629 \u0627\u0644\u062f\u0641\u0627\u0639 \u0648\u0632\u0627\u0631\u0629 \u0627\u0644\u062f\u0641\u0627\u0639 \u0647\u064a \u0627\u0644\u0625\u062f\u0627\u0631\u0629 \u0627\u0644\u062d\u0643\u0648\u0645\u064a\u0629 \u0627\u0644\u0628\u0631\u064a\u0637\u0627\u0646\u064a\u0629 \u0627\u0644\u0645\u0633\u0624\u0648\u0644\u0629 \u0639\u0646 \u062a\u0646\u0641\u064a\u0630 \u0633\u064a\u0627\u0633\u0629 \u0627\u0644\u062f\u0641\u0627\u0639 \u0627\u0644\u062a\u064a \u0648\u0636\u0639\u062a\u0647\u0627 \u062d\u0643\u0648\u0645\u0629 \u0635\u0627\u062d\u0628\u0629 \u0627\u0644\u062c\u0644\u0627\u0644\u0629 \u060c \u0648\u0647\u064a \u0645\u0642\u0631 \u0627\u0644\u0642\u0648\u0627\u062a \u0627\u0644\u0645\u0633\u0644\u062d\u0629 \u0627\u0644\u0628\u0631\u064a\u0637\u0627\u0646\u064a\u0629 .", "qas": [{"question": "\u0645\u0627 \u0647\u064a \u0648\u0632\u0627\u0631\u0629 \u0627\u0644\u062f\u0641\u0627\u0639 \u0627\u0644\u062d\u0643\u0648\u0645\u064a\u0629 \u0627\u0644\u0645\u0630\u0643\u0648\u0631\u0629 \u0647\u0646\u0627\u061f", "id": "56f955c99e9bad19000a0837", "answers": [{"text": "\u0627\u0644\u0628\u0631\u064a\u0637\u0627\u0646\u064a\u0629", "answer_start": 46}]}, {"question": "\u0645\u0627\u0630\u0627 \u062a\u0631\u0645\u0632 \u0648\u0632\u0627\u0631\u0629 \u0627\u0644\u062f\u0641\u0627\u0639\u061f", "id": "56f955c99e9bad19000a0838", "answers": [{"text": "\u0648\u0632\u0627\u0631\u0629 \u0627\u0644\u062f\u0641\u0627\u0639", "answer_start": 0}]}, {"question": "\u0645\u0646 \u064a\u0636\u0639 \u0633\u064a\u0627\u0633\u0629 \u0627\u0644\u062f\u0641\u0627\u0639 \u0641\u064a \u0628\u0631\u064a\u0637\u0627\u0646\u064a\u0627 \u0627\u0644\u0639\u0638\u0645\u0649\u061f", "id": "56f955c99e9bad19000a0839", "answers": [{"text": "\u062d\u0643\u0648\u0645\u0629 \u0635\u0627\u062d\u0628\u0629", "answer_start": 100}]}, {"question": "\u0644\u0623\u064a \u062c\u0632\u0621 \u0645\u0646 \u0627\u0644\u062d\u0643\u0648\u0645\u0629 \u064a\u0642\u0639 \u0645\u0642\u0631 \u0648\u0632\u0627\u0631\u0629 \u0627\u0644\u062f\u0627\u062e\u0644\u064a\u0629\u061f", "id": "56f955c99e9bad19000a083a", "answers": [{"text": "\u0627\u0644\u0642\u0648\u0627\u062a \u0627\u0644\u0645\u0633\u0644\u062d\u0629 \u0627\u0644\u0628\u0631\u064a\u0637\u0627\u0646\u064a\u0629", "answer_start": 130}]}]}, {"context": "\u0648\u062a\u0642\u0648\u0644 \u0648\u0632\u0627\u0631\u0629 \u0627\u0644\u062f\u0641\u0627\u0639 \u0625\u0646 \u0623\u0647\u062f\u0627\u0641\u0647\u0627 \u0627\u0644\u0631\u0626\u064a\u0633\u064a\u0629 \u0647\u064a \u0627\u0644\u062f\u0641\u0627\u0639 \u0639\u0646 \u0627\u0644\u0645\u0645\u0644\u0643\u0629 \u0627\u0644\u0645\u062a\u062d\u062f\u0629 \u0644\u0628\u0631\u064a\u0637\u0627\u0646\u064a\u0627 \u0627\u0644\u0639\u0638\u0645\u0649 \u0648\u0623\u064a\u0631\u0644\u0646\u062f\u0627 \u0627\u0644\u0634\u0645\u0627\u0644\u064a\u0629 \u0648\u0645\u0635\u0627\u0644\u062d\u0647\u0627 \u0648\u062a\u0639\u0632\u064a\u0632 \u0627\u0644\u0633\u0644\u0627\u0645 \u0648\u0627\u0644\u0627\u0633\u062a\u0642\u0631\u0627\u0631 \u0627\u0644\u062f\u0648\u0644\u064a\u064a\u0646 . \u0645\u0639 \u0627\u0646\u0647\u064a\u0627\u0631 \u0627\u0644\u0627\u062a\u062d\u0627\u062f \u0627\u0644\u0633\u0648\u0641\u064a\u064a\u062a\u064a \u0648\u0646\u0647\u0627\u064a\u0629 \u0627\u0644\u062d\u0631\u0628 \u0627\u0644\u0628\u0627\u0631\u062f\u0629 \u060c \u0644\u0627 \u062a\u062a\u0648\u0642\u0639 \u0648\u0632\u0627\u0631\u0629 \u0627\u0644\u062f\u0641\u0627\u0639 \u0623\u064a \u062a\u0647\u062f\u064a\u062f \u0639\u0633\u0643\u0631\u064a \u062a\u0642\u0644\u064a\u062f\u064a \u0642\u0635\u064a\u0631 \u0627\u0644\u0645\u062f\u0649 . \u0628\u062f\u0644\u0627 \u0645\u0646 \u0630\u0644\u0643 \u060c \u062d\u062f\u062f\u062a \u0623\u0633\u0644\u062d\u0629 \u0627\u0644\u062f\u0645\u0627\u0631 \u0627\u0644\u0634\u0627\u0645\u0644 \u060c \u0648\u0627\u0644\u0625\u0631\u0647\u0627\u0628 \u0627\u0644\u062f\u0648\u0644\u064a \u060c \u0648\u0627\u0644\u062f\u0648\u0644 \u0627\u0644\u0641\u0627\u0634\u0644\u0629 \u0648\u0627\u0644\u0641\u0627\u0634\u0644\u0629 \u0628\u0627\u0639\u062a\u0628\u0627\u0631\u0647\u0627 \u0627\u0644\u062a\u0647\u062f\u064a\u062f\u0627\u062a \u0627\u0644\u0645\u0647\u064a\u0645\u0646\u0629 \u0639\u0644\u0649 \u0645\u0635\u0627\u0644\u062d \u0628\u0631\u064a\u0637\u0627\u0646\u064a\u0627 . \u0643\u0645\u0627 \u062a\u062f\u064a\u0631 \u0648\u0632\u0627\u0631\u0629 \u0627\u0644\u062f\u0641\u0627\u0639 \u0627\u0644\u0625\u062f\u0627\u0631\u0629 \u0627\u0644\u064a\u0648\u0645\u064a\u0629 \u0644\u0644\u0642\u0648\u0627\u062a \u0627\u0644\u0645\u0633\u0644\u062d\u0629 \u0648\u0627\u0644\u062a\u062e\u0637\u064a\u0637 \u0644\u0644\u0637\u0648\u0627\u0631\u0626 \u0648\u0645\u0634\u062a\u0631\u064a\u0627\u062a \u0627\u0644\u062f\u0641\u0627\u0639 .", "qas": [{"question": "\u0645\u0627 \u0627\u0644\u0630\u064a \u062a\u0631\u063a\u0628 \u0648\u0632\u0627\u0631\u0629 \u0627\u0644\u062f\u0641\u0627\u0639 \u0641\u064a \u062a\u0639\u0632\u064a\u0632\u0647\u061f", "id": "56f957049e9bad19000a083f", "answers": [{"text": "\u0627\u0644\u0633\u0644\u0627\u0645 \u0648\u0627\u0644\u0627\u0633\u062a\u0642\u0631\u0627\u0631 \u0627\u0644\u062f\u0648\u0644\u064a\u064a\u0646", "answer_start": 119}]}, {"question": "\u062a\u062a\u0643\u0648\u0646 \u0627\u0644\u0645\u0645\u0644\u0643\u0629 \u0627\u0644\u0645\u062a\u062d\u062f\u0629 \u0645\u0646 \u0645\u0646\u0637\u0642\u062a\u064a\u0646\u061f", "id": "56f957049e9bad19000a0840", "answers": [{"text": "\u0644\u0628\u0631\u064a\u0637\u0627\u0646\u064a\u0627 \u0627\u0644\u0639\u0638\u0645\u0649 \u0648\u0623\u064a\u0631\u0644\u0646\u062f\u0627 \u0627\u0644\u0634\u0645\u0627\u0644\u064a\u0629", "answer_start": 68}]}, {"question": "\u0645\u0627 \u0627\u0644\u0630\u064a \u062a\u062f\u0627\u0641\u0639 \u0639\u0646\u0647 \u0648\u0632\u0627\u0631\u0629 \u0627\u0644\u062f\u0641\u0627\u0639\u061f", "id": "56f957049e9bad19000a0841", "answers": [{"text": "\u0627\u0644\u0645\u0645\u0644\u0643\u0629 \u0627\u0644\u0645\u062a\u062d\u062f\u0629 \u0644\u0628\u0631\u064a\u0637\u0627\u0646\u064a\u0627 \u0627\u0644\u0639\u0638\u0645\u0649 \u0648\u0623\u064a\u0631\u0644\u0646\u062f\u0627 \u0627\u0644\u0634\u0645\u0627\u0644\u064a\u0629", "answer_start": 52}]}, {"question": "\u0645\u0627 \u0647\u064a \u0627\u0644\u062a\u0647\u062f\u064a\u062f\u0627\u062a \u0627\u0644\u062a\u064a \u062d\u062f\u062f\u062a\u0647\u0627 \u0648\u0632\u0627\u0631\u0629 \u0627\u0644\u062f\u0641\u0627\u0639\u061f", "id": "56f957049e9bad19000a0842", "answers": [{"text": "\u0623\u0633\u0644\u062d\u0629 \u0627\u0644\u062f\u0645\u0627\u0631 \u0627\u0644\u0634\u0627\u0645\u0644 \u060c \u0648\u0627\u0644\u0625\u0631\u0647\u0627\u0628 \u0627\u0644\u062f\u0648\u0644\u064a \u060c \u0648\u0627\u0644\u062f\u0648\u0644 \u0627\u0644\u0641\u0627\u0634\u0644\u0629 \u0648\u0627\u0644\u0641\u0627\u0634\u0644\u0629", "answer_start": 275}]}, {"question": "\u0645\u0627\u0630\u0627 \u062a\u062f\u064a\u0631 \u0648\u0632\u0627\u0631\u0629 \u0627\u0644\u062f\u0641\u0627\u0639\u061f", "id": "56f957049e9bad19000a0843", "answers": [{"text": "\u0648\u0632\u0627\u0631\u0629 \u0627\u0644\u062f\u0641\u0627\u0639 \u0627\u0644\u0625\u062f\u0627\u0631\u0629 \u0627\u0644\u064a\u0648\u0645\u064a\u0629 \u0644\u0644\u0642\u0648\u0627\u062a \u0627\u0644\u0645\u0633\u0644\u062d\u0629 \u0648\u0627\u0644\u062a\u062e\u0637\u064a\u0637 \u0644\u0644\u0637\u0648\u0627\u0631\u0626 \u0648\u0645\u0634\u062a\u0631\u064a\u0627\u062a \u0627\u0644\u062f\u0641\u0627\u0639", "answer_start": 398}]}]}, {"context": "\u062e\u0644\u0627\u0644 \u0639\u0634\u0631\u064a\u0646\u064a\u0627\u062a \u0648\u062b\u0644\u0627\u062b\u064a\u0646\u064a\u0627\u062a \u0627\u0644\u0642\u0631\u0646 \u0627\u0644\u0639\u0634\u0631\u064a\u0646 \u060c \u0627\u0633\u062a\u0646\u062a\u062c \u0627\u0644\u0645\u0648\u0638\u0641\u0648\u0646 \u0627\u0644\u0645\u062f\u0646\u064a\u0648\u0646 \u0648\u0627\u0644\u0633\u064a\u0627\u0633\u064a\u0648\u0646 \u0627\u0644\u0628\u0631\u064a\u0637\u0627\u0646\u064a\u0648\u0646 \u060c \u0627\u0644\u0630\u064a\u0646 \u0646\u0638\u0631\u0648\u0627 \u0625\u0644\u0649 \u0627\u0644\u0648\u0631\u0627\u0621 \u0641\u064a \u0623\u062f\u0627\u0621 \u0627\u0644\u062f\u0648\u0644\u0629 \u062e\u0644\u0627\u0644 \u0627\u0644\u062d\u0631\u0628 \u0627\u0644\u0639\u0627\u0644\u0645\u064a\u0629 \u0627\u0644\u0623\u0648\u0644\u0649 \u060c \u0623\u0646 \u0647\u0646\u0627\u0643 \u062d\u0627\u062c\u0629 \u0625\u0644\u0649 \u062a\u0646\u0633\u064a\u0642 \u0623\u0643\u0628\u0631 \u0628\u064a\u0646 \u0627\u0644\u062e\u062f\u0645\u0627\u062a \u0627\u0644\u062b\u0644\u0627\u062b \u0627\u0644\u062a\u064a \u0634\u0643\u0644\u062a \u0627\u0644\u0642\u0648\u0627\u062a \u0627\u0644\u0645\u0633\u0644\u062d\u0629 \u0644\u0644\u0645\u0645\u0644\u0643\u0629 \u0627\u0644\u0645\u062a\u062d\u062f\u0629 . \u0627\u0644\u062c\u064a\u0634 \u0627\u0644\u0628\u0631\u064a\u0637\u0627\u0646\u064a \u0648\u0627\u0644\u0642\u0648\u0627\u062a \u0627\u0644\u0628\u062d\u0631\u064a\u0629 \u0627\u0644\u0645\u0644\u0643\u064a\u0629 \u0648\u0627\u0644\u0642\u0648\u0627\u062a \u0627\u0644\u062c\u0648\u064a\u0629 \u0627\u0644\u0645\u0644\u0643\u064a\u0629 . \u062a\u0645 \u0631\u0641\u0636 \u062a\u0634\u0643\u064a\u0644 \u0648\u0632\u0627\u0631\u0629 \u062f\u0641\u0627\u0639 \u0645\u0648\u062d\u062f\u0629 \u0645\u0646 \u0642\u0628\u0644 \u062d\u0643\u0648\u0645\u0629 \u0627\u0644\u062a\u062d\u0627\u0644\u0641 \u0628\u0642\u064a\u0627\u062f\u0629 \u062f\u064a\u0641\u064a\u062f \u0644\u0648\u064a\u062f \u062c\u0648\u0631\u062c \u0641\u064a \u0639\u0627\u0645 1921 . \u0648\u0644\u0643\u0646 \u062a\u0645 \u062a\u0634\u0643\u064a\u0644 \u0644\u062c\u0646\u0629 \u0631\u0624\u0633\u0627\u0621 \u0627\u0644\u0623\u0631\u0643\u0627\u0646 \u0641\u064a \u0639\u0627\u0645 1923 \u060c \u0644\u0623\u063a\u0631\u0627\u0636 \u0627\u0644\u062a\u0646\u0633\u064a\u0642 \u0628\u064a\u0646 \u0627\u0644\u062e\u062f\u0645\u0627\u062a . \u0639\u0646\u062f\u0645\u0627 \u0623\u0635\u0628\u062d\u062a \u0625\u0639\u0627\u062f\u0629 \u0627\u0644\u062a\u0633\u0644\u062d \u0645\u0635\u062f\u0631 \u0642\u0644\u0642 \u062e\u0644\u0627\u0644 \u0627\u0644\u062b\u0644\u0627\u062b\u064a\u0646\u064a\u0627\u062a \u060c \u0623\u0646\u0634\u0623 \u0633\u062a\u0627\u0646\u0644\u064a \u0628\u0627\u0644\u062f\u0648\u064a\u0646 \u0645\u0646\u0635\u0628 \u0648\u0632\u064a\u0631 \u062a\u0646\u0633\u064a\u0642 \u0627\u0644\u062f\u0641\u0627\u0639 . \u0634\u063a\u0644 \u0627\u0644\u0644\u0648\u0631\u062f \u0634\u0627\u062a\u0641\u064a\u0644\u062f \u0627\u0644\u0645\u0646\u0635\u0628 \u062d\u062a\u0649 \u0633\u0642\u0648\u0637 \u062d\u0643\u0648\u0645\u0629 \u0646\u064a\u0641\u064a\u0644 \u062a\u0634\u0627\u0645\u0628\u0631\u0644\u064a\u0646 \u0641\u064a \u0639\u0627\u0645 1940 \u0643\u0627\u0646 \u0646\u062c\u0627\u062d\u0647 \u0645\u062d\u062f\u0648\u062f\u0627 \u0628\u0633\u0628\u0628 \u0639\u062f\u0645 \u0633\u064a\u0637\u0631\u062a\u0647 \u0639\u0644\u0649 \u062f\u0648\u0627\u0626\u0631 \u0627\u0644\u062e\u062f\u0645\u0627\u062a \u0627\u0644\u0642\u0627\u0626\u0645\u0629 \u0648\u062a\u0623\u062b\u064a\u0631\u0647 \u0627\u0644\u0633\u064a\u0627\u0633\u064a \u0627\u0644\u0645\u062d\u062f\u0648\u062f .", "qas": [{"question": "\u0645\u0627 \u0647\u064a \u062b\u0644\u0627\u062b \u062e\u062f\u0645\u0627\u062a \u062a\u0634\u0643\u0644 \u0627\u0644\u0642\u0648\u0627\u062a \u0627\u0644\u0645\u0633\u0644\u062d\u0629 \u0644\u0644\u0645\u0645\u0644\u0643\u0629 \u0627\u0644\u0645\u062a\u062d\u062f\u0629\u061f", "id": "56f959f79e9bad19000a0867", "answers": [{"text": "\u0627\u0644\u062c\u064a\u0634 \u0627\u0644\u0628\u0631\u064a\u0637\u0627\u0646\u064a \u0648\u0627\u0644\u0642\u0648\u0627\u062a \u0627\u0644\u0628\u062d\u0631\u064a\u0629 \u0627\u0644\u0645\u0644\u0643\u064a\u0629 \u0648\u0627\u0644\u0642\u0648\u0627\u062a \u0627\u0644\u062c\u0648\u064a\u0629 \u0627\u0644\u0645\u0644\u0643\u064a\u0629", "answer_start": 248}]}, {"question": "\u0645\u0627 \u0627\u0644\u0630\u064a \u0631\u0641\u0636\u062a\u0647 \u062d\u0643\u0648\u0645\u0629 \u0627\u0626\u062a\u0644\u0627\u0641 \u062f\u0627\u0641\u064a\u062f \u0644\u0648\u064a\u062f \u062c\u0648\u0631\u062c \u0641\u064a \u0639\u0627\u0645 1921\u061f", "id": "56f959f79e9bad19000a0868", "answers": [{"text": "\u062a\u0634\u0643\u064a\u0644 \u0648\u0632\u0627\u0631\u0629 \u062f\u0641\u0627\u0639 \u0645\u0648\u062d\u062f\u0629", "answer_start": 320}]}, {"question": "\u0645\u062a\u0649 \u062a\u0645 \u062a\u0634\u0643\u064a\u0644 \u0644\u062c\u0646\u0629 \u0631\u0624\u0633\u0627\u0621 \u0627\u0644\u0623\u0631\u0643\u0627\u0646\u061f", "id": "56f959f79e9bad19000a0869", "answers": [{"text": "1923", "answer_start": 441}]}, {"question": "\u0645\u0646 \u0627\u0644\u0630\u064a \u0623\u0648\u062c\u062f \u0645\u0646\u0635\u0628 \u0648\u0632\u064a\u0631 \u062a\u0646\u0633\u064a\u0642 \u0627\u0644\u062f\u0641\u0627\u0639\u061f", "id": "56f959f79e9bad19000a086a", "answers": [{"text": "\u0633\u062a\u0627\u0646\u0644\u064a \u0628\u0627\u0644\u062f\u0648\u064a\u0646", "answer_start": 535}]}, {"question": "\u0645\u0627 \u0627\u0644\u0648\u0638\u064a\u0641\u0629 \u0627\u0644\u062a\u064a \u0634\u063a\u0644\u0647\u0627 \u0644\u0648\u0631\u062f \u0634\u0627\u062a\u0641\u064a\u0644\u062f \u062d\u062a\u0649 \u0639\u0627\u0645 1940\u061f", "id": "56f959f79e9bad19000a086b", "answers": [{"text": "\u0648\u0632\u064a\u0631 \u062a\u0646\u0633\u064a\u0642 \u0627\u0644\u062f\u0641\u0627\u0639", "answer_start": 555}]}]}, {"context": "\u0623\u0646\u0634\u0623 \u0648\u064a\u0646\u0633\u062a\u0648\u0646 \u062a\u0634\u0631\u0634\u0644 \u060c \u0639\u0646\u062f \u062a\u0634\u0643\u064a\u0644 \u062d\u0643\u0648\u0645\u062a\u0647 \u0641\u064a \u0639\u0627\u0645 1940 \u060c \u0645\u0643\u062a\u0628 \u0648\u0632\u064a\u0631 \u0627\u0644\u062f\u0641\u0627\u0639 \u0644\u0645\u0645\u0627\u0631\u0633\u0629 \u0627\u0644\u0633\u064a\u0637\u0631\u0629 \u0627\u0644\u0648\u0632\u0627\u0631\u064a\u0629 \u0639\u0644\u0649 \u0644\u062c\u0646\u0629 \u0631\u0624\u0633\u0627\u0621 \u0627\u0644\u0623\u0631\u0643\u0627\u0646 \u0648\u062a\u0646\u0633\u064a\u0642 \u0642\u0636\u0627\u064a\u0627 \u0627\u0644\u062f\u0641\u0627\u0639 . \u0634\u063a\u0644 \u0645\u0646\u0635\u0628 \u0631\u0626\u064a\u0633 \u0627\u0644\u0648\u0632\u0631\u0627\u0621 \u0641\u064a \u0630\u0644\u0643 \u0627\u0644\u064a\u0648\u0645 \u062d\u062a\u0649 \u0642\u062f\u0645\u062a \u062d\u0643\u0648\u0645\u0629 \u0643\u0644\u064a\u0645\u0646\u062a \u0623\u062a\u0644\u064a \u0642\u0627\u0646\u0648\u0646 \u0648\u0632\u0627\u0631\u0629 \u0627\u0644\u062f\u0641\u0627\u0639 \u0644\u0639\u0627\u0645 1946 . \u0648\u062a\u0631\u0623\u0633 \u0627\u0644\u0648\u0632\u0627\u0631\u0629 \u0627\u0644\u062c\u062f\u064a\u062f\u0629 \u0648\u0632\u064a\u0631 \u0644\u0644\u062f\u0641\u0627\u0639 \u0643\u0627\u0646 \u064a\u0645\u0644\u0643 \u0645\u0642\u0639\u062f\u0627 \u0641\u064a \u0645\u062c\u0644\u0633 \u0627\u0644\u0648\u0632\u0631\u0627\u0621 . \u0648\u0638\u0644 \u0648\u0632\u0631\u0627\u0621 \u0627\u0644\u062e\u062f\u0645\u0627\u062a \u0627\u0644\u062b\u0644\u0627\u062b\u0629 \u0627\u0644\u062d\u0627\u0644\u064a\u064a\u0646 \u0648\u0632\u064a\u0631 \u0627\u0644\u062f\u0648\u0644\u0629 \u0644\u0644\u062d\u0631\u0628 \u060c \u0648\u0627\u0644\u0631\u0628 \u0627\u0644\u0623\u0648\u0644 \u0644\u0644\u0623\u0645\u064a\u0631\u0627\u0644\u064a\u0629 \u060c \u0648\u0648\u0632\u064a\u0631 \u0627\u0644\u062f\u0648\u0644\u0629 \u0644\u0634\u0624\u0648\u0646 \u0627\u0644\u0637\u064a\u0631\u0627\u0646 \u062a\u062d\u062a \u0627\u0644\u0633\u064a\u0637\u0631\u0629 \u0627\u0644\u062a\u0634\u063a\u064a\u0644\u064a\u0629 \u0627\u0644\u0645\u0628\u0627\u0634\u0631\u0629 \u0644\u062e\u062f\u0645\u0627\u062a\u0647\u0645 \u060c \u0644\u0643\u0646\u0647\u0645 \u062a\u0648\u0642\u0641\u0648\u0627 \u0639\u0646 \u062d\u0636\u0648\u0631 \u0645\u062c\u0644\u0633 \u0627\u0644\u0648\u0632\u0631\u0627\u0621 .", "qas": [{"question": "\u0645\u0646 \u0627\u0644\u0630\u064a \u0623\u0646\u0634\u0623 \u0645\u0643\u062a\u0628 \u0648\u0632\u064a\u0631 \u0627\u0644\u062f\u0641\u0627\u0639\u061f", "id": "56f95b969b226e1400dd1398", "answers": [{"text": "\u0648\u064a\u0646\u0633\u062a\u0648\u0646 \u062a\u0634\u0631\u0634\u0644", "answer_start": 5}]}, {"question": "\u0645\u062a\u0649 \u062a\u0645 \u062a\u0642\u062f\u064a\u0645 \u0642\u0627\u0646\u0648\u0646 \u0648\u0632\u0627\u0631\u0629 \u0627\u0644\u062f\u0641\u0627\u0639\u061f", "id": "56f95b969b226e1400dd1399", "answers": [{"text": "1946", "answer_start": 225}]}, {"question": "\u0645\u062a\u0649 \u0634\u0643\u0644 \u0648\u064a\u0646\u0633\u062a\u0631\u0648\u0646 \u062a\u0634\u0631\u0634\u0644 \u062d\u0643\u0648\u0645\u062a\u0647\u061f", "id": "56f95b969b226e1400dd139a", "answers": [{"text": "1940", "answer_start": 45}]}, {"question": "\u0627\u0644\u0648\u0632\u0627\u0631\u0629 \u0627\u0644\u062c\u062f\u064a\u062f\u0629 \u060c \u0648\u0641\u0642\u0627 \u0644\u0644\u0642\u0627\u0646\u0648\u0646 \u0644\u0639\u0627\u0645 1946 \u060c \u0643\u0627\u0646 \u064a\u0631\u0623\u0633\u0647\u0627 \u0648\u0632\u064a\u0631 \u0627\u0644\u062f\u0641\u0627\u0639 \u0627\u0644\u0630\u064a \u064a\u0645\u062a\u0644\u0643 \u0645\u0627\u0630\u0627\u061f", "id": "56f95b969b226e1400dd139b", "answers": [{"text": "\u0645\u0642\u0639\u062f\u0627 \u0641\u064a \u0645\u062c\u0644\u0633 \u0627\u0644\u0648\u0632\u0631\u0627\u0621", "answer_start": 275}]}, {"question": "\u0645\u0646 \u062a\u0648\u0642\u0641 \u0639\u0646 \u062d\u0636\u0648\u0631 \u0645\u062c\u0644\u0633 \u0627\u0644\u0648\u0632\u0631\u0627\u0621 \u0628\u0645\u0631\u0648\u0631 \u0642\u0627\u0646\u0648\u0646 \u0648\u0632\u0627\u0631\u0629 \u0627\u0644\u062f\u0641\u0627\u0639 \u0644\u0639\u0627\u0645 1946\u061f", "id": "56f95b969b226e1400dd139c", "answers": [{"text": "\u0648\u0632\u064a\u0631 \u0627\u0644\u062f\u0648\u0644\u0629 \u0644\u0644\u062d\u0631\u0628 \u060c \u0648\u0627\u0644\u0631\u0628 \u0627\u0644\u0623\u0648\u0644 \u0644\u0644\u0623\u0645\u064a\u0631\u0627\u0644\u064a\u0629 \u060c \u0648\u0648\u0632\u064a\u0631 \u0627\u0644\u062f\u0648\u0644\u0629 \u0644\u0634\u0624\u0648\u0646 \u0627\u0644\u0637\u064a\u0631\u0627\u0646", "answer_start": 334}]}]}, {"context": "\u0645\u0646 \u0639\u0627\u0645 1946 \u0625\u0644\u0649 \u0639\u0627\u0645 1964 \u0642\u0627\u0645\u062a \u062e\u0645\u0633 \u0648\u0632\u0627\u0631\u0627\u062a \u0645\u0646 \u0627\u0644\u062f\u0648\u0644\u0629 \u0628\u0639\u0645\u0644 \u0648\u0632\u0627\u0631\u0629 \u0627\u0644\u062f\u0641\u0627\u0639 \u0627\u0644\u062d\u062f\u064a\u062b\u0629 \u0627\u0644\u0623\u0645\u064a\u0631\u0627\u0644\u064a\u0629 \u060c \u0648\u0645\u0643\u062a\u0628 \u0627\u0644\u062d\u0631\u0628 \u060c \u0648\u0648\u0632\u0627\u0631\u0629 \u0627\u0644\u0637\u064a\u0631\u0627\u0646 \u060c \u0648\u0648\u0632\u0627\u0631\u0629 \u0627\u0644\u0637\u064a\u0631\u0627\u0646 \u060c \u0648\u0634\u0643\u0644 \u0633\u0627\u0628\u0642 \u0645\u0646 \u0648\u0632\u0627\u0631\u0629 \u0627\u0644\u062f\u0641\u0627\u0639 . \u062f\u0645\u062c\u062a \u0647\u0630\u0647 \u0627\u0644\u0623\u0642\u0633\u0627\u0645 \u0641\u064a \u0639\u0627\u0645 1964 \u0648\u0627\u0646\u062f\u0645\u062c\u062a \u0645\u0647\u0627\u0645 \u0648\u0632\u0627\u0631\u0629 \u0627\u0644\u062a\u0645\u0648\u064a\u0646 \u0627\u0644\u062a\u0627\u0628\u0639\u0629 \u0644\u0648\u0632\u0627\u0631\u0629 \u0627\u0644\u0637\u064a\u0631\u0627\u0646 \u0641\u064a \u0648\u0632\u0627\u0631\u0629 \u0627\u0644\u062f\u0641\u0627\u0639 \u0641\u064a \u0639\u0627\u0645 1971 .", "qas": [{"question": "\u062e\u0644\u0627\u0644 \u0623\u064a \u0633\u0646\u0648\u0627\u062a \u0642\u0627\u0645\u062a \u0625\u062f\u0627\u0631\u0627\u062a \u0627\u0644\u062f\u0648\u0644\u0629 \u0627\u0644\u062e\u0645\u0633 \u0628\u0623\u0639\u0645\u0627\u0644 \u0648\u0632\u0627\u0631\u0629 \u0627\u0644\u062f\u0641\u0627\u0639 \u0627\u0644\u062d\u062f\u064a\u062b\u0629\u061f", "id": "56f95c639e9bad19000a0883", "answers": [{"text": "1946 \u0625\u0644\u0649 \u0639\u0627\u0645", "answer_start": 7}]}, {"question": "\u0645\u0627\u0630\u0627 \u0643\u0627\u0646\u062a \u0625\u062f\u0627\u0631\u0627\u062a \u0627\u0644\u062f\u0648\u0644\u0629 \u0627\u0644\u062e\u0645\u0633 \u0627\u0644\u062a\u064a \u0642\u0627\u0645\u062a \u0628\u0639\u0645\u0644 \u0648\u0632\u0627\u0631\u0629 \u0627\u0644\u062f\u0641\u0627\u0639 \u0627\u0644\u062d\u062f\u064a\u062b\u0629\u061f", "id": "56f95c639e9bad19000a0884", "answers": [{"text": "\u0627\u0644\u0623\u0645\u064a\u0631\u0627\u0644\u064a\u0629 \u060c \u0648\u0645\u0643\u062a\u0628 \u0627\u0644\u062d\u0631\u0628 \u060c \u0648\u0648\u0632\u0627\u0631\u0629 \u0627\u0644\u0637\u064a\u0631\u0627\u0646 \u060c \u0648\u0648\u0632\u0627\u0631\u0629 \u0627\u0644\u0637\u064a\u0631\u0627\u0646 \u060c \u0648\u0634\u0643\u0644 \u0633\u0627\u0628\u0642 \u0645\u0646", "answer_start": 77}]}, {"question": "\u0645\u062a\u0649 \u0627\u0646\u062f\u0645\u062c\u062a \u0645\u0647\u0627\u0645 \u0648\u0632\u0627\u0631\u0629 \u0627\u0644\u062a\u0645\u0648\u064a\u0646 \u0627\u0644\u062a\u0627\u0628\u0639\u0629 \u0644\u0648\u0632\u0627\u0631\u0629 \u0627\u0644\u0637\u064a\u0631\u0627\u0646 \u0645\u0639 \u0648\u0632\u0627\u0631\u0629 \u0627\u0644\u062f\u0641\u0627\u0639\u061f", "id": "56f95c639e9bad19000a0885", "answers": [{"text": "1971", "answer_start": 268}]}, {"question": "\u062c\u0645\u064a\u0639 \u0627\u0644\u0625\u062f\u0627\u0631\u0627\u062a \u0627\u0644\u0633\u0627\u0628\u0642\u0629 \u0644\u0644\u062f\u0648\u0644\u0629 (\u0628\u0627\u0633\u062a\u062b\u0646\u0627\u0621 \u0648\u0632\u0627\u0631\u0629 \u0627\u0644\u062a\u0645\u0648\u064a\u0646 \u0627\u0644\u062c\u0648\u064a) \u0627\u0646\u062f\u0645\u062c\u062a \u0641\u064a \u0623\u064a \u0639\u0627\u0645\u061f", "id": "56f95c639e9bad19000a0886", "answers": [{"text": "1964", "answer_start": 20}]}]}, {"context": "\u0648\u064a\u062f\u0639\u0645 \u0648\u0632\u0631\u0627\u0621 \u0648\u0631\u0624\u0633\u0627\u0621 \u0645\u0648\u0638\u0641\u064a \u0627\u0644\u062f\u0641\u0627\u0639 \u0639\u062f\u062f \u0645\u0646 \u0627\u0644\u0645\u0633\u062a\u0634\u0627\u0631\u064a\u0646 \u0627\u0644\u0639\u0633\u0643\u0631\u064a\u064a\u0646 \u0627\u0644\u0645\u062f\u0646\u064a\u064a\u0646 \u0648\u0627\u0644\u0639\u0644\u0645\u064a\u064a\u0646 \u0648\u0627\u0644\u0645\u0647\u0646\u064a\u064a\u0646 . \u0648\u0648\u0643\u064a\u0644 \u0648\u0632\u0627\u0631\u0629 \u0627\u0644\u062f\u0648\u0644\u0629 \u0627\u0644\u062f\u0627\u0626\u0645 \u0644\u0644\u062f\u0641\u0627\u0639 \u0627\u0644\u0645\u0639\u0631\u0648\u0641 \u0639\u0645\u0648\u0645\u0627 \u0628\u0627\u0633\u0645 \u0627\u0644\u0623\u0645\u064a\u0646 \u0627\u0644\u062f\u0627\u0626\u0645 \u0647\u0648 \u0645\u0648\u0638\u0641 \u062d\u0643\u0648\u0645\u064a \u0623\u0642\u062f\u0645 \u0641\u064a \u0648\u0632\u0627\u0631\u0629 \u0627\u0644\u062f\u0641\u0627\u0639 . \u0648\u064a\u062a\u0645\u062b\u0644 \u062f\u0648\u0631\u0647 \u0641\u064a \u0627\u0644\u062a\u0623\u0643\u062f \u0645\u0646 \u0623\u0646 \u0648\u0632\u0627\u0631\u0629 \u0627\u0644\u062f\u0641\u0627\u0639 \u062a\u0639\u0645\u0644 \u0628\u0634\u0643\u0644 \u0641\u0639\u0627\u0644 \u0643\u0625\u062f\u0627\u0631\u0629 \u062a\u0627\u0628\u0639\u0629 \u0644\u0644\u062d\u0643\u0648\u0645\u0629 .", "qas": [{"question": "\u0645\u0646 \u0627\u0644\u0630\u064a \u064a\u062f\u0639\u0645\u0647 \u0645\u0633\u062a\u0634\u0627\u0631\u0648\u0646 \u0639\u0633\u0643\u0631\u064a\u0648\u0646 \u0645\u062f\u0646\u064a\u0648\u0646 \u0648\u0639\u0644\u0645\u064a\u0648\u0646 \u0648\u0645\u0647\u0646\u064a\u0648\u0646\u061f", "id": "56f95d179b226e1400dd13b2", "answers": [{"text": "\u0648\u0632\u0631\u0627\u0621 \u0648\u0631\u0624\u0633\u0627\u0621 \u0645\u0648\u0638\u0641\u064a \u0627\u0644\u062f\u0641\u0627\u0639", "answer_start": 6}]}, {"question": "\u0645\u0627 \u0647\u0648 \u0648\u0643\u064a\u0644 \u0648\u0632\u0627\u0631\u0629 \u0627\u0644\u062e\u0627\u0631\u062c\u064a\u0629 \u0627\u0644\u062f\u0627\u0626\u0645 \u0644\u0644\u062f\u0641\u0627\u0639 \u0627\u0644\u0645\u0639\u0631\u0648\u0641 \u0639\u0645\u0648\u0645\u0627\u061f", "id": "56f95d179b226e1400dd13b3", "answers": [{"text": "\u0627\u0644\u0623\u0645\u064a\u0646 \u0627\u0644\u062f\u0627\u0626\u0645", "answer_start": 143}]}, {"question": "\u0623\u064a\u0646 \u064a\u0639\u0645\u0644 \u0627\u0644\u0633\u0643\u0631\u062a\u064a\u0631 \u0627\u0644\u062f\u0627\u0626\u0645 \u0643\u0645\u0648\u0638\u0641 \u062d\u0643\u0648\u0645\u064a \u0643\u0628\u064a\u0631\u061f", "id": "56f95d179b226e1400dd13b4", "answers": [{"text": "\u0648\u0632\u0627\u0631\u0629 \u0627\u0644\u062f\u0641\u0627\u0639", "answer_start": 179}]}, {"question": "\u0645\u0627 \u0647\u0648 \u062f\u0648\u0631 \u0627\u0644\u0633\u0643\u0631\u062a\u064a\u0631 \u0627\u0644\u062f\u0627\u0626\u0645\u061f", "id": "56f95d179b226e1400dd13b5", "answers": [{"text": "\u0645\u0646 \u0623\u0646 \u0648\u0632\u0627\u0631\u0629 \u0627\u0644\u062f\u0641\u0627\u0639 \u062a\u0639\u0645\u0644 \u0628\u0634\u0643\u0644 \u0641\u0639\u0627\u0644 \u0643\u0625\u062f\u0627\u0631\u0629 \u062a\u0627\u0628\u0639\u0629", "answer_start": 216}]}]}, {"context": "\u0627\u0644\u0631\u0626\u064a\u0633 \u0627\u0644\u062d\u0627\u0644\u064a \u0644\u0623\u0631\u0643\u0627\u0646 \u0627\u0644\u062f\u0641\u0627\u0639 \u060c \u0627\u0644\u0631\u0626\u064a\u0633 \u0627\u0644\u0645\u062d\u062a\u0631\u0641 \u0644\u0644\u0642\u0648\u0627\u062a \u0627\u0644\u0645\u0633\u0644\u062d\u0629 \u0627\u0644\u0628\u0631\u064a\u0637\u0627\u0646\u064a\u0629 \u060c \u0647\u0648 \u0627\u0644\u062c\u0646\u0631\u0627\u0644 \u0646\u064a\u0643\u0648\u0644\u0627\u0633 \u0647\u0648\u062a\u0648\u0646 \u060c \u0641\u064a \u0648\u0642\u062a \u0645\u062a\u0623\u062e\u0631 \u0645\u0646 \u063a\u0631\u064a\u0646 \u0647\u0627\u0648\u0627\u0631\u062f\u0632 . \u0647\u0648 \u0645\u062f\u0639\u0648\u0645 \u0645\u0646 \u0642\u0628\u0644 \u0646\u0627\u0626\u0628 \u0631\u0626\u064a\u0633 \u0623\u0631\u0643\u0627\u0646 \u0627\u0644\u062f\u0641\u0627\u0639 \u060c \u0645\u0646 \u0642\u0628\u0644 \u0631\u0624\u0633\u0627\u0621 \u0627\u0644\u0645\u062d\u062a\u0631\u0641\u064a\u0646 \u0645\u0646 \u0627\u0644\u062e\u062f\u0645\u0627\u062a \u0627\u0644\u062b\u0644\u0627\u062b \u0644\u0644\u0642\u0648\u0627\u062a \u0627\u0644\u0645\u0633\u0644\u062d\u0629 \u0644\u0644\u0642\u0648\u0627\u062a \u0627\u0644\u0645\u0633\u0644\u062d\u0629 \u0648\u0642\u0627\u0626\u062f \u0642\u064a\u0627\u062f\u0629 \u0627\u0644\u0642\u0648\u0627\u062a \u0627\u0644\u0645\u0634\u062a\u0631\u0643\u0629 .", "qas": [{"question": "\u0645\u0627 \u0647\u0648 \u0627\u0633\u0645 \u0627\u0644\u0634\u062e\u0635 \u0627\u0644\u0630\u064a \u0647\u0648 \u0627\u0644\u0631\u0626\u064a\u0633 \u0627\u0644\u062d\u0627\u0644\u064a \u0644\u0623\u0631\u0643\u0627\u0646 \u0627\u0644\u062f\u0641\u0627\u0639\u061f", "id": "56f96f969e9bad19000a0907", "answers": [{"text": "\u0627\u0644\u062c\u0646\u0631\u0627\u0644 \u0646\u064a\u0643\u0648\u0644\u0627\u0633 \u0647\u0648\u062a\u0648\u0646", "answer_start": 76}]}, {"question": "\u0645\u0646 \u0647\u0648 \u0627\u0644\u0631\u0626\u064a\u0633 \u0627\u0644\u0645\u062d\u062a\u0631\u0641 \u0644\u0644\u0642\u0648\u0627\u062a \u0627\u0644\u0645\u0633\u0644\u062d\u0629 \u0627\u0644\u0628\u0631\u064a\u0637\u0627\u0646\u064a\u0629\u061f", "id": "56f96f969e9bad19000a0908", "answers": [{"text": "\u0631\u0626\u064a\u0633 \u0623\u0631\u0643\u0627\u0646 \u0627\u0644\u062f\u0641\u0627\u0639", "answer_start": 152}]}, {"question": "\u0631\u0624\u0633\u0627\u0621 \u0627\u0644\u0645\u0647\u0646\u064a\u0629 \u0645\u0646 \u0627\u0644\u062e\u062f\u0645\u0627\u062a \u0645\u0627 \u062a\u062f\u0639\u0645 \u062b\u0644\u0627\u062b\u0629 \u0631\u0626\u064a\u0633 \u0647\u064a\u0626\u0629 \u0627\u0644\u0623\u0631\u0643\u0627\u0646\u061f", "id": "56f96f969e9bad19000a0909", "answers": [{"text": "\u0644\u0644\u0642\u0648\u0627\u062a \u0627\u0644\u0645\u0633\u0644\u062d\u0629", "answer_start": 45}]}, {"question": "\u0623\u064a \u0634\u062e\u0635 \u0641\u064a \u0642\u064a\u0627\u062f\u0629 \u0627\u0644\u0642\u0648\u0627\u062a \u0627\u0644\u0645\u0634\u062a\u0631\u0643\u0629 \u064a\u0624\u064a\u062f \u0631\u0626\u064a\u0633 \u0623\u0631\u0643\u0627\u0646 \u0627\u0644\u062f\u0641\u0627\u0639\u061f", "id": "56f96f969e9bad19000a090a", "answers": [{"text": "\u0648\u0642\u0627\u0626\u062f", "answer_start": 243}]}]}, {"context": "\u0648\u0647\u0646\u0627\u0643 \u0623\u064a\u0636\u0627 \u062b\u0644\u0627\u062b\u0629 \u0646\u0648\u0627\u0628 \u0644\u0631\u0624\u0633\u0627\u0621 \u0623\u0631\u0643\u0627\u0646 \u0627\u0644\u062f\u0641\u0627\u0639 \u0645\u0645\u0646 \u0644\u0647\u0645 \u0635\u0644\u0627\u062d\u064a\u0627\u062a \u0645\u0639\u064a\u0646\u0629 \u060c \u0648\u0646\u0627\u0626\u0628 \u0631\u0626\u064a\u0633 \u0623\u0631\u0643\u0627\u0646 \u0627\u0644\u062f\u0641\u0627\u0639 \u0627\u0644\u0642\u062f\u0631\u0629 \u060c \u0648\u0646\u0627\u0626\u0628 \u0645\u062f\u064a\u0631 \u0627\u0644\u0623\u0645\u0646 \u0627\u0644\u0639\u0627\u0645 \u0634\u0624\u0648\u0646 \u0627\u0644\u0645\u0648\u0638\u0641\u064a\u0646 \u0648\u0627\u0644\u062a\u062f\u0631\u064a\u0628 \u060c \u0648\u0646\u0627\u0626\u0628 \u0631\u0626\u064a\u0633 \u0634\u0639\u0628\u0629 \u0627\u0644\u062f\u0641\u0627\u0639 \u0627\u0644\u0639\u0645\u0644\u064a\u0627\u062a . \u0627\u0644\u062c\u0631\u0627\u062d \u0627\u0644\u0639\u0627\u0645 \u060c \u064a\u0645\u062b\u0644 \u0627\u0644\u062e\u062f\u0645\u0627\u062a \u0627\u0644\u0637\u0628\u064a\u0629 \u0627\u0644\u062f\u0641\u0627\u0639\u064a\u0629 \u0641\u064a \u0637\u0627\u0642\u0645 \u0627\u0644\u062f\u0641\u0627\u0639 \u060c \u0648\u0647\u0648 \u0627\u0644\u0631\u0626\u064a\u0633 \u0627\u0644\u0633\u0631\u064a\u0631\u064a \u0644\u062a\u0644\u0643 \u0627\u0644\u062e\u062f\u0645\u0629 .", "qas": [{"question": "\u0643\u0645 \u0639\u062f\u062f \u0646\u0648\u0627\u0628 \u0631\u0624\u0633\u0627\u0621 \u0623\u0631\u0643\u0627\u0646 \u0627\u0644\u062f\u0641\u0627\u0639 \u0647\u0646\u0627\u0643\u061f", "id": "56f970f49e9bad19000a0923", "answers": [{"text": "\u062b\u0644\u0627\u062b\u0629", "answer_start": 11}]}, {"question": "\u0645\u0627 \u0647\u064a \u062b\u0644\u0627\u062b\u0629 \u0646\u0648\u0627\u0628 \u0631\u0624\u0633\u0627\u0621 \u0623\u0631\u0643\u0627\u0646 \u0627\u0644\u062f\u0641\u0627\u0639\u061f", "id": "56f970f49e9bad19000a0924", "answers": [{"text": "\u0648\u0646\u0627\u0626\u0628 \u0631\u0626\u064a\u0633 \u0623\u0631\u0643\u0627\u0646 \u0627\u0644\u062f\u0641\u0627\u0639 \u0627\u0644\u0642\u062f\u0631\u0629 \u060c \u0648\u0646\u0627\u0626\u0628 \u0645\u062f\u064a\u0631 \u0627\u0644\u0623\u0645\u0646 \u0627\u0644\u0639\u0627\u0645 \u0634\u0624\u0648\u0646 \u0627\u0644\u0645\u0648\u0638\u0641\u064a\u0646 \u0648\u0627\u0644\u062a\u062f\u0631\u064a\u0628 \u060c", "answer_start": 66}]}, {"question": "\u0645\u0646 \u064a\u0645\u062b\u0644 \u062e\u062f\u0645\u0627\u062a \u0627\u0644\u062f\u0641\u0627\u0639 \u0627\u0644\u0637\u0628\u064a \u0639\u0644\u0649 \u0645\u0648\u0638\u0641\u064a \u0627\u0644\u062f\u0641\u0627\u0639\u061f", "id": "56f970f49e9bad19000a0925", "answers": [{"text": "\u0627\u0644\u062c\u0631\u0627\u062d \u0627\u0644\u0639\u0627\u0645", "answer_start": 181}]}, {"question": "\u0645\u0646 \u064a\u0642\u0648\u062f \u062e\u062f\u0645\u0627\u062a \u0627\u0644\u062f\u0641\u0627\u0639 \u0627\u0644\u0637\u0628\u064a\u061f", "id": "56f970f49e9bad19000a0926", "answers": [{"text": "\u0627\u0644\u062c\u0631\u0627\u062d \u0627\u0644\u0639\u0627\u0645", "answer_start": 181}]}]}, {"context": "\u0648\u0628\u0627\u0644\u0625\u0636\u0627\u0641\u0629 \u0625\u0644\u0649 \u0630\u0644\u0643 \u060c \u0647\u0646\u0627\u0643 \u0639\u062f\u062f \u0645\u0646 \u0645\u0633\u0627\u0639\u062f\u064a \u0631\u0624\u0633\u0627\u0621 \u0623\u0631\u0643\u0627\u0646 \u0627\u0644\u062f\u0641\u0627\u0639 \u060c \u0628\u0645\u0646 \u0641\u064a\u0647\u0645 \u0645\u0633\u0627\u0639\u062f \u0631\u0626\u064a\u0633 \u0623\u0631\u0643\u0627\u0646 \u0627\u0644\u062f\u0641\u0627\u0639 \u0627\u0644\u0645\u062d\u0645\u064a\u0627\u062a \u0648\u0627\u0644\u0643\u0627\u062f\u064a\u062a \u0648\u0633\u0643\u0631\u062a\u064a\u0631 \u062e\u062f\u0645\u0627\u062a \u0627\u0644\u062f\u0641\u0627\u0639 \u0641\u064a \u0627\u0644\u0623\u0633\u0631\u0629 \u0627\u0644\u0645\u0644\u0643\u064a\u0629 \u0627\u0644\u062a\u0627\u0628\u0639\u0629 \u0644\u0633\u064a\u0627\u062f\u0629 \u0627\u0644\u0645\u0645\u0644\u0643\u0629 \u0627\u0644\u0645\u062a\u062d\u062f\u0629 \u060c \u0627\u0644\u0630\u064a \u064a\u0634\u063a\u0644 \u0623\u064a\u0636\u0627 \u0645\u0646\u0635\u0628 \u0645\u0633\u0627\u0639\u062f \u0631\u0626\u064a\u0633 \u0642\u0633\u0645 \u0627\u0644\u062f\u0641\u0627\u0639 . \u0637\u0627\u0642\u0645 \u0627\u0644\u062f\u0641\u0627\u0639 \u0634\u0624\u0648\u0646 \u0627\u0644\u0645\u0648\u0638\u0641\u064a\u0646 .", "qas": [{"question": "\u0648\u0627\u062d\u062f \u0645\u0646 \u0645\u0633\u0627\u0639\u062f \u0631\u0624\u0633\u0627\u0621 \u0623\u0631\u0643\u0627\u0646 \u0627\u0644\u062f\u0641\u0627\u0639 \u0647\u0648 \u0644\u0644\u0627\u062d\u062a\u064a\u0627\u0637\u064a\u0627\u062a \u0648\u0645\u0627\u0630\u0627\u061f", "id": "56f977009b226e1400dd1478", "answers": [{"text": "\u0625\u0644\u0649", "answer_start": 10}]}, {"question": "\u0648\u0645\u0646 \u0627\u0644\u0645\u0639\u0631\u0648\u0641 \u0623\u064a\u0636\u0627 \u0631\u0626\u064a\u0633 \u0634\u0624\u0648\u0646 \u0627\u0644\u0645\u0648\u0638\u0641\u064a\u0646 \u0639\u0644\u0649 \u0645\u0627\u0630\u0627\u061f", "id": "56f977009b226e1400dd1479", "answers": [{"text": "\u0648\u0633\u0643\u0631\u062a\u064a\u0631 \u062e\u062f\u0645\u0627\u062a \u0627\u0644\u062f\u0641\u0627\u0639 \u0641\u064a \u0627\u0644\u0623\u0633\u0631\u0629 \u0627\u0644\u0645\u0644\u0643\u064a\u0629 \u0627\u0644\u062a\u0627\u0628\u0639\u0629 \u0644\u0633\u064a\u0627\u062f\u0629 \u0627\u0644\u0645\u0645\u0644\u0643\u0629 \u0627\u0644\u0645\u062a\u062d\u062f\u0629", "answer_start": 111}]}, {"question": "\u0647\u0646\u0627\u0643 \u0648\u0632\u064a\u0631 \u062e\u062f\u0645\u0627\u062a \u0627\u0644\u062f\u0641\u0627\u0639 \u0641\u064a \u0627\u0644\u0623\u0633\u0631\u0629 \u0627\u0644\u0645\u0627\u0644\u0643\u0629 \u0645\u0646 \u0645\u0627\u0630\u0627\u061f", "id": "56f977009b226e1400dd147a", "answers": [{"text": "\u0644\u0633\u064a\u0627\u062f\u0629", "answer_start": 158}]}, {"question": "\u0645\u0646 \u0647\u0645 \u0627\u062b\u0646\u0627\u0646 \u0645\u0646 \u0631\u0624\u0633\u0627\u0621 \u0623\u0631\u0643\u0627\u0646 \u0627\u0644\u062f\u0641\u0627\u0639\u061f", "id": "56f977009b226e1400dd147b", "answers": [{"text": "\u0623\u0631\u0643\u0627\u0646 \u0627\u0644\u062f\u0641\u0627\u0639 \u0627\u0644\u0645\u062d\u0645\u064a\u0627\u062a \u0648\u0627\u0644\u0643\u0627\u062f\u064a\u062a \u0648\u0633\u0643\u0631\u062a\u064a\u0631 \u062e\u062f\u0645\u0627\u062a \u0627\u0644\u062f\u0641\u0627\u0639 \u0641\u064a \u0627\u0644\u0623\u0633\u0631\u0629 \u0627\u0644\u0645\u0644\u0643\u064a\u0629 \u0627\u0644\u062a\u0627\u0628\u0639\u0629 \u0644\u0633\u064a\u0627\u062f\u0629 \u0627\u0644\u0645\u0645\u0644\u0643\u0629 \u0627\u0644\u0645\u062a\u062d\u062f\u0629", "answer_start": 80}]}]}, {"context": "\u0623\u0648\u062c\u0632 \u0627\u0633\u062a\u0639\u0631\u0627\u0636 \u0627\u0644\u062f\u0641\u0627\u0639 \u0627\u0644\u0627\u0633\u062a\u0631\u0627\u062a\u064a\u062c\u064a \u0644\u0639\u0627\u0645 1998 \u0648\u0623\u0645\u0646 \u0627\u0644\u0623\u0645\u0646 \u0644\u0639\u0627\u0645 2003 \u0641\u064a \u0648\u0631\u0642\u0629 \u0628\u064a\u0636\u0627\u0621 \u062d\u0648\u0644 \u0627\u0644\u0639\u0627\u0644\u0645 \u0627\u0644\u0645\u0648\u0642\u0641 \u0627\u0644\u062a\u0627\u0644\u064a \u0644\u0644\u0642\u0648\u0627\u062a \u0627\u0644\u0645\u0633\u0644\u062d\u0629 \u0627\u0644\u0628\u0631\u064a\u0637\u0627\u0646\u064a\u0629", "qas": [{"question": "\u0641\u064a \u0623\u064a \u0639\u0627\u0645 \u0643\u0627\u0646 \u0647\u0646\u0627\u0643 \u0645\u0631\u0627\u062c\u0639\u0629 \u0627\u0644\u062f\u0641\u0627\u0639 \u0627\u0644\u0627\u0633\u062a\u0631\u0627\u062a\u064a\u062c\u064a\u061f", "id": "56f977b19e9bad19000a097b", "answers": [{"text": "1998", "answer_start": 37}]}, {"question": "\u0645\u0627 \u0627\u0644\u0648\u0631\u0642\u0629 \u0627\u0644\u062a\u064a \u0646\u0634\u0631\u062a \u0641\u064a \u0639\u0627\u0645 2003\u061f", "id": "56f977b19e9bad19000a097c", "answers": [{"text": "\u0644\u0639\u0627\u0645 2003 \u0641\u064a \u0648\u0631\u0642\u0629 \u0628\u064a\u0636\u0627\u0621 \u062d\u0648\u0644 \u0627\u0644\u0639\u0627\u0644\u0645", "answer_start": 53}]}, {"question": "\u0623\u064a \u062c\u0632\u0621 \u0645\u0646 \u062d\u0643\u0648\u0645\u0629 \u0628\u0631\u064a\u062a\u064a\u0634 \u0643\u0627\u0646\u0627 \u0627\u0644\u0645\u0646\u0634\u0648\u0631\u064a\u0646 \u0627\u0644\u0645\u062f\u0631\u062c\u064a\u0646 \u0641\u064a\u0647\u0645\u0627\u061f", "id": "56f977b19e9bad19000a097d", "answers": [{"text": "\u0644\u0644\u0642\u0648\u0627\u062a \u0627\u0644\u0645\u0633\u0644\u062d\u0629 \u0627\u0644\u0628\u0631\u064a\u0637\u0627\u0646\u064a\u0629", "answer_start": 102}]}]}, {"context": "\u0648\u0645\u0646\u0630 \u0630\u0644\u0643 \u0627\u0644\u062d\u064a\u0646 \u060c \u0627\u0639\u062a\u0628\u0631\u062a \u0648\u0632\u0627\u0631\u0629 \u0627\u0644\u062f\u0641\u0627\u0639 \u0631\u0627\u0626\u062f\u0629 \u0641\u064a \u0648\u0636\u0639 \u0645\u0641\u0647\u0648\u0645 \u062a\u0646\u0638\u064a\u0645 \u062f\u0628\u0644\u0648\u0645\u0627\u0633\u064a\u0629 \u0627\u0644\u062f\u0641\u0627\u0639 \u0641\u064a \u0645\u0631\u062d\u0644\u0629 \u0645\u0627 \u0628\u0639\u062f \u0627\u0644\u062d\u0631\u0628 \u0627\u0644\u0628\u0627\u0631\u062f\u0629 . \u0646\u062a\u064a\u062c\u0629 \u0644\u0644\u0627\u0633\u062a\u0639\u0631\u0627\u0636 \u0627\u0644\u062f\u0641\u0627\u0639\u064a \u0648\u0627\u0644\u0623\u0645\u0646\u064a \u0627\u0644\u0627\u0633\u062a\u0631\u0627\u062a\u064a\u062c\u064a \u0644\u0639\u0627\u0645 2010 \u060c \u0648\u0642\u0639 \u0631\u0626\u064a\u0633 \u0627\u0644\u0648\u0632\u0631\u0627\u0621 \u062f\u064a\u0641\u064a\u062f \u0643\u0627\u0645\u064a\u0631\u0648\u0646 \u0645\u0639\u0627\u0647\u062f\u0629 \u062e\u0645\u0633\u064a\u0646 \u0633\u0646\u0629 \u0645\u0639 \u0627\u0644\u0631\u0626\u064a\u0633 \u0627\u0644\u0641\u0631\u0646\u0633\u064a \u0646\u064a\u0643\u0648\u0644\u0627 \u0633\u0627\u0631\u0643\u0648\u0632\u064a \u0645\u0646 \u0634\u0623\u0646\u0647\u0627 \u0623\u0646 \u062a\u062a\u0639\u0627\u0648\u0646 \u0627\u0644\u0628\u0644\u062f\u0627\u0646 \u0628\u0634\u0643\u0644 \u0645\u0643\u062b\u0641 \u0641\u064a \u0627\u0644\u0645\u0633\u0627\u0626\u0644 \u0627\u0644\u0639\u0633\u0643\u0631\u064a\u0629 . \u062a\u0642\u064a\u0645 \u0627\u0644\u0645\u0645\u0644\u0643\u0629 \u0627\u0644\u0645\u062a\u062d\u062f\u0629 \u0642\u0648\u0627\u0639\u062f \u062c\u0648\u064a\u0629 \u0648\u0628\u062d\u0631\u064a\u0629 \u0641\u064a \u0627\u0644\u062e\u0644\u064a\u062c \u0627\u0644\u0641\u0627\u0631\u0633\u064a \u060c \u062a\u0642\u0639 \u0641\u064a \u062f\u0648\u0644\u0629 \u0627\u0644\u0625\u0645\u0627\u0631\u0627\u062a \u0627\u0644\u0639\u0631\u0628\u064a\u0629 \u0627\u0644\u0645\u062a\u062d\u062f\u0629 \u0648\u0627\u0644\u0628\u062d\u0631\u064a\u0646 . \u0648\u064a\u062c\u0631\u064a \u0623\u064a\u0636\u0627 \u0627\u0644\u0646\u0638\u0631 \u0641\u064a \u0648\u062c\u0648\u062f \u0641\u064a \u0639\u0645\u0627\u0646 .", "qas": [{"question": "\u0641\u064a \u0623\u064a \u0645\u0641\u0647\u0648\u0645 \u062a\u0639\u062a\u0628\u0631 \u0648\u0632\u0627\u0631\u0629 \u0627\u0644\u062f\u0641\u0627\u0639 \u0631\u0627\u0626\u062f\u0629\u061f", "id": "56f97a649e9bad19000a0995", "answers": [{"text": "\u062f\u0628\u0644\u0648\u0645\u0627\u0633\u064a\u0629 \u0627\u0644\u062f\u0641\u0627\u0639", "answer_start": 62}]}, {"question": "\u0645\u0646 \u0643\u0627\u0646 \u0631\u0626\u064a\u0633 \u0648\u0632\u0631\u0627\u0621 \u0628\u0631\u064a\u0637\u0627\u0646\u064a\u0627 \u0641\u064a \u0639\u0627\u0645 2010\u061f", "id": "56f97a649e9bad19000a0996", "answers": [{"text": "\u062f\u064a\u0641\u064a\u062f \u0643\u0627\u0645\u064a\u0631\u0648\u0646", "answer_start": 184}]}, {"question": "\u0645\u0646 \u0643\u0627\u0646 \u0631\u0626\u064a\u0633 \u0641\u0631\u0646\u0633\u0627 \u0639\u0627\u0645 2010\u061f", "id": "56f97a649e9bad19000a0997", "answers": [{"text": "\u0646\u064a\u0643\u0648\u0644\u0627 \u0633\u0627\u0631\u0643\u0648\u0632\u064a", "answer_start": 233}]}, {"question": "\u0641\u064a \u0623\u064a \u062f\u0648\u0644\u062a\u064a\u0646 \u062a\u0642\u0648\u0645 \u0627\u0644\u0645\u0645\u0644\u0643\u0629 \u0627\u0644\u0645\u062a\u062d\u062f\u0629 \u0628\u062a\u0631\u0643\u064a\u0628 \u0642\u0648\u0627\u0639\u062f \u0639\u0633\u0643\u0631\u064a\u0629\u061f", "id": "56f97a649e9bad19000a0998", "answers": [{"text": "\u0627\u0644\u0645\u062a\u062d\u062f\u0629 \u0648\u0627\u0644\u0628\u062d\u0631\u064a\u0646", "answer_start": 395}]}, {"question": "\u0641\u064a \u0623\u064a \u0628\u0644\u062f \u0622\u062e\u0631 \u062a\u0641\u0643\u0631 \u0627\u0644\u0645\u0645\u0644\u0643\u0629 \u0627\u0644\u0645\u062a\u062d\u062f\u0629 \u0641\u064a \u062a\u0631\u0643\u064a\u0628 \u0642\u0627\u0639\u062f\u0629 \u0639\u0633\u0643\u0631\u064a\u0629\u061f", "id": "56f97a649e9bad19000a0999", "answers": [{"text": "\u0639\u0645\u0627\u0646", "answer_start": 442}]}]}, {"context": "\u0634\u0645\u0644 \u0627\u0644\u0627\u0633\u062a\u0639\u0631\u0627\u0636 \u0627\u0644\u0627\u0633\u062a\u0631\u0627\u062a\u064a\u062c\u064a \u0644\u0644\u062f\u0641\u0627\u0639 \u0648\u0627\u0644\u0623\u0645\u0646 \u0644\u0639\u0627\u0645 2015 \u0645\u0628\u0644\u063a 178 \u0645\u0644\u064a\u0627\u0631 \u062c\u0646\u064a\u0647 \u0627\u0633\u062a\u0631\u0644\u064a\u0646\u064a \u0644\u0644\u0627\u0633\u062a\u062b\u0645\u0627\u0631 \u0641\u064a \u0645\u0639\u062f\u0627\u062a \u0648\u0642\u062f\u0631\u0627\u062a \u062c\u062f\u064a\u062f\u0629 . \u0648\u0636\u0639\u062a \u0627\u0644\u0645\u0631\u0627\u062c\u0639\u0629 \u0633\u064a\u0627\u0633\u0629 \u062f\u0641\u0627\u0639\u064a\u0629 \u0645\u0639 \u0623\u0631\u0628\u0639 \u0645\u0647\u0627\u0645 \u0623\u0633\u0627\u0633\u064a\u0629 \u0644\u0644\u0642\u0648\u0627\u062a \u0627\u0644\u0645\u0633\u0644\u062d\u0629", "qas": [{"question": "\u0643\u0645 \u0643\u0627\u0646 \u0627\u0644\u0627\u0633\u062a\u062b\u0645\u0627\u0631 \u0641\u064a \u0627\u0644\u0645\u0639\u062f\u0627\u062a \u0648\u0627\u0644\u0642\u062f\u0631\u0627\u062a \u0627\u0644\u062c\u062f\u064a\u062f\u0629 \u064a\u0633\u062a\u062d\u0642\u061f", "id": "56f97afc9e9bad19000a099f", "answers": [{"text": "178 \u0645\u0644\u064a\u0627\u0631 \u062c\u0646\u064a\u0647 \u0627\u0633\u062a\u0631\u0644\u064a\u0646\u064a", "answer_start": 55}]}, {"question": "\u0641\u064a \u0623\u064a \u0639\u0627\u0645 \u062a\u0645 \u0627\u0633\u062a\u062b\u0645\u0627\u0631 178 \u0645\u0644\u064a\u0627\u0631 \u062c\u0646\u064a\u0647 \u0627\u0633\u062a\u0631\u0644\u064a\u0646\u064a\u061f", "id": "56f97afc9e9bad19000a09a0", "answers": [{"text": "2015", "answer_start": 45}]}, {"question": "\u0643\u0645 \u0639\u062f\u062f \u0627\u0644\u0628\u0639\u062b\u0627\u062a \u0627\u0644\u0623\u0648\u0644\u064a\u0629 \u0627\u0644\u062a\u064a \u062a\u0645 \u062a\u0636\u0645\u064a\u0646\u0647\u0627 \u0641\u064a \u0645\u0631\u0627\u062c\u0639\u0629 2015\u061f", "id": "56f97afc9e9bad19000a09a1", "answers": [{"text": "\u0623\u0631\u0628\u0639", "answer_start": 143}]}, {"question": "\u0645\u0627 \u0647\u0648 \u0627\u0633\u0645 \u0627\u0644\u0628\u064a\u0627\u0646 \u0627\u0644\u0633\u0646\u0648\u064a \u0627\u0644\u0635\u0627\u062f\u0631 \u0639\u0646 \u0648\u0632\u0627\u0631\u0629 \u0627\u0644\u062f\u0641\u0627\u0639\u061f", "id": "56f97afc9e9bad19000a09a2", "answers": [{"text": "\u0627\u0644\u0627\u0633\u062a\u0639\u0631\u0627\u0636 \u0627\u0644\u0627\u0633\u062a\u0631\u0627\u062a\u064a\u062c\u064a \u0644\u0644\u062f\u0641\u0627\u0639 \u0648\u0627\u0644\u0623\u0645\u0646", "answer_start": 4}]}]}, {"context": "\u0628\u0639\u062f \u0627\u0646\u062a\u0647\u0627\u0621 \u0627\u0644\u062d\u0631\u0628 \u0627\u0644\u0628\u0627\u0631\u062f\u0629 \u060c \u0627\u0633\u062a \u0628\u062f\u0644 \u062a\u0647\u062f\u064a\u062f \u0627\u0644\u0645\u0648\u0627\u062c\u0647\u0629 \u0627\u0644\u0639\u0633\u0643\u0631\u064a\u0629 \u0627\u0644\u062a\u0642\u0644\u064a\u062f\u064a\u0629 \u0627\u0644\u0645\u0628\u0627\u0634\u0631\u0629 \u0645\u0639 \u0627\u0644\u062f\u0648\u0644 \u0627\u0644\u0623\u062e\u0631\u0649 \u0628\u0627\u0644\u0625\u0631\u0647\u0627\u0628 . \u0648\u062a\u0646\u0628\u0623 \u0627\u0644\u0633\u064a\u0631 \u0631\u064a\u062a\u0634\u0627\u0631\u062f \u062f\u0627\u0646\u0627\u062a \u0628\u0623\u0646 \u0627\u0644\u0642\u0648\u0627\u062a \u0627\u0644\u0628\u0631\u064a\u0637\u0627\u0646\u064a\u0629 \u0633\u062a\u0634\u0627\u0631\u0643 \u0641\u064a \u0645\u062d\u0627\u0631\u0628\u0629 \u0627\u0644\u062c\u0647\u0627\u062a \u0627\u0644\u0641\u0627\u0639\u0644\u0629 \u063a\u064a\u0631 \u0627\u0644\u062d\u0643\u0648\u0645\u064a\u0629 \u0627\u0644\u0645\u0641\u062a\u0631\u0633\u0629 \u0641\u064a \u0627\u0644\u0645\u0633\u062a\u0642\u0628\u0644 \u0627\u0644\u0645\u0646\u0638\u0648\u0631 \u060c \u0641\u064a \u0645\u0627 \u0633\u0645\u0627\u0647 \u062d\u0642\u0628\u0629 \u0627\u0644\u0635\u0631\u0627\u0639 \u0627\u0644\u0645\u0633\u062a\u0645\u0631 . \u0648\u0642\u062f \u0623\u062e\u0628\u0631 \u0645\u0624\u0633\u0633\u0629 \u062a\u0634\u0627\u062a\u0627\u0645 \u0647\u0627\u0648\u0633 \u0627\u0644\u0628\u062d\u062b\u064a\u0629 \u0623\u0646 \u0627\u0644\u0645\u0639\u0631\u0643\u0629 \u0636\u062f \u0627\u0644\u0642\u0627\u0639\u062f\u0629 \u0648\u0627\u0644\u062c\u0645\u0627\u0639\u0627\u062a \u0627\u0644\u0625\u0633\u0644\u0627\u0645\u064a\u0629 \u0627\u0644\u0645\u0633\u0644\u062d\u0629 \u0627\u0644\u0623\u062e\u0631\u0649 \u0631\u0628\u0645\u0627 \u0643\u0627\u0646\u062a \u0645\u0639\u0631\u0643\u0629 \u062c\u064a\u0644\u0646\u0627 .", "qas": [{"question": "\u0645\u0627 \u0647\u0648 \u0627\u0644\u062a\u0647\u062f\u064a\u062f \u0627\u0644\u062c\u062f\u064a\u062f \u0627\u0644\u0630\u064a \u0638\u0647\u0631 \u0628\u0639\u062f \u0646\u0647\u0627\u064a\u0629 \u0627\u0644\u062d\u0631\u0628 \u0627\u0644\u0628\u0627\u0631\u062f\u0629\u061f", "id": "56f97b8e9b226e1400dd1498", "answers": [{"text": "\u0628\u0627\u0644\u0625\u0631\u0647\u0627\u0628", "answer_start": 94}]}]}, {"context": "\u0648\u0627\u0646\u062a\u0642\u062f \u062f\u0627\u0646\u0627\u062a \u0639\u0642\u0644\u064a\u0629 \u0627\u0644\u062d\u0631\u0628 \u0627\u0644\u0628\u0627\u0631\u062f\u0629 \u0627\u0644\u0645\u062a\u0628\u0642\u064a\u0629 \u060c \u062d\u064a\u062b \u0627\u0633\u062a\u0646\u062f\u062a \u0627\u0644\u0646\u0641\u0642\u0627\u062a \u0627\u0644\u0639\u0633\u0643\u0631\u064a\u0629 \u0625\u0644\u0649 \u0627\u0644\u0627\u062d\u062a\u0641\u0627\u0638 \u0628\u0642\u062f\u0631\u0627\u062a \u0636\u062f \u062a\u0647\u062f\u064a\u062f \u0627\u0633\u062a\u0631\u0627\u062a\u064a\u062c\u064a \u062a\u0642\u0644\u064a\u062f\u064a \u0645\u0628\u0627\u0634\u0631 \u0648\u0642\u0627\u0644 \u0625\u0646 10 \u0641\u0642\u0637 \u0645\u0646 \u0645\u064a\u0632\u0627\u0646\u064a\u0629 \u0628\u0631\u0646\u0627\u0645\u062c \u0645\u0639\u062f\u0627\u062a \u0648\u0632\u0627\u0631\u0629 \u0627\u0644\u062f\u0641\u0627\u0639 \u0628\u064a\u0646 \u0639\u0627\u0645\u064a 2003 \u0648 2018 \u0633\u064a\u062a\u0645 \u0627\u0633\u062a\u062b\u0645\u0627\u0631\u0647\u0627 \u0641\u064a \u0628\u064a\u0626\u0629 \u0627\u0644\u0623\u0631\u0636 \u0641\u064a \u0648\u0642\u062a \u0643\u0627\u0646\u062a \u0628\u0631\u064a\u0637\u0627\u0646\u064a\u0627 \u062a\u062e\u0648\u0636 \u062d\u0631\u0648\u0628\u0627 \u0628\u0631\u064a\u0629 \u0641\u064a \u0623\u0641\u063a\u0627\u0646\u0633\u062a\u0627\u0646 \u0648\u0627\u0644\u0639\u0631\u0627\u0642 .", "qas": [{"question": "\u0627\u0644\u0625\u0646\u0641\u0627\u0642 \u0627\u0644\u0639\u0633\u0643\u0631\u064a \u0627\u0644\u0630\u064a \u064a\u0639\u062a\u0645\u062f \u0639\u0644\u0649 \u0627\u0644\u062a\u0647\u062f\u064a\u062f\u0627\u062a \u0627\u0644\u062a\u0642\u0644\u064a\u062f\u064a\u0629 \u0642\u062f \u062a\u0645 \u0631\u0641\u0636\u0647 \u0639\u0644\u0649 \u0623\u0646\u0647 \u0645\u0627\u0630\u0627\u061f", "id": "56f97d559e9bad19000a09a7", "answers": [{"text": "\u0639\u0642\u0644\u064a\u0629 \u0627\u0644\u062d\u0631\u0628 \u0627\u0644\u0628\u0627\u0631\u062f\u0629", "answer_start": 13}]}, {"question": "\u0645\u0627 \u0647\u0648 \u062d\u062c\u0645 \u0627\u0633\u062a\u062b\u0645\u0627\u0631 \u0645\u064a\u0632\u0627\u0646\u064a\u0629 \u0648\u0632\u0627\u0631\u0629 \u0627\u0644\u062f\u0641\u0627\u0639 \u0641\u064a &quot;\u0628\u064a\u0626\u0629 \u0627\u0644\u0623\u0631\u0636&quot;\u061f", "id": "56f97d559e9bad19000a09a8", "answers": [{"text": "10", "answer_start": 132}]}, {"question": "\u0623\u064a\u0646 \u0643\u0627\u0646\u062a \u0628\u0631\u064a\u0637\u0627\u0646\u064a\u0627 \u0645\u062a\u0648\u0631\u0637\u0629 \u0641\u064a \u062d\u0631\u0628 \u0628\u0631\u064a\u0629 \u0639\u0646\u062f\u0645\u0627 \u0627\u0639\u062a\u0642\u062f \u0627\u0644\u0628\u0639\u0636 \u0623\u0646 \u062d\u0631\u0648\u0628 \u0627\u0644\u0623\u0631\u0636 \u0643\u0627\u0646\u062a \u0641\u064a \u0627\u0644\u0623\u0633\u0627\u0633 \u0634\u064a\u0626\u064b\u0627 \u0645\u0646 \u0627\u0644\u0645\u0627\u0636\u064a\u061f", "id": "56f97d559e9bad19000a09a9", "answers": [{"text": "\u0623\u0641\u063a\u0627\u0646\u0633\u062a\u0627\u0646 \u0648\u0627\u0644\u0639\u0631\u0627\u0642", "answer_start": 266}]}, {"question": "\u0623\u064a \u0627\u0644\u0633\u0646\u0648\u0627\u062a \u062a\u0634\u0643\u0644 \u0627\u0644\u0641\u062a\u0631\u0629 \u0627\u0644\u0632\u0645\u0646\u064a\u0629 \u0627\u0644\u0645\u0630\u0643\u0648\u0631\u0629 \u0644\u0623\u0631\u0642\u0627\u0645 \u0627\u0644\u0645\u064a\u0632\u0627\u0646\u064a\u0629 \u0627\u0644\u0639\u0633\u0643\u0631\u064a\u0629\u061f", "id": "56f97d559e9bad19000a09aa", "answers": [{"text": "2003 \u0648 2018", "answer_start": 185}]}]}, {"context": "\u062a\u0634\u064a\u0631 \u0644\u062c\u0646\u0629 \u0627\u0644\u062f\u0641\u0627\u0639 \u0627\u0644\u062a\u0642\u0631\u064a\u0631 \u0627\u0644\u062b\u0627\u0644\u062b \u0645\u0639\u062f\u0627\u062a \u0627\u0644\u062f\u0641\u0627\u0639 \u0644\u0639\u0627\u0645 2009 \u0625\u0644\u0649 \u0645\u0642\u0627\u0644 \u0645\u0646 \u0645\u0648\u0642\u0639 \u0641\u0627\u064a\u0646\u0627\u0646\u0634\u064a\u0627\u0644 \u062a\u0627\u064a\u0645\u0632 \u064a\u0642\u0648\u0644 \u0641\u064a\u0647 \u0625\u0646 \u0631\u0626\u064a\u0633 \u0642\u0633\u0645 \u0627\u0644\u062f\u0641\u0627\u0639 \u060c \u0627\u0644\u062c\u0646\u0631\u0627\u0644 \u0633\u064a\u0631 \u0643\u064a\u0641\u064a\u0646 \u0623\u0648\u062f\u0648\u0646\u0648\u063a\u0648 \u060c \u0643\u0627\u0646 \u0642\u062f \u0623\u0635\u062f\u0631 \u062a\u0639\u0644\u064a\u0645\u0627\u062a\u0647 \u0625\u0644\u0649 \u0627\u0644\u0645\u0648\u0638\u0641\u064a\u0646 \u0636\u0645\u0646 \u0645\u0639\u062f\u0627\u062a \u0627\u0644\u062f\u0641\u0627\u0639 \u0648\u0627\u0644\u062f\u0639\u0645 DE amp ; S \u0645\u0646 \u062e\u0644\u0627\u0644 \u0645\u0630\u0643\u0631\u0629 \u062f\u0627\u062e\u0644\u064a\u0629 \u0625\u0639\u0627\u062f\u0629 \u062a\u062d\u062f\u064a\u062f \u0623\u0648\u0644\u0648\u064a\u0627\u062a \u0639\u0645\u0644\u064a\u0629 \u0627\u0644\u0645\u0648\u0627\u0641\u0642\u0627\u062a \u0644\u0644\u062a\u0631\u0643\u064a\u0632 \u0639\u0644\u0649 \u062f\u0639\u0645 \u0627\u0644\u0639\u0645\u0644\u064a\u0627\u062a \u0627\u0644\u062d\u0627\u0644\u064a\u0629 \u0639\u0644\u0649 \u0645\u062f\u0649 \u0627\u0644\u0633\u0646\u0648\u0627\u062a \u0627\u0644\u062b\u0644\u0627\u062b \u0627\u0644\u0645\u0642\u0628\u0644\u0629 \u0628\u0631\u0627\u0645\u062c \u0627\u0644\u0631\u062f\u0639 \u0630\u0627\u062a \u0627\u0644\u0635\u0644\u0629 \u062a\u0644\u0643 \u0627\u0644\u062a\u064a \u062a\u0639\u0643\u0633 \u0627\u0644\u062a\u0632\u0627\u0645\u0627\u062a \u0627\u0644\u062f\u0641\u0627\u0639 \u0627\u0644\u062a\u0639\u0627\u0642\u062f\u064a\u0629 \u0623\u0648 \u0627\u0644\u062f\u0648\u0644\u064a\u0629 \u0639\u0644\u0649 \u062d\u062f \u0633\u0648\u0627\u0621 \u0648\u062a\u0644\u0643 \u0627\u0644\u062a\u064a \u0648\u0642\u0639\u062a \u0639\u0642\u0648\u062f \u0627\u0644\u0625\u0646\u062a\u0627\u062c \u0628\u0627\u0644\u0641\u0639\u0644 . \u0643\u0645\u0627 \u064a\u0634\u064a\u0631 \u0627\u0644\u062a\u0642\u0631\u064a\u0631 \u0625\u0644\u0649 \u0645\u062e\u0627\u0648\u0641 \u0628\u0634\u0623\u0646 \u0627\u0644\u062a\u062e\u0641\u064a\u0636\u0627\u062a \u0627\u0644\u0645\u062d\u062a\u0645\u0644\u0629 \u0641\u064a \u0645\u064a\u0632\u0627\u0646\u064a\u0629 \u0628\u062d\u0648\u062b \u0627\u0644\u0639\u0644\u0648\u0645 \u0648\u0627\u0644\u062a\u0643\u0646\u0648\u0644\u0648\u062c\u064a\u0627 \u0627\u0644\u062f\u0641\u0627\u0639\u064a\u0629 \u0627\u0644\u0622\u062b\u0627\u0631 \u0627\u0644\u0645\u062a\u0631\u062a\u0628\u0629 \u0639\u0644\u0649 \u062a\u0642\u062f\u064a\u0631 \u063a\u064a\u0631 \u0645\u0646\u0627\u0633\u0628 \u0644\u0644\u062a\u0636\u062e\u0645 \u0627\u0644\u062f\u0641\u0627\u0639 \u0641\u064a \u0625\u0637\u0627\u0631 \u0639\u0645\u0644\u064a\u0627\u062a \u0627\u0644\u0645\u064a\u0632\u0627\u0646\u064a\u0629 \u0646\u0642\u0635 \u0627\u0644\u062a\u0645\u0648\u064a\u0644 \u0641\u064a \u0628\u0631\u0646\u0627\u0645\u062c \u0627\u0644\u0645\u0639\u062f\u0627\u062a \u0648\u0645\u0635\u062f\u0631 \u0642\u0644\u0642 \u0639\u0627\u0645 \u062d\u0648\u0644 \u062a\u062d\u0642\u064a\u0642 \u0627\u0644\u062a\u0648\u0627\u0632\u0646 \u0627\u0644\u0645\u0646\u0627\u0633\u0628 \u0645\u0646 \u062e\u0644\u0627\u0644 \u0627\u0644\u062a\u0631\u0643\u064a\u0632 \u0639\u0644\u0649 \u0627\u0644\u0645\u062f\u0649 \u0627\u0644\u0642\u0635\u064a\u0631 \u0627\u0644\u0639\u0645\u0644\u064a\u0627\u062a \u0627\u0644\u062d\u0627\u0644\u064a\u0629 \u0648\u0627\u0644\u0639\u0648\u0627\u0642\u0628 \u0637\u0648\u064a\u0644\u0629 \u0627\u0644\u0645\u062f\u0649 \u0627\u0644\u0646\u0627\u062c\u0645\u0629 \u0639\u0646 \u0627\u0644\u0641\u0634\u0644 \u0641\u064a \u0627\u0644\u0627\u0633\u062a\u062b\u0645\u0627\u0631 \u0641\u064a \u062a\u0642\u062f\u064a\u0645 \u0642\u062f\u0631\u0627\u062a \u0627\u0644\u062f\u0641\u0627\u0639 \u0627\u0644\u0628\u0631\u064a\u0637\u0627\u0646\u064a\u0629 \u0627\u0644\u0645\u0633\u062a\u0642\u0628\u0644\u064a\u0629 \u0639\u0644\u0649 \u0627\u0644\u0645\u0642\u0627\u062a\u0644\u064a\u0646 \u0648\u0627\u0644\u062d\u0645\u0644\u0627\u062a \u0627\u0644\u0645\u0633\u062a\u0642\u0628\u0644\u064a\u0629 . \u0639\u0632\u0632 \u0648\u0632\u064a\u0631 \u0627\u0644\u062f\u0648\u0644\u0629 \u0644\u0634\u0624\u0648\u0646 \u0627\u0644\u062f\u0641\u0627\u0639 \u0622\u0646\u0630\u0627\u0643 \u060c \u0628\u0648\u0628 \u0622\u064a\u0646\u0632\u0648\u0631\u062b \u060c \u0647\u0630\u0627 \u0627\u0644\u062a\u0631\u0627\u062c\u0639 \u0641\u064a \u0627\u0644\u062a\u0631\u0643\u064a\u0632 \u0639\u0644\u0649 \u0627\u0644\u0639\u0645\u0644\u064a\u0627\u062a \u0627\u0644\u062d\u0627\u0644\u064a\u0629 \u0648\u0644\u0645 \u064a\u0633\u062a\u0628\u0639\u062f \u0627\u0644\u062a\u062d\u0648\u0644\u0627\u062a \u0627\u0644\u0643\u0628\u0631\u0649 \u0641\u064a \u0627\u0644\u0625\u0646\u0641\u0627\u0642 \u0639\u0644\u0649 \u0627\u0644\u062f\u0641\u0627\u0639 . \u0641\u064a \u0646\u0641\u0633 \u0627\u0644\u0645\u0642\u0627\u0644 \u060c \u0623\u0642\u0631 \u0627\u0644\u0644\u0648\u0631\u062f \u0633\u064a\u0631 \u0645\u0627\u0631\u0643 \u0633\u062a\u0627\u0646\u0647\u0648\u0628 \u060c \u0627\u0644\u0628\u062d\u0631\u064a\u0629 \u0627\u0644\u0645\u0644\u0643\u064a\u0629 \u060c \u0627\u0644\u0644\u0648\u0631\u062f \u0627\u0644\u0623\u0648\u0644 \u0641\u064a \u0627\u0644\u0628\u062d\u0631\u064a\u0629 \u0627\u0644\u0623\u0648\u0644\u0649 \u060c \u0623\u0646\u0647 \u0644\u0645 \u064a\u0643\u0646 \u0647\u0646\u0627\u0643 \u0645\u0627 \u064a\u0643\u0641\u064a \u0645\u0646 \u0627\u0644\u0645\u0627\u0644 \u0636\u0645\u0646 \u0645\u064a\u0632\u0627\u0646\u064a\u0629 \u0627\u0644\u062f\u0641\u0627\u0639 \u060c \u0648\u0623\u0646\u0647 \u064a\u0639\u062f \u0646\u0641\u0633\u0647 \u0644\u0627\u062a\u062e\u0627\u0630 \u0642\u0631\u0627\u0631\u0627\u062a \u0635\u0639\u0628\u0629 \u0648\u0625\u0645\u0643\u0627\u0646\u064a\u0629 \u0627\u0644\u062a\u062e\u0641\u064a\u0636\u0627\u062a . \u0648\u0648\u0641\u0642 \u0627 \u0644\u0644\u0623\u0631\u0642\u0627\u0645 \u0627\u0644\u062a\u064a \u0646\u0634\u0631\u062a\u0647\u0627 \u0644\u0648\u0646\u062f\u0648\u0646 \u064a\u0641\u064a\u0646\u064a\u0646\u063a \u0633\u062a\u0627\u0646\u062f\u0627\u0631\u062f \u060c \u0641\u0625\u0646 \u0645\u064a\u0632\u0627\u0646\u064a\u0629 \u0627\u0644\u062f\u0641\u0627\u0639 \u0644\u0639\u0627\u0645 2009 \u0647\u064a \u0623\u0643\u062b\u0631 \u0645\u0646 10 \u0645\u0646 \u0627\u0644\u0646\u0641\u0642\u0627\u062a \u0627\u0644\u0623\u0631\u0642\u0627\u0645 \u0644\u0627 \u064a\u0645\u0643\u0646 \u0627\u0644\u062a\u062d\u0642\u0642 \u0645\u0646\u0647\u0627 \u060c \u0648\u062a\u0634\u064a\u0631 \u0627\u0644\u0635\u062d\u064a\u0641\u0629 \u0625\u0644\u0649 \u0623\u0646 \u0647\u0630\u0627 \u0642\u062f \u062c\u0639\u0644 \u062c\u0648\u0631\u062f\u0648\u0646 \u0628\u0631\u0627\u0648\u0646 \u064a\u0642\u0648\u0644 \u0625\u0646\u0647 \u064a\u062c\u0628 \u062e\u0641\u0636 \u0627\u0644\u0625\u0646\u0641\u0627\u0642 \u0639\u0644\u0649 \u0627\u0644\u062f\u0641\u0627\u0639 . \u0643\u0627\u0646\u062a \u0648\u0632\u0627\u0631\u0629 \u0627\u0644\u062f\u0641\u0627\u0639 \u062a\u0633\u062a\u062b\u0645\u0631 \u0641\u064a \u062a\u0643\u0646\u0648\u0644\u0648\u062c\u064a\u0627 \u0627\u0644\u0645\u0639\u0644\u0648\u0645\u0627\u062a \u0644\u062e\u0641\u0636 \u0627\u0644\u062a\u0643\u0627\u0644\u064a\u0641 \u0648\u062a\u062d\u0633\u064a\u0646 \u0627\u0644\u062e\u062f\u0645\u0627\u062a \u0644\u0645\u0648\u0638\u0641\u064a\u0647\u0627 .", "qas": [{"question": "\u0645\u0646 \u0643\u0627\u0646 \u0631\u0626\u064a\u0633 \u0642\u0633\u0645 \u0627\u0644\u062f\u0641\u0627\u0639 \u0641\u064a \u0639\u0627\u0645 2009\u061f", "id": "56f97e179b226e1400dd14b9", "answers": [{"text": "\u0627\u0644\u062c\u0646\u0631\u0627\u0644 \u0633\u064a\u0631 \u0643\u064a\u0641\u064a\u0646 \u0623\u0648\u062f\u0648\u0646\u0648\u063a\u0648", "answer_start": 119}]}, {"question": "\u0645\u0627 \u0647\u0648 \u0627\u0644\u0642\u0633\u0645 \u0627\u0644\u0630\u064a \u064a\u0634\u0631\u0641 \u0639\u0644\u064a\u0647 \u0631\u0626\u064a\u0633 \u0642\u0633\u0645 \u0627\u0644\u062f\u0641\u0627\u0639\u061f", "id": "56f97e179b226e1400dd14ba", "answers": [{"text": "\u0645\u0639\u062f\u0627\u062a \u0627\u0644\u062f\u0641\u0627\u0639 \u0648\u0627\u0644\u062f\u0639\u0645 DE amp ; S", "answer_start": 186}]}, {"question": "\u0645\u0627 \u0627\u0644\u0628\u0631\u0646\u0627\u0645\u062c \u0627\u0644\u0630\u064a \u0630\u0643\u0631 \u0623\u0646\u0647 \u064a\u0639\u0627\u0646\u064a \u0645\u0646 \u0646\u0642\u0635 \u0627\u0644\u062a\u0645\u0648\u064a\u0644\u061f", "id": "56f97e179b226e1400dd14bb", "answers": [{"text": "\u0628\u0631\u0646\u0627\u0645\u062c \u0627\u0644\u0645\u0639\u062f\u0627\u062a", "answer_start": 646}]}, {"question": "\u0645\u0646 \u0643\u0627\u0646 \u0648\u0632\u064a\u0631 \u0627\u0644\u062f\u0648\u0644\u0629 \u0644\u0644\u062f\u0641\u0627\u0639 \u0641\u064a \u0639\u0627\u0645 2009\u061f", "id": "56f97e179b226e1400dd14bc", "answers": [{"text": "\u0628\u0648\u0628 \u0622\u064a\u0646\u0632\u0648\u0631\u062b \u060c", "answer_start": 919}]}, {"question": "\u0623\u064a \u0645\u0646\u0634\u0648\u0631 \u0642\u0627\u0644 \u0623\u0646 \u0645\u064a\u0632\u0627\u0646\u064a\u0629 \u0627\u0644\u062f\u0641\u0627\u0639 \u0644\u0639\u0627\u0645 2009 \u0643\u0627\u0646\u062a \u0623\u0643\u062b\u0631 \u0645\u0646 10 \u066a \u0645\u0646 \u0627\u0644\u0645\u064a\u0632\u0627\u0646\u064a\u0629\u061f", "id": "56f97e179b226e1400dd14bd", "answers": [{"text": "\u0647\u0646\u0627\u0643 \u0645\u0627 \u064a\u0643\u0641\u064a", "answer_start": 1136}]}]}, {"context": "\u0648\u0632\u0627\u0631\u0629 \u0627\u0644\u062f\u0641\u0627\u0639 \u0647\u064a \u0648\u0627\u062d\u062f\u0629 \u0645\u0646 \u0623\u0643\u0628\u0631 \u0645\u0644\u0627\u0643 \u0627\u0644\u0623\u0631\u0627\u0636\u064a \u0641\u064a \u0627\u0644\u0645\u0645\u0644\u0643\u0629 \u0627\u0644\u0645\u062a\u062d\u062f\u0629 \u060c \u0648\u062a\u0645\u062a\u0644\u0643 227 \u060c 300 \u0647\u0643\u062a\u0627\u0631 \u0645\u0646 \u0627\u0644\u0623\u0631\u0627\u0636\u064a \u0648\u0627\u0644\u0634\u0648\u0627\u0637\u0626 \u0627\u0644\u0623\u0645\u0627\u0645\u064a\u0629 \u0625\u0645\u0627 \u0627\u0644\u062a\u0645\u0644\u0643 \u0627\u0644\u062d\u0631 \u0623\u0648 \u0627\u0644\u0625\u064a\u062c\u0627\u0631 \u0641\u064a \u0623\u0628\u0631\u064a\u0644 2014 \u060c \u0648\u0627\u0644\u062a\u064a \u062a\u0628\u0644\u063a \u0642\u064a\u0645\u062a\u0647\u0627 \u062d\u0648\u0627\u0644\u064a 20 \u0645\u0644\u064a\u0627\u0631 \u062c\u0646\u064a\u0647 \u0625\u0633\u062a\u0631\u0644\u064a\u0646\u064a . \u0648\u0632\u0627\u0631\u0629 \u0627\u0644\u062f\u0641\u0627\u0639 \u0644\u062f\u064a\u0647\u0627 \u0623\u064a\u0636\u0627 \u062d\u0642\u0648\u0642 \u0627\u0644\u0648\u0635\u0648\u0644 \u0625\u0644\u0649 222000 \u0647\u0643\u062a\u0627\u0631 \u0623\u062e\u0631\u0649 . \u0641\u064a \u0627\u0644\u0645\u062c\u0645\u0648\u0639 \u060c \u0647\u0630\u0627 \u0647\u0648 \u062d\u0648\u0627\u0644\u064a 1 . 8 \u0645\u0646 \u0627\u0644\u0643\u062a\u0644\u0629 \u0627\u0644\u0623\u0631\u0636\u064a\u0629 \u0641\u064a \u0627\u0644\u0645\u0645\u0644\u0643\u0629 \u0627\u0644\u0645\u062a\u062d\u062f\u0629 . \u0648\u064a\u0628\u0644\u063a \u0625\u062c\u0645\u0627\u0644\u064a \u0627\u0644\u062a\u0643\u0644\u0641\u0629 \u0627\u0644\u0633\u0646\u0648\u064a\u0629 \u0644\u062f\u0639\u0645 \u0645\u0644\u0643\u064a\u0629 \u0627\u0644\u062f\u0641\u0627\u0639 \u0645\u0627 \u064a\u0632\u064a\u062f \u0639\u0646 3 . 3 \u0645\u0644\u064a\u0627\u0631 \u062c\u0646\u064a\u0647 \u0625\u0633\u062a\u0631\u0644\u064a\u0646\u064a .", "qas": [{"question": "\u0645\u0627 \u0647\u064a \u0627\u0644\u0645\u0633\u0627\u062d\u0629 \u0627\u0644\u062a\u064a \u062a\u0645\u0644\u0643\u0647\u0627 \u0648\u0632\u0627\u0631\u0629 \u0627\u0644\u062f\u0641\u0627\u0639\u061f", "id": "56f97f629b226e1400dd14cb", "answers": [{"text": "222000 \u0647\u0643\u062a\u0627\u0631", "answer_start": 248}]}, {"question": "\u0643\u0645 \u062a\u0628\u0644\u063a \u0642\u064a\u0645\u0629 \u0627\u0644\u0623\u0631\u0627\u0636\u064a \u0627\u0644\u062a\u064a \u062a\u0645\u0644\u0643\u0647\u0627 \u0648\u0632\u0627\u0631\u0629 \u0627\u0644\u062f\u0641\u0627\u0639\u061f", "id": "56f97f629b226e1400dd14cc", "answers": [{"text": "20 \u0645\u0644\u064a\u0627\u0631 \u062c\u0646\u064a\u0647 \u0625\u0633\u062a\u0631\u0644\u064a\u0646\u064a", "answer_start": 183}]}, {"question": "\u062a\u0645\u062a\u0644\u0643 \u0648\u0632\u0627\u0631\u0629 \u0627\u0644\u062f\u0641\u0627\u0639 \u0623\u0648 \u0644\u062f\u064a\u0647\u0627 \u062d\u0642\u0648\u0642 \u0627\u0644\u0648\u0635\u0648\u0644 \u0625\u0644\u0649 \u0627\u0644\u0646\u0633\u0628\u0629 \u0627\u0644\u0645\u0626\u0648\u064a\u0629 \u0645\u0646 \u0625\u062c\u0645\u0627\u0644\u064a \u0645\u0633\u0627\u062d\u0629 \u0627\u0644\u0645\u0645\u0644\u0643\u0629 \u0627\u0644\u0645\u062a\u062d\u062f\u0629\u061f", "id": "56f97f629b226e1400dd14cd", "answers": [{"text": "1 . 8", "answer_start": 294}]}, {"question": "\u0643\u0645 \u062a\u0628\u0644\u063a \u0627\u0644\u062a\u0643\u0644\u0641\u0629 \u0627\u0644\u0633\u0646\u0648\u064a\u0629 \u0644\u062f\u0639\u0645 \u0645\u0644\u0643\u064a\u0629 \u0627\u0644\u062f\u0641\u0627\u0639\u061f", "id": "56f97f629b226e1400dd14ce", "answers": [{"text": "\u0645\u0627 \u064a\u0632\u064a\u062f \u0639\u0646 3 . 3 \u0645\u0644\u064a\u0627\u0631 \u062c\u0646\u064a\u0647 \u0625\u0633\u062a\u0631\u0644\u064a\u0646\u064a", "answer_start": 386}]}, {"question": "\u0645\u0646 \u0647\u0648 \u0648\u0627\u062d\u062f \u0645\u0646 \u0623\u0643\u0628\u0631 \u0645\u0644\u0627\u0643 \u0627\u0644\u0623\u0631\u0627\u0636\u064a \u0641\u064a \u0627\u0644\u0645\u0645\u0644\u0643\u0629 \u0627\u0644\u0645\u062a\u062d\u062f\u0629\u061f", "id": "56f97f629b226e1400dd14cf", "answers": [{"text": "\u0648\u0632\u0627\u0631\u0629 \u0627\u0644\u062f\u0641\u0627\u0639", "answer_start": 0}]}]}, {"context": "\u062a\u0646\u0642\u0633\u0645 \u0645\u0644\u0643\u064a\u0629 \u0627\u0644\u062f\u0641\u0627\u0639 \u0625\u0644\u0649 \u0645\u0646\u0627\u0637\u0642 \u062a\u062f\u0631\u064a\u0628 \u0648\u0646\u0637\u0627\u0642\u0627\u062a 84 . 0 \u060c \u0648\u0628\u062d\u0648\u062b \u0648\u062a\u0637\u0648\u064a\u0631 5 . 4 \u060c \u0648\u0645\u0637\u0627\u0631\u0627\u062a 3 . 4 \u060c \u0648\u062b\u0643\u0646\u0627\u062a \u0648\u0645\u062e\u064a\u0645\u0627\u062a 2 . 5 \u060c \u0648\u0645\u0633\u062a\u0648\u062f\u0639\u0627\u062a \u062a\u062e\u0632\u064a\u0646 \u0648\u0645\u0633\u062a\u0648\u062f\u0639\u0627\u062a 1 . 6 \u060c \u0648\u063a\u064a\u0631\u0647\u0627 3 . 0 . \u062a\u062f\u0627\u0631 \u0625\u0644\u0649 \u062d\u062f \u0643\u0628\u064a\u0631 \u0645\u0646 \u0642\u0628\u0644 \u0647\u064a\u0626\u0629 \u0627\u0644\u0628\u0646\u064a\u0629 \u0627\u0644\u062a\u062d\u062a\u064a\u0629 \u0627\u0644\u062f\u0641\u0627\u0639\u064a\u0629 .", "qas": [{"question": "\u0645\u0627 \u0647\u064a \u0646\u0633\u0628\u0629 \u0627\u0644\u062d\u0648\u0632\u0629 \u0627\u0644\u062f\u0641\u0627\u0639\u064a\u0629 \u0627\u0644\u062a\u064a \u062a\u0634\u0643\u0644 \u0645\u0646\u0627\u0637\u0642 \u0627\u0644\u062a\u062f\u0631\u064a\u0628 \u0648\u0646\u0637\u0627\u0642\u0647\u061f", "id": "56f980059e9bad19000a09d9", "answers": [{"text": "84 . 0", "answer_start": 43}]}, {"question": "\u0645\u0627 \u0627\u0644\u0630\u064a \u064a\u0634\u0643\u0644 \u0623\u0635\u063a\u0631 \u062c\u0632\u0621 \u0645\u0646 \u0627\u0644\u062d\u0648\u0632\u0629 \u0627\u0644\u062f\u0641\u0627\u0639\u064a\u0629\u061f", "id": "56f980059e9bad19000a09da", "answers": [{"text": "\u0648\u0645\u0633\u062a\u0648\u062f\u0639\u0627\u062a \u062a\u062e\u0632\u064a\u0646 \u0648\u0645\u0633\u062a\u0648\u062f\u0639\u0627\u062a", "answer_start": 112}]}, {"question": "\u0645\u0627 \u0647\u064a \u0627\u0644\u0646\u0633\u0628\u0629 \u0627\u0644\u0645\u0626\u0648\u064a\u0629 \u0644\u0644\u062d\u0648\u0632\u0629 \u0627\u0644\u062f\u0641\u0627\u0639\u064a\u0629 \u0627\u0644\u062a\u064a \u064a\u062a\u0645 \u0623\u062e\u0630\u0647\u0627 \u0645\u0646 \u0642\u0628\u0644 \u0627\u0644\u0645\u0637\u0627\u0631\u0627\u062a\u061f", "id": "56f980059e9bad19000a09db", "answers": [{"text": "3 . 4", "answer_start": 81}]}, {"question": "\u0645\u0646 \u064a\u062f\u064a\u0631 \u0627\u0644\u062d\u0648\u0632\u0629 \u0627\u0644\u062f\u0641\u0627\u0639\u064a\u0629\u061f", "id": "56f980059e9bad19000a09dc", "answers": [{"text": "\u0647\u064a\u0626\u0629 \u0627\u0644\u0628\u0646\u064a\u0629 \u0627\u0644\u062a\u062d\u062a\u064a\u0629 \u0627\u0644\u062f\u0641\u0627\u0639\u064a\u0629", "answer_start": 185}]}, {"question": "\u0627\u0644\u062b\u0643\u0646\u0627\u062a \u0648\u0627\u0644\u0645\u062e\u064a\u0645\u0627\u062a \u0647\u064a \u0627\u0644\u0646\u0633\u0628\u0629 \u0627\u0644\u0645\u0626\u0648\u064a\u0629 \u0644\u0644\u0639\u0642\u0627\u0631 \u0627\u0644\u062f\u0641\u0627\u0639\u064a\u061f", "id": "56f980059e9bad19000a09dd", "answers": [{"text": "2 . 5", "answer_start": 104}]}]}, {"context": "\u064a\u0642\u0639 \u0645\u0642\u0631 \u0648\u0632\u0627\u0631\u0629 \u0627\u0644\u062f\u0641\u0627\u0639 \u0641\u064a \u0648\u0627\u064a\u062a\u0647\u0648\u0644 \u0648\u062a\u0639\u0631\u0641 \u0627\u0644\u0622\u0646 \u0628\u0627\u0633\u0645 \u0627\u0644\u0645\u0628\u0646\u0649 \u0627\u0644\u0631\u0626\u064a\u0633\u064a . \u0647\u0630\u0647 \u0627\u0644\u0628\u0646\u064a\u0629 \u0630\u0627\u062a \u0637\u0631\u0627\u0632 \u0643\u0644\u0627\u0633\u064a\u0643\u064a \u062d\u062f\u064a\u062b \u060c \u0648\u0642\u062f \u0628\u0646\u064a\u062a \u0641\u064a \u0627\u0644\u0623\u0635\u0644 \u0628\u064a\u0646 \u0639\u0627\u0645\u064a 1938 \u0648 1959 \u0644\u062a\u0635\u0627\u0645\u064a\u0645 \u0645\u0646 \u0642\u0628\u0644 \u0641\u0646\u0633\u0646\u062a \u0647\u0627\u0631\u064a\u0633 \u0644\u0625\u064a\u0648\u0627\u0621 \u0648\u0632\u0627\u0631\u0629 \u0627\u0644\u0637\u064a\u0631\u0627\u0646 \u0648\u0645\u062c\u0644\u0633 \u0627\u0644\u062a\u062c\u0627\u0631\u0629 . \u064a\u062d\u064a\u0637 \u0627\u0644\u0645\u062f\u062e\u0644 \u0627\u0644\u0634\u0645\u0627\u0644\u064a \u0641\u064a \u062c\u0627\u062f\u0629 \u0647\u0648\u0631\u0633 \u062c\u0627\u0631\u062f\u0632 \u0628\u062a\u0645\u062b\u0627\u0644\u064a\u0646 \u0623\u062b\u0631\u064a\u064a\u0646 \u060c \u0627\u0644\u0623\u0631\u0636 \u0648\u0627\u0644\u0645\u0627\u0621 \u060c \u0645\u0646 \u0642\u0628\u0644 \u062a\u0634\u0627\u0631\u0644\u0632 \u0648\u064a\u0644\u0631 . \u064a\u0642\u0641 \u0641\u064a \u0627\u0644\u062c\u0647\u0629 \u0627\u0644\u0645\u0642\u0627\u0628\u0644\u0629 \u0646\u0635\u0628 \u063a\u0648\u0631\u062e\u0627 \u060c \u0627\u0644\u0630\u064a \u0646\u062d\u062a\u0647 \u0641\u064a\u0644\u064a\u0628 \u062c\u0627\u0643\u0633\u0648\u0646 \u0648\u0643\u0634\u0641\u062a \u0639\u0646\u0647 \u0627\u0644\u0645\u0644\u0643\u0629 \u0625\u0644\u064a\u0632\u0627\u0628\u064a\u062b \u0627\u0644\u062b\u0627\u0646\u064a\u0629 \u0639\u0627\u0645 1997 . \u0648\u0636\u0645\u0646\u0647\u0627 \u064a\u0648\u062c\u062f \u0646\u0635\u0628 \u0641\u064a\u0643\u062a\u0648\u0631\u064a\u0627 \u0643\u0631\u0648\u0633 \u0648\u062c\u0648\u0631\u062c \u0643\u0631\u0648\u0633 \u0627\u0644\u062a\u0630\u0643\u0627\u0631\u064a \u060c \u0648\u0628\u0627\u0644\u0642\u0631\u0628 \u0645\u0646\u0647\u0627 \u0646\u0635\u0628 \u062a\u0630\u0643\u0627\u0631\u064a \u0644\u0623\u0633\u0637\u0648\u0644 \u0627\u0644\u0642\u0648\u0627\u062a \u0627\u0644\u062c\u0648\u064a\u0629 \u0648\u0633\u0644\u0627\u062d \u0627\u0644\u062c\u0648 \u0627\u0644\u0645\u0644\u0643\u064a \u0625\u0644\u0649 \u0627\u0644\u0634\u0631\u0642 \u060c \u0641\u064a \u0645\u0648\u0627\u062c\u0647\u0629 \u0636\u0641\u0629 \u0627\u0644\u0646\u0647\u0631 . \u062a\u0645 \u0627\u0644\u0627\u0646\u062a\u0647\u0627\u0621 \u0645\u0646 \u062a\u062c\u062f\u064a\u062f \u0631\u0626\u064a\u0633\u064a \u0644\u0644\u0645\u0628\u0646\u0649 \u0628\u0645\u0648\u062c\u0628 \u0639\u0642\u062f PFI \u0645\u0646 \u0642\u0628\u0644 \u0633\u0643\u0627\u0646\u0633\u0643\u0627 \u0641\u064a \u0639\u0627\u0645 2004 .", "qas": [{"question": "\u0641\u064a \u0623\u064a \u0645\u062f\u064a\u0646\u0629 \u064a\u0648\u062c\u062f \u0645\u0642\u0631 \u0648\u0632\u0627\u0631\u0629 \u0627\u0644\u062f\u0641\u0627\u0639\u061f", "id": "56f981b79b226e1400dd14df", "answers": [{"text": "\u0627\u0644\u062c\u0647\u0629 \u0627\u0644\u0645\u0642\u0627\u0628\u0644\u0629", "answer_start": 303}]}, {"question": "\u0645\u0646 \u0627\u0644\u0630\u064a \u0635\u0645\u0645 \u0645\u0642\u0631 \u0648\u0632\u0627\u0631\u0629 \u0627\u0644\u062f\u0641\u0627\u0639\u061f", "id": "56f981b79b226e1400dd14e0", "answers": [{"text": "\u0641\u0646\u0633\u0646\u062a \u0647\u0627\u0631\u064a\u0633", "answer_start": 154}]}, {"question": "\u0645\u0646 \u0627\u0644\u0630\u064a \u0635\u0645\u0645 \u0627\u0644\u062a\u0645\u0627\u062b\u064a\u0644 \u0627\u0644\u0645\u0648\u062c\u0648\u062f\u0629 \u0639\u0644\u0649 \u062c\u0627\u0646\u0628\u064a \u0627\u0644\u0645\u062f\u062e\u0644 \u0627\u0644\u0634\u0645\u0627\u0644\u064a \u0644\u0645\u0642\u0631 \u0648\u0632\u0627\u0631\u0629 \u0627\u0644\u062f\u0641\u0627\u0639\u061f", "id": "56f981b79b226e1400dd14e1", "answers": [{"text": "\u062a\u0634\u0627\u0631\u0644\u0632 \u0648\u064a\u0644\u0631", "answer_start": 282}]}, {"question": "\u0645\u0627 \u0647\u0648 \u0645\u0642\u0631 \u0648\u0632\u0627\u0631\u0629 \u0627\u0644\u062f\u0641\u0627\u0639 \u064a\u0633\u0645\u0649\u061f", "id": "56f981b79b226e1400dd14e2", "answers": [{"text": "\u0627\u0644\u0645\u0628\u0646\u0649 \u0627\u0644\u0631\u0626\u064a\u0633\u064a", "answer_start": 48}]}, {"question": "\u0645\u0646 \u0627\u0644\u0630\u064a \u0635\u0646\u0639 \u0646\u0635\u0628 \u0627\u0644\u062c\u0648\u0631\u062e\u0627\u061f", "id": "56f981b79b226e1400dd14e3", "answers": [{"text": "\u0641\u064a\u0644\u064a\u0628 \u062c\u0627\u0643\u0633\u0648\u0646", "answer_start": 340}]}]}, {"context": "\u064a\u0642\u0639 \u0642\u0628\u0648 \u0627\u0644\u0646\u0628\u064a\u0630 \u0627\u0644\u062e\u0627\u0635 \u0628\u0640 \u0647\u0646\u0631\u064a VIII \u0641\u064a \u0628\u0627\u0644\u0627\u0643\u064a \u0648\u0641 \u0648\u064a\u062a\u064a\u0647\u0627\u0644\u0644 \u060c \u0648\u0627\u0644\u0630\u064a \u062a\u0645 \u0628\u0646\u0627\u0624\u0647 \u0641\u064a 1514 1516 \u0644\u0640 \u0643\u0627\u0631\u062f\u064a\u0646\u0627\u0644 Wolsey \u060c \u0641\u064a \u0627\u0644\u0637\u0627\u0628\u0642 \u0627\u0644\u0633\u0641\u0644\u064a \u0645\u0646 \u0627\u0644\u0645\u0628\u0646\u0649 \u0627\u0644\u0631\u0626\u064a\u0633\u064a \u060c \u0648\u064a\u0633\u062a\u062e\u062f\u0645 \u0644\u0644\u062a\u0631\u0641\u064a\u0647 . \u062a\u0645 \u062a\u063a\u0637\u064a\u062a\u0647\u0627 \u0628\u0627\u0644\u0643\u0627\u0645\u0644 \u0628\u0646\u064a\u0629 \u0627\u0644\u0637\u0648\u0628 \u0627\u0644\u0645\u0642\u0628\u0628\u0629 \u0645\u0646 \u0627\u0644\u0642\u0628\u0648 \u0641\u064a \u0627\u0644\u0635\u0644\u0628 \u0648\u0627\u0644\u062e\u0631\u0633\u0627\u0646\u0629 \u0648\u0646\u0642\u0644\u0647\u0627 \u062a\u0633\u0639\u0629 \u0623\u0642\u062f\u0627\u0645 \u0625\u0644\u0649 \u0627\u0644\u063a\u0631\u0628 \u0648\u0645\u0627 \u064a\u0642\u0631\u0628 \u0645\u0646 19 \u0642\u062f\u0645\u0627 5 . 8 \u0645 \u0623\u0639\u0645\u0642 \u0641\u064a \u0639\u0627\u0645 1949 \u060c \u0639\u0646\u062f\u0645\u0627 \u062a\u0645 \u0627\u0633\u062a\u0626\u0646\u0627\u0641 \u0627\u0644\u0628\u0646\u0627\u0621 \u0641\u064a \u0627\u0644\u0645\u0648\u0642\u0639 \u0628\u0639\u062f \u0627\u0644\u062d\u0631\u0628 \u0627\u0644\u0639\u0627\u0644\u0645\u064a\u0629 \u0627\u0644\u062b\u0627\u0646\u064a\u0629 . \u062a\u0645 \u062a\u0646\u0641\u064a\u0630 \u0647\u0630\u0627 \u062f\u0648\u0646 \u0623\u064a \u0636\u0631\u0631 \u0643\u0628\u064a\u0631 \u0641\u064a \u0627\u0644\u0647\u064a\u0643\u0644 .", "qas": [{"question": "\u0645\u0646 \u0643\u0627\u0646 \u0644\u062f\u064a\u0647 \u0642\u0628\u0648 \u0646\u0628\u064a\u0630 \u0641\u064a \u0642\u0635\u0631 \u0648\u0627\u064a\u062a \u0647\u0648\u0644\u061f", "id": "56f982569e9bad19000a09ed", "answers": [{"text": "\u0647\u0646\u0631\u064a VIII", "answer_start": 24}]}, {"question": "\u0623\u064a\u0646 \u0642\u0628\u0648 \u0627\u0644\u0646\u0628\u064a\u0630 \u0647\u0646\u0631\u064a \u0627\u0644\u062b\u0627\u0645\u0646\u061f", "id": "56f982569e9bad19000a09ee", "answers": [{"text": "\u0627\u0644\u0637\u0627\u0628\u0642 \u0627\u0644\u0633\u0641\u0644\u064a \u0645\u0646 \u0627\u0644\u0645\u0628\u0646\u0649 \u0627\u0644\u0631\u0626\u064a\u0633\u064a", "answer_start": 110}]}, {"question": "\u0645\u062a\u0649 \u062a\u0645 \u0628\u0646\u0627\u0621 \u0627\u0644\u0642\u0628\u0648 \u0641\u064a \u0627\u0644\u0637\u0627\u0628\u0642 \u0627\u0644\u0633\u0641\u0644\u064a \u0645\u0646 \u0627\u0644\u0645\u0628\u0646\u0649 \u0627\u0644\u0631\u0626\u064a\u0633\u064a\u061f", "id": "56f982569e9bad19000a09ef", "answers": [{"text": "1514 1516", "answer_start": 76}]}, {"question": "\u0645\u0627 \u0647\u064a \u0627\u0644\u0645\u0627\u062f\u0629 \u0627\u0644\u0631\u0626\u064a\u0633\u064a\u0629 \u0627\u0644\u0645\u0633\u062a\u062e\u062f\u0645\u0629 \u0644\u0628\u0646\u0627\u0621 \u0627\u0644\u0642\u0628\u0648 \u0641\u064a \u0627\u0644\u0637\u0627\u0628\u0642 \u0627\u0644\u0633\u0641\u0644\u064a \u0645\u0646 \u0627\u0644\u0645\u0628\u0646\u0649 \u0627\u0644\u0631\u0626\u064a\u0633\u064a\u061f", "id": "56f982569e9bad19000a09f0", "answers": [{"text": "\u0627\u0644\u0637\u0648\u0628", "answer_start": 186}]}, {"question": "\u0645\u062a\u0649 \u062a\u0645 \u0646\u0642\u0644 \u0627\u0644\u0642\u0628\u0648\u061f", "id": "56f982569e9bad19000a09f1", "answers": [{"text": "1949", "answer_start": 296}]}]}, {"context": "\u0643\u0627\u0646\u062a \u0623\u0643\u062b\u0631 \u0625\u062f\u0639\u0627\u0621\u0627\u062a \u0627\u0644\u062a\u0632\u0648\u064a\u0631 \u0628\u0627\u0631\u0632\u0629 \u0647\u064a \u063a\u0648\u0631\u062f\u0646 \u0641\u0648\u0643\u0633\u0644\u064a \u060c \u0631\u0626\u064a\u0633 \u0642\u0633\u0645 \u0627\u0644\u0645\u0634\u062a\u0631\u064a\u0627\u062a \u0627\u0644\u062f\u0641\u0627\u0639\u064a\u0629 \u0641\u064a \u0648\u0632\u0627\u0631\u0629 \u0627\u0644\u062f\u0641\u0627\u0639 \u0645\u0646 \u0639\u0627\u0645 1981 \u0625\u0644\u0649 \u0639\u0627\u0645 1984 . \u0632\u0639\u0645\u062a \u0627\u0644\u0634\u0631\u0637\u0629 \u0623\u0646\u0647 \u062a\u0644\u0642\u0649 \u0645\u0627 \u0644\u0627 \u064a\u0642\u0644 \u0639\u0646 3 . 5 \u0645\u0644\u064a\u0648\u0646 \u062c\u0646\u064a\u0647 \u0625\u0633\u062a\u0631\u0644\u064a\u0646\u064a \u0641\u064a \u0645\u062c\u0645\u0648\u0639 \u0627\u0644\u0645\u062f\u0641\u0648\u0639\u0627\u062a \u0627\u0644\u0641\u0627\u0633\u062f\u0629 \u060c \u0645\u062b\u0644 \u0631\u0634\u0627\u0648\u0649 \u0643\u0628\u064a\u0631\u0629 \u0645\u0646 \u0645\u0642\u0627\u0648\u0644\u064a \u0627\u0644\u0623\u0633\u0644\u062d\u0629 \u0641\u064a \u0627\u0644\u062e\u0627\u0631\u062c \u0628\u0647\u062f\u0641 \u0627\u0644\u062a\u0623\u062b\u064a\u0631 \u0639\u0644\u0649 \u062a\u062e\u0635\u064a\u0635 \u0627\u0644\u0639\u0642\u0648\u062f .", "qas": [{"question": "\u0645\u0646 \u0641\u064a \u0648\u0632\u0627\u0631\u0629 \u0627\u0644\u062f\u0641\u0627\u0639 \u0623\u062f\u064a\u0646 \u0628\u062a\u0647\u0645\u0629 \u0627\u0644\u0627\u062d\u062a\u064a\u0627\u0644\u061f", "id": "56f9851f9b226e1400dd14fc", "answers": [{"text": "\u063a\u0648\u0631\u062f\u0646 \u0641\u0648\u0643\u0633\u0644\u064a", "answer_start": 35}]}, {"question": "\u0645\u0627 \u0647\u0648 \u0645\u0648\u0642\u0641 \u0641\u0648\u0643\u0633\u0644\u064a\u061f", "id": "56f9851f9b226e1400dd14fd", "answers": [{"text": "\u0631\u0626\u064a\u0633 \u0642\u0633\u0645 \u0627\u0644\u0645\u0634\u062a\u0631\u064a\u0627\u062a \u0627\u0644\u062f\u0641\u0627\u0639\u064a\u0629", "answer_start": 50}]}, {"question": "\u0645\u0627 \u0647\u064a \u0633\u0646\u0648\u0627\u062a \u0639\u0645\u0644 \u0641\u0648\u0643\u0633\u0644\u064a \u0645\u0646 \u0642\u0628\u0644 \u0648\u0632\u0627\u0631\u0629 \u0627\u0644\u062f\u0641\u0627\u0639\u061f", "id": "56f9851f9b226e1400dd14fe", "answers": [{"text": "1981 \u0625\u0644\u0649 \u0639\u0627\u0645", "answer_start": 101}]}, {"question": "\u0643\u0645 \u0643\u0627\u0646 \u0627\u0644\u0645\u0628\u0644\u063a \u0627\u0644\u0630\u064a \u0627\u062a\u0647\u0645 \u0628\u0647 \u0641\u0648\u0643\u0633\u0644\u064a\u061f", "id": "56f9851f9b226e1400dd14ff", "answers": [{"text": "\u0644\u0627 \u064a\u0642\u0644 \u0639\u0646 3 . 5 \u0645\u0644\u064a\u0648\u0646 \u062c\u0646\u064a\u0647 \u0625\u0633\u062a\u0631\u0644\u064a\u0646\u064a", "answer_start": 145}]}, {"question": "\u0645\u0627\u0630\u0627 \u062a\u0639\u062a\u0642\u062f \u0627\u0644\u0634\u0631\u0637\u0629 \u0623\u0646 \u0627\u0644\u0631\u0634\u0648\u0629 \u0643\u0627\u0646 \u0645\u0646 \u0627\u0644\u0645\u0641\u062a\u0631\u0636 \u0623\u0646 \u062a\u0641\u0639\u0644\u061f", "id": "56f9851f9b226e1400dd1500", "answers": [{"text": "\u0627\u0644\u062a\u0623\u062b\u064a\u0631 \u0639\u0644\u0649 \u062a\u062e\u0635\u064a\u0635 \u0627\u0644\u0639\u0642\u0648\u062f", "answer_start": 259}]}]}, {"context": "\u0648\u064a\u0634\u064a\u0631 \u062a\u0642\u0631\u064a\u0631 \u062d\u0643\u0648\u0645\u064a \u064a\u063a\u0637\u064a\u0647 \u0627\u0644\u062c\u0627\u0631\u062f\u064a\u0627\u0646 \u0641\u064a \u0639\u0627\u0645 2002 \u0625\u0644\u0649 \u0623\u0646\u0647 \u0628\u064a\u0646 \u0639\u0627\u0645\u064a 1940 \u0648 1979 \u060c \u062d\u0648\u0644\u062a \u0648\u0632\u0627\u0631\u0629 \u0627\u0644\u062f\u0641\u0627\u0639 \u0623\u062c\u0632\u0627\u0621 \u0643\u0628\u064a\u0631\u0629 \u0645\u0646 \u0627\u0644\u0628\u0644\u0627\u062f \u0625\u0644\u0649 \u0645\u062e\u062a\u0628\u0631 \u0639\u0645\u0644\u0627\u0642 \u0644\u0625\u062c\u0631\u0627\u0621 \u0633\u0644\u0633\u0644\u0629 \u0645\u0646 \u0627\u062e\u062a\u0628\u0627\u0631\u0627\u062a \u0627\u0644\u062d\u0631\u0628 \u0627\u0644\u062c\u0631\u062b\u0648\u0645\u064a\u0629 \u0627\u0644\u0633\u0631\u064a\u0629 \u0639\u0644\u0649 \u0627\u0644\u0639\u0627\u0645\u0629 \u0648\u0627\u0644\u0639\u062f\u064a\u062f \u0645\u0646 \u0647\u0630\u0647 \u0627\u0644\u0627\u062e\u062a\u0628\u0627\u0631\u0627\u062a \u0627\u0644\u0645\u0634\u0627\u0631\u0643\u0629 \u0641\u064a \u0625\u0637\u0644\u0627\u0642 \u0645\u0648\u0627\u062f \u0643\u064a\u0645\u064a\u0627\u0626\u064a\u0629 \u0623\u0648 \u0643\u0627\u0626\u0646\u0627\u062a \u062f\u0642\u064a\u0642\u0629 \u064a\u062d\u062a\u0645\u0644 \u0623\u0646 \u062a\u0643\u0648\u0646 \u062e\u0637\u0631\u0629 \u0639\u0644\u0649 \u0645\u0633\u0627\u062d\u0627\u062a \u0634\u0627\u0633\u0639\u0629 \u0645\u0646 \u0627\u0644\u0633\u0643\u0627\u0646 \u062f\u0648\u0646 \u0625\u0628\u0644\u0627\u063a \u0627\u0644\u062c\u0645\u0647\u0648\u0631 . \u0648\u062a\u0632\u0639\u0645 \u0648\u0632\u0627\u0631\u0629 \u0627\u0644\u062f\u0641\u0627\u0639 \u0623\u0646 \u0647\u0630\u0647 \u0627\u0644\u062a\u062c\u0627\u0631\u0628 \u0643\u0627\u0646\u062a \u0644\u0645\u062d\u0627\u0643\u0627\u0629 \u0627\u0644\u062d\u0631\u0628 \u0627\u0644\u062c\u0631\u062b\u0648\u0645\u064a\u0629 \u0648\u0623\u0646 \u0627\u0644\u0627\u062e\u062a\u0628\u0627\u0631\u0627\u062a \u063a\u064a\u0631 \u0636\u0627\u0631\u0629 . \u0648\u0645\u0639 \u0630\u0644\u0643 \u060c \u0641\u0625\u0646 \u0627\u0644\u0639\u0627\u0626\u0644\u0627\u062a \u0627\u0644\u062a\u064a \u0643\u0627\u0646\u062a \u0641\u064a \u0645\u0646\u0637\u0642\u0629 \u0627\u0644\u0639\u062f\u064a\u062f \u0645\u0646 \u0627\u0644\u0627\u062e\u062a\u0628\u0627\u0631\u0627\u062a \u062a\u0639\u0627\u0646\u064a \u0645\u0646 \u0627\u0644\u0623\u0637\u0641\u0627\u0644 \u0627\u0644\u0630\u064a\u0646 \u064a\u0639\u0627\u0646\u0648\u0646 \u0645\u0646 \u0639\u064a\u0648\u0628 \u062e\u0644\u0642\u064a\u0629 \u0648\u0625\u0639\u0627\u0642\u0627\u062a \u062c\u0633\u062f\u064a\u0629 \u0648\u0639\u0642\u0644\u064a\u0629 \u060c \u0648\u064a\u0637\u0644\u0628 \u0627\u0644\u0639\u062f\u064a\u062f \u0645\u0646\u0647\u0645 \u0625\u062c\u0631\u0627\u0621 \u062a\u062d\u0642\u064a\u0642 \u0639\u0627\u0645 . \u0648\u0648\u0641\u0642\u0627 \u0644\u0644\u062a\u0642\u0631\u064a\u0631 \u060c \u0623\u062b\u0631\u062a \u0647\u0630\u0647 \u0627\u0644\u0627\u062e\u062a\u0628\u0627\u0631\u0627\u062a \u0639\u0644\u0649 \u0645\u0644\u0627\u064a\u064a\u0646 \u0627\u0644\u0623\u0634\u062e\u0627\u0635 \u060c \u0628\u0645\u0627 \u0641\u064a \u0630\u0644\u0643 \u0641\u062a\u0631\u0629 \u0645\u0627 \u0628\u064a\u0646 \u0639\u0627\u0645\u064a 1961 \u0648 1968 \u062d\u064a\u062b \u062a\u0639\u0631\u0636 \u0623\u0643\u062b\u0631 \u0645\u0646 \u0645\u0644\u064a\u0648\u0646 \u0634\u062e\u0635 \u0639\u0644\u0649 \u0637\u0648\u0644 \u0627\u0644\u0633\u0627\u062d\u0644 \u0627\u0644\u062c\u0646\u0648\u0628\u064a \u0644\u0625\u0646\u062c\u0644\u062a\u0631\u0627 \u060c \u0645\u0646 \u062a\u0648\u0631\u0643\u0648\u0627\u064a \u0625\u0644\u0649 \u0646\u064a\u0648 \u0641\u0648\u0631\u0633\u062a \u060c \u0644\u0644\u0628\u0643\u062a\u064a\u0631\u064a\u0627 \u060c \u0628\u0645\u0627 \u0641\u064a \u0630\u0644\u0643 \u0627\u0644\u0628\u0643\u062a\u064a\u0631\u064a\u0627 \u0648\u0627\u0644\u0639\u0635\u064a\u0627\u062a . \u0627\u0644\u062a\u064a \u062a\u062d\u0627\u0643\u064a \u0627\u0644\u062c\u0645\u0631\u0629 \u0627\u0644\u062e\u0628\u064a\u062b\u0629 . \u0635\u0631\u062d \u0627\u062b\u0646\u0627\u0646 \u0645\u0646 \u0627\u0644\u0639\u0644\u0645\u0627\u0621 \u0628\u062a\u0643\u0644\u064a\u0641 \u0645\u0646 \u0648\u0632\u0627\u0631\u0629 \u0627\u0644\u062f\u0641\u0627\u0639 \u0623\u0646 \u0647\u0630\u0647 \u0627\u0644\u062a\u062c\u0627\u0631\u0628 \u0644\u0627 \u062a\u0634\u0643\u0644 \u0623\u064a \u062e\u0637\u0631 \u0639\u0644\u0649 \u0627\u0644\u062c\u0645\u0647\u0648\u0631 . \u0647\u0630\u0627 \u0645\u0627 \u0623\u0643\u062f\u0647 \u0633\u0648 \u0625\u0644\u064a\u0633\u0648\u0646 \u060c \u0645\u0645\u062b\u0644 \u0628\u0648\u0631\u062a\u0648\u0646 \u062f\u0627\u0648\u0646 \u0627\u0644\u0630\u064a \u0642\u0627\u0644 \u0625\u0646 \u0646\u062a\u0627\u0626\u062c \u0647\u0630\u0647 \u0627\u0644\u062a\u062c\u0627\u0631\u0628 \u0633\u062a\u0646\u0642\u0630 \u0627\u0644\u0623\u0631\u0648\u0627\u062d \u060c \u0625\u0630\u0627 \u0648\u0627\u062c\u0647 \u0627\u0644\u0628\u0644\u062f \u0623\u0648 \u0642\u0648\u0627\u062a\u0646\u0627 \u0647\u062c\u0648\u0645 \u0627 \u0628\u0627\u0644\u0623\u0633\u0644\u062d\u0629 \u0627\u0644\u0643\u064a\u0645\u064a\u0627\u0626\u064a\u0629 \u0648\u0627\u0644\u0628\u064a\u0648\u0644\u0648\u062c\u064a\u0629 . \u0648\u0639\u0646\u062f\u0645\u0627 \u0633\u0626\u0644\u062a \u0639\u0645\u0627 \u0625\u0630\u0627 \u0643\u0627\u0646\u062a \u0645\u062b\u0644 \u0647\u0630\u0647 \u0627\u0644\u0627\u062e\u062a\u0628\u0627\u0631\u0627\u062a \u0644\u0627 \u062a\u0632\u0627\u0644 \u0642\u064a\u062f \u0627\u0644\u062a\u0646\u0641\u064a\u0630 \u060c \u0642\u0627\u0644\u062a \u0644\u064a\u0633 \u0645\u0646 \u0633\u064a\u0627\u0633\u062a\u0646\u0627 \u0645\u0646\u0627\u0642\u0634\u0629 \u0627\u0644\u0623\u0628\u062d\u0627\u062b \u0627\u0644\u062c\u0627\u0631\u064a\u0629 . \u0645\u0646 \u063a\u064a\u0631 \u0627\u0644\u0645\u0639\u0631\u0648\u0641 \u0645\u0627 \u0625\u0630\u0627 \u0643\u0627\u0646 \u063a\u064a\u0631 \u0645\u0639\u0631\u0648\u0641 \u0644\u0644\u0645\u062d\u0627\u0643\u0645\u0627\u062a \u0643\u0627\u0646\u062a \u0645\u0639\u0631\u0648\u0641\u0629 \u0641\u064a \u0648\u0642\u062a \u062d\u062f\u0648\u062b\u0647\u0627 .", "qas": [{"question": "\u0645\u0627 \u0635\u062f\u0631 \u0646\u0634\u0631 \u062a\u0642\u0631\u064a\u0631 \u0639\u0646 \u0648\u0632\u0627\u0631\u0629 \u0627\u0644\u062f\u0641\u0627\u0639 \u0641\u064a \u0639\u0627\u0645 2002\u061f", "id": "56f98a3f9e9bad19000a0a6f", "answers": [{"text": "\u0627\u0644\u062d\u0631\u0628", "answer_start": 158}]}, {"question": "\u0645\u0627 \u0627\u0644\u0630\u064a \u0627\u062a\u0647\u0645\u062a \u0648\u0632\u0627\u0631\u0629 \u0627\u0644\u062f\u0641\u0627\u0639 \u0628\u0647 \u0644\u0644\u062c\u0645\u0647\u0648\u0631\u061f", "id": "56f98a3f9e9bad19000a0a70", "answers": [{"text": "\u0627\u062e\u062a\u0628\u0627\u0631\u0627\u062a \u0627\u0644\u062d\u0631\u0628 \u0627\u0644\u062c\u0631\u062b\u0648\u0645\u064a\u0629 \u0627\u0644\u0633\u0631\u064a\u0629", "answer_start": 149}]}, {"question": "\u0645\u0627 \u0647\u0648 \u0623\u0637\u0641\u0627\u0644 \u0628\u0639\u0636 \u0627\u0644\u0623\u0633\u0631 \u0641\u064a \u0645\u0646\u0637\u0642\u0629 \u0627\u0644\u0627\u062e\u062a\u0628\u0627\u0631 \u0627\u0644\u062a\u064a \u062a\u0639\u0627\u0646\u064a\u061f", "id": "56f98a3f9e9bad19000a0a71", "answers": [{"text": "\u0627\u0644\u0623\u0637\u0641\u0627\u0644 \u0627\u0644\u0630\u064a\u0646 \u064a\u0639\u0627\u0646\u0648\u0646 \u0645\u0646 \u0639\u064a\u0648\u0628 \u062e\u0644\u0642\u064a\u0629 \u0648\u0625\u0639\u0627\u0642\u0627\u062a \u062c\u0633\u062f\u064a\u0629 \u0648\u0639\u0642\u0644\u064a\u0629", "answer_start": 493}]}, {"question": "\u0645\u062a\u0649 \u062a\u0645 \u0625\u062c\u0631\u0627\u0621 \u0627\u062e\u062a\u0628\u0627\u0631 \u0627\u0644\u062d\u0631\u0628 \u0627\u0644\u062c\u0631\u062b\u0648\u0645\u064a\u0629 \u0627\u0644\u0645\u0641\u062a\u0631\u0636\u061f", "id": "56f98a3f9e9bad19000a0a72", "answers": [{"text": "\u0639\u0627\u0645\u064a 1940 \u0648 1979", "answer_start": 58}]}, {"question": "\u0645\u062a\u0649 \u0643\u0627\u0646 \u0645\u0646 \u0627\u0644\u0645\u0641\u062a\u0631\u0636 \u0623\u0646 \u064a\u062a\u0639\u0631\u0636 \u0627\u0644\u0645\u0644\u0627\u064a\u064a\u0646 \u0645\u0646 \u0627\u0644\u0623\u0634\u062e\u0627\u0635 \u0644\u0640 e. \u0627\u0644\u0642\u0648\u0644\u0648\u0646 \u0648\u0627\u0644\u0628\u0643\u062a\u064a\u0631\u064a\u0627 \u0645\u062b\u0644 \u0627\u0644\u0623\u0646\u062b\u0631\u0627\u0643\u0633\u061f", "id": "56f98a3f9e9bad19000a0a73", "answers": [{"text": "\u0628\u064a\u0646 \u0639\u0627\u0645\u064a 1961 \u0648 1968", "answer_start": 663}]}]}, {"context": "\u0648\u0642\u062f \u062a\u0645 \u0627\u0646\u062a\u0642\u0627\u062f \u0648\u0632\u0627\u0631\u0629 \u0627\u0644\u062f\u0641\u0627\u0639 \u0628\u0633\u0628\u0628 \u0627\u0644\u0641\u0634\u0644 \u0627\u0644\u0645\u0633\u062a\u0645\u0631 \u060c \u062d\u064a\u062b \u0623\u0646\u0641\u0642 240 \u0645\u0644\u064a\u0648\u0646 \u062c\u0646\u064a\u0647 \u0627\u0633\u062a\u0631\u0644\u064a\u0646\u064a \u0639\u0644\u0649 \u062b\u0645\u0627\u0646\u064a \u0637\u0627\u0626\u0631\u0627\u062a \u0647\u0644\u064a\u0643\u0648\u0628\u062a\u0631 \u0645\u0646 \u0637\u0631\u0627\u0632 \u0634\u064a\u0646\u0648\u0643 HC3 \u0627\u0644\u062a\u064a \u0628\u062f\u0623\u062a \u0641\u0642\u0637 \u0641\u064a \u062f\u062e\u0648\u0644 \u0627\u0644\u062e\u062f\u0645\u0629 \u0641\u064a \u0639\u0627\u0645 2010 \u060c \u0628\u0639\u062f \u0633\u0646\u0648\u0627\u062a \u0645\u0646 \u0635\u062f\u0648\u0631 \u0623\u0645\u0631\u0647\u0627 \u0641\u064a \u0639\u0627\u0645 1995 \u0648\u062a\u0645 \u062a\u0633\u0644\u064a\u0645\u0647\u0627 \u0641\u064a \u0639\u0627\u0645 2001 . \u0643\u0634\u0641 \u062a\u0642\u0631\u064a\u0631 \u0644\u0645\u0643\u062a\u0628 \u0627\u0644\u0645\u0631\u0627\u062c\u0639\u0629 \u0627\u0644\u0648\u0637\u0646\u064a\u0629 \u0623\u0646 \u0627\u0644\u0637\u0627\u0626\u0631\u0627\u062a \u0627\u0644\u0645\u0631\u0648\u062d\u064a\u0629 \u0644\u062f\u064a\u0647\u0627 \u062a\u0645 \u062a\u062e\u0632\u064a\u0646\u0647\u0627 \u0641\u064a \u062d\u0638\u0627\u0626\u0631 \u0645\u0643\u064a\u0641\u0629 \u0627\u0644\u0647\u0648\u0627\u0621 \u0641\u064a \u0628\u0631\u064a\u0637\u0627\u0646\u064a\u0627 \u0645\u0646\u0630 \u0639\u0627\u0645 2001 \u0644\u0645\u0627\u0630\u0627 \u0627\u0644\u062a\u0633\u0644\u064a\u0645 \u060c \u0641\u064a \u062d\u064a\u0646 \u0623\u062c\u0628\u0631\u062a \u0627\u0644\u0642\u0648\u0627\u062a \u0641\u064a \u0623\u0641\u063a\u0627\u0646\u0633\u062a\u0627\u0646 \u0639\u0644\u0649 \u0627\u0644\u0627\u0639\u062a\u0645\u0627\u062f \u0639\u0644\u0649 \u0637\u0627\u0626\u0631\u0627\u062a \u0627\u0644\u0647\u0644\u064a\u0643\u0648\u0628\u062a\u0631 \u0627\u0644\u062a\u064a \u062a\u062d\u0644\u0642 \u0645\u0639 \u0623\u062e\u0637\u0627\u0621 \u0627\u0644\u0633\u0644\u0627\u0645\u0629 . \u0641\u064a \u0627\u0644\u0648\u0642\u062a \u0627\u0644\u0630\u064a \u062a\u0643\u0648\u0646 \u0641\u064a\u0647 \u0637\u0627\u0626\u0631\u0627\u062a \u0643\u0647\u064a\u0646\u0648\u0648\u0643\u0633 \u0635\u0627\u0644\u062d\u0629 \u0644\u0644\u0637\u064a\u0631\u0627\u0646 \u060c \u064a\u0645\u0643\u0646 \u0623\u0646 \u062a\u0635\u0644 \u0627\u0644\u062a\u0643\u0644\u0641\u0629 \u0627\u0644\u0625\u062c\u0645\u0627\u0644\u064a\u0629 \u0644\u0644\u0645\u0634\u0631\u0648\u0639 \u0625\u0644\u0649 500 \u0645\u0644\u064a\u0648\u0646 \u062c\u0646\u064a\u0647 \u0625\u0633\u062a\u0631\u0644\u064a\u0646\u064a .", "qas": [{"question": "\u0643\u0645 \u062a\u0646\u0641\u0642 \u0648\u0632\u0627\u0631\u0629 \u0627\u0644\u062f\u0641\u0627\u0639 \u0639\u0644\u0649 \u0637\u0627\u0626\u0631\u0627\u062a \u0647\u0644\u064a\u0643\u0648\u0628\u062a\u0631 \u0645\u0646 \u0637\u0631\u0627\u0632 \u0634\u064a\u0646\u0648\u0643\u061f", "id": "56f98fca9b226e1400dd1582", "answers": [{"text": "240", "answer_start": 57}]}, {"question": "\u0645\u062a\u0649 \u062a\u0645 \u062a\u0631\u062a\u064a\u0628 \u0627\u0644\u0645\u0631\u0648\u062d\u064a\u0627\u062a\u061f", "id": "56f98fca9b226e1400dd1583", "answers": [{"text": "1995", "answer_start": 199}]}, {"question": "\u0623\u064a \u0645\u0643\u062a\u0628 \u0623\u0641\u0627\u062f \u0628\u0623\u0646 \u0627\u0644\u0637\u0627\u0626\u0631\u0627\u062a \u0627\u0644\u0645\u0631\u0648\u062d\u064a\u0629 \u0643\u0627\u0646\u062a \u0645\u062e\u0632\u0646\u0629 \u0628\u062f\u0644\u0627\u064b \u0645\u0646 \u0627\u0633\u062a\u062e\u062f\u0627\u0645\u0647\u0627\u061f", "id": "56f98fca9b226e1400dd1584", "answers": [{"text": "\u0644\u0645\u0643\u062a\u0628 \u0627\u0644\u0645\u0631\u0627\u062c\u0639\u0629 \u0627\u0644\u0648\u0637\u0646\u064a\u0629", "answer_start": 240}]}, {"question": "\u0641\u064a \u0627\u064a \u0639\u0627\u0645 \u0643\u0627\u0646\u062a \u0627\u0644\u0645\u0631\u0648\u062d\u064a\u0627\u062a \u062a\u062f\u062e\u0644 \u0627\u0644\u062e\u062f\u0645\u0629\u061f", "id": "56f98fca9b226e1400dd1585", "answers": [{"text": "2010", "answer_start": 161}]}, {"question": "\u0645\u0627 \u0647\u064a \u0627\u0644\u062a\u0643\u0644\u0641\u0629 \u0627\u0644\u0625\u062c\u0645\u0627\u0644\u064a\u0629 \u0627\u0644\u0645\u0642\u062f\u0631\u0629 \u0644\u0645\u0634\u0631\u0648\u0639 \u0647\u0644\u064a\u0643\u0648\u0628\u062a\u0631 \u0634\u064a\u0646\u0648\u0643\u061f", "id": "56f98fca9b226e1400dd1586", "answers": [{"text": "500", "answer_start": 558}]}]}, {"context": "\u0641\u064a \u0623\u0628\u0631\u064a\u0644 2008 \u060c \u062a\u0645 \u062a\u0648\u0642\u064a\u0639 \u0639\u0642\u062f \u0628\u0642\u064a\u0645\u0629 90 \u0645\u0644\u064a\u0648\u0646 \u062c\u0646\u064a\u0647 \u0645\u0639 \u0634\u0631\u0643\u0629 Boeing \u0645\u0646 \u0623\u062c\u0644 \u062d\u0644 \u062d\u0644 \u0633\u0631\u064a\u0639 \u060c \u062d\u062a\u0649 \u064a\u062a\u0645\u0643\u0646\u0648\u0627 \u0645\u0646 \u0627\u0644\u0637\u064a\u0631\u0627\u0646 \u0628\u062d\u0644\u0648\u0644 \u0639\u0627\u0645 2010 \u0633\u0648\u0641 \u062a\u0642\u0648\u0645 QinetiQ \u0628\u062a\u062e\u0641\u064a\u0636 \u0645\u0628\u064a\u0639\u0627\u062a \u0643\u0647\u064a\u0646\u0648\u0648\u0643\u0633 \u0648\u062a\u062c\u0631\u064a\u062f \u0628\u0639\u0636 \u0645\u0639\u062f\u0627\u062a\u0647\u0645 \u0627\u0644\u0623\u0643\u062b\u0631 \u062a\u0642\u062f\u0645 \u0627 .", "qas": [{"question": "\u0627\u0644\u0634\u0631\u0643\u0629 \u0627\u0644\u0645\u0635\u0646\u0639\u0629 \u0644\u0644\u0637\u0627\u0626\u0631\u0627\u062a \u0627\u0644\u062a\u064a \u062d\u0635\u0644\u062a \u0639\u0644\u0649 \u0639\u0642\u062f \u0645\u0639 \u0648\u0632\u0627\u0631\u0629 \u0627\u0644\u062f\u0641\u0627\u0639\u061f", "id": "56f990289b226e1400dd158c", "answers": [{"text": "\u0628\u0642\u064a\u0645\u0629", "answer_start": 29}]}, {"question": "\u0645\u062a\u0649 \u062a\u0645 \u062a\u0648\u0642\u064a\u0639 \u0639\u0642\u062f \u0628\u0648\u064a\u0646\u063a\u061f", "id": "56f990289b226e1400dd158d", "answers": [{"text": "\u0623\u0628\u0631\u064a\u0644 2008", "answer_start": 3}]}, {"question": "\u0645\u0646 \u0647\u0648 \u062a\u062e\u0641\u064a\u0636 \u0631\u062a\u0628\u0629 \u0645\u0631\u0648\u062d\u064a\u0627\u062a \u0634\u064a\u0646\u0648\u0643\u061f", "id": "56f990289b226e1400dd158e", "answers": [{"text": "\u062a\u0642\u0648\u0645 QinetiQ", "answer_start": 126}]}, {"question": "\u0643\u0645 \u0643\u0627\u0646 \u0639\u0642\u062f \u0628\u0648\u064a\u0646\u063a \u064a\u0633\u062a\u062d\u0642\u061f", "id": "56f990289b226e1400dd158f", "answers": [{"text": "90", "answer_start": 35}]}, {"question": "\u0645\u0627 \u062a\u0645 \u0625\u0632\u0627\u0644\u062a\u0647 \u0645\u0646 \u0645\u0631\u0648\u062d\u064a\u0627\u062a \u0634\u064a\u0646\u0648\u0643\u061f", "id": "56f990289b226e1400dd1590", "answers": [{"text": "\u0645\u0639\u062f\u0627\u062a\u0647\u0645 \u0627\u0644\u0623\u0643\u062b\u0631 \u062a\u0642\u062f\u0645", "answer_start": 173}]}]}, {"context": "\u0641\u064a \u0623\u0643\u062a\u0648\u0628\u0631 \u062a\u0634\u0631\u064a\u0646 \u0627\u0644\u0623\u0648\u0644 2009 \u060c \u062a\u0639\u0631\u0636\u062a \u0648\u0632\u0627\u0631\u0629 \u0627\u0644\u062f\u0641\u0627\u0639 \u0644\u0627\u0646\u062a\u0642\u0627\u062f\u0627\u062a \u0634\u062f\u064a\u062f\u0629 \u0644\u0633\u062d\u0628\u0647\u0627 \u0645\u064a\u0632\u0627\u0646\u064a\u0629 \u0646\u0635\u0641 \u0633\u0646\u0648\u064a\u0629 \u0644\u062a\u062f\u0631\u064a\u0628 20 \u0645\u0644\u064a\u0648\u0646 \u062c\u0646\u064a\u0647 \u0625\u0633\u062a\u0631\u0644\u064a\u0646\u064a \u0644\u0644\u062c\u064a\u0634 \u0627\u0644\u0637\u0648\u0639\u064a \u0627\u0644\u0645\u062a\u0637\u0648\u0639 TA \u060c \u0645\u0646\u0647\u064a\u0629 \u062c\u0645\u064a\u0639 \u0627\u0644\u062a\u062f\u0631\u064a\u0628\u0627\u062a \u063a\u064a\u0631 \u0627\u0644\u062a\u0634\u063a\u064a\u0644\u064a\u0629 \u0644\u0645\u062f\u0629 6 \u0623\u0634\u0647\u0631 \u062d\u062a\u0649 \u0623\u0628\u0631\u064a\u0644 2010 . \u062a\u0631\u0627\u062c\u0639 \u0627\u0644\u062d\u0643\u0648\u0645\u0629 \u0641\u064a \u0646\u0647\u0627\u064a\u0629 \u0627\u0644\u0645\u0637\u0627\u0641 \u0648 \u0627\u0633\u062a\u0639\u0627\u062f\u0629 \u0627\u0644\u062a\u0645\u0648\u064a\u0644 . \u064a\u0648\u0641\u0631 TA \u0646\u0633\u0628\u0629 \u0635\u063a\u064a\u0631\u0629 \u0645\u0646 \u0627\u0644\u0642\u0648\u0627\u062a \u0627\u0644\u0639\u0627\u0645\u0644\u0629 \u0641\u064a \u0627\u0644\u0645\u0645\u0644\u0643\u0629 \u0627\u0644\u0645\u062a\u062d\u062f\u0629 . \u064a\u062a\u062f\u0631\u0628 \u0623\u0639\u0636\u0627\u0624\u0647\u0627 \u0641\u064a \u0627\u0644\u0623\u0645\u0633\u064a\u0627\u062a \u0627\u0644\u0623\u0633\u0628\u0648\u0639\u064a\u0629 \u0648\u0639\u0637\u0644\u0627\u062a \u0646\u0647\u0627\u064a\u0629 \u0627\u0644\u0623\u0633\u0628\u0648\u0639 \u0627\u0644\u0634\u0647\u0631\u064a\u0629 \u060c \u0641\u0636\u0644\u0627 \u0639\u0646 \u0627\u0644\u062a\u062f\u0631\u064a\u0628\u0627\u062a \u0644\u0645\u062f\u0629 \u0623\u0633\u0628\u0648\u0639\u064a\u0646 \u0633\u0646\u0648\u064a\u0627 \u0633\u0646\u0648\u064a\u0627 \u0648\u0623\u062d\u064a\u0627\u0646\u0627 \u0645\u0631\u062a\u064a\u0646 \u0633\u0646\u0648\u064a\u0627 \u0644\u0644\u0642\u0648\u0627\u062a \u0627\u0644\u0642\u064a\u0627\u0645 \u062f\u0648\u0631\u0627\u062a \u0623\u062e\u0631\u0649 . \u0648\u0643\u0627\u0646\u062a \u0627\u0644\u062a\u062e\u0641\u064a\u0636\u0627\u062a \u062a\u0639\u0646\u064a \u062e\u0633\u0627\u0631\u0629 \u0643\u0628\u064a\u0631\u0629 \u0641\u064a \u0627\u0644\u0645\u0648\u0638\u0641\u064a\u0646 \u0648\u0633\u062a\u0643\u0648\u0646 \u0644\u0647\u0627 \u0622\u062b\u0627\u0631 \u0633\u0644\u0628\u064a\u0629 \u0639\u0644\u0649 \u0627\u0644\u062a\u062c\u0646\u064a\u062f .", "qas": [{"question": "\u0645\u062a\u0649 \u062a\u0645 \u0633\u062d\u0628 \u0645\u064a\u0632\u0627\u0646\u064a\u0629 \u0627\u0644\u0645\u0633\u0627\u0639\u062f\u0629 \u0627\u0644\u0645\u0624\u0642\u062a\u0629\u061f", "id": "56f990bd9b226e1400dd15a2", "answers": [{"text": "\u062a\u0634\u0631\u064a\u0646 \u0627\u0644\u0623\u0648\u0644 2009", "answer_start": 10}]}, {"question": "\u0643\u0645 \u0645\u0646 \u0627\u0644\u0645\u0627\u0644 \u062a\u0645 \u062a\u062e\u0635\u064a\u0635\u0647 \u0644\u0644\u062c\u064a\u0634 \u0627\u0644\u0625\u0642\u0644\u064a\u0645\u064a \u0627\u0644\u0645\u062a\u0637\u0648\u0639\u061f", "id": "56f990bd9b226e1400dd15a3", "answers": [{"text": "20", "answer_start": 22}]}, {"question": "\u0645\u062a\u0649 \u0643\u0627\u0646 \u0645\u0646 \u0627\u0644\u0645\u0641\u062a\u0631\u0636 \u0623\u0646 \u064a\u062a\u0645 \u0627\u0633\u062a\u0626\u0646\u0627\u0641 \u062a\u062f\u0631\u064a\u0628 TA\u061f", "id": "56f990bd9b226e1400dd15a4", "answers": [{"text": "\u0623\u0628\u0631\u064a\u0644 2010", "answer_start": 196}]}, {"question": "\u0643\u0645 \u0645\u0646 \u0642\u0648\u0627\u062a \u0627\u0644\u0645\u0645\u0644\u0643\u0629 \u0627\u0644\u0645\u062a\u062d\u062f\u0629 \u064a\u062a\u0645 \u062a\u0648\u0641\u064a\u0631\u0647\u0627 \u0645\u0646 \u0642\u0628\u0644 TA\u061f", "id": "56f990bd9b226e1400dd15a5", "answers": [{"text": "\u0646\u0633\u0628\u0629 \u0635\u063a\u064a\u0631\u0629", "answer_start": 267}]}, {"question": "\u0643\u0645 \u0645\u0631\u0629 \u064a\u0642\u0648\u0645 \u062c\u0646\u0648\u062f TA \u0628\u0627\u0644\u062a\u062f\u0631\u064a\u0628 \u0628\u0627\u0646\u062a\u0638\u0627\u0645\u061f", "id": "56f990bd9b226e1400dd15a6", "answers": [{"text": "\u0627\u0644\u0623\u0645\u0633\u064a\u0627\u062a \u0627\u0644\u0623\u0633\u0628\u0648\u0639\u064a\u0629 \u0648\u0639\u0637\u0644\u0627\u062a \u0646\u0647\u0627\u064a\u0629 \u0627\u0644\u0623\u0633\u0628\u0648\u0639 \u0627\u0644\u0634\u0647\u0631\u064a\u0629", "answer_start": 334}]}]}, {"context": "\u0641\u064a \u0639\u0627\u0645 2013 \u060c \u062a\u0628\u064a\u0646 \u0623\u0646 \u0648\u0632\u0627\u0631\u0629 \u0627\u0644\u062f\u0641\u0627\u0639 \u0642\u062f \u062a\u062c\u0627\u0648\u0632\u062a \u0645\u064a\u0632\u0627\u0646\u064a\u0629 \u0645\u0639\u062f\u0627\u062a\u0647\u0627 \u0628\u0645\u0642\u062f\u0627\u0631 6 . 5 \u0645\u0644\u064a\u0627\u0631 \u062c\u0646\u064a\u0647 \u0627\u0633\u062a\u0631\u0644\u064a\u0646\u064a \u0628\u0646\u0627\u0621 \u0639\u0644\u0649 \u0623\u0648\u0627\u0645\u0631 \u0642\u062f \u062a\u0633\u062a\u063a\u0631\u0642 \u0645\u0627 \u064a\u0635\u0644 \u0625\u0644\u0649 39 \u0639\u0627\u0645 \u0627 \u0644\u0644\u0648\u0641\u0627\u0621 \u0628\u0647\u0627 . \u0648\u0642\u062f \u062a\u0639\u0631\u0636\u062a \u0648\u0632\u0627\u0631\u0629 \u0627\u0644\u062f\u0641\u0627\u0639 \u0644\u0644\u0627\u0646\u062a\u0642\u0627\u062f\u0627\u062a \u0641\u064a \u0627\u0644\u0645\u0627\u0636\u064a \u0628\u0633\u0628\u0628 \u0633\u0648\u0621 \u0627\u0644\u0625\u062f\u0627\u0631\u0629 \u0648\u0627\u0644\u0631\u0642\u0627\u0628\u0629 \u0627\u0644\u0645\u0627\u0644\u064a\u0629 \u060c \u0648\u0627\u0644\u0627\u0633\u062a\u062b\u0645\u0627\u0631 \u0641\u064a \u0627\u0644\u0645\u0634\u0627\u0631\u064a\u0639 \u0627\u0644\u062a\u064a \u0627\u0633\u062a\u063a\u0631\u0642\u062a \u0645\u0627 \u064a\u0635\u0644 \u0625\u0644\u0649 10 \u0633\u0646\u0648\u0627\u062a \u060c \u0648\u062d\u062a\u0649 15 \u0639\u0627\u0645 \u0627 \u062d\u062a\u0649 \u064a\u062a\u0645 \u062a\u0633\u0644\u064a\u0645\u0647\u0627 .", "qas": [{"question": "\u0645\u0646 \u0643\u0645 \u0630\u0647\u0628\u062a \u0648\u0632\u0627\u0631\u0629 \u0627\u0644\u062f\u0641\u0627\u0639 \u0639\u0644\u0649 \u0645\u064a\u0632\u0627\u0646\u064a\u0629 \u0645\u0639\u062f\u0627\u062a\u0647\u0627\u061f", "id": "56f991b19b226e1400dd15b6", "answers": [{"text": "6 . 5 \u0645\u0644\u064a\u0627\u0631 \u062c\u0646\u064a\u0647 \u0627\u0633\u062a\u0631\u0644\u064a\u0646\u064a", "answer_start": 68}]}, {"question": "\u0645\u062a\u0649 \u062a\u0645 \u0627\u0643\u062a\u0634\u0627\u0641 \u0645\u0628\u0644\u063a \u0627\u0644\u0641\u0627\u0626\u0636 \u0641\u064a \u0627\u0644\u0645\u064a\u0632\u0627\u0646\u064a\u0629\u061f", "id": "56f991b19b226e1400dd15b7", "answers": [{"text": "2013", "answer_start": 7}]}, {"question": "\u0645\u0627 \u0647\u064a \u0628\u0639\u0636 \u0627\u0644\u0627\u0646\u062a\u0642\u0627\u062f\u0627\u062a \u0627\u0644\u062a\u064a \u0648\u062c\u0647\u062a \u0625\u0644\u0649 \u0648\u0632\u0627\u0631\u0629 \u0627\u0644\u062f\u0641\u0627\u0639\u061f", "id": "56f991b19b226e1400dd15b8", "answers": [{"text": "\u0633\u0648\u0621 \u0627\u0644\u0625\u062f\u0627\u0631\u0629 \u0648\u0627\u0644\u0631\u0642\u0627\u0628\u0629 \u0627\u0644\u0645\u0627\u0644\u064a\u0629", "answer_start": 201}]}, {"question": "\u0645\u0627 \u0647\u0648 \u062a\u0642\u062f\u064a\u0631 \u0628\u0639\u064a\u062f \u0627\u0644\u0645\u062f\u0649 \u0644\u0644\u0648\u0641\u0627\u0621 \u0628\u0628\u0639\u0636 \u0623\u0648\u0627\u0645\u0631 \u0627\u0644\u0645\u0639\u062f\u0627\u062a \u0627\u0644\u062a\u064a \u0642\u062f\u0645\u062a\u0647\u0627 \u0648\u0632\u0627\u0631\u0629 \u0627\u0644\u062f\u0641\u0627\u0639\u061f", "id": "56f991b19b226e1400dd15b9", "answers": [{"text": "\u0645\u0627 \u064a\u0635\u0644 \u0625\u0644\u0649 39 \u0639\u0627\u0645", "answer_start": 119}]}, {"question": "\u0648\u0642\u062f \u0627\u062a\u062e\u0630\u062a \u0627\u0644\u0645\u0634\u0627\u0631\u064a\u0639 \u0627\u0644\u0633\u0627\u0628\u0642\u0629 \u0627\u0644\u062a\u064a \u0623\u0645\u0631\u062a \u0648\u0632\u0627\u0631\u0629 \u0627\u0644\u062f\u0641\u0627\u0639 \u0623\u064a \u0646\u0648\u0639 \u0645\u0646 \u0627\u0644\u0625\u0637\u0627\u0631 \u0627\u0644\u0632\u0645\u0646\u064a \u0644\u0644\u0648\u0641\u0627\u0621 \u0628\u0647\u0627\u061f", "id": "56f991b19b226e1400dd15ba", "answers": [{"text": "\u0645\u0627 \u064a\u0635\u0644 \u0625\u0644\u0649 10 \u0633\u0646\u0648\u0627\u062a \u060c", "answer_start": 268}]}]}]}, {"paragraphs": [{"context": "\u0648\u0644\u062f \u0627\u0628\u0646 \u062e\u0644\u062f\u0648\u0646 \u0641\u064a \u062a\u0648\u0646\u0633 \u0639\u0627\u0645 1332 ( 732 \u0644\u0644\u0647\u062c\u0631\u0629 ) \u0628\u0627\u0644\u062f\u0627\u0631 \u0627\u0644\u0643\u0627\u0626\u0646\u0629 \u0628\u0646\u0647\u062c \u062a\u0631\u0628\u0629 \u0627\u0644\u0628\u0627\u064a \u0631\u0642\u0645 34 . \u0623\u0633\u0631\u0629 \u0627\u0628\u0646 \u062e\u0644\u062f\u0648\u0646 \u0623\u0633\u0631\u0629 \u0639\u0644\u0645 \u0648\u0623\u062f\u0628 \u060c \u0641\u0642\u062f \u062d\u0641\u0638 \u0627\u0644\u0642\u0631\u0622\u0646 \u0627\u0644\u0643\u0631\u064a\u0645 \u0641\u064a \u0637\u0641\u0648\u0644\u062a\u0647 \u060c \u0648\u0643\u0627\u0646 \u0623\u0628\u0648\u0647 \u0647\u0648 \u0645\u0639\u0644\u0645\u0647 \u0627\u0644\u0623\u0648\u0644[5] \u060c \u0634\u063a\u0644 \u0623\u062c\u062f\u0627\u062f\u0647 \u0641\u064a \u0627\u0644\u0623\u0646\u062f\u0644\u0633 \u0648\u062a\u0648\u0646\u0633 \u0645\u0646\u0627\u0635\u0628 \u0633\u064a\u0627\u0633\u064a\u0629 \u0648\u062f\u064a\u0646\u064a\u0629 \u0645\u0647\u0645\u0629 \u0648\u0643\u0627\u0646\u0648\u0627 \u0623\u0647\u0644 \u062c\u0627\u0647 \u0648\u0646\u0641\u0648\u0630 \u060c \u0646\u0632\u062d \u0623\u0647\u0644\u0647 \u0645\u0646 \u0627\u0644\u0623\u0646\u062f\u0644\u0633 \u0641\u064a \u0645\u0646\u062a\u0635\u0641 \u0627\u0644\u0642\u0631\u0646 \u0627\u0644\u0633\u0627\u0628\u0639 \u0627\u0644\u0647\u062c\u0631\u064a \u060c \u0648\u062a\u0648\u062c\u0647\u0648\u0627 \u0625\u0644\u0649 \u062a\u0648\u0646\u0633 \u060c \u0648\u0643\u0627\u0646 \u0642\u062f\u0648\u0645 \u0639\u0627\u0626\u0644\u062a\u0647 \u0625\u0644\u0649 \u062a\u0648\u0646\u0633 \u062e\u0644\u0627\u0644 \u062d\u0643\u0645 \u062f\u0648\u0644\u0629 \u0627\u0644\u062d\u0641\u0635\u064a\u064a\u0646 . \u064a\u062a\u0639\u0642\u0628 \u0627\u0628\u0646 \u062e\u0644\u062f\u0648\u0646 \u0623\u0635\u0648\u0644\u0647 \u0625\u0644\u0649 \u062d\u0636\u0631\u0645\u0648\u062a \u0648\u0643\u0627\u0646 \u0627\u0633\u0645\u0647 \u0627\u0644\u0639\u0627\u0626\u0644\u064a \u0627\u0644\u062d\u0636\u0631\u0645\u064a \u0648\u0630\u0643\u0631 \u0641\u064a \u0645\u0648\u0633\u0648\u0639\u062a\u0647 \u0643\u062a\u0627\u0628 \u0627\u0644\u0639\u0628\u0631 \u0627\u0644\u0645\u0639\u0631\u0648\u0641\u0629 \u0628\u0627\u0633\u0645 \" \u062a\u0627\u0631\u064a\u062e \u0627\u0628\u0646 \u062e\u0644\u062f\u0648\u0646 \" \u0623\u0646\u0647 \u0645\u0646 \u0633\u0644\u0627\u0644\u0629 \u0627\u0644\u0635\u062d\u0627\u0628\u064a \u0648\u0627\u0626\u0644 \u0628\u0646 \u062d\u062c\u0631 \u0648\u0623\u0646 \u0623\u062c\u062f\u0627\u062f\u0647 \u0645\u0646 \u062d\u0636\u0631\u0645\u0648\u062a[6] \u0631\u062d\u0644 \u0627\u0628\u0646 \u062e\u0644\u062f\u0648\u0646 \u0628\u0639\u0644\u0645\u0647 \u0625\u0644\u0649 \u0645\u062f\u064a\u0646\u0629 \u0628\u0633\u0643\u0631\u0629 \u062d\u064a\u062b \u062a\u0632\u0648\u062c \u0647\u0646\u0627\u0643 \u060c \u062b\u0645 \u062a\u0648\u062c\u0647 \u0639\u0627\u0645 1356 \u0625\u0644\u0649 \u0641\u0627\u0633 \u062d\u064a\u062b \u0636\u0645\u0647 \u0623\u0628\u0648 \u0639\u0646\u0627\u0646 \u0627\u0644\u0645\u0631\u064a\u0646\u064a \u0625\u0644\u0649 \u0645\u062c\u0644\u0633\u0647 \u0627\u0644\u0639\u0644\u0645\u064a \u0648\u0627\u0633\u062a\u0639\u0645\u0644\u0647 \u0644\u064a\u062a\u0648\u0644\u0649 \u0627\u0644\u0643\u062a\u0627\u0628\u0629 \u0645\u0624\u0631\u062e\u0627 \u0644\u0639\u0647\u062f\u0647 \u0648\u0645\u0627 \u0628\u0647 \u0645\u0646 \u0623\u062d\u062f\u0627\u062b \u060c \u0648 \u0642\u062f\u0631 \u0644\u0627\u0628\u0646 \u062e\u0644\u062f\u0648\u0646 \u0631\u062d\u064a\u0644 \u0622\u062e\u0631 \u0639\u0627\u0645 1363 \u0645\u064a\u0644\u0627\u062f\u064a \u0625\u0644\u0649 \u063a\u0631\u0646\u0627\u0637\u0629 \u0648 \u0645\u0646 \u062b\u0645 \u0625\u0644\u0649 \u0625\u0634\u0628\u064a\u0644\u064a\u0629 \u0644\u064a\u0639\u0648\u062f \u0628\u0639\u062f \u0630\u0644\u0643 \u0644\u0628\u0644\u0627\u062f \u0627\u0644\u0645\u063a\u0631\u0628 \u060c \u0641\u0648\u0635\u0644 \u0625\u0644\u0649 \u0642\u0644\u0639\u0629 \u0627\u0628\u0646 \u0633\u0644\u0627\u0645\u0629 ( \u0645\u062f\u064a\u0646\u0629 \u062a\u064a\u0627\u0631\u062a \u0627\u0644\u062c\u0632\u0627\u0626\u0631\u064a\u0629 \u062d\u0627\u0644\u064a\u0627 ) \u0641\u0623\u0642\u0627\u0645 \u0628\u0647\u0627 \u0623\u0631\u0628\u0639\u0629 \u0623\u0639\u0648\u0627\u0645 \u0648 \u0634\u0631\u0639 \u0641\u064a \u062a\u0623\u0644\u064a\u0641 \u0643\u062a\u0627\u0628 \u0627\u0644\u0639\u0628\u0631 \u0648 \u0623\u0643\u0645\u0644 \u0643\u062a\u0627\u0628\u062a\u0647 \u0628\u062a\u0648\u0646\u0633 \u062b\u0645 \u0631\u0641\u0639 \u0646\u0633\u062e\u0629 \u0645\u0646 \u0643\u062a\u0627\u0628\u0647 \u0644\u0633\u0644\u0637\u0627\u0646 \u062a\u0648\u0646\u0633 \u060c \u0645\u0644\u062d\u0642\u0627 \u0623\u064a\u0627\u0647\u0627 \u0628\u0637\u0644\u0628 \u0627\u0644\u0631\u062d\u064a\u0644 \u0625\u0644\u0649 \u0623\u0631\u0636 \u0627\u0644\u062d\u062c\u0627\u0632 \u0644\u0623\u062f\u0627\u0621 \u0641\u0631\u064a\u0636\u0629 \u0627\u0644\u062d\u062c \u060c \u0648\u0648\u062c\u062f \u0627\u0628\u0646 \u062e\u0644\u062f\u0648\u0646 \u0633\u0641\u064a\u0646\u0629 \u062a\u0633\u062a\u0639\u062f \u0644\u0644\u0639\u0648\u062f\u0629 \u0625\u0644\u0649 \u0627\u0644\u0625\u0633\u0643\u0646\u062f\u0631\u064a\u0629 \u0641\u0631\u0643\u0628\u0647\u0627 \u0648 \u062a\u0648\u062c\u0647 \u0625\u0644\u0649 \u0627\u0644\u0642\u0627\u0647\u0631\u0629 \u062d\u064a\u062b \u0642\u0636\u0649 \u0628\u0642\u064a\u0629 \u062d\u064a\u0627\u062a\u0647[7][8] \u060c \u0648 \u062a\u0648\u0644\u0649 \u0647\u0646\u0627\u0643 \u0627\u0644\u0642\u0636\u0627\u0621 \u0627\u0644\u0645\u0627\u0644\u0643\u064a \u0628\u0645\u0635\u0631 \u0628\u0648\u0635\u0641\u0647 \u0641\u0642\u064a\u0647\u0627 \u0645\u062a\u0645\u064a\u0632\u0627 \u062e\u0627\u0635\u0629 \u0623\u0646\u0647 \u0633\u0644\u064a\u0644 \u0627\u0644\u0645\u062f\u0631\u0633\u0629 \u0627\u0644\u0632\u064a\u062a\u0648\u0646\u064a\u0629 \u0627\u0644\u0639\u0631\u064a\u0642\u0629 . \u0648\u0643\u0627\u0646 \u0641\u064a \u0637\u0641\u0648\u0644\u062a\u0647 \u0642\u062f \u062f\u0631\u0633 \u0628\u0645\u0633\u062c\u062f \u0627\u0644\u0642\u0628\u0629 \u0627\u0644\u0645\u0648\u062c\u0648\u062f \u0642\u0631\u0628 \u0645\u0646\u0632\u0644\u0647 \u0633\u0627\u0644\u0641 \u0627\u0644\u0630\u0643\u0631 \u0627\u0644\u0645\u0633\u0645\u0649 \" \u0633\u064a\u062f \u0627\u0644\u0642\u0628\u0629 \" . \u062a\u0648\u0641\u064a \u0627\u0628\u0646 \u062e\u0644\u062f\u0648\u0646 \u0641\u064a \u0627\u0644\u0642\u0627\u0647\u0631\u0629 \u0633\u0646\u0629 1406 \u0645 ( 808 \u0647 ) . \u0648\u0645\u0646 \u0628\u064a\u0646 \u0623\u0633\u0627\u062a\u0630\u062a\u0647 \u0627\u0644\u0641\u0642\u064a\u0647 \u0627\u0644\u0632\u064a\u062a\u0648\u0646\u064a \u0627\u0644\u0625\u0645\u0627\u0645 \u0627\u0628\u0646 \u0639\u0631\u0641\u0629 \u062d\u064a\u062b \u062f\u0631\u0633 \u0628\u062c\u0627\u0645\u0639 \u0627\u0644\u0632\u064a\u062a\u0648\u0646\u0629 \u0627\u0644\u0645\u0639\u0645\u0648\u0631 \u0648\u0645\u0646\u0627\u0631\u0629 \u0627\u0644\u0639\u0644\u0648\u0645 \u0628\u0627\u0644\u0639\u0627\u0644\u0645 \u0627\u0644\u0625\u0633\u0644\u0627\u0645\u064a \u0622\u0646\u0630\u0627\u0643 . \u064a\u0639\u062a\u0628\u0631 \u0627\u0628\u0646 \u062e\u0644\u062f\u0648\u0646 \u0645\u0624\u0633\u0633 \u0639\u0644\u0645 \u0627\u0644\u0627\u062c\u062a\u0645\u0627\u0639 \u0648\u0623\u0648\u0644 \u0645\u0646 \u0648\u0636\u0639\u0647 \u0639\u0644\u0649 \u0623\u0633\u0633\u0647 \u0627\u0644\u062d\u062f\u064a\u062b\u0629 \u060c \u0648\u0642\u062f \u062a\u0648\u0635\u0644 \u0625\u0644\u0649 \u0646\u0638\u0631\u064a\u0627\u062a \u0628\u0627\u0647\u0631\u0629 \u0641\u064a \u0647\u0630\u0627 \u0627\u0644\u0639\u0644\u0645 \u062d\u0648\u0644 \u0642\u0648\u0627\u0646\u064a\u0646 \u0627\u0644\u0639\u0645\u0631\u0627\u0646 \u0648\u0646\u0638\u0631\u064a\u0629 \u0627\u0644\u0639\u0635\u0628\u064a\u0629 \u060c \u0648\u0628\u0646\u0627\u0621 \u0627\u0644\u062f\u0648\u0644\u0629 \u0648\u0623\u0637\u0648\u0627\u0631 \u0639\u0645\u0627\u0631\u0647\u0627 \u0648\u0633\u0642\u0648\u0637\u0647\u0627 . \u0648\u0642\u062f \u0633\u0628\u0642\u062a \u0622\u0631\u0627\u0624\u0647 \u0648\u0646\u0638\u0631\u064a\u0627\u062a\u0647 \u0645\u0627 \u062a\u0648\u0635\u0644 \u0625\u0644\u064a\u0647 \u0644\u0627\u062d\u0642\u0627 \u0628\u0639\u062f\u0629 \u0642\u0631\u0648\u0646 \u0639\u062f\u062f \u0645\u0646 \u0645\u0634\u0627\u0647\u064a\u0631 \u0627\u0644\u0639\u0644\u0645\u0627\u0621 \u0643\u0627\u0644\u0639\u0627\u0644\u0645 \u0627\u0644\u0641\u0631\u0646\u0633\u064a \u0623\u0648\u062c\u0633\u062a \u0643\u0648\u0646\u062a .", "qas": [{"answers": [{"answer_start": 17, "text": "\u062a\u0648\u0646\u0633"}], "id": "arabic-6991578704132689968-2", "question": "\u0623\u064a\u0646 \u0648\u0644\u062f \u0627\u0644\u0645\u0624\u0631\u062e \u0627\u0628\u0646 \u062e\u0644\u062f\u0648\u0646 \u061f"}]}], "title": "\u0627\u0628\u0646 \u062e\u0644\u062f\u0648\u0646"}, {"paragraphs": [{"context": "\u0648\u0628\u0639\u062f \u0623\u0646 \u0627\u0645\u062a\u062f\u062a \u0625\u0645\u0627\u0631\u0629 \u0641\u062e\u0631 \u0627\u0644\u062f\u064a\u0646 \u0641\u064a \u0627\u0644\u062c\u0646\u0648\u0628 \u060c \u0627\u0646\u0635\u0631\u0641 \u0627\u0644\u0623\u0645\u064a\u0631 \u0625\u0644\u0649 \u0627\u0644\u062a\u0648\u0633\u0639 \u0634\u0645\u0627\u0644\u0627 \u060c \u0641\u0627\u0633\u062a\u0648\u0644\u0649 \u0639\u0644\u0649 \u0633\u0644\u0645\u064a\u0629 \u0648\u062d\u0645\u0635 \u0648\u062d\u0645\u0627\u0629 \u060c \u062b\u0645 \u0628\u0644\u063a \u0646\u0641\u0648\u0630\u0647 \u062d\u0644\u0628 \u0648\u0623\u0646\u0637\u0627\u0643\u064a\u0629 \u060c \u0641\u0628\u0646\u0649 \u0642\u0644\u0639\u0629 \u0642\u0631\u0628 \u062d\u0644\u0628 \u060c \u0648\u0642\u0644\u0639\u0629 \u0641\u064a \u0623\u0646\u0637\u0627\u0643\u064a\u0629 \u060c \u0648\u0642\u0644\u0639\u0629 \u0641\u064a \u062a\u062f\u0645\u0631 \u0645\u0627 \u062a\u0632\u0627\u0644 \u062a\u0639\u0631\u0641 \u062d\u062a\u0649 \u0627\u0644\u064a\u0648\u0645 \u0628\u0627\u0633\u0645 \" \u0642\u0644\u0639\u0629 \u0627\u0628\u0646 \u0645\u0639\u0646 \" . \u0648\u0643\u0627\u0646 \u0642\u062f \u0627\u0633\u062a\u0648\u0644\u0649 \u0642\u0628\u0644 \u0630\u0644\u0643 \u0639\u0644\u0649 \u062d\u0648\u0631\u0627\u0646 \u060c \u0648\u0628\u0646\u0649 \u0641\u064a \u0635\u0644\u062e\u062f \u0642\u0644\u0639\u0629 \u0644\u062d\u0645\u0627\u064a\u0629 \u0623\u0631\u0627\u0636\u064a \u062d\u0648\u0631\u0627\u0646 \u0627\u0644\u062e\u0635\u0628\u0629 \u0627\u0644\u062a\u064a \u0636\u0645\u0647\u0627 \u0625\u0644\u0649 \u0625\u0645\u0627\u0631\u062a\u0647 . [34][43] \u0648\u0647\u0643\u0630\u0627 \u0634\u0645\u0644\u062a \u0625\u0645\u0627\u0631\u0629 \u0641\u062e\u0631 \u0627\u0644\u062f\u064a\u0646 \u0644\u0628\u0646\u0627\u0646 \u0643\u0644\u0647 \u060c \u0648\u0633\u0648\u0631\u064a\u0627 \u0648\u0641\u0644\u0633\u0637\u064a\u0646 \u0648\u0634\u0631\u0642\u064a \u0627\u0644\u0623\u0631\u062f\u0646 \u060c \u0648\u0627\u0633\u062a\u0637\u0627\u0639 \u0627\u0644\u0623\u0645\u064a\u0631 \u0623\u0646 \u064a\u062a\u063a\u0644\u0628 \u0639\u0644\u0649 \u0648\u0627\u0644\u064a \u062d\u0644\u0628 \u0648\u0648\u0627\u0644\u064a \u062f\u0645\u0634\u0642 \u0628\u062c\u0631\u0623\u062a\u0647 \u0648\u0630\u0643\u0627\u0626\u0647 \u060c \u0648\u0623\u0646 \u064a\u0643\u0633\u0628 \u0641\u064a \u0627\u0644\u0648\u0642\u062a \u0646\u0641\u0633\u0647 \u0631\u0636\u0627 \u0627\u0644\u062f\u0648\u0644\u0629 \u0627\u0644\u0639\u062b\u0645\u0627\u0646\u064a\u0629 \u0641\u064a\u0646\u0627\u0644 \u0639\u0627\u0645 1624 \u0644\u0642\u0628 \" \u0633\u0644\u0637\u0627\u0646 \u0627\u0644\u0628\u0631 \" \u0648\u0647\u0648 \u0646\u0641\u0633 \u0627\u0644\u0644\u0642\u0628 \u0627\u0644\u0630\u064a \u0646\u0627\u0644\u0647 \u062c\u062f\u0647 \u0641\u062e\u0631 \u0627\u0644\u062f\u064a\u0646 \u0627\u0644\u0623\u0648\u0644 \u060c \u0642\u0628\u0644 \u0623\u0643\u062b\u0631 \u0645\u0646 \u0645\u0627\u0626\u0629 \u0633\u0646\u0629 \u060c \u0645\u0646 \u0627\u0644\u0633\u0644\u0637\u0627\u0646 \u0633\u0644\u064a\u0645 \u0627\u0644\u0623\u0648\u0644 . \u0648\u0623\u0637\u0644\u0642 \u0627\u0644\u0633\u0644\u0637\u0627\u0646 \u0639\u0644\u0649 \u0641\u062e\u0631 \u0627\u0644\u062f\u064a\u0646 \u0644\u0642\u0628\u0627 \u0643\u0628\u064a\u0631\u0627 \u0622\u062e\u0631 \u0647\u0648 \" \u0623\u0645\u064a\u0631 \u0639\u0631\u0628\u0633\u062a\u0627\u0646 \" \u0623\u064a \u0623\u0645\u064a\u0631 \u0628\u0644\u0627\u062f \u0627\u0644\u0639\u0631\u0628 . \u063a\u064a\u0631 \u0623\u0646 \u0641\u062e\u0631 \u0627\u0644\u062f\u064a\u0646 \u0643\u0627\u0646 \u064a\u0641\u0636\u0644 \u0623\u0646 \u064a\u0644\u0642\u0628 \u0628\u0644\u0642\u0628 \u0639\u0632\u064a\u0632 \u0639\u0644\u0649 \u0646\u0641\u0633\u0647 \u0647\u0648 \" \u0623\u0645\u064a\u0631 \u062c\u0628\u0644 \u0644\u0628\u0646\u0627\u0646 \u0648\u0635\u064a\u062f\u0627 \u0648\u0627\u0644\u062c\u0644\u064a\u0644 \" . [44]", "qas": [{"answers": [{"answer_start": 583, "text": "\u0641\u062e\u0631 \u0627\u0644\u062f\u064a\u0646 \u0627\u0644\u0623\u0648\u0644"}], "id": "arabic-4397851821582485147-32", "question": "\u0645\u0646 \u0643\u0627\u0646 \u0623\u0648\u0644 \u062d\u0643\u0627\u0645 \u0625\u0645\u0627\u0631\u0629 \u0627\u0644\u0634\u0648\u0641 \u061f"}]}], "title": "\u0641\u062e\u0631 \u0627\u0644\u062f\u064a\u0646 \u0627\u0644\u0645\u0639\u0646\u064a \u0627\u0644\u062b\u0627\u0646\u064a"}, {"paragraphs": [{"context": "Coordinates : \u0646\u0647\u0631 \u0623\u0648\u0631\u0627\u0646\u062c \u0647\u0648\u0623\u0637\u0648\u0644 \u0646\u0647\u0631 \u0641\u064a \u062c\u0645\u0647\u0648\u0631\u064a\u0629 \u062c\u0646\u0648\u0628 \u0623\u0641\u0631\u064a\u0642\u064a\u0627 \u0628\u0637\u0648\u0644\u0647 \u0627\u0644\u0628\u0627\u0644\u063a \u062d\u0648\u0627\u0644\u064a 2200 \u0643\u0644\u0645 \u060c \u0648\u0623\u0647\u0645 \u0631\u0648\u0627\u0641\u062f\u0647 \u0647\u0648 \u0646\u0647\u0631 \u0641\u0627\u0644 . [1][2][3] \u064a\u0646\u0628\u0639 \u0646\u0647\u0631 \u0623\u0648\u0631\u0627\u0646\u062c \u0645\u0646 \u0627\u0644\u0645\u0646\u062d\u062f\u0631 \u0627\u0644\u063a\u0631\u0628\u064a \u0641\u064a \u062c\u0628\u0627\u0644 \u062f\u0631\u0627\u0643\u0646\u0633\u0628\u064a\u0631\u063a \u0641\u064a \u0645\u0645\u0644\u0643\u0629 \u0644\u064a\u0633\u0648\u062a\u0648 \u060c \u0648\u064a\u0633\u064a\u0644 \u0641\u064a \u0627\u062a\u062c\u0627\u0647 \u062c\u0646\u0648\u0628 \u063a\u0631\u0628\u064a \u0646\u062d\u0648 \u062c\u0645\u0647\u0648\u0631\u064a\u0629 \u062c\u0646\u0648\u0628 \u0623\u0641\u0631\u064a\u0642\u064a\u0627 \u060c \u0648\u0647\u0646\u0627\u0643 \u064a\u062a\u062d\u0648\u0644 \u0627\u062a\u062c\u0627\u0647\u0647 \u0644\u0644\u0634\u0645\u0627\u0644 \u0627\u0644\u063a\u0631\u0628\u064a \u0645\u0634\u0643\u0644\u0627 \u0628\u0630\u0644\u0643 \u0627\u0644\u062d\u062f \u0627\u0644\u0641\u0627\u0635\u0644 \u0628\u064a\u0646 \u0648\u0644\u0627\u064a\u0627\u062a \u0641\u0631\u064a \u0633\u062a\u064a\u062a \u0648\u0643\u064a\u0628 \u0627\u0644\u0634\u0631\u0642\u064a\u0629 \u0648\u0643\u064a\u0628 \u0627\u0644\u0634\u0645\u0627\u0644\u064a\u0629 \u0641\u064a \u062c\u0645\u0647\u0648\u0631\u064a\u0629 \u062c\u0646\u0648\u0628 \u0623\u0641\u0631\u064a\u0642\u064a\u0627 \u060c \u0648\u0627\u0644\u062d\u062f\u0648\u062f \u0628\u064a\u0646\u0647\u0627 \u0648\u0628\u064a\u0646 \u062c\u0645\u0647\u0648\u0631\u064a\u0629 \u0646\u0627\u0645\u064a\u0628\u064a\u0627 \u060c \u062b\u0645 \u064a\u0635\u0628 \u0641\u064a \u0627\u0644\u0646\u0647\u0627\u064a\u0629 \u0641\u064a \u0627\u0644\u0645\u062d\u064a\u0637 \u0627\u0644\u0623\u0637\u0644\u0633\u064a \u0639\u0646\u062f \u0634\u0627\u0637\u0626 \u0623\u0644\u0643\u0633\u0627\u0646\u062f\u0631 .", "qas": [{"answers": [{"answer_start": 47, "text": "\u062c\u0646\u0648\u0628 \u0623\u0641\u0631\u064a\u0642\u064a\u0627"}], "id": "arabic-7266736930943614722-0", "question": "\u0623\u064a\u0646 \u064a\u0642\u0639 \u0646\u0647\u0631 \u0623\u0648\u0631\u0627\u0646\u062c \u061f"}]}], "title": "\u0646\u0647\u0631 \u0623\u0648\u0631\u0627\u0646\u062c"}, {"paragraphs": [{"context": "\u0628\u062f\u0623\u062a \u062d\u0631\u0628 \u0623\u0631\u0645\u064a\u0646\u064a\u0627 \u0648\u0623\u0630\u0631\u0628\u064a\u062c\u0627\u0646 \u0628\u0639\u062f \u0627\u0644\u062b\u0648\u0631\u0629 \u0627\u0644\u0631\u0648\u0633\u064a\u0629 . \u0643\u0627\u0646\u062a \u0647\u0630\u0647 \u0627\u0644\u062d\u0631\u0628 \u0639\u0644\u0649 \u0634\u0627\u0643\u0644\u0629 \u0633\u0644\u0633\u0644\u0629 \" \u0648\u062d\u0634\u064a\u0629 \" \u0645\u0646 \u0627\u0644\u0647\u062c\u0645\u0627\u062a \u064a\u0635\u0639\u0628 \u0641\u064a\u0647\u0627 \u062a\u0635\u0646\u064a\u0641 \u0627\u0644\u0635\u0631\u0627\u0639\u0627\u062a . \u062d\u0635\u0644\u062a \u0627\u0644\u062d\u0631\u0628 \u0628\u064a\u0646 \u0627\u0644\u062c\u0645\u0647\u0648\u0631\u064a\u062a\u064a\u0646 \u0639\u0627\u0645 1918 \u062b\u0645 \u062a\u0648\u0642\u0641\u062a \u0644\u0645\u062f\u0629 \u0648\u0639\u0627\u062f\u062a \u0645\u0627 \u0628\u064a\u0646 1920 \u062d\u062a\u0649 \u0639\u0627\u0645 1922 \u060c \u0623\u064a \u0628\u0639\u062f \u0641\u062a\u0631\u0629 \u0648\u062c\u064a\u0632\u0629 \u0645\u0646 \u0627\u0633\u062a\u0642\u0644\u0627\u0644 \u062c\u0645\u0647\u0648\u0631\u064a\u0629 \u0623\u0631\u0645\u064a\u0646\u064a\u0627 ( 1918 - 1920 ) \u0648\u0646\u0641\u0633 \u0627\u0644\u0623\u0645\u0631 \u0628\u0627\u0644\u0646\u0633\u0628\u0629 \u0644\u062f\u0648\u0644\u0629 \u0623\u0630\u0631\u0628\u064a\u062c\u0627\u0646 . \u0641\u064a \u0627\u0644\u062d\u0642\u064a\u0642\u0629 \u0644\u0645 \u064a\u0643\u0646 \u0644\u0645\u0639\u0638\u0645 \u0627\u0644\u0635\u0631\u0627\u0639\u0627\u062a \u0628\u064a\u0646 \u0627\u0644\u062f\u0648\u0644\u062a\u064a\u0646 \u0646\u0645\u0637 \u0645\u0639\u064a\u0646 \u060c \u0648\u0628\u0627\u0644\u0631\u063a\u0645 \u0645\u0646 \u0630\u0644\u0643 \u0641\u0642\u062f \u062a\u062f\u062e\u0644\u062a \u0628\u0639\u0636 \u0627\u0644\u0642\u0648\u0649 \u0627\u0644\u0623\u062e\u0631\u0649 \u0639\u0644\u0649 \u0627\u0644\u062e\u0637 \u0645\u062b\u0644 \u0627\u0644\u0625\u0645\u0628\u0631\u0627\u0637\u0648\u0631\u064a\u0629 \u0627\u0644\u0639\u062b\u0645\u0627\u0646\u064a\u0629 \u0648\u0627\u0644\u0625\u0645\u0628\u0631\u0627\u0637\u0648\u0631\u064a\u0629 \u0627\u0644\u0628\u0631\u064a\u0637\u0627\u0646\u064a\u0629 \u0627\u0644\u062a\u064a \u0633\u0627\u0647\u0645\u062a\u0627 \u0641\u064a \u0627\u0644\u062d\u0631\u0628 \u0628\u0634\u0643\u0644 \u063a\u064a\u0631 \u0645\u0628\u0627\u0634\u0631 . \u063a\u0627\u062f\u0631\u062a \u0627\u0644\u0625\u0645\u0628\u0631\u0627\u0637\u0648\u0631\u064a\u0629 \u0627\u0644\u0639\u062b\u0645\u0627\u0646\u064a\u0629 \u0627\u0644\u0645\u0646\u0637\u0642\u0629 \u0628\u0639\u062f \u0647\u062f\u0646\u0629 \u0645\u0648\u062f\u0631\u0648\u0633 \u0623\u0645\u0627 \u0627\u0644\u0646\u0641\u0648\u0630 \u0627\u0644\u0628\u0631\u064a\u0637\u0627\u0646\u064a \u0641\u0642\u062f \u0627\u0633\u062a\u0645\u0631 \u062d\u062a\u0649 \u0627\u0646\u0633\u062d\u0628\u062a \u0642\u0648\u0629 \u062f\u0627\u0646\u0633\u062a\u0631 \u0639\u0627\u0645 1920 . \u0627\u0634\u062a\u0631\u0643 \u0627\u0644\u0645\u062f\u0646\u064a\u0648\u0646 \u0641\u064a \u0627\u0644\u0635\u0631\u0627\u0639 \u061b \u062d\u064a\u062b \u0634\u0645\u0644\u062a \u0627\u0644\u062d\u0631\u0628 \u0643\u0644 \u0645\u0646 \u0645\u062d\u0627\u0641\u0638\u0629 \u0633\u064a\u0648\u0646\u064a\u0643 \u060c \u062c\u0645\u0647\u0648\u0631\u064a\u0629 \u0646\u062e\u062c\u0648\u0627\u0646 \u0627\u0644\u0630\u0627\u062a\u064a\u0629 \u0648\u062d\u062a\u0649 \u0645\u0631\u062a\u0641\u0639\u0627\u062a \u0642\u0631\u0629 \u0628\u0627\u063a . \u0647\u0630\u0627 \u0648\u062a\u062c\u062f\u0631 \u0627\u0644\u0625\u0634\u0627\u0631\u0629 \u0625\u0644\u0649 \u0623\u0646 \u0627\u0644\u0633\u0628\u0628 \u0627\u0644\u0631\u0626\u064a\u0633\u064a \u0641\u064a \u0627\u0631\u062a\u0641\u0627\u0639 \u0627\u0644\u062e\u0633\u0627\u0626\u0631 \u0641\u064a \u0635\u0641\u0648\u0641 \u0627\u0644\u0645\u062f\u0646\u064a\u064a\u0646 \u0647\u0648 \u0646\u0647\u062c \u062c\u064a\u0634 \u0627\u0644\u062f\u0648\u0644\u062a\u064a\u0646 \u0644\u0645\u0627 \u064a\u0639\u0631\u0641 \u0628\u062a\u0643\u062a\u064a\u0643 \u062d\u0631\u0628 \u0627\u0644\u0639\u0635\u0627\u0628\u0627\u062a .", "qas": [{"answers": [{"answer_start": 158, "text": "1918"}], "id": "arabic-6567133502030492263-0", "question": "\u0645\u062a\u0649 \u0648\u0642\u0639\u062a \u0627\u0644\u062d\u0631\u0628 \u0627\u0644\u0623\u0630\u0631\u0628\u064a\u062c\u0627\u0646\u064a\u0629 \u0648\u0627\u0644\u0623\u0631\u0645\u064a\u0646\u064a\u0629 \u061f"}]}], "title": "\u062d\u0631\u0628 \u0623\u0631\u0645\u064a\u0646\u064a\u0627 \u0648\u0623\u0630\u0631\u0628\u064a\u062c\u0627\u0646"}, {"paragraphs": [{"context": "\u0627\u0644\u0635\u0627\u0646\u0639\u0627\u062a \u0627\u0644\u064a\u062e\u0636\u0648\u0631\u064a\u0629 \u0623\u0648 \u0627\u0644\u0628\u0644\u0627\u0633\u062a\u064a\u062f\u0627\u062a \u0627\u0644\u062e\u0636\u0631\u0627\u0621 \u0647\u064a \u0623\u062d\u062f \u0623\u0646\u0648\u0627\u0639 \u0627\u0644\u0635\u0627\u0646\u0639\u0627\u062a \u0627\u0644\u062e\u0644\u0648\u064a\u0629 \u0627\u0644\u0645\u0648\u062c\u0648\u062f\u0629 \u0641\u064a \u062e\u0644\u0627\u064a\u0627 \u0627\u0644\u0646\u0628\u0627\u062a \u060c \u0648\u062a\u062a\u0645\u064a\u0632 \u0628\u0643\u0648\u0646\u0647\u0627 \u0645\u0646 \u0627\u0644\u0639\u0636\u064a\u0627\u062a \u0627\u0644\u062e\u0644\u0648\u064a\u0629 \u0645\u0632\u062f\u0648\u062c\u0629 \u0627\u0644\u063a\u0634\u0627\u0621 \u0623\u062d\u062f\u0647\u0645\u0627 \u062f\u0627\u062e\u0644\u064a \u0648\u0622\u062e\u0631 \u062e\u0627\u0631\u062c\u064a \u0648\u064a\u0648\u062c\u062f \u0628\u064a\u0646\u0647\u0645\u0627 \u0641\u0631\u0627\u063a \u0641\u064a \u062e\u0644\u0627\u064a\u0627 \u0627\u0644\u0646\u0628\u0627\u062a \u0630\u0627\u062a \u0627\u0644\u0645\u0639\u064a\u0634\u0629 \u0627\u0644\u0630\u0627\u062a\u064a\u0629 Autotrophic . [1] \u062a\u062a\u0645\u064a\u0632 \u0628\u0643\u0648\u0646\u0647\u0627 \u0630\u0627\u062a \u0644\u0648\u0646 \u0623\u062e\u0636\u0631 \u0644\u0625\u062d\u062a\u0648\u0627\u0626\u0647\u0627 \u0639\u0644\u0649 \u0623\u0635\u0628\u0627\u063a \u0623\u0647\u0645\u0647\u0627 \u0643\u0644\u0648\u0631\u0648\u0641\u064a\u0644 \" \u0623 \" \u0648\u0643\u0644\u0648\u0631\u0648\u0641\u064a\u0644 \" \u0628 \" , \u0623\u0635\u0628\u0627\u063a \u0627\u0644\u0643\u0627\u0631\u0648\u062a\u064a\u0646 \u0648 \u0627\u0644\u0632\u0627\u0646\u062b\u0648\u0641\u064a\u0644 . \u0643\u0645\u0627 \u062a\u062d\u062a\u0648\u064a \u0639\u0644\u0649 \u0643\u0644 \u0645\u0646 \u0627\u0644\u062d\u0645\u0636\u064a\u0646 \u0627\u0644\u0646\u0648\u0648\u064a\u064a\u0646 RNA \u0648 DNA , \u0643\u0630\u0644\u0643 \u062a\u062d\u062a\u0648\u064a \u0639\u0644\u0649 \u0631\u064a\u0628\u0648\u0633\u0648\u0645\u0627\u062a \u0623\u0635\u063a\u0631 \u0641\u064a \u0627\u0644\u062d\u062c\u0645 \u0645\u0646 \u0627\u0644\u0631\u064a\u0628\u0648\u0633\u0648\u0645\u0627\u062a \u0627\u0644\u0639\u0627\u062f\u064a\u0629 \u0648\u0643\u0630\u0644\u0643 \u064a\u0645\u0643\u0646\u0647\u0627 \u0627\u0644\u0627\u0646\u0642\u0633\u0627\u0645 \u0648\u0627\u0644\u062a\u0643\u0627\u062b\u0631 . [2] \u062a\u0646\u0634\u0623 \u0627\u0644\u0635\u0627\u0646\u0639\u0627\u062a \u0627\u0644\u064a\u062e\u0636\u0648\u0631\u064a\u0629 \u0645\u0646 \u0623\u062c\u0633\u0627\u0645 \u0635\u063a\u064a\u0631\u0629 \u063a\u064a\u0631 \u0645\u062a\u0645\u0627\u064a\u0632\u0629 \u062a\u062f\u0639\u0649 \u0637\u0644\u064a\u0639\u0629 \u0627\u0644\u0628\u0644\u0627\u0633\u062a\u064a\u062f \u062a\u0648\u062c\u062f \u0641\u064a \u0627\u0644\u0645\u0646\u0627\u0637\u0642 \u0627\u0644\u0646\u0627\u0645\u064a\u0629 \u0641\u064a \u0627\u0644\u0646\u0628\u0627\u062a\u0627\u062a \u062a\u0633\u0645\u0649 ( \u0627\u0644\u0628\u0627\u0631\u0636 ) \u0648\u062a\u0643\u0648\u0646 \u0645\u062d\u0627\u0637\u0629 \u0628\u063a\u0634\u0627\u0626\u064a\u0646 \u064a\u0634\u0643\u0644\u0627\u0646 \u063a\u0644\u0627\u0641 \u0627\u0644\u0635\u0627\u0646\u0639\u0629 .", "qas": [{"answers": [{"answer_start": 45, "text": "\u0623\u062d\u062f \u0623\u0646\u0648\u0627\u0639 \u0627\u0644\u0635\u0627\u0646\u0639\u0627\u062a \u0627\u0644\u062e\u0644\u0648\u064a\u0629 \u0627\u0644\u0645\u0648\u062c\u0648\u062f\u0629 \u0641\u064a \u062e\u0644\u0627\u064a\u0627 \u0627\u0644\u0646\u0628\u0627\u062a"}], "id": "arabic--1221865559810016654-0", "question": "\u0645\u0627 \u0647\u064a \u0627\u0644\u0635\u0627\u0646\u0639\u0627\u062a \u0627\u0644\u064a\u062e\u0636\u0648\u0631\u064a\u0629 \u061f"}]}], "title": "\u0628\u0644\u0627\u0633\u062a\u064a\u062f\u0627\u062a \u062e\u0636\u0631\u0627\u0621"}, {"paragraphs": [{"context": "\u062a\u0635\u063a\u064a\u0631 | \u062d\u0641\u0644 \u062a\u0648\u0632\u064a\u0639 \u062c\u0648\u0627\u0626\u0632 \u0627\u0644\u0623\u0648\u0633\u0643\u0627\u0631 81 \u0641\u064a 22 \u0641\u0628\u0631\u0627\u064a\u0631 \u0634\u0628\u0627\u0637 2009 \u064a\u0646\u0638\u0645 \u0639\u0627\u062f\u0629 \u062d\u0641\u0644 \u062a\u0648\u0632\u064a\u0639 \u0627\u0644\u0623\u0648\u0633\u0643\u0627\u0631 \u0633\u0646\u0648\u064a\u0627 \u0641\u064a \u0634\u0647\u0631 \u0645\u0627\u0631\u0633 \u0623\u0648 \u0641\u0628\u0631\u0627\u064a\u0631 \u0641\u064a \u0635\u0627\u0644\u0629 \u0645\u0633\u0631\u062d \u0643\u0648\u062f\u0627\u0643 \u0641\u064a \u0645\u062f\u064a\u0646\u0629 \u0644\u0648\u0633 \u0627\u0646\u062c\u0644\u0648\u0633 , \u0643\u0627\u0644\u0641\u0648\u0631\u0646\u064a\u0627 . \u0648\u064a\u0639\u062a\u0628\u0631 \u0647\u0630\u0627 \u0627\u0644\u062d\u062f\u062b \u0645\u0646 \u0627\u0644\u0623\u062d\u062f\u0627\u062b \u0627\u0644\u062a\u064a \u062a\u062d\u0636\u0649 \u0628\u062a\u063a\u0637\u064a\u0629 \u0625\u0639\u0644\u0627\u0645\u064a\u0629 \u0648\u0627\u0633\u0639\u0629 \u0648\u0645\u0634\u0627\u0631\u0643\u0629 \u0627\u0644\u0643\u062b\u064a\u0631 \u0645\u0646 \u0627\u0644\u0634\u0631\u0643\u0627\u062a \u0627\u0644\u0643\u0628\u0631\u0649 \u0627\u0644\u062a\u064a \u062a\u062d\u0627\u0648\u0644 \u0627\u0633\u062a\u062e\u062f\u0627\u0645 \u0644\u064a\u0644\u0629 \u0627\u0644\u062d\u0641\u0644 \u0644\u062a\u0631\u0648\u064a\u062c \u0645\u0646\u062a\u0648\u062c\u0627\u062a\u0647\u0627 \u0645\u0646 \u0627\u0644\u0645\u0644\u0627\u0628\u0633 \u0648\u0627\u0644\u0632\u064a\u0646\u0629 \u0648\u0641\u064a \u0628\u0639\u0636 \u0627\u0644\u0623\u062d\u064a\u0627\u0646 \u064a\u0633\u062a\u062e\u062f\u0645 \u0627\u0644\u062d\u0641\u0644 \u0644\u0644\u062a\u0639\u0628\u064a\u0631 \u0639\u0646 \u0622\u0631\u0627\u0621 \u0633\u064a\u0627\u0633\u064a\u0629 \u0645\u062b\u064a\u0631\u0629 \u0644\u0644\u062c\u062f\u0644 \u0645\u0646 \u0642\u0628\u0644 \u0627\u0644\u062d\u0627\u0626\u0632\u064a\u0646 \u0639\u0644\u0649 \u0627\u0644\u0623\u0648\u0633\u0643\u0627\u0631 . \u0645\u062b\u0644 \u0631\u0641\u0636 \u0627\u0644\u0645\u0645\u062b\u0644 \u0627\u0644\u0634\u0647\u064a\u0631 \u0645\u0627\u0631\u0644\u0648\u0646 \u0628\u0631\u0627\u0646\u062f\u0648 \u0627\u0644\u062d\u0635\u0648\u0644 \u0639\u0644\u064a \u062c\u0627\u0626\u0632\u0629 \u0623\u0641\u0636\u0644 \u0645\u0645\u062b\u0644 \u0628\u0633\u0628\u0628 \u0645\u0648\u0642\u0641 \u062d\u0643\u0648\u0645\u0629 \u0627\u0644\u0648\u0644\u0627\u064a\u0627\u062a \u0627\u0644\u0645\u062a\u062d\u062f\u0629 \u0645\u0646 \u0627\u0644\u0647\u0646\u0648\u062f \u0627\u0644\u062d\u0645\u0631 [1] . \u0648\u0623\u064a\u0636\u0627 \u0623\u062b\u0646\u0627\u0621 \u062d\u0641\u0644 \u062a\u0648\u0632\u064a\u0639 \u0627\u0644\u062c\u0648\u0627\u0626\u0632 \u0639\u0627\u0645 2003 \u062d\u064a\u0646\u0645\u0627 \u0646\u062f\u062f \u0627\u0644\u0639\u062f\u064a\u062f \u0645\u0646 \u0627\u0644\u0641\u0627\u0626\u0632\u064a\u0646 \u0628\u0627\u0644\u062d\u0631\u0628 \u0639\u0644\u0649 \u0627\u0644\u0639\u0631\u0627\u0642 \u0644\u0627\u0633\u064a\u0645\u0627 \u0627\u0644\u0645\u062e\u0631\u062c \u0645\u0627\u064a\u0643\u0644 \u0645\u0648\u0631 \u0627\u0644\u0630\u064a \u062d\u0627\u0632 \u0639\u0644\u0649 \u062c\u0627\u0626\u0632\u0629 \u0623\u0641\u0636\u0644 \u0641\u064a\u0644\u0645 \u0648\u062b\u0627\u0626\u0642\u064a [2] .", "qas": [{"answers": [{"answer_start": 124, "text": "\u0645\u0633\u0631\u062d \u0643\u0648\u062f\u0627\u0643 \u0641\u064a \u0645\u062f\u064a\u0646\u0629 \u0644\u0648\u0633 \u0627\u0646\u062c\u0644\u0648\u0633 , \u0643\u0627\u0644\u0641\u0648\u0631\u0646\u064a\u0627"}], "id": "arabic-2118227194189942188-5", "question": "\u0627\u064a\u0646 \u064a\u0642\u0627\u0645 \u062d\u0641\u0644 \u062a\u0648\u0632\u064a\u0639 \u062c\u0648\u0627\u0626\u0632 \u0627\u0644\u0623\u0648\u0633\u0643\u0627\u0631 \u0643\u0644 \u0639\u0627\u0645 \u061f"}]}], "title": "\u062c\u0627\u0626\u0632\u0629 \u0627\u0644\u0623\u0648\u0633\u0643\u0627\u0631"}, {"paragraphs": [{"context": "\u064a\u0642\u0639 \u0627\u0644\u0646\u0647\u0631 \u0627\u0644\u0623\u062d\u0645\u0631 \u0641\u064a \u0634\u0631\u0642 \u0623\u0646\u0642\u0631\u0629 \u0628\u0637\u0648\u0644 1355 \u0643\u0644\u064a\u0648 \u0645\u062a\u0631 \u0641\u064a \u0627\u0644\u0623\u0631\u0627\u0636\u064a \u0627\u0644\u062a\u0631\u0643\u064a\u0629 \u060c \u0623\u0645\u0627 \u0646\u0647\u0631 \u0633\u0642\u0627\u0631\u064a\u0627 \u0641\u0647\u0648 \u0641\u064a \u063a\u0631\u0628 \u0627\u0644\u0645\u062f\u064a\u0646\u0629 \u060c \u0648\u0647\u0645\u0627 \u0645\u0646 \u0645\u0635\u0627\u062f\u0631 \u0627\u0644\u0645\u064a\u0627\u0647 \u0627\u0644\u0639\u0630\u0628\u0647 \u0644\u0644\u0645\u062f\u064a\u0646\u0647 . \u064a\u0645\u0631 \u0646\u0647\u0631 \u0627\u0644\u062a\u0634\u0627\u064a ( \u062a\u0634\u0627\u064a \u0623\u0646\u0642\u0631\u0629 ) \u0623\u062d\u062f \u0623\u0641\u0631\u0639 \u0646\u0647\u0631 \u0633\u0642\u0627\u0631\u064a\u0627 \u0645\u0646 \u0645\u0631\u0643\u0632 \u0627\u0644\u0645\u062f\u064a\u0646\u0629 . \u0648\u064a\u0648\u062c\u062f \u0641\u064a \u062c\u0646\u0648\u0628 \u0627\u0644\u0645\u062d\u0627\u0641\u0638\u0629 \u062b\u0627\u0646\u064a \u0623\u0643\u0628\u0631 \u0628\u062d\u064a\u0631\u0629 \u0641\u064a \u062a\u0631\u0643\u064a\u0627 \u0628\u0645\u0633\u0627\u062d\u0629 1300 \u0643\u064a\u0644\u0648 \u0645\u062a\u0631 \u0645\u0631\u0628\u0639 \u060c \u0648\u062a\u0628\u0644\u063a \u0646\u0633\u0628\u0629 \u0627\u0644\u0645\u0644\u0648\u062d\u0629 \u0641\u064a\u0647\u0627 32 , 4 % \u0648\u062a\u0639\u062a\u0628\u0631 \u062b\u0627\u0646\u064a \u0623\u0643\u0628\u0631 \u0628\u062d\u064a\u0631\u0629 \u0645\u0627\u0644\u062d\u0629 \u0641\u064a \u0627\u0644\u0639\u0627\u0644\u0645 . [32] \u0628\u0627\u0644\u0625\u0636\u0627\u0641\u0629 \u0625\u0644\u0649 \u0648\u062c\u0648\u062f \u062d\u0648\u0636 \u0645\u063a\u0644\u0642 \u0641\u064a \u0647\u0630\u0647 \u0627\u0644\u0628\u062d\u064a\u0631\u0629 \u060c \u0648\u064a\u0639\u062a\u0628\u0631 \u0647\u0630\u0627 \u0627\u0644\u062d\u0648\u0636 \u0623\u0643\u0628\u0631 \u062d\u0648\u0636 \u0645\u063a\u0644\u0642 \u0641\u064a \u062a\u0631\u0643\u064a\u0627 .", "qas": [{"answers": [{"answer_start": 267, "text": "1300 \u0643\u064a\u0644\u0648 \u0645\u062a\u0631 \u0645\u0631\u0628\u0639"}], "id": "arabic-7853613667980682506-20", "question": "\u0645\u0627\u0647\u0649 \u0645\u0633\u0627\u062d\u0629 \u0625\u0642\u0644\u064a\u0645 \u0623\u0646\u0642\u0631\u0629 \u061f"}]}], "title": "\u0623\u0646\u0642\u0631\u0629"}, {"paragraphs": [{"context": "\u0627\u0644\u0645\u0635\u0627\u0631\u0639\u0629 \u0627\u0644\u064a\u0648\u0646\u0627\u0646\u064a\u0629 \u0627\u0644\u0631\u0648\u0645\u0627\u0646\u064a\u0629 ( \u0623\u0648 \u0627\u0644\u0625\u063a\u0631\u064a\u0642\u064a\u0629 \u0627\u0644\u0631\u0648\u0645\u0627\u0646\u064a\u0629 ( Graeco - Roman ) \u0647\u064a \u0646\u0648\u0639 \u0645\u0646 \u0627\u0644\u0645\u0635\u0627\u0631\u0639\u0629 \u0627\u0644\u062a\u064a \u064a\u0645\u0627\u0631\u0633\u0647\u0627 \u0627\u0644\u0646\u0627\u0633 \u0641\u064a \u0623\u0646\u062d\u0627\u0621 \u0627\u0644\u0639\u0627\u0644\u0645 . \u0648\u062f\u062e\u0644\u062a \u0641\u064a \u0627\u0644\u0645\u0646\u0627\u0641\u0633\u0627\u062a \u0641\u064a \u0623\u0648\u0644 \u0645\u0647\u0631\u062c\u0627\u0646 \u062d\u062f\u064a\u062b \u0644\u0644\u0623\u0644\u0639\u0627\u0628 \u0627\u0644\u0623\u0648\u0644\u0645\u0628\u064a\u0629 \u0633\u0646\u0629 1896 \u060c \u0648\u0643\u0627\u0646\u062a \u0625\u062d\u062f\u0649 \u0627\u0644\u0645\u0633\u0627\u0628\u0642\u0627\u062a \u0641\u064a \u0643\u0644 \u0645\u0646\u0627\u0641\u0633\u0627\u062a \u0627\u0644\u0623\u0644\u0639\u0627\u0628 \u0627\u0644\u0623\u0648\u0644\u0645\u0628\u064a\u0629 \u0645\u0646\u0630 \u0633\u0646\u0629 1908 . [1] \u0648\u064a\u062d\u0635\u0644 \u0627\u0644\u0645\u0635\u0627\u0631\u0639 \u0639\u0644\u0649 \u0646\u0642\u0627\u0637 \u0628\u062d\u0633\u0628 \u0623\u062f\u0627\u0626\u0647 \u0641\u064a \u062b\u0644\u0627\u062b \u062c\u0648\u0644\u0627\u062a \u0645\u0642\u0633\u0645\u0629 \u0625\u0644\u0649 \u062f\u0642\u064a\u0642\u062a\u064a\u0646 \u0642\u062f \u062a\u0646\u0642\u0636\u064a \u0645\u0628\u0643\u0631\u0627 \u0625\u0630\u0627 \u0645\u0627 \u062d\u062f\u062b \u0633\u0642\u0648\u0637 \u062a\u062b\u0628\u064a\u062a . \u0648\u064a\u0645\u0646\u0639 \u0641\u064a \u0647\u0630\u0627 \u0627\u0644\u0646\u0648\u0639 \u0645\u0646 \u0627\u0644\u0645\u0635\u0627\u0631\u0639\u0629 \u0627\u0644\u0625\u0645\u0633\u0627\u0643 \u062a\u062d\u062a \u0627\u0644\u062e\u0635\u0631 \u0648\u0647\u0630\u0627 \u0647\u0648 \u0627\u0644\u0641\u064a\u0635\u0644 \u0628\u064a\u0646\u0647\u0627 \u0648\u0628\u064a\u0646 \u0627\u0644\u0645\u0635\u0627\u0631\u0639\u0629 \u0627\u0644\u062d\u0631\u0629 \u060c \u0648\u0647\u064a \u0634\u0643\u0644 \u0622\u062e\u0631 \u0645\u0646 \u0627\u0644\u0645\u0635\u0627\u0631\u0639\u0629 \u0641\u064a \u0627\u0644\u0623\u0644\u0639\u0627\u0628 \u0627\u0644\u0623\u0648\u0644\u0645\u0628\u064a\u0629 . \u0648\u0647\u0630\u0627 \u0627\u0644\u062a\u0642\u064a\u064a\u062f \u0623\u0633\u0641\u0631 \u0639\u0646 \u0627\u0644\u062a\u0623\u0643\u064a\u062f \u0639\u0644\u0649 \u0627\u0644\u0631\u0645\u064a\u0627\u062a \u0644\u0623\u0646 \u0627\u0644\u0645\u0635\u0627\u0631\u0639 \u0644\u0627 \u064a\u0633\u062a\u0637\u064a\u0639 \u0627\u0633\u062a\u062e\u062f\u0627\u0645 \u0627\u0644\u0639\u062b\u0631\u0627\u062b \u0641\u064a \u0625\u064a\u0642\u0627\u0639 \u0627\u0644\u062e\u0635\u0645 \u0639\u0644\u0649 \u0627\u0644\u0623\u0631\u0636 \u0623\u0648 \u062a\u062c\u0646\u0628 \u0631\u0645\u064a\u0647 \u0628\u0644\u0643\u0645\u0629 \u062e\u0637\u0627\u0641\u064a\u0629 \u0623\u0648 \u0628\u0627\u0644\u0642\u0628\u0636 \u0639\u0644\u0649 \u0633\u0627\u0642\u064a \u0627\u0644\u0645\u0646\u0627\u0641\u0633 .", "qas": [{"answers": [{"answer_start": 76, "text": "\u0646\u0648\u0639 \u0645\u0646 \u0627\u0644\u0645\u0635\u0627\u0631\u0639\u0629 \u0627\u0644\u062a\u064a \u064a\u0645\u0627\u0631\u0633\u0647\u0627 \u0627\u0644\u0646\u0627\u0633 \u0641\u064a \u0623\u0646\u062d\u0627\u0621 \u0627\u0644\u0639\u0627\u0644\u0645"}], "id": "arabic-5744968880667818255-0", "question": "\u0645\u0627 \u0647\u064a \u0627\u0644\u0645\u0635\u0627\u0631\u0639\u0629 \u0627\u0644\u0631\u0648\u0645\u0627\u0646\u064a\u0629 \u061f"}]}], "title": "\u0627\u0644\u0645\u0635\u0627\u0631\u0639\u0629 \u0627\u0644\u064a\u0648\u0646\u0627\u0646\u064a\u0629 \u0627\u0644\u0631\u0648\u0645\u0627\u0646\u064a\u0629"}, {"paragraphs": [{"context": "\u0639\u0647\u062f \u0627\u0644\u0623\u0645\u0627\u0646 \u0647\u0648 \u0648\u062b\u064a\u0642\u0629 \u0623\u0633\u0627\u0633\u064a\u0629 \u0623\u0639\u0644\u0646\u0647\u0627 \u064a\u0648\u0645 9 \u0633\u0628\u062a\u0645\u0628\u0631 1857 \u0645\u062d\u0645\u062f \u0628\u0627\u064a \u060c \u0648\u0647\u064a \u0623\u0648\u0644 \u0646\u0635 \u064a\u0645\u0646\u062d \u0627\u0644\u0633\u0643\u0627\u0646 \u0627\u0644\u062a\u0648\u0646\u0633\u064a\u064a\u0646 \u062d\u0642\u0648\u0642\u0647\u0645 \u0627\u0644\u0623\u0633\u0627\u0633\u064a\u0629 \u0641\u064a \u0627\u0644\u0623\u0645\u0646 \u0639\u0644\u0649 \u0623\u0631\u0648\u0627\u062d\u0647\u0645 \u0648\u0623\u0645\u0644\u0627\u0643\u0647\u0645 \u0648\u0623\u0639\u0631\u0627\u0636\u0647\u0645 .", "qas": [{"answers": [{"answer_start": 40, "text": "\u0633\u0628\u062a\u0645\u0628\u0631 1857"}], "id": "arabic-4142293070477743043-0", "question": "\u0645\u062a\u0649 \u0643\u0627\u0646 \u0639\u0647\u062f \u0627\u0644\u0623\u0645\u0627\u0646 \u0641\u064a \u062a\u0648\u0646\u0633 \u061f"}]}], "title": "\u0639\u0647\u062f \u0627\u0644\u0623\u0645\u0627\u0646"}, {"paragraphs": [{"context": "\u062d\u062f\u0648\u062f \u0627\u0644\u0623\u0648\u0631\u0648\u063a\u0648\u0627\u064a \u0627\u0644\u0628\u0631\u064a\u0629 \u0627\u0644\u0648\u062d\u064a\u062f\u0629 \u0647\u064a \u0645\u0639 \u0631\u064a\u0648 \u063a\u0631\u0627\u0646\u062f\u064a \u062f\u0648 \u0633\u0648\u0644 \u0641\u064a \u0627\u0644\u0628\u0631\u0627\u0632\u064a\u0644 \u0648\u062a\u0642\u0639 \u0625\u0644\u0649 \u0627\u0644\u0634\u0645\u0627\u0644 . \u064a\u062d\u062f\u0647\u0627 \u0645\u0646 \u0627\u0644\u063a\u0631\u0628 \u0646\u0647\u0631 \u0623\u0648\u0631\u0648\u063a\u0648\u0627\u064a \u0648\u0645\u0646 \u0627\u0644\u062c\u0646\u0648\u0628 \u0627\u0644\u063a\u0631\u0628\u064a \u062e\u0648\u0631 \u0631\u064a\u0648 \u062f\u064a \u0644\u0627 \u0628\u0644\u0627\u062a\u0627 \u060c \u062d\u064a\u062b \u062a\u0642\u0639 \u0627\u0644\u0623\u0631\u062c\u0646\u062a\u064a\u0646 \u0639\u0644\u0649 \u0627\u0644\u0636\u0641\u0629 \u0627\u0644\u0623\u062e\u0631\u0649 \u0645\u0646 \u0647\u0630\u0647 \u0627\u0644\u0645\u0633\u0637\u062d\u0627\u062a \u0627\u0644\u0645\u0627\u0626\u064a\u0629 \u060c \u0628\u064a\u0646\u0645\u0627 \u062a\u0637\u0644 \u0641\u064a \u0627\u0644\u062c\u0646\u0648\u0628 \u0627\u0644\u0634\u0631\u0642\u064a \u0639\u0644\u0649 \u0627\u0644\u0645\u062d\u064a\u0637 \u0627\u0644\u0623\u0637\u0644\u0633\u064a . \u062a\u0628\u0644\u063a \u0645\u0633\u0627\u062d\u0629 \u0627\u0644\u0623\u0648\u0631\u0648\u063a\u0648\u0627\u064a \u062d\u0648\u0627\u0644\u064a 176 , 000 \u0643\u0645 2 \u0648\u0647\u064a \u062b\u0627\u0646\u064a \u0623\u0635\u063a\u0631 \u062f\u0648\u0644\u0629 \u0641\u064a \u0623\u0645\u0631\u064a\u0643\u0627 \u0627\u0644\u062c\u0646\u0648\u0628\u064a\u0629 \u0628\u0639\u062f \u0633\u0648\u0631\u064a\u0646\u0627\u0645 .", "qas": [{"answers": [{"answer_start": 290, "text": "176 , 000 \u0643\u0645 2"}], "id": "arabic-6190878268803873150-1", "question": "\u0645\u0627\u0647\u0649 \u0645\u0633\u0627\u062d\u0629 \u0623\u0648\u0631\u0648\u063a\u0648\u0627\u064a \u061f"}]}], "title": "\u0627\u0644\u0623\u0648\u0631\u0648\u063a\u0648\u0627\u064a"}, {"paragraphs": [{"context": "\u0627\u0644\u0641\u0631\u062f\u0648\u0633 \u0627\u0644\u0645\u0641\u0642\u0648\u062f ( \u0628\u0627\u0644\u0625\u0646\u062c\u0644\u064a\u0632\u064a\u0629 : Paradise Lost ) \u0645\u0644\u062d\u0645\u0629 \u0634\u0639\u0631\u064a\u0629 \u0644\u0644\u0643\u0627\u062a\u0628 \u0627\u0644\u0625\u0646\u0643\u0644\u064a\u0632\u064a \u062c\u0648\u0646 \u0645\u0644\u062a\u0648\u0646 \u0643\u062a\u0628\u0647\u0627 \u0641\u064a \u0639\u0627\u0645 1667 . \u0641\u064a \u0639\u0634\u0631 \u0643\u062a\u0628 \u0648\u062a\u0628\u0639\u0647\u0627 \u0627\u0644\u0637\u0628\u0639\u0629 \u0627\u0644\u062b\u0627\u0646\u064a\u0629 \u0639\u0627\u0645 1674 \u062d\u064a\u062b \u0627\u0639\u064a\u062f \u062a\u0642\u0633\u064a\u0645\u0647\u0627 \u0641\u064a \u0627\u062b\u0646\u062a\u0649 \u0639\u0634\u0631 \u0643\u062a\u0627\u0628\u0627 ( \u0628\u0637\u0631\u064a\u0642\u0629 \u062a\u0642\u0633\u064a\u0645 \u0625\u0646\u064a\u0627\u0630\u0629 \u0641\u064a\u0631\u062c\u064a\u0644 ) \u0645\u0639 \u0628\u0639\u0636 \u0627\u0644\u062a\u0646\u0642\u064a\u062d\u0627\u062a \u0627\u0644\u0628\u0633\u064a\u0637\u0629 \u0648\u0627\u0644\u0645\u0644\u0627\u062d\u0638\u0629 \u0639\u0644\u0649 \u0637\u0631\u064a\u0642\u0629 \u0646\u0638\u0645 \u0627\u0644\u0634\u0639\u0631 . \u0648\u0647\u0630\u0647 \u0627\u0644\u0643\u062a\u0628 \u062a\u062a\u0641\u0627\u0648\u062a \u0641\u064a \u0637\u0648\u0644\u0647\u0627 \u0641\u0627\u0637\u0648\u0644\u0647\u0627 \u0627\u0644\u0643\u062a\u0627\u0628 \u0627\u0644\u062a\u0627\u0633\u0639 \u0648\u0627\u0644\u0630\u064a \u064a\u062a\u0643\u0648\u0646 \u0645\u0646 1189 \u0633\u0637\u0631\u0627 \u060c \u0648\u0627\u0642\u0635\u0631\u0647\u0627 \u0627\u0644\u0643\u062a\u0627\u0628 \u0627\u0644\u0633\u0627\u0628\u0639 \u0648\u0627\u0644\u0645\u0643\u0648\u0646 \u0645\u0646 640 \u0633\u0637\u0631\u0627 \u0648 \u0643\u0644 \u0643\u062a\u0627\u0628 \u0645\u0633\u0628\u0648\u0642 \u0628\u062e\u0644\u0627\u0635\u0629 \u0628\u0639\u0646\u0648\u0627\u0646 ( \u0627\u0644\u062d\u062c\u0629 ) . \u064a\u062f\u0648\u0631 \u0645\u0648\u0636\u0648\u0639\u0647\u0627 \u0627\u0644\u0631\u0626\u064a\u0633\u064a \u062d\u0648\u0644 \u0647\u0628\u0648\u0637 \u0627\u0644\u0625\u0646\u0633\u0627\u0646 \u0645\u0646 \u0627\u0644\u062c\u0646\u0629 \u0625\u0644\u0649 \u0627\u0644\u0623\u0631\u0636 \u060c \u0648\u062d\u0648\u0644 \u0622\u062f\u0645 \u0648\u062d\u0648\u0627\u0621 \u0648\u0625\u063a\u0631\u0627\u0621 \u0625\u0628\u0644\u064a\u0633 \u0644\u0647\u0645 \u0648\u062d\u0648\u0644 \u062c\u0646\u0627\u062a \u0639\u062f\u0646 \u0645\u062a\u0623\u062b\u0631 \u0628\u0627\u0644\u0631\u0648\u0627\u064a\u0627\u062a \u0627\u0644\u062f\u064a\u0646\u064a\u0629 . \u0648\u062a\u0642\u0648\u0645 \u0627\u0644\u0642\u0635\u064a\u062f\u0629 \u0628\u0645\u0643\u0627\u0641\u062d\u0629 \u0627\u0644\u0639\u062f\u064a\u062f \u0645\u0646 \u0627\u0644\u0642\u0636\u0627\u064a\u0627 \u0627\u0644\u0644\u0627\u0647\u0648\u062a\u064a\u0629 \u0627\u0644\u0635\u0639\u0628\u0629 \u0648\u0645\u0646\u0647\u0627 \u0627\u0644\u0645\u0635\u064a\u0631 \u060c \u0627\u0644\u0627\u0642\u062f\u0627\u0631 \u0648\u0627\u0644\u062b\u0627\u0644\u0648\u062b . \u0648\u0642\u062f \u0642\u0627\u0645 \u0645\u064a\u0644\u062a\u0648\u0646 \u0628\u062f\u0645\u062c \u0627\u0644\u0648\u062b\u0646\u064a\u0629 \u0645\u0639 \u0627\u0644\u0625\u0634\u0627\u0631\u0627\u062a \u0627\u0644\u064a\u0648\u0646\u0627\u0646\u064a\u0629 \u0648\u0627\u0644\u0643\u0644\u0627\u0633\u064a\u0643\u064a\u0629 \u0645\u0646 \u062e\u0644\u0627\u0644 \u0647\u0630\u0647 \u0627\u0644\u0642\u0635\u0629 \u060c \u0648\u0647\u0648 \u0645\u0646 \u0627\u0634\u062f \u0627\u0644\u0645\u0639\u062c\u0628\u064a\u0646 \u0628\u0627\u0644\u0643\u0644\u0627\u0633\u064a\u0643\u064a\u0646 \u0648\u0644\u0643\u0646\u0647 \u0639\u0632\u0645 \u0645\u0646 \u062e\u0644\u0627\u0644 \u0647\u0630\u0647 \u0627\u0644\u0642\u0635\u0629 \u0627\u0646 \u064a\u0639\u0645\u0644 \u0639\u0644\u0649 \u0627\u0641\u0627\u0642\u062a\u0647\u0645 \u0645\u0645\u0627 \u0647\u0645 \u0641\u064a\u0647 . \u0645\u0646 \u0623\u0634\u0647\u0631 \u0627\u0644\u062a\u0631\u062c\u0645\u0627\u062a \u0625\u0644\u0649 \u0627\u0644\u063a\u0629 \u0627\u0644\u0639\u0631\u0628\u064a\u0629 \u0647\u064a \u062a\u0631\u062c\u0645\u0629 \u0627\u0644\u062f\u0643\u062a\u0648\u0631 \u0645\u062d\u0645\u062f \u0639\u0646\u0627\u0646\u064a .", "qas": [{"answers": [{"answer_start": 169, "text": "\u0627\u062b\u0646\u062a\u0649 \u0639\u0634\u0631 \u0643\u062a\u0627\u0628\u0627"}], "id": "arabic-3533294621085407152-0", "question": "\u0643\u0645 \u0639\u062f\u062f \u0627\u0628\u064a\u0627\u062a \u0642\u0635\u064a\u062f\u0629 \u0627\u0644\u0641\u0631\u062f\u0648\u0633 \u0627\u0644\u0645\u0641\u0642\u0648\u062f \u061f"}]}], "title": "\u0627\u0644\u0641\u0631\u062f\u0648\u0633 \u0627\u0644\u0645\u0641\u0642\u0648\u062f"}, {"paragraphs": [{"context": "\u0634\u0631\u0644\u0648\u0643 \u0647\u0648\u0644\u0645\u0632 ( \u0628\u0627\u0644\u0625\u0646\u062c\u0644\u064a\u0632\u064a\u0629 : Sherlock Holmes ) \u0634\u062e\u0635\u064a\u0629 \u062e\u064a\u0627\u0644\u064a\u0629 \u0644\u0645\u062d\u0642\u0642 \u0645\u0646 \u0623\u0648\u0627\u062e\u0631 \u0627\u0644\u0642\u0631\u0646 \u0627\u0644\u062a\u0627\u0633\u0639 \u0639\u0634\u0631 \u0648\u0623\u0648\u0627\u0626\u0644 \u0627\u0644\u0642\u0631\u0646 \u0627\u0644\u0639\u0634\u0631\u064a\u0646 \u0627\u0628\u062a\u0643\u0631\u0647\u0627 \u0627\u0644\u0643\u0627\u062a\u0628 \u0648\u0627\u0644\u0637\u0628\u064a\u0628 \u0627\u0644\u0625\u0633\u0643\u062a\u0644\u0646\u062f\u064a \u0633\u064a\u0631 \u0622\u0631\u062b\u0631 \u0643\u0648\u0646\u0627\u0646 \u062f\u0648\u064a\u0644 . \u064a\u0639\u0631\u0641 \u0647\u0648\u0644\u0645\u0632 \u0646\u0641\u0633\u0647 \u0639\u0644\u0649 \u0623\u0646\u0647 \" \u0645\u062d\u0642\u0642 \u0627\u0633\u062a\u0634\u0627\u0631\u064a \" \u064a\u062a\u062e\u0630 \u0645\u0646 \u0645\u062f\u064a\u0646\u0629 \u0644\u0646\u062f\u0646 \u0645\u0642\u0631\u0627 \u0644\u0647 \u060c \u0648\u064a\u0633\u0627\u0639\u062f \u0631\u062c\u0627\u0644 \u0627\u0644\u0634\u0631\u0637\u0629 \u0648\u0627\u0644\u0645\u062d\u0642\u0642\u064a\u0646 \u0639\u0646\u062f\u0645\u0627 \u0644\u0627 \u064a\u062c\u062f\u0648\u0646 \u062d\u0644\u0648\u0644\u0627 \u0644\u0644\u062c\u0631\u0627\u0626\u0645 \u0627\u0644\u062a\u064a \u062a\u0648\u0627\u062c\u0647\u0647\u0645 . \u0627\u0634\u062a\u0647\u0631 \u0647\u0648\u0644\u0645\u0632 \u0628\u0645\u0647\u0627\u0631\u062a\u0647 \u0641\u064a \u0627\u0633\u062a\u062e\u062f\u0627\u0645 \u0627\u0644\u062a\u0641\u0643\u064a\u0631 \u0627\u0644\u0645\u0646\u0637\u0642\u064a \u060c \u0648\u0642\u062f\u0631\u062a\u0647 \u0639\u0644\u0649 \u0627\u0644\u062a\u0646\u0643\u0631 \u0648\u0627\u0644\u062a\u0645\u0648\u064a\u0647 \u060c \u0625\u0636\u0627\u0641\u0629 \u0625\u0644\u0649 \u0627\u0633\u062a\u062e\u062f\u0627\u0645 \u0645\u0639\u0644\u0648\u0645\u0627\u062a\u0647 \u0641\u064a \u0645\u062c\u0627\u0644 \u0627\u0644\u0637\u0628 \u0627\u0644\u0634\u0631\u0639\u064a \u0644\u062d\u0644 \u0623\u0639\u0642\u062f \u0627\u0644\u0642\u0636\u0627\u064a\u0627 . \u062a\u0639\u062f \u0634\u062e\u0635\u064a\u0629 \u0634\u0631\u0644\u0648\u0643 \u0647\u0648\u0644\u0645\u0632 \u0623\u0634\u0647\u0631 \u0634\u062e\u0635\u064a\u0629 \u0644\u0645\u062d\u0642\u0642 \u062e\u064a\u0627\u0644\u064a \u0639\u0644\u0649 \u0627\u0644\u0625\u0637\u0644\u0627\u0642 .", "qas": [{"answers": [{"answer_start": 46, "text": "\u0634\u062e\u0635\u064a\u0629 \u062e\u064a\u0627\u0644\u064a\u0629 \u0644\u0645\u062d\u0642\u0642 \u0645\u0646 \u0623\u0648\u0627\u062e\u0631 \u0627\u0644\u0642\u0631\u0646 \u0627\u0644\u062a\u0627\u0633\u0639 \u0639\u0634\u0631 \u0648\u0623\u0648\u0627\u0626\u0644 \u0627\u0644\u0642\u0631\u0646 \u0627\u0644\u0639\u0634\u0631\u064a\u0646"}], "id": "arabic-723572922308960324-0", "question": "\u0645\u0646 \u0647\u0648 \u0634\u0631\u0644\u0648\u0643 \u0647\u0648\u0644\u0645\u0632 \u061f"}]}], "title": "\u0634\u0631\u0644\u0648\u0643 \u0647\u0648\u0644\u0645\u0632"}, {"paragraphs": [{"context": "\u0632\u0647\u0631\u0627\u0621 \u0643\u0627\u0638\u0645\u064a \u0623\u0648 \u0632\u0647\u0631\u0629 \u0643\u0627\u0638\u0645\u064a[ 1][ 2] ( \u0628\u0627\u0644\u0641\u0627\u0631\u0633\u064a\u0629 : \u0632\u0647\u0631\u0627 \u0643\u0627\u0638\u0645 \u0627\u062d\u0645\u062f\u0622\u0628\u0627\u062f ) ( 1948 - 11 \u064a\u0648\u0644\u064a\u0648 \u060c 2003 ) \u0647\u064a \u0645\u0635\u0648\u0631\u0629 \u0625\u064a\u0631\u0627\u0646\u064a\u0629 \u0643\u0646\u062f\u064a\u0629 \u0630\u0627\u062a \u0623\u0639\u0645\u0627\u0644 \u062d\u0631\u0629 \u0623\u062b\u0627\u0631 \u0645\u0648\u0636\u0648\u0639 \u0642\u062a\u0644\u0647\u0627 \u062c\u062f\u0644\u0627 \u0643\u0628\u064a\u0631\u0627 \u060c \u0641\u0642\u062f \u0630\u0647\u0628\u062a \u0627\u0644\u062d\u0643\u0648\u0645\u0629 \u0627\u0644\u0625\u064a\u0631\u0627\u0646\u064a\u0629 \u0625\u0644\u0649 \u0623\u0646 \u0648\u0641\u0627\u062a\u0647\u0627 \u0643\u0627\u0646\u062a \u0639\u0631\u0636\u064a\u0629 \u0648\u0646\u062a\u064a\u062c\u0629 \u0644\u0646\u0632\u064a\u0641 \u062f\u0645\u0627\u063a\u064a \u0646\u062a\u062c \u0639\u0646 \u0636\u0631\u0628 \u0639\u0644\u0649 \u0627\u0644\u0631\u0623\u0633 \u060c \u0628\u064a\u0646\u0645\u0627 \u0630\u0647\u0628 \u0639\u0627\u0626\u0644\u062a\u0647\u0627 \u0648\u0627\u0644\u0645\u062d\u0627\u0645\u0648\u0646 \u0648\u0643\u0646\u062f\u0627 \u0625\u0644\u0649 \u0623\u0646\u0647\u0627 \u0642\u062a\u0644\u062a \u0645\u0646 \u0642\u0628\u0644 \u0645\u0633\u0624\u0648\u0644\u064a \u0645\u062e\u0627\u0628\u0631\u0627\u062a \u0625\u064a\u0631\u0627\u0646\u064a\u064a\u0646 \u0628\u0634\u0643\u0644 \u0645\u062a\u0639\u0645\u062f .", "qas": [{"answers": [{"answer_start": 89, "text": "2003"}], "id": "arabic-2465421039520037383-0", "question": "\u0641\u064a \u0623\u064a \u0639\u0627\u0645 \u062a\u0648\u0641\u064a\u062a \u0627\u0644\u0645\u0635\u0648\u0631\u0629 \u0627\u0644\u0625\u064a\u0631\u0627\u0646\u064a\u0629 \u0627\u0644\u0643\u0646\u062f\u064a\u0629 \u0632\u0647\u0631\u0627\u0621 \u0643\u0627\u0638\u0645\u064a \u061f"}]}], "title": "\u0632\u0647\u0631\u0627\u0621 \u0643\u0627\u0638\u0645\u064a"}, {"paragraphs": [{"context": "\u064a\u0639\u0648\u062f \u062a\u0627\u0631\u064a\u062e \u0646\u0633\u062e \u0648\u064a\u0646\u062f\u0648\u0632 \u0625\u0644\u0649 \u0633\u0628\u062a\u0645\u0628\u0631 1981 \u060c \u0639\u0646\u062f\u0645\u0627 \u0635\u0645\u0645 \u062a\u0634\u064a\u0633 \u0628\u064a\u0634\u0648\u0628 \u0623\u0648\u0644 \u0646\u0645\u0648\u0630\u062c \u0644\u062c\u0647\u0627\u0632 \u0625\u0644\u0643\u062a\u0631\u0648\u0646\u064a \u0648\u0628\u062f\u0621 \u0645\u0634\u0631\u0648\u0639 \" \u0645\u062f\u064a\u0631 \u0627\u0644\u0648\u0627\u062c\u0647\u0629 \" \u0648\u062a\u0645 \u0627\u0644\u0625\u0639\u0644\u0627\u0646 \u0639\u0646\u0647 \u0641\u064a \u0646\u0648\u0641\u0645\u0628\u0631 1983 \u0628\u0639\u062f \u0623\u0628\u0644 \u0644\u064a\u0632\u0627 \u0648\u0644\u0643\u0646 \u0642\u0628\u0644 \u0645\u0627\u0643\u0646\u062a\u0648\u0634 \u062a\u062d\u062a \u0627\u0633\u0645 \" \u0648\u064a\u0646\u062f\u0648\u0632 \" \u060c \u0648\u0644\u0643\u0646 \u0648\u064a\u0646\u062f\u0648\u0632 1 . 0 \u0644\u0645 \u064a\u0635\u062f\u0631 \u062d\u062a\u0649 \u0646\u0648\u0641\u0645\u0628\u0631 1985 . [2] \u0648\u0643\u0627\u0646 \u0648\u064a\u0646\u062f\u0648\u0632 1 . 0 \u064a\u0641\u062a\u0642\u062f \u0644\u0644\u062a\u0645\u064a\u0632 \u0641\u064a \u0627\u0644\u0623\u062f\u0627\u0621 \u0627\u0644\u0648\u0638\u064a\u0641\u064a \u060c \u0648\u0642\u062f \u062d\u0642\u0642 \u0634\u0639\u0628\u064a\u0629 \u0642\u0644\u064a\u0644\u0629 \u0645\u0642\u0627\u0631\u0646\u0629 \u0628\u0646\u0638\u0627\u0645 \u062a\u0634\u063a\u064a\u0644 \u0623\u0628\u0644 . \u0644\u0645 \u064a\u0643\u0646 \u0648\u064a\u0646\u062f\u0648\u0632 1 . 0 \u0646\u0638\u0627\u0645 \u062a\u0634\u063a\u064a\u0644 \u0645\u0643\u062a\u0645\u0644 \u0646\u0633\u0628\u064a\u0627 \u0625\u0646\u0645\u0627 \u0643\u0627\u0646 \u0625\u0645\u062a\u062f\u0627\u062f \u0644\u0645\u0627\u064a\u0643\u0631\u0648\u0633\u0648\u0641\u062a \u062f\u0648\u0633 . \u0642\u0634\u0631\u0629 \u0648\u064a\u0646\u062f\u0648\u0632 1 . 0 \u0643\u0627\u0646\u062a \u0645\u0639\u0631\u0648\u0641\u0629 \u0628\u0625\u0633\u0645 \u0623\u0645 \u0625\u0633 \u062f\u0648\u0633 \u0628\u0627\u0644\u0625\u0646\u062c\u0644\u064a\u0632\u064a ( ms DOS ) \u0627\u0644\u062a\u0646\u0641\u064a\u0630\u064a\u0629 . \u0643\u0627\u0646 \u0627\u0644\u0646\u0638\u0627\u0645 \u0645\u0632\u0648\u062f\u0627 \u0628\u0628\u0631\u0627\u0645\u062c \u0623\u062e\u0631\u0649 \u0645\u062b\u0644 : \u0627\u0644\u062d\u0627\u0633\u0628\u0629 \u060c \u0627\u0644\u062a\u0642\u0648\u064a\u0645 \u060c \u0645\u0644\u0641 \u0628\u0637\u0627\u0642\u0629 \u060c \u0639\u0627\u0631\u0636 Clipboard \u060c \u0627\u0644\u0633\u0627\u0639\u0629 \u060c \u0644\u0648\u062d\u0629 \u0627\u0644\u062a\u062d\u0643\u0645 \u060c \u0627\u0644\u0645\u0641\u0643\u0631\u0629 \u060c \u0627\u0644\u0631\u0633\u0627\u0645 \u060c \u0637\u0631\u0641\u064a\u0629 \u0648\u0627\u0644\u0643\u0627\u062a\u0628 . \u0648\u064a\u0646\u062f\u0648\u0632 1 . 0 \u0644\u0645 \u064a\u0643\u0646 \u0641\u064a\u0647 \u062e\u0627\u0635\u064a\u0629 \u062a\u062f\u0627\u062e\u0644 \u0627\u0644\u0646\u0648\u0627\u0641\u0630 \u0648\u0628\u062f\u0644\u0627 \u0639\u0646 \u0630\u0644\u0643 \u0643\u0627\u0646\u062a \u0627\u0644\u0646\u0648\u0627\u0641\u0630 \u0645\u062a\u062c\u0627\u0648\u0631\u0629 \u0641\u0642\u0637 . \u0645\u0631\u0628\u0639\u0627\u062a \u0627\u0644\u062d\u0648\u0627\u0631 \u062a\u0633\u062a\u0637\u064a\u0639 \u0627\u0644\u0638\u0647\u0648\u0631 \u0641\u0648\u0642 \u0627\u0644\u0646\u0648\u0627\u0641\u0630 \u0627\u0644\u0623\u062e\u0631\u0649 . \u0623\u0637\u0644\u0642\u062a \u0645\u0627\u064a\u0643\u0631\u0648\u0633\u0648\u0641\u062a \u0648\u064a\u0646\u062f\u0648\u0632 \u0627\u0644\u0625\u0635\u062f\u0627\u0631 2 . 0 \u0641\u064a \u062f\u064a\u0633\u0645\u0628\u0631 1987 \u060c \u0648\u0641\u064a\u0647 \u0627\u0644\u0639\u062f\u064a\u062f \u0645\u0646 \u0627\u0644\u062a\u062d\u0633\u064a\u0646\u0627\u062a \u0644\u0648\u0627\u062c\u0647\u0629 \u0627\u0644\u0645\u0633\u062a\u062e\u062f\u0645 \u0648\u0625\u062f\u0627\u0631\u0629 \u0627\u0644\u0630\u0627\u0643\u0631\u0629[2] . \u0648\u0643\u0627\u0646\u062a \u0634\u0639\u0628\u064a\u062a\u0647 \u0623\u0643\u062b\u0631 \u0642\u0644\u064a\u0644\u0627 \u0645\u0646 \u0633\u0627\u0628\u0642\u0647 \u0627\u0644\u0646\u0633\u062e\u0629 \u0648\u064a\u0646\u062f\u0648\u0632 1 . 0 . \u063a\u064a\u0631 \u0648\u064a\u0646\u062f\u0648\u0632 2 . 03 \u0646\u0638\u0627\u0645 \u0627\u0644\u062a\u0634\u063a\u064a\u0644 \u0645\u0646 \u062a\u062c\u0627\u0646\u0628 \u0627\u0644\u0646\u0648\u0627\u0641\u0630 \u0648\u0639\u062f\u0645 \u0642\u062f\u0631\u062a\u0647\u0627 \u0639\u0644\u0649 \u0627\u0644\u0638\u0647\u0648\u0631 \u0641\u0648\u0642 \u0628\u0639\u0636\u0647\u0627 \u0625\u0644\u0649 \u0627\u0644\u0642\u062f\u0631\u0629 \u0639\u0644\u0649 \u0627\u0644\u0638\u0647\u0648\u0631 \u0641\u0648\u0642 \u0628\u0639\u0636\u0647\u0627 \u0627\u0644\u0623\u062e\u0631 . \u0648\u0643\u0646\u062a\u064a\u062c\u0629 \u0644\u0630\u0644\u0643 \u0642\u0627\u0645\u062a \u0623\u0628\u0644 \u0628\u0631\u0641\u0639 \u062f\u0639\u0648\u0629 \u0642\u0636\u0627\u0626\u064a\u0629 \u0639\u0644\u0649 \u0645\u0627\u064a\u0643\u0631\u0648\u0633\u0648\u0641\u062a \u0628\u062d\u062c\u0629 \u0627\u0644\u0625\u0639\u062a\u062f\u0627\u0621 \u0639\u0644\u0649 \u062d\u0642\u0648\u0642 \u0627\u0644\u0645\u0644\u0643\u064a\u0629[3] [4] . \u0642\u062f\u0645 \u0623\u064a\u0636\u0627 \u0648\u064a\u0646\u062f\u0648\u0632 2 . 0 \u0625\u062e\u062a\u0635\u0627\u0631\u062a \u0644\u0648\u062d\u0629 \u0627\u0644\u0645\u0641\u0627\u062a\u064a\u062d \u0623\u0643\u062b\u0631 \u062a\u0637\u0648\u0631\u0627 \u0648\u0627\u0644\u0642\u062f\u0631\u0629 \u0639\u0644\u0649 \u0627\u0633\u062a\u062e\u062f\u0627\u0645 \u0627\u0644\u0630\u0627\u0643\u0631\u0629 \u0627\u0644\u0645\u0648\u0633\u0639\u0629 .", "qas": [{"answers": [{"answer_start": 226, "text": "\u0646\u0648\u0641\u0645\u0628\u0631 1985"}], "id": "arabic-513252454261320227-3", "question": "\u0645\u062a\u0649 \u062a\u0645 \u0625\u0635\u062f\u0627\u0631 \u0623\u0648\u0644 \u0646\u0638\u0627\u0645 \u062a\u0634\u063a\u064a\u0644 \u0648\u064a\u0646\u062f\u0648\u0632 \u061f"}]}], "title": "\u0645\u0627\u064a\u0643\u0631\u0648\u0633\u0648\u0641\u062a \u0648\u064a\u0646\u062f\u0648\u0632"}, {"paragraphs": [{"context": "\u0623\u0628\u0648 \u062c\u0639\u0641\u0631 \u0645\u062d\u0645\u062f \u0628\u0646 \u0645\u062d\u0645\u062f \u0628\u0646 \u0627\u0644\u062d\u0633\u0646 \u0627\u0644\u0637\u0648\u0633\u064a ( 18 \u0641\u0628\u0631\u0627\u064a\u0631 1201 - 26 \u064a\u0648\u0646\u064a\u0648 1274 ) \u060c \u0627\u0644\u0645\u0639\u0631\u0648\u0641 \u0628\u0627\u0633\u0645 \u0646\u0635 \u0631 \u0627\u0644\u062f \u0646 \u0627\u0644\u0637\u0648\u0633\u064a \u0639\u0627\u0644\u0645 \u0641\u0644\u0643\u064a \u0648\u0623\u062d\u064a\u0627\u0626\u064a \u0648\u0643\u064a\u0645\u064a\u0627\u0626\u064a \u0648\u0631\u064a\u0627\u0636\u064a\u0627\u062a\u064a \u0648\u0641\u064a\u0644\u0633\u0648\u0641 \u0648\u0637\u0628\u064a\u0628 \u0648\u0641\u064a\u0632\u064a\u0627\u0626\u064a \u0648\u0645\u062a\u0643\u0644\u0645 \u0648\u0645\u0631\u062c\u0639 \u0634\u064a\u0639\u064a \u0641\u0627\u0631\u0633\u064a . [1] .", "qas": [{"answers": [{"answer_start": 106, "text": "\u0639\u0627\u0644\u0645 \u0641\u0644\u0643\u064a \u0648\u0623\u062d\u064a\u0627\u0626\u064a \u0648\u0643\u064a\u0645\u064a\u0627\u0626\u064a \u0648\u0631\u064a\u0627\u0636\u064a\u0627\u062a\u064a \u0648\u0641\u064a\u0644\u0633\u0648\u0641 \u0648\u0637\u0628\u064a\u0628 \u0648\u0641\u064a\u0632\u064a\u0627\u0626\u064a \u0648\u0645\u062a\u0643\u0644\u0645 \u0648\u0645\u0631\u062c\u0639 \u0634\u064a\u0639\u064a \u0641\u0627\u0631\u0633\u064a"}], "id": "arabic--1276475586746430763-0", "question": "\u0645\u0646 \u0647\u0648 \u0646\u0635\u064a\u0631 \u0627\u0644\u062f\u064a\u0646 \u0627\u0644\u0637\u0648\u0633\u064a \u061f"}]}], "title": "\u0646\u0635\u064a\u0631 \u0627\u0644\u062f\u064a\u0646 \u0627\u0644\u0637\u0648\u0633\u064a"}, {"paragraphs": [{"context": "\u062a\u0634\u062a\u0631\u0643 \u0627\u0644\u0645\u0643\u0633\u064a\u0643 \u0641\u064a \u0634\u0645\u0627\u0644\u0647\u0627 \u0628\u062d\u062f\u0648\u062f \u0637\u0648\u0644\u0647\u0627 3 , 141 \u0643\u0645 \u0645\u0639 \u0627\u0644\u0648\u0644\u0627\u064a\u0627\u062a \u0627\u0644\u0645\u062a\u062d\u062f\u0629 . \u062a\u062d\u062f\u062f \u062a\u0639\u0631\u062c\u0627\u062a \u0646\u0647\u0631 \u0628\u0631\u0627\u0641\u0648 \u062f\u064a\u0644 \u0646\u0648\u0631\u062a ( \u0627\u0644\u0645\u0639\u0631\u0648\u0641 \u0628\u0627\u0633\u0645 \u0627\u0644\u0646\u0647\u0631 \u0627\u0644\u0643\u0628\u064a\u0631 \u0641\u064a \u0627\u0644\u0648\u0644\u0627\u064a\u0627\u062a \u0627\u0644\u0645\u062a\u062d\u062f\u0629 ) \u0627\u0644\u062d\u062f\u0648\u062f \u0645\u0646 \u0633\u064a\u0648\u062f\u0627\u062f \u062e\u0648\u0627\u0631\u064a\u0632 \u0625\u0644\u0649 \u0627\u0644\u0634\u0631\u0642 \u0625\u0644\u0649 \u062e\u0644\u064a\u062c \u0627\u0644\u0645\u0643\u0633\u064a\u0643 . \u062a\u062d\u062f\u062f \u0633\u0644\u0633\u0644\u0629 \u0645\u0646 \u0627\u0644\u0639\u0644\u0627\u0645\u0627\u062a \u0627\u0644\u0637\u0628\u064a\u0639\u064a\u0629 \u0648\u0627\u0644\u0627\u0635\u0637\u0646\u0627\u0639\u064a\u0629 \u0627\u0644\u062d\u062f\u0648\u062f \u0627\u0644\u0623\u0645\u0631\u064a\u0643\u064a\u0629 \u0627\u0644\u0645\u0643\u0633\u064a\u0643\u064a\u0629 \u0625\u0644\u0649 \u0627\u0644\u063a\u0631\u0628 \u0645\u0646 \u0633\u064a\u0648\u062f\u0627\u062f \u062e\u0648\u0627\u0631\u064a\u0632 \u0625\u0644\u0649 \u0627\u0644\u0645\u062d\u064a\u0637 \u0627\u0644\u0647\u0627\u062f\u0626 . \u0623\u0645\u0627 \u0645\u0646 \u0627\u0644\u062c\u0646\u0648\u0628 \u060c \u0641\u062a\u0645\u062a\u0644\u0643 \u0627\u0644\u0645\u0643\u0633\u064a\u0643 871 \u0643\u0645 \u0645\u0646 \u0627\u0644\u062d\u062f\u0648\u062f \u0645\u0639 \u063a\u0648\u0627\u062a\u064a\u0645\u0627\u0644\u0627 \u0648 251 \u0643\u0645 \u0645\u0646 \u0627\u0644\u062d\u062f\u0648\u062f \u0645\u0639 \u0628\u0644\u064a\u0632 .", "qas": [{"answers": [{"answer_start": 36, "text": "3 , 141 \u0643\u0645"}], "id": "arabic--536757735123440428-46", "question": "\u0643\u0645 \u064a\u0628\u0644\u063a \u0637\u0648\u0644 \u062d\u062f\u0648\u062f \u0627\u0644\u0648\u0644\u0627\u064a\u0627\u062a \u0627\u0644\u0645\u062a\u062d\u062f\u0629 \u0645\u0639 \u0627\u0644\u0645\u0643\u0633\u064a\u0643 \u061f"}]}], "title": "\u0627\u0644\u0645\u0643\u0633\u064a\u0643"}, {"paragraphs": [{"context": "\u0627\u0644\u062d\u0631\u0628 \u0627\u0644\u0639\u0627\u0644\u0645\u064a\u0629 \u0627\u0644\u062b\u0627\u0646\u064a\u0629 \u0647\u064a \u062d\u0631\u0628 \u062f\u0648\u0644\u064a\u0629 \u0628\u062f\u0623\u062a \u0641\u064a \u0627\u0644\u0623\u0648\u0644 \u0645\u0646 \u0633\u0628\u062a\u0645\u0628\u0631 \u0645\u0646 \u0639\u0627\u0645 1939 \u0641\u064a \u0623\u0648\u0631\u0648\u0628\u0627 \u0648\u0627\u0646\u062a\u0647\u062a \u0641\u064a \u0627\u0644\u062b\u0627\u0646\u064a \u0645\u0646 \u0633\u0628\u062a\u0645\u0628\u0631 \u0639\u0627\u0645 1945 \u060c \u0634\u0627\u0631\u0643\u062a \u0641\u064a\u0647 \u0627\u0644\u063a\u0627\u0644\u0628\u064a\u0629 \u0627\u0644\u0639\u0638\u0645\u0649 \u0645\u0646 \u062f\u0648\u0644 \u0627\u0644\u0639\u0627\u0644\u0645 \u0645\u0646\u0647\u0627 \u0627\u0644\u062f\u0648\u0644 \u0627\u0644\u0639\u0638\u0645\u0649 \u0641\u064a \u062d\u0644\u0641\u064a\u0646 \u0639\u0633\u0643\u0631\u064a\u064a\u0646 \u0645\u062a\u0646\u0627\u0632\u0639\u064a\u0646 \u0647\u0645\u0627 : \u0642\u0648\u0627\u062a \u0627\u0644\u062d\u0644\u0641\u0627\u0621 \u060c \u0648\u062f\u0648\u0644 \u0627\u0644\u0645\u062d\u0648\u0631 \u060c \u0643\u0645\u0627 \u0623\u0646\u0647\u0627 \u0627\u0644\u062d\u0631\u0628 \u0627\u0644\u0623\u0648\u0633\u0639 \u0641\u064a \u0627\u0644\u062a\u0627\u0631\u064a\u062e \u060c \u0648\u0634\u0627\u0631\u0643 \u0641\u064a\u0647\u0627 \u0628\u0635\u0648\u0631\u0629 \u0645\u0628\u0627\u0634\u0631\u0629 \u0623\u0643\u062b\u0631 \u0645\u0646 100 \u0645\u0644\u064a\u0648\u0646 \u0634\u062e\u0635 \u0645\u0646 \u0623\u0643\u062b\u0631 \u0645\u0646 30 \u0628\u0644\u062f\u0627 \u060c \u0648\u0642\u062f \u0648\u0636\u0639\u062a \u0627\u0644\u062f\u0648\u0644 \u0627\u0644\u0631\u0626\u064a\u0633\u064a\u0629 \u0643\u0627\u0641\u0629 \u0642\u062f\u0631\u0627\u062a\u0647\u0627 \u0627\u0644\u0639\u0633\u0643\u0631\u064a\u0629 \u0648\u0627\u0644\u0627\u0642\u062a\u0635\u0627\u062f\u064a\u0629 \u0648\u0627\u0644\u0635\u0646\u0627\u0639\u064a\u0629 \u0648\u0627\u0644\u0639\u0644\u0645\u064a\u0629 \u0641\u064a \u062e\u062f\u0645\u0629 \u0627\u0644\u0645\u062c\u0647\u0648\u062f \u0627\u0644\u062d\u0631\u0628\u064a . \u062a\u0645\u064a\u0632\u062a \u0627\u0644\u062d\u0631\u0628 \u0627\u0644\u0639\u0627\u0644\u0645\u064a\u0629 \u0627\u0644\u062b\u0627\u0646\u064a\u0629 \u0628\u0639\u062f\u062f \u0643\u0628\u064a\u0631 \u0645\u0646 \u0627\u0644\u0642\u062a\u0644\u0649 \u0627\u0644\u0645\u062f\u0646\u064a\u064a\u0646 \u060c [1][2] \u0627\u0644\u0642\u0635\u0641 \u0627\u0644\u0627\u0633\u062a\u0631\u0627\u062a\u064a\u062c\u064a \u0627\u0644\u0630\u064a \u0623\u0648\u062f\u0649 \u0628\u062d\u064a\u0627\u0629 \u062d\u0648\u0627\u0644\u064a \u0645\u0644\u064a\u0648\u0646 \u0634\u062e\u0635 \u060c \u0648\u0645\u0646\u0647 \u0627\u0644\u0642\u0646\u0628\u0644\u062a\u0627\u0646 \u0627\u0644\u0630\u0631\u064a\u062a\u0627\u0646 \u0627\u0644\u0644\u062a\u0627\u0646 \u0623\u0644\u0642\u064a\u062a\u0627 \u0639\u0644\u0649 \u0647\u064a\u0631\u0648\u0634\u064a\u0645\u0627 \u0648\u0646\u0627\u063a\u0627\u0632\u0627\u0643\u064a \u060c [3] \u0623\u062f\u062a \u0627\u0644\u062d\u0631\u0628 \u0625\u0644\u0649 \u0648\u0642\u0648\u0639 \u0645\u0627 \u0628\u064a\u0646 50 \u0648 85 \u0645\u0644\u064a\u0648\u0646 \u0642\u062a\u064a\u0644 \u062d\u0633\u0628 \u0627\u0644\u062a\u0642\u062f\u064a\u0631\u0627\u062a \u061b \u0644\u0630\u0644\u0643 \u062a\u0639\u062f \u0627\u0644\u062d\u0631\u0628 \u0627\u0644\u0639\u0627\u0644\u0645\u064a\u0629 \u0627\u0644\u062b\u0627\u0646\u064a\u0629 \u0623\u0643\u062b\u0631 \u0627\u0644\u062d\u0631\u0648\u0628 \u062f\u0645\u0648\u064a\u0629 \u0641\u064a \u062a\u0627\u0631\u064a\u062e \u0627\u0644\u0628\u0634\u0631\u064a\u0629 . [4]", "qas": [{"answers": [{"answer_start": 92, "text": "\u0627\u0644\u062b\u0627\u0646\u064a \u0645\u0646 \u0633\u0628\u062a\u0645\u0628\u0631 \u0639\u0627\u0645 1945"}], "id": "arabic--2858105455282933683-0", "question": "\u0645\u062a\u0649 \u0627\u0646\u062a\u0647\u062a \u0627\u0644\u062d\u0631\u0628 \u0627\u0644\u0639\u0627\u0644\u0645\u064a\u0629 \u0627\u0644\u062b\u0627\u0646\u064a\u0629 \u061f"}]}], "title": "\u0627\u0644\u062d\u0631\u0628 \u0627\u0644\u0639\u0627\u0644\u0645\u064a\u0629 \u0627\u0644\u062b\u0627\u0646\u064a\u0629"}, {"paragraphs": [{"context": "\u0627\u0644\u0639\u062f\u0648\u0649 \u0627\u0644\u0627\u0646\u062a\u0647\u0627\u0632\u064a\u0629 \u0647\u064a \u0627\u0644\u0639\u062f\u0648\u0649 \u0627\u0644\u0646\u0627\u062c\u0645\u0629 \u0639\u0646 \u0645\u0633\u0628\u0628\u0627\u062a \u0627\u0644\u0623\u0645\u0631\u0627\u0636 \u0627\u0644\u062a\u064a \u0639\u0627\u062f\u0629 \u0644\u0627 \u062a\u0643\u0648\u0646 \u0642\u0627\u062f\u0631\u0629 \u0639\u0644\u0649 \u0625\u062d\u062f\u0627\u062b \u0623\u064a \u0639\u062f\u0648\u0649 \u0641\u064a \u062d\u0627\u0644\u0629 \u0627\u0644\u062c\u0647\u0627\u0632 \u0627\u0644\u0645\u0646\u0627\u0639\u064a \u0627\u0644\u0633\u0644\u064a\u0645 . [1][2][3] \u0648\u0644\u0643\u0646 \u064a\u0639\u062a\u0628\u0631 \u062d\u062f\u0648\u062b \u062e\u0644\u0644 \u0641\u064a \u0627\u0644\u062c\u0647\u0627\u0632 \u0627\u0644\u0645\u0646\u0627\u0639\u064a \u0641\u0631\u0635\u0629 \u062a\u0646\u062a\u0647\u0632\u0647\u0627 \u0645\u0633\u0628\u0628\u0627\u062a \u0627\u0644\u0645\u0631\u0636 \u0644\u062a\u062d\u062f\u062b \u0639\u062f\u0648\u0649 .", "qas": [{"answers": [{"answer_start": 21, "text": "\u0627\u0644\u0639\u062f\u0648\u0649 \u0627\u0644\u0646\u0627\u062c\u0645\u0629 \u0639\u0646 \u0645\u0633\u0628\u0628\u0627\u062a \u0627\u0644\u0623\u0645\u0631\u0627\u0636 \u0627\u0644\u062a\u064a \u0639\u0627\u062f\u0629 \u0644\u0627 \u062a\u0643\u0648\u0646 \u0642\u0627\u062f\u0631\u0629 \u0639\u0644\u0649 \u0625\u062d\u062f\u0627\u062b \u0623\u064a \u0639\u062f\u0648\u0649 \u0641\u064a \u062d\u0627\u0644\u0629 \u0627\u0644\u062c\u0647\u0627\u0632 \u0627\u0644\u0645\u0646\u0627\u0639\u064a \u0627\u0644\u0633\u0644\u064a\u0645"}], "id": "arabic-1252783004771539819-0", "question": "\u0645\u0627 \u0647\u064a \u0627\u0644\u0639\u062f\u0648\u0649 \u0627\u0644\u0627\u0646\u062a\u0647\u0627\u0632\u064a\u0629 \u061f"}]}], "title": "\u0639\u062f\u0648\u0649 \u0627\u0646\u062a\u0647\u0627\u0632\u064a\u0629"}, {"paragraphs": [{"context": "\u0628\u0644\u063a\u0627\u0631\u064a\u0627 \u062a\u062d\u062a\u0644 \u062c\u0632\u0621\u0627 \u0645\u0646 \u0634\u0628\u0647 \u062c\u0632\u064a\u0631\u0629 \u0627\u0644\u0628\u0644\u0642\u0627\u0646 \u0627\u0644\u0634\u0631\u0642\u064a\u0629 \u0639\u0644\u0649 \u0627\u0644\u062d\u062f\u0648\u062f \u0645\u0639 \u062e\u0645\u0633 \u062f\u0648\u0644 \u0627\u0644\u064a\u0648\u0646\u0627\u0646 \u0648\u062a\u0631\u0643\u064a\u0627 \u0645\u0646 \u0627\u0644\u062c\u0646\u0648\u0628 \u0648\u0645\u0642\u062f\u0648\u0646\u064a\u0627 \u0648\u0635\u0631\u0628\u064a\u0627 \u0625\u0644\u0649 \u0627\u0644\u063a\u0631\u0628 \u060c \u0648\u0631\u0648\u0645\u0627\u0646\u064a\u0627 \u0625\u0644\u0649 \u0627\u0644\u0634\u0645\u0627\u0644 . \u0627\u0644\u062d\u062f\u0648\u062f \u0627\u0644\u0628\u0631\u064a\u0629 \u0644\u062f\u064a\u0647\u0627 \u0628\u0637\u0648\u0644 \u0625\u062c\u0645\u0627\u0644\u064a \u064a\u0628\u0644\u063a 1808 \u0643\u064a\u0644\u0648\u0645\u062a\u0631 ( 1123 \u0645\u064a\u0644 ) \u060c \u0648\u0627\u0644\u0633\u0627\u062d\u0644 \u064a\u0628\u0644\u063a \u0637\u0648\u0644\u0647\u0627 354 \u0643\u064a\u0644\u0648\u0645\u062a\u0631 ( 220 \u0645\u064a\u0644 ) . \u062a\u0628\u0644\u063a \u0645\u0633\u0627\u062d\u0629 \u0625\u062c\u0645\u0627\u0644\u064a\u0629 \u0642\u062f\u0631\u0647\u0627 110994 \u0643\u064a\u0644\u0648 \u0645\u062a\u0631 \u0645\u0631\u0628\u0639 ( 42855 \u0645\u064a\u0644 \u0645\u0631\u0628\u0639 ) \u0641\u064a \u0627\u0644\u0645\u0631\u062a\u0628\u0629 \u0627\u0646\u0647\u0627 \u0627\u0644\u0639\u0627\u0644\u0645 \u0627\u0644 105 - \u0644\u0631\u062c\u0633\u0629 \u0627\u0644\u0628\u0644\u0627\u062f . [1][2] \u0627\u0644\u0625\u062d\u062f\u0627\u062b\u064a\u0627\u062a \u0627\u0644\u062c\u063a\u0631\u0627\u0641\u064a\u0629 \u0628\u0644\u063a\u0627\u0631\u064a\u0627 \u0647\u064a 43 N 25 E . [3]", "qas": [{"answers": [{"answer_start": 279, "text": "110994 \u0643\u064a\u0644\u0648 \u0645\u062a\u0631 \u0645\u0631\u0628\u0639"}], "id": "arabic-432759625881081659-5", "question": "\u0645\u0627\u0647\u0649 \u0645\u0633\u0627\u062d\u0629 \u0628\u0644\u063a\u0627\u0631\u064a\u0627 \u061f"}]}], "title": "\u0628\u0644\u063a\u0627\u0631\u064a\u0627"}, {"paragraph
[truncated: 93,259,461 more chars]
